# Supplementary material for: Translation in Bacillus subtilis is spatially and temporally coordinated during sporulation
Source: Nat Commun. 2024 Aug 21;15:7188. doi: 10.1038/s41467-024-51654-6 (PMC11339384; doi:10.1038/s41467-024-51654-6)
Supplement: Supplementary file 4 — Supplementary Data 1 [file 41467_2024_51654_MOESM4_ESM.xlsx]

## Sheet: sigA
Name	BSGatlas ID	Locus
abf2	BSGatlas-gene-3345	BSU_28510,BSU28510
abfA	BSGatlas-gene-3371	BSU_28720,BSU28720
abn2	BSGatlas-gene-4572	BSU_39330,BSU39330
abnA	BSGatlas-gene-3380	BSU_28810,BSU28810
abrB	BSGatlas-gene-57	BSU_00370,BSU00370
acdA	BSGatlas-gene-4332	BSU_37170,BSU37170
ackA	BSGatlas-gene-3452	BSU_29470,BSU29470
acoR	BSGatlas-gene-979	BSU_08100,BSU08100
acpA	BSGatlas-gene-1879	BSU_15920,BSU15920
acsA	BSGatlas-gene-3479	BSU_29680,BSU29680
acuA	BSGatlas-gene-3480	BSU_29690,BSU29690
acuB	BSGatlas-gene-3481	BSU_29700,BSU29700
acuC	BSGatlas-gene-3482	BSU_29710,BSU29710
adaA	BSGatlas-gene-250	BSU_01810,BSU01810
adaB	BSGatlas-gene-251	BSU_01820,BSU01820
addA	BSGatlas-gene-1273	BSU_10630,BSU10630
addB	BSGatlas-gene-1272	BSU_10620,BSU10620
adk	BSGatlas-gene-182	BSU_01370,BSU01370
ahpC	BSGatlas-gene-4652	BSU_40090,BSU40090
ahpF	BSGatlas-gene-4653	BSU_40100,BSU40100
albA	BSGatlas-gene-4353	BSU_37370,BSU37370
albB	BSGatlas-gene-4354	BSU_37380,BSU37380
albC	BSGatlas-gene-4355	BSU_37390,BSU37390
albD	BSGatlas-gene-4356	BSU_37400,BSU37400
albE	BSGatlas-gene-4357	BSU_37410,BSU37410
albF	BSGatlas-gene-4358	BSU_37420,BSU37420
albG	BSGatlas-gene-4359	BSU_37430,BSU37430
ald	BSGatlas-gene-3749	BSU_31930,BSU31930
alkA	BSGatlas-gene-249	BSU_01800,BSU01800
alsD	BSGatlas-gene-4202	BSU_36000,BSU36000
alsS	BSGatlas-gene-4203	BSU_36010,BSU36010
amhX	BSGatlas-gene-380	BSU_03010,BSU03010
amyE	BSGatlas-gene-383	BSU_03040,BSU03040
ansA	BSGatlas-gene-2771	BSU_23580,BSU23580
ansB	BSGatlas-gene-2770	BSU_23570,BSU23570
ansZ	BSGatlas-gene-345	BSU_02690,BSU02690
antE	BSGatlas-gene-2950	BSU_25220,BSU25220
aprE	BSGatlas-gene-1238	BSU_10300,BSU10300
aprX	BSGatlas-gene-2022	BSU_17260,BSU17260
araA	BSGatlas-gene-3379	BSU_28800,BSU28800
araB	BSGatlas-gene-3378	BSU_28790,BSU28790
araD	BSGatlas-gene-3377	BSU_28780,BSU28780
araE	BSGatlas-gene-3976	BSU_33960,BSU33960
araL	BSGatlas-gene-3376	BSU_28770,BSU28770
araM	BSGatlas-gene-3375	BSU_28760,BSU28760
araN	BSGatlas-gene-3374	BSU_28750,BSU28750
araP	BSGatlas-gene-3373	BSU_28740,BSU28740
araQ	BSGatlas-gene-3372	BSU_28730,BSU28730
araR	BSGatlas-gene-3977	BSU_33970,BSU33970
arfM	BSGatlas-gene-4345	BSU_37290,BSU37290
argB	BSGatlas-gene-1334	BSU_11210,BSU11210
argC	BSGatlas-gene-1332	BSU_11190,BSU11190
argD	BSGatlas-gene-1335	BSU_11220,BSU11220
argF	BSGatlas-gene-1338	BSU_11250,BSU11250
argJ	BSGatlas-gene-1333	BSU_11200,BSU11200
arsB	BSGatlas-gene-3017	BSU_25790,BSU25790
arsC	BSGatlas-gene-3016	BSU_25780,BSU25780
arsR	BSGatlas-gene-3019	BSU_25810,BSU25810
ascR	BSGatlas-gene-3444	BSU_29400,BSU29400
asd	BSGatlas-gene-1968	BSU_16750,BSU16750
asnH	BSGatlas-gene-4634	BSU_39920,BSU39920
asrG	BSGatlas-gene-2532	BSU_misc_RNA_77,G8J2-17
azoR2	BSGatlas-gene-3931	BSU_33540,BSU33540
bacA	BSGatlas-gene-4395	BSU_37740,BSU37740
bacB	BSGatlas-gene-4394	BSU_37730,BSU37730
bacC	BSGatlas-gene-4393	BSU_37720,BSU37720
bacD	BSGatlas-gene-4392	BSU_37710,BSU37710
bacE	BSGatlas-gene-4391	BSU_37700,BSU37700
bacF	BSGatlas-gene-4390	BSU_37690,BSU37690
bglC	BSGatlas-gene-2134	BSU_18130,BSU18130
bglH	BSGatlas-gene-4564	BSU_39260,BSU39260
bglP	BSGatlas-gene-4565	BSU_39270,BSU39270
bglS	BSGatlas-gene-4544	BSU_39070,BSU39070
birA	BSGatlas-gene-2642	BSU_22440,BSU22440
blt	BSGatlas-gene-3114	BSU_26590,BSU26590
bltD	BSGatlas-gene-3115	BSU_26600,BSU26600
bmr	BSGatlas-gene-2821	BSU_24010,BSU24010
bmrA	BSGatlas-gene-4069	BSU_34820,BSU34820
bmrR	BSGatlas-gene-2822	BSU_24020,BSU24020
braB	BSGatlas-gene-3466	BSU_29600,BSU29600
bshA	BSGatlas-gene-2644	BSU_22460,BSU22460
bshB1	BSGatlas-gene-2645	BSU_22470,BSU22470
bshB2	BSGatlas-gene-2296	BSU_19460,BSU19460
bshC	BSGatlas-gene-1789	BSU_15120,BSU15120
bsrG	BSGatlas-gene-2530	new_2273515_2273748
cadA	BSGatlas-gene-3926	BSU_33490,BSU33490
capA	BSGatlas-gene-4190	BSU_35880,BSU35880
capB	BSGatlas-gene-4192	BSU_35900,BSU35900
capC	BSGatlas-gene-4191	BSU_35890,BSU35890
capE	BSGatlas-gene-4189	BSU_35870,BSU35870
carA	BSGatlas-gene-1336	BSU_11230,BSU11230
carB	BSGatlas-gene-1337	BSU_11240,BSU11240
catD	BSGatlas-gene-993	BSU_08230,BSU08230
catE	BSGatlas-gene-994	BSU_08240,BSU08240
cca	BSGatlas-gene-2643	BSU_22450,BSU22450
cccA	BSGatlas-gene-2946	BSU_25190,BSU25190
ccdA	BSGatlas-gene-2109	BSU_17930,BSU17930
ccpA	BSGatlas-gene-3485	BSU_29740,BSU29740
ccpC	BSGatlas-gene-1683	BSU_14140,BSU14140
cdaA	BSGatlas-gene-243	BSU_01750,BSU01750
cdaR	BSGatlas-gene-244	BSU_01760,BSU01760
cdd	BSGatlas-gene-2961	BSU_25300,BSU25300
cggR	BSGatlas-gene-3975	BSU_33950,BSU33950
cheA	BSGatlas-gene-1932	BSU_16430,BSU16430
cheB	BSGatlas-gene-1931	BSU_16420,BSU16420
cheC	BSGatlas-gene-1934	BSU_16450,BSU16450
cheD	BSGatlas-gene-1935	BSU_16460,BSU16460
cheW	BSGatlas-gene-1933	BSU_16440,BSU16440
cheY	BSGatlas-gene-1922	BSU_16330,BSU16330
chrS	BSGatlas-gene-4214	BSU_36110,BSU36110
citA	BSGatlas-gene-1146	BSU_09440,BSU09440
citB	BSGatlas-gene-2117	BSU_18000,BSU18000
citG	BSGatlas-gene-3875	BSU_33040,BSU33040
citM	BSGatlas-gene-929	BSU_07610,BSU07610
citR	BSGatlas-gene-1145	BSU_09430,BSU09430
citZ	BSGatlas-gene-3414	BSU_29140,BSU29140
clpC	BSGatlas-gene-128	BSU_00860,BSU00860
clpE	BSGatlas-gene-1626	BSU_13700,BSU13700
clpP	BSGatlas-gene-4038	BSU_34540,BSU34540
clpQ	BSGatlas-gene-1903	BSU_16150,BSU16150
clpX	BSGatlas-gene-3311	BSU_28220,BSU28220
clpY	BSGatlas-gene-1904	BSU_16160,BSU16160
cmoI	BSGatlas-gene-3436	BSU_29320,BSU29320
cmoJ	BSGatlas-gene-3435	BSU_29310,BSU29310
cmoO	BSGatlas-gene-3437	BSU_29330,BSU29330
codV	BSGatlas-gene-1902	BSU_16140,BSU16140
codY	BSGatlas-gene-1905	BSU_16170,BSU16170
comA	BSGatlas-gene-3720	BSU_31680,BSU31680
comC	BSGatlas-gene-3294	BSU_28070,BSU28070
comEA	BSGatlas-gene-2994	BSU_25590,BSU25590
comEB	BSGatlas-gene-2993	BSU_25580,BSU25580
comEC	BSGatlas-gene-2992	BSU_25570,BSU25570
comFA	BSGatlas-gene-4139	BSU_35470,BSU35470
comFB	BSGatlas-gene-4138	BSU_35460,BSU35460
comFC	BSGatlas-gene-4137	BSU_35450,BSU35450
comGA	BSGatlas-gene-2898	BSU_24730,BSU24730
comGB	BSGatlas-gene-2897	BSU_24720,BSU24720
comGC	BSGatlas-gene-2896	BSU_24710,BSU24710
comGD	BSGatlas-gene-2895	BSU_24700,BSU24700
comGE	BSGatlas-gene-2894	BSU_24690,BSU24690
comGF	BSGatlas-gene-2893	BSU_24680,BSU24680
comGG	BSGatlas-gene-2892	BSU_24670,BSU24670
comK	BSGatlas-gene-1250	BSU_10420,BSU10420
comP	BSGatlas-gene-3721	BSU_31690,BSU31690
comQ	BSGatlas-gene-3724	BSU_31710,BSU31710
comS	BSGatlas-gene-434	BSU_03500,BSU03500
comX	BSGatlas-gene-3723	BSU_31700,BSU31700
comZ	BSGatlas-gene-1345	BSU_11310,BSU11310
copA	BSGatlas-gene-3927	BSU_33500,BSU33500
copZ	BSGatlas-gene-3928	BSU_33510,BSU33510
crh	BSGatlas-gene-4059	BSU_34740,BSU34740
csbA	BSGatlas-gene-4106	BSU_35180,BSU35180
cspB	BSGatlas-gene-1108	BSU_09100,BSU09100
csrA	BSGatlas-gene-4129	BSU_35370,BSU35370
cssR	BSGatlas-gene-3871	BSU_33010,BSU33010
cssS	BSGatlas-gene-3872	BSU_33020,BSU33020
cstA	BSGatlas-gene-3370	BSU_28710,BSU28710
ctaA	BSGatlas-gene-1761	BSU_14870,BSU14870
ctc	BSGatlas-gene-75	BSU_00520,BSU00520
ctsR	BSGatlas-gene-125	BSU_00830,BSU00830
cwlO	BSGatlas-gene-4067	BSU_34800,BSU34800
cymR	BSGatlas-gene-3231	BSU_27520,BSU27520
cysC	BSGatlas-gene-1846	BSU_15600,BSU15600
cysE	BSGatlas-gene-136	BSU_00930,BSU00930
cysH	BSGatlas-gene-1843	BSU_15570,BSU15570
cysI	BSGatlas-gene-3920	BSU_33430,BSU33430
cysJ	BSGatlas-gene-3921	BSU_33440,BSU33440
cysK	BSGatlas-gene-99	BSU_00730,BSU00730
cysL	BSGatlas-gene-4386	BSU_37650,BSU37650
cysP	BSGatlas-gene-1844	BSU_15580,BSU15580
cysS	BSGatlas-gene-137	BSU_00940,BSU00940
dapA	BSGatlas-gene-1970	BSU_16770,BSU16770
dapB	BSGatlas-gene-2647	BSU_22490,BSU22490
dapG	BSGatlas-gene-1969	BSU_16760,BSU16760
dctP	BSGatlas-gene-543	BSU_04470,BSU04470
defA	BSGatlas-gene-1859	BSU_15720,BSU15720
degQ	BSGatlas-gene-3725	BSU_31720,BSU31720
degS	BSGatlas-gene-4143	BSU_35500,BSU35500
degU	BSGatlas-gene-4142	BSU_35490,BSU35490
des	BSGatlas-gene-2262	BSU_19180,BSU19180
dhbA	BSGatlas-gene-3756	BSU_32000,BSU32000
dhbB	BSGatlas-gene-3753	BSU_31970,BSU31970
dhbC	BSGatlas-gene-3755	BSU_31990,BSU31990
dhbE	BSGatlas-gene-3754	BSU_31980,BSU31980
dhbF	BSGatlas-gene-3752	BSU_31960,BSU31960
disA	BSGatlas-gene-130	BSU_00880,BSU00880
divIB	BSGatlas-gene-1802	BSU_15240,BSU15240
dnaA	BSGatlas-gene-4	BSU_00010,BSU00010
dnaG	BSGatlas-gene-2949	BSU_25210,BSU25210
dnaJ	BSGatlas-gene-2977	BSU_25460,BSU25460
dnaK	BSGatlas-gene-2979	BSU_25470,BSU25470
dnaN	BSGatlas-gene-5	BSU_00020,BSU00020
dppA	BSGatlas-gene-1537	BSU_12920,BSU12920
dppB	BSGatlas-gene-1538	BSU_12930,BSU12930
dppC	BSGatlas-gene-1539	BSU_12940,BSU12940
dppD	BSGatlas-gene-1540	BSU_12950,BSU12950
dppE	BSGatlas-gene-1541	BSU_12960,BSU12960
dra	BSGatlas-gene-4582	BSU_39420,BSU39420
drm	BSGatlas-gene-2762	BSU_23500,BSU23500
dtpT	BSGatlas-gene-453	BSU_03670,BSU03670
dynA	BSGatlas-gene-2593	BSU_22030,BSU22030
efeB	BSGatlas-gene-4449	BSU_38260,BSU38260
efeO	BSGatlas-gene-4450	BSU_38270,BSU38270
efeU	BSGatlas-gene-4451	BSU_38280,BSU38280
eno	BSGatlas-gene-3970	BSU_33900,BSU33900
epsA	BSGatlas-gene-4018	BSU_34370,BSU34370
epsB	BSGatlas-gene-4017	BSU_34360,BSU34360
epsC	BSGatlas-gene-4015	BSU_34350,BSU34350
epsD	BSGatlas-gene-4014	BSU_34340,BSU34340
epsE	BSGatlas-gene-4013	BSU_34330,BSU34330
epsF	BSGatlas-gene-4012	BSU_34320,BSU34320
epsG	BSGatlas-gene-4011	BSU_34310,BSU34310
epsH	BSGatlas-gene-4010	BSU_34300,BSU34300
epsI	BSGatlas-gene-4009	BSU_34290,BSU34290
epsJ	BSGatlas-gene-4008	BSU_34280,BSU34280
epsK	BSGatlas-gene-4007	BSU_34265,BSU34265
epsL	BSGatlas-gene-4006	BSU_34250,BSU34250
epsM	BSGatlas-gene-4005	BSU_34240,BSU34240
epsN	BSGatlas-gene-4004	BSU_34230,BSU34230
epsO	BSGatlas-gene-4003	BSU_34220,BSU34220
era	BSGatlas-gene-2960	BSU_25290,BSU25290
etfA	BSGatlas-gene-3346	BSU_28520,BSU28520
etfB	BSGatlas-gene-3347	BSU_28530,BSU28530
exuR	BSGatlas-gene-1473	BSU_12370,BSU12370
exuT	BSGatlas-gene-1472	BSU_12360,BSU12360
ezrA	BSGatlas-gene-3467	BSU_29610,BSU29610
fabD	BSGatlas-gene-1877	BSU_15900,BSU15900
fabF	BSGatlas-gene-1348	BSU_11340,BSU11340
fabG	BSGatlas-gene-1878	BSU_15910,BSU15910
fabHA	BSGatlas-gene-1347	BSU_11330,BSU11330
fabL	BSGatlas-gene-1036	BSU_08650,BSU08650
fadA	BSGatlas-gene-3851	BSU_32830,BSU32830
fadB	BSGatlas-gene-3348	BSU_28540,BSU28540
fadE	BSGatlas-gene-3850	BSU_32820,BSU32820
fadF	BSGatlas-gene-4333	BSU_37180,BSU37180
fadN	BSGatlas-gene-3852	BSU_32840,BSU32840
fadR	BSGatlas-gene-3349	BSU_28550,BSU28550
fapR	BSGatlas-gene-1875	BSU_15880,BSU15880
fbp	BSGatlas-gene-4664	BSU_40190,BSU40190
feuA	BSGatlas-gene-226	BSU_01630,BSU01630
feuB	BSGatlas-gene-225	BSU_01620,BSU01620
feuC	BSGatlas-gene-224	BSU_01610,BSU01610
ffh	BSGatlas-gene-1885	BSU_15980,BSU15980
flgB	BSGatlas-gene-1906	BSU_16180,BSU16180
flgC	BSGatlas-gene-1907	BSU_16190,BSU16190
flgD	BSGatlas-gene-1916	BSU_16280,BSU16280
flgE	BSGatlas-gene-1917	BSU_16290,BSU16290
flgK	BSGatlas-gene-4133	BSU_35410,BSU35410
flgL	BSGatlas-gene-4132	BSU_35400,BSU35400
flgM	BSGatlas-gene-4135	BSU_35430,BSU35430
flhA	BSGatlas-gene-1928	BSU_16390,BSU16390
flhB	BSGatlas-gene-1927	BSU_16380,BSU16380
flhF	BSGatlas-gene-1929	BSU_16400,BSU16400
flhG	BSGatlas-gene-1930	BSU_16410,BSU16410
fliE	BSGatlas-gene-1908	BSU_16200,BSU16200
fliF	BSGatlas-gene-1909	BSU_16210,BSU16210
fliG	BSGatlas-gene-1910	BSU_16220,BSU16220
fliH	BSGatlas-gene-1911	BSU_16230,BSU16230
fliI	BSGatlas-gene-1912	BSU_16240,BSU16240
fliJ	BSGatlas-gene-1913	BSU_16250,BSU16250
fliK	BSGatlas-gene-1915	BSU_16270,BSU16270
fliL	BSGatlas-gene-1919	BSU_16300,BSU16300
fliM	BSGatlas-gene-1920	BSU_16310,BSU16310
fliP	BSGatlas-gene-1924	BSU_16350,BSU16350
fliQ	BSGatlas-gene-1925	BSU_16360,BSU16360
fliR	BSGatlas-gene-1926	BSU_16370,BSU16370
fliW	BSGatlas-gene-4130	BSU_35380,BSU35380
fliY	BSGatlas-gene-1921	BSU_16320,BSU16320
fliZ	BSGatlas-gene-1923	BSU_16340,BSU16340
fmt	BSGatlas-gene-1860	BSU_15730,BSU15730
fnr	BSGatlas-gene-4347	BSU_37310,BSU37310
folB	BSGatlas-gene-104	BSU_00780,BSU00780
folC	BSGatlas-gene-3295	BSU_28080,BSU28080
folE	BSGatlas-gene-2677	BSU_22780,BSU22780
folEB	BSGatlas-gene-415	BSU_03340,BSU03340
folK	BSGatlas-gene-105	BSU_00790,BSU00790
frlB	BSGatlas-gene-3825	BSU_32610,BSU32610
frlD	BSGatlas-gene-3821	BSU_32570,BSU32570
frlM	BSGatlas-gene-3822	BSU_32580,BSU32580
frlN	BSGatlas-gene-3823	BSU_32590,BSU32590
frlO	BSGatlas-gene-3824	BSU_32600,BSU32600
fruC	BSGatlas-gene-770	BSU_06170,BSU06170
ftsA	BSGatlas-gene-1807	BSU_15280,BSU15280
ftsH	BSGatlas-gene-95	BSU_00690,BSU00690
ftsW	BSGatlas-gene-1759	BSU_14850,BSU14850
ftsY	BSGatlas-gene-1882	BSU_15950,BSU15950
ftsZ	BSGatlas-gene-1808	BSU_15290,BSU15290
fur	BSGatlas-gene-2765	BSU_23520,BSU23520
gabD	BSGatlas-gene-479	BSU_03910,BSU03910
gabP	BSGatlas-gene-786	BSU_06310,BSU06310
gabR	BSGatlas-gene-477	BSU_03890,BSU03890
gabT	BSGatlas-gene-478	BSU_03900,BSU03900
galE	BSGatlas-gene-4515	BSU_38860,BSU38860
gamA	BSGatlas-gene-308	BSU_02360,BSU02360
gamP	BSGatlas-gene-307	BSU_02350,BSU02350
gamR	BSGatlas-gene-309	BSU_02370,BSU02370
ganA	BSGatlas-gene-3994	BSU_34130,BSU34130
ganB	BSGatlas-gene-3993	BSU_34120,BSU34120
ganP	BSGatlas-gene-3996	BSU_34150,BSU34150
ganQ	BSGatlas-gene-3995	BSU_34140,BSU34140
ganS	BSGatlas-gene-3997	BSU_34160,BSU34160
gapA	BSGatlas-gene-3974	BSU_33940,BSU33940
gapB	BSGatlas-gene-3402	BSU_29020,BSU29020
gbsA	BSGatlas-gene-3648	BSU_31060,BSU31060
gbsB	BSGatlas-gene-3647	BSU_31050,BSU31050
gcaD	BSGatlas-gene-73	BSU_00500,BSU00500
ggaA	BSGatlas-gene-4167	BSU_35690,BSU35690
ggaB	BSGatlas-gene-4166	BSU_35680,BSU35680
glcP	BSGatlas-gene-1261	BSU_10520,BSU10520
glcR	BSGatlas-gene-4235	BSU_36300,BSU36300
glmM	BSGatlas-gene-245	BSU_01770,BSU01770
glmR	BSGatlas-gene-4061	BSU_34760,BSU34760
glmS	BSGatlas-gene-247	BSU_01780,BSU01780
glnA	BSGatlas-gene-2046	BSU_17460,BSU17460
glnR	BSGatlas-gene-2045	BSU_17450,BSU17450
glnT	BSGatlas-gene-314	BSU_02420,BSU02420
glpD	BSGatlas-gene-1130	BSU_09300,BSU09300
glpF	BSGatlas-gene-1127	BSU_09280,BSU09280
glpK	BSGatlas-gene-1128	BSU_09290,BSU09290
glpP	BSGatlas-gene-1125	BSU_09270,BSU09270
glpQ	BSGatlas-gene-282	BSU_02130,BSU02130
glpT	BSGatlas-gene-283	BSU_02140,BSU02140
glsA	BSGatlas-gene-315	BSU_02430,BSU02430
gltA	BSGatlas-gene-2169	BSU_18450,BSU18450
gltB	BSGatlas-gene-2168	BSU_18440,BSU18440
gltC	BSGatlas-gene-2170	BSU_18460,BSU18460
gltR	BSGatlas-gene-3123	BSU_26670,BSU26670
gltX	BSGatlas-gene-134	BSU_00920,BSU00920
glvR	BSGatlas-gene-989	BSU_08190,BSU08190
glyA	BSGatlas-gene-4302	BSU_36900,BSU36900
gmuA	BSGatlas-gene-710	BSU_05820,BSU05820
gmuB	BSGatlas-gene-709	BSU_05810,BSU05810
gmuC	BSGatlas-gene-711	BSU_05830,BSU05830
gmuD	BSGatlas-gene-712	BSU_05840,BSU05840
gmuE	BSGatlas-gene-714	BSU_05860,BSU05860
gmuF	BSGatlas-gene-715	BSU_05870,BSU05870
gmuG	BSGatlas-gene-716	BSU_05880,BSU05880
gmuR	BSGatlas-gene-713	BSU_05850,BSU05850
gntK	BSGatlas-gene-4649	BSU_40060,BSU40060
gntP	BSGatlas-gene-4650	BSU_40070,BSU40070
gntR	BSGatlas-gene-4648	BSU_40050,BSU40050
gntZ	BSGatlas-gene-4651	BSU_40080,BSU40080
groEL	BSGatlas-gene-740	BSU_06030,BSU06030
groES	BSGatlas-gene-739	BSU_06020,BSU06020
grpE	BSGatlas-gene-2980	BSU_25480,BSU25480
gtaB	BSGatlas-gene-4163	BSU_35670,BSU35670
guaA	BSGatlas-gene-793	BSU_06360,BSU06360
guaD	BSGatlas-gene-1565	BSU_13170,BSU13170
gudB	BSGatlas-gene-2699	BSU_22960,BSU22960
gutB	BSGatlas-gene-768	BSU_06150,BSU06150
gutP	BSGatlas-gene-769	BSU_06160,BSU06160
gyrA	BSGatlas-gene-10	BSU_00070,BSU00070
gyrB	BSGatlas-gene-9	BSU_00060,BSU00060
hbs	BSGatlas-gene-2678	BSU_22790,BSU22790
hemA	BSGatlas-gene-3306	BSU_28170,BSU28170
hemB	BSGatlas-gene-3302	BSU_28130,BSU28130
hemC	BSGatlas-gene-3304	BSU_28150,BSU28150
hemD	BSGatlas-gene-3303	BSU_28140,BSU28140
hemL	BSGatlas-gene-3301	BSU_28120,BSU28120
hemN	BSGatlas-gene-2982	BSU_25500,BSU25500
hemX	BSGatlas-gene-3305	BSU_28160,BSU28160
hemZ	BSGatlas-gene-1187	BSU_09840,BSU09840
hlpB	BSGatlas-gene-1276	BSU_10660,BSU10660
hmp	BSGatlas-gene-1549	BSU_13040,BSU13040
hprK	BSGatlas-gene-4087	BSU_35000,BSU35000
hprT	BSGatlas-gene-94	BSU_00680,BSU00680
hrcA	BSGatlas-gene-2981	BSU_25490,BSU25490
htpG	BSGatlas-gene-4623	BSU_39820,BSU39820
htrA	BSGatlas-gene-1535	BSU_12900,BSU12900
hutG	BSGatlas-gene-4578	BSU_39380,BSU39380
hutH	BSGatlas-gene-4575	BSU_39350,BSU39350
hutI	BSGatlas-gene-4577	BSU_39370,BSU39370
hutM	BSGatlas-gene-4579	BSU_39390,BSU39390
hutP	BSGatlas-gene-4574	BSU_39340,BSU39340
hutU	BSGatlas-gene-4576	BSU_39360,BSU39360
hypO	BSGatlas-gene-951	BSU_07830,BSU07830
icd	BSGatlas-gene-3413	BSU_29130,BSU29130
ilvB	BSGatlas-gene-3321	BSU_28310,BSU28310
ilvC	BSGatlas-gene-3319	BSU_28290,BSU28290
ilvH	BSGatlas-gene-3320	BSU_28300,BSU28300
infA	BSGatlas-gene-185	BSU_01390,BSU01390
infB	BSGatlas-gene-1955	BSU_16630,BSU16630
iolA	BSGatlas-gene-4617	BSU_39760,BSU39760
iolB	BSGatlas-gene-4616	BSU_39750,BSU39750
iolC	BSGatlas-gene-4615	BSU_39740,BSU39740
iolD	BSGatlas-gene-4614	BSU_39730,BSU39730
iolE	BSGatlas-gene-4613	BSU_39720,BSU39720
iolF	BSGatlas-gene-4612	BSU_39710,BSU39710
iolG	BSGatlas-gene-4611	BSU_39700,BSU39700
iolH	BSGatlas-gene-4610	BSU_39690,BSU39690
iolI	BSGatlas-gene-4609	BSU_39680,BSU39680
iolJ	BSGatlas-gene-4608	BSU_39670,BSU39670
iolR	BSGatlas-gene-4618	BSU_39770,BSU39770
iolS	BSGatlas-gene-4619	BSU_39780,BSU39780
ispA	BSGatlas-gene-1568	BSU_13190,BSU13190
jag	BSGatlas-gene-4769	BSU_41030,BSU41030
kapB	BSGatlas-gene-3698	BSU_31460,BSU31460
kdgA	BSGatlas-gene-2603	BSU_22100,BSU22100
kdgK	BSGatlas-gene-2604	BSU_22110,BSU22110
kdgR	BSGatlas-gene-2605	BSU_22120,BSU22120
kdgT	BSGatlas-gene-2602	BSU_22090,BSU22090
kduD	BSGatlas-gene-2607	BSU_22140,BSU22140
kduI	BSGatlas-gene-2606	BSU_22130,BSU22130
kinB	BSGatlas-gene-3697	BSU_31450,BSU31450
kinC	BSGatlas-gene-1719	BSU_14490,BSU14490
kinE	BSGatlas-gene-1606	BSU_13530,BSU13530
ktrC	BSGatlas-gene-1721	BSU_14510,BSU14510
lcfA	BSGatlas-gene-3350	BSU_28560,BSU28560
lcfB	BSGatlas-gene-1235	BSU_10270,BSU10270
lctP	BSGatlas-gene-385	BSU_03060,BSU03060
ldh	BSGatlas-gene-384	BSU_03050,BSU03050
lepA	BSGatlas-gene-2983	BSU_25510,BSU25510
leuA	BSGatlas-gene-3317	BSU_28280,BSU28280
leuB	BSGatlas-gene-3316	BSU_28270,BSU28270
leuC	BSGatlas-gene-3315	BSU_28260,BSU28260
leuD	BSGatlas-gene-3314	BSU_28250,BSU28250
levB	BSGatlas-gene-4029	BSU_34460,BSU34460
lgt	BSGatlas-gene-4086	BSU_34990,BSU34990
liaF	BSGatlas-gene-3882	BSU_33100,BSU33100
liaG	BSGatlas-gene-3883	BSU_33110,BSU33110
liaH	BSGatlas-gene-3884	BSU_33120,BSU33120
liaI	BSGatlas-gene-3885	BSU_33130,BSU33130
liaR	BSGatlas-gene-3880	BSU_33080,BSU33080
liaS	BSGatlas-gene-3881	BSU_33090,BSU33090
licA	BSGatlas-gene-4484	BSU_38570,BSU38570
licB	BSGatlas-gene-4486	BSU_38590,BSU38590
licC	BSGatlas-gene-4485	BSU_38580,BSU38580
licH	BSGatlas-gene-4483	BSU_38560,BSU38560
licR	BSGatlas-gene-4487	BSU_38600,BSU38600
licT	BSGatlas-gene-4545	BSU_39080,BSU39080
lmrA	BSGatlas-gene-344	BSU_02680,BSU02680
lmrB	BSGatlas-gene-343	BSU_02670,BSU02670
lonA	BSGatlas-gene-3309	BSU_28200,BSU28200
lrpC	BSGatlas-gene-517	BSU_04250,BSU04250
lutA	BSGatlas-gene-3986	BSU_34050,BSU34050
lutB	BSGatlas-gene-3985	BSU_34040,BSU34040
lutC	BSGatlas-gene-3984	BSU_34030,BSU34030
lutP	BSGatlas-gene-4000	BSU_34190,BSU34190
lutR	BSGatlas-gene-3999	BSU_34180,BSU34180
lysS	BSGatlas-gene-109	BSU_00820,BSU00820
lytA	BSGatlas-gene-4160	BSU_35640,BSU35640
lytB	BSGatlas-gene-4159	BSU_35630,BSU35630
lytC	BSGatlas-gene-4158	BSU_35620,BSU35620
lytE	BSGatlas-gene-1144	BSU_09420,BSU09420
maeA	BSGatlas-gene-4317	BSU_37050,BSU37050
maf	BSGatlas-gene-3292	BSU_28050,BSU28050
malA	BSGatlas-gene-988	BSU_08180,BSU08180
malP	BSGatlas-gene-990	BSU_08200,BSU08200
manA	BSGatlas-gene-1433	BSU_12020,BSU12020
manP	BSGatlas-gene-1432	BSU_12010,BSU12010
manR	BSGatlas-gene-1431	BSU_12000,BSU12000
map	BSGatlas-gene-183	BSU_01380,BSU01380
mbl	BSGatlas-gene-4246	BSU_36410,BSU36410
mccA	BSGatlas-gene-3200	BSU_27260,BSU27260
mccB	BSGatlas-gene-3199	BSU_27250,BSU27250
mcsA	BSGatlas-gene-126	BSU_00840,BSU00840
mcsB	BSGatlas-gene-127	BSU_00850,BSU00850
mdh	BSGatlas-gene-3412	BSU_29120,BSU29120
mecA	BSGatlas-gene-1370	BSU_11520,BSU11520
med	BSGatlas-gene-1344	BSU_11300,BSU11300
melA	BSGatlas-gene-3540	BSU_30300,BSU30300
melC	BSGatlas-gene-3539	BSU_30290,BSU30290
melD	BSGatlas-gene-3538	BSU_30280,BSU30280
melE	BSGatlas-gene-3537	BSU_30270,BSU30270
melR	BSGatlas-gene-3536	BSU_30260,BSU30260
menB	BSGatlas-gene-3595	BSU_30800,BSU30800
menC	BSGatlas-gene-3593	BSU_30780,BSU30780
menD	BSGatlas-gene-3597	BSU_30820,BSU30820
menE	BSGatlas-gene-3594	BSU_30790,BSU30790
menF	BSGatlas-gene-3598	BSU_30830,BSU30830
metC	BSGatlas-gene-1416	BSU_11880,BSU11880
metI	BSGatlas-gene-1415	BSU_11870,BSU11870
mgsA	BSGatlas-gene-2646	BSU_22480,BSU22480
mhqA	BSGatlas-gene-1530	BSU_12870,BSU12870
mhqD	BSGatlas-gene-2306	BSU_19560,BSU19560
mhqE	BSGatlas-gene-2307	BSU_19570,BSU19570
mhqN	BSGatlas-gene-673	BSU_05480,BSU05480
mhqO	BSGatlas-gene-674	BSU_05490,BSU05490
mhqP	BSGatlas-gene-675	BSU_05500,BSU05500
minC	BSGatlas-gene-3287	BSU_28000,BSU28000
minD	BSGatlas-gene-3286	BSU_27990,BSU27990
minJ	BSGatlas-gene-4110	BSU_35220,BSU35220
mleA	BSGatlas-gene-2768	BSU_23550,BSU23550
mleN	BSGatlas-gene-2769	BSU_23560,BSU23560
mneP	BSGatlas-gene-672	BSU_05470,BSU05470
mneS	BSGatlas-gene-788	BSU_06320,BSU06320
motP	BSGatlas-gene-3484	BSU_29730,BSU29730
motS	BSGatlas-gene-3483	BSU_29720,BSU29720
mreB	BSGatlas-gene-3290	BSU_28030,BSU28030
mreC	BSGatlas-gene-3289	BSU_28020,BSU28020
mreD	BSGatlas-gene-3288	BSU_28010,BSU28010
mrgA	BSGatlas-gene-3869	BSU_32990,BSU32990
mrnC	BSGatlas-gene-138	BSU_00950,BSU00950
msrA	BSGatlas-gene-2554	BSU_21690,BSU21690
msrB	BSGatlas-gene-2553	BSU_21680,BSU21680
mta	BSGatlas-gene-4267	BSU_36600,BSU36600
mtlA	BSGatlas-gene-486	BSU_03981,BSU03981
mtlD	BSGatlas-gene-488	BSU_03990,BSU03990
mtlF	BSGatlas-gene-487	BSU_03982,BSU03982
mtlR	BSGatlas-gene-506	BSU_04160,BSU04160
mtnA	BSGatlas-gene-1609	BSU_13550,BSU13550
mtnB	BSGatlas-gene-1617	BSU_13610,BSU13610
mtnD	BSGatlas-gene-1618	BSU_13620,BSU13620
mtnE	BSGatlas-gene-1613	BSU_13580,BSU13580
mtnK	BSGatlas-gene-1610	BSU_13560,BSU13560
mtnN	BSGatlas-gene-3201	BSU_27270,BSU27270
mtnU	BSGatlas-gene-1612	BSU_13570,BSU13570
mtnW	BSGatlas-gene-1615	BSU_13590,BSU13590
mtnX	BSGatlas-gene-1616	BSU_13600,BSU13600
mtrB	BSGatlas-gene-2676	BSU_22770,BSU22770
murAA	BSGatlas-gene-4288	BSU_36760,BSU36760
murB	BSGatlas-gene-1801	BSU_15230,BSU15230
murG	BSGatlas-gene-1800	BSU_15220,BSU15220
mutY	BSGatlas-gene-1034	BSU_08630,BSU08630
nadA	BSGatlas-gene-3270	BSU_27850,BSU27850
nadB	BSGatlas-gene-3272	BSU_27870,BSU27870
nadC	BSGatlas-gene-3271	BSU_27860,BSU27860
nadE	BSGatlas-gene-392	BSU_03130,BSU03130
nadR	BSGatlas-gene-3274	BSU_27890,BSU27890
nagA	BSGatlas-gene-4088	BSU_35010,BSU35010
nagB	BSGatlas-gene-4089	BSU_35020,BSU35020
nagP	BSGatlas-gene-939	BSU_07700,BSU07700
nagR	BSGatlas-gene-4090	BSU_35030,BSU35030
nahA	BSGatlas-gene-4063	BSU_34780,BSU34780
narG	BSGatlas-gene-4344	BSU_37280,BSU37280
narH	BSGatlas-gene-4343	BSU_37270,BSU37270
narI	BSGatlas-gene-4341	BSU_37250,BSU37250
narJ	BSGatlas-gene-4342	BSU_37260,BSU37260
narK	BSGatlas-gene-4348	BSU_37320,BSU37320
nasB	BSGatlas-gene-413	BSU_03320,BSU03320
nasC	BSGatlas-gene-412	BSU_03310,BSU03310
nasD	BSGatlas-gene-411	BSU_03300,BSU03300
nasE	BSGatlas-gene-410	BSU_03290,BSU03290
nasF	BSGatlas-gene-409	BSU_03280,BSU03280
nfrA	BSGatlas-gene-4433	BSU_38110,BSU38110
nifS	BSGatlas-gene-3273	BSU_27880,BSU27880
nrdE	BSGatlas-gene-2037	BSU_17380,BSU17380
nrdF	BSGatlas-gene-2038	BSU_17390,BSU17390
nrdI	BSGatlas-gene-2036	BSU_17370,BSU17370
nrgA	BSGatlas-gene-4257	BSU_36510,BSU36510
nrgB	BSGatlas-gene-4258	BSU_36520,BSU36520
ntdA	BSGatlas-gene-1265	BSU_10550,BSU10550
ntdB	BSGatlas-gene-1264	BSU_10540,BSU10540
ntdC	BSGatlas-gene-1263	BSU_10530,BSU10530
nupC	BSGatlas-gene-4581	BSU_39410,BSU39410
nupN	BSGatlas-gene-3706	BSU_31540,BSU31540
nupO	BSGatlas-gene-3707	BSU_31550,BSU31550
nupP	BSGatlas-gene-3708	BSU_31560,BSU31560
nupQ	BSGatlas-gene-3709	BSU_31570,BSU31570
nusA	BSGatlas-gene-1952	BSU_16600,BSU16600
obg	BSGatlas-gene-3277	BSU_27920,BSU27920
odhA	BSGatlas-gene-2287	BSU_19370,BSU19370
odhB	BSGatlas-gene-2286	BSU_19360,BSU19360
ogt	BSGatlas-gene-1607	BSU_13540,BSU13540
ohrA	BSGatlas-gene-1561	BSU_13140,BSU13140
ohrR	BSGatlas-gene-1562	BSU_13150,BSU13150
opuAA	BSGatlas-gene-377	BSU_02980,BSU02980
opuAB	BSGatlas-gene-378	BSU_02990,BSU02990
opuAC	BSGatlas-gene-379	BSU_03000,BSU03000
opuBA	BSGatlas-gene-3952	BSU_33730,BSU33730
opuBB	BSGatlas-gene-3951	BSU_33720,BSU33720
opuBC	BSGatlas-gene-3950	BSU_33710,BSU33710
opuBD	BSGatlas-gene-3948	BSU_33700,BSU33700
opuD	BSGatlas-gene-3518	BSU_30070,BSU30070
pabA	BSGatlas-gene-101	BSU_00750,BSU00750
pabB	BSGatlas-gene-100	BSU_00740,BSU00740
pabC	BSGatlas-gene-102	BSU_00760,BSU00760
pamR	BSGatlas-gene-579	BSU_04770,BSU04770
parC	BSGatlas-gene-2129	BSU_18100,BSU18100
parE	BSGatlas-gene-2128	BSU_18090,BSU18090
pbpD	BSGatlas-gene-3701	BSU_31490,BSU31490
pbpF	BSGatlas-gene-1219	BSU_10110,BSU10110
pbuX	BSGatlas-gene-2598	BSU_22060,BSU22060
pckA	BSGatlas-gene-3570	BSU_30560,BSU30560
pdeH	BSGatlas-gene-3728	BSU_31740,BSU31740
pdhA	BSGatlas-gene-1730	BSU_14580,BSU14580
pdhB	BSGatlas-gene-1731	BSU_14590,BSU14590
pdhC	BSGatlas-gene-1732	BSU_14600,BSU14600
pdhD	BSGatlas-gene-1733	BSU_14610,BSU14610
pdp	BSGatlas-gene-4580	BSU_39400,BSU39400
perR	BSGatlas-gene-1044	BSU_08730,BSU08730
pfeT	BSGatlas-gene-1648	BSU_13850,BSU13850
pgk	BSGatlas-gene-3973	BSU_33930,BSU33930
pgm	BSGatlas-gene-3971	BSU_33910,BSU33910
pheA	BSGatlas-gene-3275	BSU_27900,BSU27900
pheS	BSGatlas-gene-3358	BSU_28640,BSU28640
pheT	BSGatlas-gene-3357	BSU_28630,BSU28630
phoA	BSGatlas-gene-1142	BSU_09410,BSU09410
phoB	BSGatlas-gene-701	BSU_05740,BSU05740
phoC	BSGatlas-gene-4234	BSU_36290,BSU36290
phoD	BSGatlas-gene-338	BSU_02620,BSU02620
phoP	BSGatlas-gene-3411	BSU_29110,BSU29110
phoR	BSGatlas-gene-3410	BSU_29100,BSU29100
phrA	BSGatlas-gene-1480	BSU_12440,BSU12440
phrC	BSGatlas-gene-464	BSU_03780,BSU03780
phrE	BSGatlas-gene-3022	BSU_25840,BSU25840
phrG	BSGatlas-gene-4679	BSU_40310,BSU40310
phrH	BSGatlas-gene-847	BSU_06839,BSU06839
phrI	BSGatlas-gene-616	BSU_05020,BSU05020
plsX	BSGatlas-gene-1876	BSU_15890,BSU15890
pmi	BSGatlas-gene-4181	BSU_35790,BSU35790
ponA	BSGatlas-gene-2628	BSU_22320,BSU22320
ppiB	BSGatlas-gene-2747	BSU_23360,BSU23360
prfB	BSGatlas-gene-4119	BSU_35290,BSU35290
proA	BSGatlas-gene-1560	BSU_13130,BSU13130
proB	BSGatlas-gene-1559	BSU_13120,BSU13120
proH	BSGatlas-gene-2172	BSU_18480,BSU18480
proI	BSGatlas-gene-2796	BSU_23800,BSU23800
proJ	BSGatlas-gene-2171	BSU_18470,BSU18470
prs	BSGatlas-gene-74	BSU_00510,BSU00510
psd	BSGatlas-gene-301	BSU_02290,BSU02290
psdA	BSGatlas-gene-4054	BSU_34700,BSU34700
psdB	BSGatlas-gene-4053	BSU_34690,BSU34690
psdR	BSGatlas-gene-4056	BSU_34720,BSU34720
psdS	BSGatlas-gene-4055	BSU_34710,BSU34710
pssA	BSGatlas-gene-299	BSU_02270,BSU02270
pstA	BSGatlas-gene-2924	BSU_24970,BSU24970
pstBA	BSGatlas-gene-2923	BSU_24960,BSU24960
pstBB	BSGatlas-gene-2922	BSU_24950,BSU24950
pstC	BSGatlas-gene-2925	BSU_24980,BSU24980
pstS	BSGatlas-gene-2926	BSU_24990,BSU24990
pta	BSGatlas-gene-4387	BSU_37660,BSU37660
ptkA	BSGatlas-gene-4229	BSU_36250,BSU36250
ptpZ	BSGatlas-gene-4228	BSU_36240,BSU36240
ptsA	BSGatlas-gene-2619	BSU_22230,BSU22230
ptsG	BSGatlas-gene-1654	BSU_13890,BSU13890
ptsH	BSGatlas-gene-1655	BSU_13900,BSU13900
ptsI	BSGatlas-gene-1656	BSU_13910,BSU13910
pucA	BSGatlas-gene-3814	BSU_32510,BSU32510
pucB	BSGatlas-gene-3813	BSU_32500,BSU32500
pucC	BSGatlas-gene-3812	BSU_32490,BSU32490
pucD	BSGatlas-gene-3811	BSU_32480,BSU32480
pucE	BSGatlas-gene-3810	BSU_32470,BSU32470
pucF	BSGatlas-gene-3816	BSU_32530,BSU32530
pucG	BSGatlas-gene-3815	BSU_32520,BSU32520
pucH	BSGatlas-gene-3801	BSU_32410,BSU32410
pucJ	BSGatlas-gene-3803	BSU_32430,BSU32430
pucK	BSGatlas-gene-3804	BSU_32440,BSU32440
pucL	BSGatlas-gene-3805	BSU_32450,BSU32450
pucM	BSGatlas-gene-3806	BSU_32460,BSU32460
pupG	BSGatlas-gene-2761	BSU_23490,BSU23490
purA	BSGatlas-gene-4696	BSU_40420,BSU40420
purB	BSGatlas-gene-804	BSU_06440,BSU06440
purC	BSGatlas-gene-805	BSU_06450,BSU06450
purD	BSGatlas-gene-813	BSU_06530,BSU06530
purE	BSGatlas-gene-802	BSU_06420,BSU06420
purF	BSGatlas-gene-809	BSU_06490,BSU06490
purH	BSGatlas-gene-812	BSU_06520,BSU06520
purK	BSGatlas-gene-803	BSU_06430,BSU06430
purL	BSGatlas-gene-808	BSU_06480,BSU06480
purM	BSGatlas-gene-810	BSU_06500,BSU06500
purN	BSGatlas-gene-811	BSU_06510,BSU06510
purQ	BSGatlas-gene-807	BSU_06470,BSU06470
purS	BSGatlas-gene-806	BSU_06460,BSU06460
purT	BSGatlas-gene-295	BSU_02230,BSU02230
putB	BSGatlas-gene-400	BSU_03200,BSU03200
putC	BSGatlas-gene-401	BSU_03210,BSU03210
putP	BSGatlas-gene-402	BSU_03220,BSU03220
putR	BSGatlas-gene-404	BSU_03230,BSU03230
pycA	BSGatlas-gene-1760	BSU_14860,BSU14860
pyrAA	BSGatlas-gene-1836	BSU_15510,BSU15510
pyrAB	BSGatlas-gene-1837	BSU_15520,BSU15520
pyrB	BSGatlas-gene-1834	BSU_15490,BSU15490
pyrC	BSGatlas-gene-1835	BSU_15500,BSU15500
pyrD	BSGatlas-gene-1839	BSU_15540,BSU15540
pyrE	BSGatlas-gene-1841	BSU_15560,BSU15560
pyrF	BSGatlas-gene-1840	BSU_15550,BSU15550
pyrG	BSGatlas-gene-4329	BSU_37150,BSU37150
pyrK	BSGatlas-gene-1838	BSU_15530,BSU15530
pyrP	BSGatlas-gene-1832	BSU_15480,BSU15480
pyrR	BSGatlas-gene-1830	BSU_15470,BSU15470
qcrA	BSGatlas-gene-2654	BSU_22560,BSU22560
qcrB	BSGatlas-gene-2653	BSU_22550,BSU22550
qcrC	BSGatlas-gene-2652	BSU_22540,BSU22540
radA	BSGatlas-gene-129	BSU_00870,BSU00870
radC	BSGatlas-gene-3291	BSU_28040,BSU28040
rapA	BSGatlas-gene-1479	BSU_12430,BSU12430
rapB	BSGatlas-gene-4279	BSU_36690,BSU36690
rapC	BSGatlas-gene-463	BSU_03770,BSU03770
rapD	BSGatlas-gene-4243	BSU_36380,BSU36380
rapG	BSGatlas-gene-4678	BSU_40300,BSU40300
rapH	BSGatlas-gene-846	BSU_06830,BSU06830
rapI	BSGatlas-gene-615	BSU_05010,BSU05010
rbfA	BSGatlas-gene-1957	BSU_16650,BSU16650
rbsA	BSGatlas-gene-4196	BSU_35940,BSU35940
rbsB	BSGatlas-gene-4198	BSU_35960,BSU35960
rbsC	BSGatlas-gene-4197	BSU_35950,BSU35950
rbsD	BSGatlas-gene-4195	BSU_35930,BSU35930
rbsK	BSGatlas-gene-4194	BSU_35920,BSU35920
rbsR	BSGatlas-gene-4193	BSU_35910,BSU35910
recA	BSGatlas-gene-1987	BSU_16940,BSU16940
recF	BSGatlas-gene-7	BSU_00040,BSU00040
recO	BSGatlas-gene-2958	BSU_25280,BSU25280
recU	BSGatlas-gene-2627	BSU_22310,BSU22310
remB	BSGatlas-gene-8	BSU_00050,BSU00050
resA	BSGatlas-gene-2721	BSU_23150,BSU23150
resB	BSGatlas-gene-2720	BSU_23140,BSU23140
resC	BSGatlas-gene-2719	BSU_23130,BSU23130
resD	BSGatlas-gene-2718	BSU_23120,BSU23120
resE	BSGatlas-gene-2717	BSU_23110,BSU23110
rhaA	BSGatlas-gene-3663	BSU_31180,BSU31180
rhaB	BSGatlas-gene-3665	BSU_31200,BSU31200
rhaEW	BSGatlas-gene-3667	BSU_31220,BSU31220
rhaM	BSGatlas-gene-3664	BSU_31190,BSU31190
rhaR	BSGatlas-gene-3666	BSU_31210,BSU31210
ribA	BSGatlas-gene-2732	BSU_23260,BSU23260
ribD	BSGatlas-gene-2734	BSU_23280,BSU23280
ribE	BSGatlas-gene-2733	BSU_23270,BSU23270
ribH	BSGatlas-gene-2731	BSU_23250,BSU23250
ribR	BSGatlas-gene-3434	BSU_29300,BSU29300
ribT	BSGatlas-gene-2730	BSU_23240,BSU23240
rimM	BSGatlas-gene-1889	BSU_16020,BSU16020
rnc	BSGatlas-gene-1880	BSU_15930,BSU15930
rnjA	BSGatlas-gene-1723	BSU_14530,BSU14530
rnjB	BSGatlas-gene-1972	BSU_16780,BSU16780
rocR	BSGatlas-gene-4683	BSU_40350,BSU40350
rplB	BSGatlas-gene-164	BSU_01190,BSU01190
rplC	BSGatlas-gene-161	BSU_01160,BSU01160
rplD	BSGatlas-gene-162	BSU_01170,BSU01170
rplE	BSGatlas-gene-173	BSU_01280,BSU01280
rplF	BSGatlas-gene-176	BSU_01310,BSU01310
rplGA	BSGatlas-gene-1954	BSU_16620,BSU16620
rplN	BSGatlas-gene-171	BSU_01260,BSU01260
rplO	BSGatlas-gene-180	BSU_01350,BSU01350
rplP	BSGatlas-gene-168	BSU_01230,BSU01230
rplQ	BSGatlas-gene-190	BSU_01440,BSU01440
rplR	BSGatlas-gene-177	BSU_01320,BSU01320
rplS	BSGatlas-gene-1892	BSU_16040,BSU16040
rplV	BSGatlas-gene-166	BSU_01210,BSU01210
rplW	BSGatlas-gene-163	BSU_01180,BSU01180
rplX	BSGatlas-gene-172	BSU_01270,BSU01270
rpmC	BSGatlas-gene-169	BSU_01240,BSU01240
rpmD	BSGatlas-gene-179	BSU_01340,BSU01340
rpmGB	BSGatlas-gene-142	BSU_00990,BSU00990
rpmH	BSGatlas-gene-4772	BSU_41060,BSU41060
rpmJ	BSGatlas-gene-186	BSU_01400,BSU01400
rpoA	BSGatlas-gene-189	BSU_01430,BSU01430
rpoB	BSGatlas-gene-151	BSU_01070,BSU01070
rpoC	BSGatlas-gene-152	BSU_01080,BSU01080
rpoE	BSGatlas-gene-4331	BSU_37160,BSU37160
rpoY	BSGatlas-gene-1724	BSU_14540,BSU14540
rppH	BSGatlas-gene-3576	BSU_30630,BSU30630
rpsC	BSGatlas-gene-167	BSU_01220,BSU01220
rpsD	BSGatlas-gene-3473	BSU_29660,BSU29660
rpsE	BSGatlas-gene-178	BSU_01330,BSU01330
rpsF	BSGatlas-gene-4755	BSU_40910,BSU40910
rpsH	BSGatlas-gene-175	BSU_01300,BSU01300
rpsJ	BSGatlas-gene-160	BSU_01150,BSU01150
rpsK	BSGatlas-gene-188	BSU_01420,BSU01420
rpsM	BSGatlas-gene-187	BSU_01410,BSU01410
rpsN	BSGatlas-gene-174	BSU_01290,BSU01290
rpsP	BSGatlas-gene-1886	BSU_15990,BSU15990
rpsQ	BSGatlas-gene-170	BSU_01250,BSU01250
rpsR	BSGatlas-gene-4753	BSU_40890,BSU40890
rpsS	BSGatlas-gene-165	BSU_01200,BSU01200
rsbR	BSGatlas-gene-567	BSU_04670,BSU04670
rsbS	BSGatlas-gene-568	BSU_04680,BSU04680
rsbT	BSGatlas-gene-569	BSU_04690,BSU04690
rsbU	BSGatlas-gene-570	BSU_04700,BSU04700
rsbV	BSGatlas-gene-571	BSU_04710,BSU04710
rsbW	BSGatlas-gene-572	BSU_04720,BSU04720
rsbX	BSGatlas-gene-574	BSU_04740,BSU04740
rsgI	BSGatlas-gene-1598	BSU_13460,BSU13460
rsiX	BSGatlas-gene-2714	BSU_23090,BSU23090
rtpA	BSGatlas-gene-327	BSU_02530,BSU02530
sacA	BSGatlas-gene-4426	BSU_38040,BSU38040
sacB	BSGatlas-gene-4028	BSU_34450,BSU34450
sacP	BSGatlas-gene-4427	BSU_38050,BSU38050
sacX	BSGatlas-gene-4465	BSU_38410,BSU38410
sacY	BSGatlas-gene-4466	BSU_38420,BSU38420
sat	BSGatlas-gene-1845	BSU_15590,BSU15590
sbcC	BSGatlas-gene-1275	BSU_10650,BSU10650
sbcD	BSGatlas-gene-1274	BSU_10640,BSU10640
sboA	BSGatlas-gene-4351	BSU_37350,BSU37350
sboX	BSGatlas-gene-4352	BSU_37360,BSU37360
sbp	BSGatlas-gene-1805	BSU_15270,BSU15270
scoC	BSGatlas-gene-1205	BSU_09990,BSU09990
scr	BSGatlas-gene-32	BSU_misc_RNA_2,BSU_MISC_RNA_2
sda	BSGatlas-gene-3005	BSU_25690,BSU25690
sdhA	BSGatlas-gene-3336	BSU_28440,BSU28440
sdhB	BSGatlas-gene-3335	BSU_28430,BSU28430
sdhC	BSGatlas-gene-3337	BSU_28450,BSU28450
sdpI	BSGatlas-gene-3958	BSU_33780,BSU33780
sdpR	BSGatlas-gene-3959	BSU_33790,BSU33790
secA	BSGatlas-gene-4120	BSU_35300,BSU35300
secE	BSGatlas-gene-143	BSU_01000,BSU01000
secY	BSGatlas-gene-181	BSU_01360,BSU01360
sigA	BSGatlas-gene-2948	BSU_25200,BSU25200
sigB	BSGatlas-gene-573	BSU_04730,BSU04730
sigD	BSGatlas-gene-1936	BSU_16470,BSU16470
sigE	BSGatlas-gene-1812	BSU_15320,BSU15320
sigG	BSGatlas-gene-1813	BSU_15330,BSU15330
sigH	BSGatlas-gene-141	BSU_00980,BSU00980
sigI	BSGatlas-gene-1597	BSU_13450,BSU13450
sigM	BSGatlas-gene-1154	BSU_09520,BSU09520
sigX	BSGatlas-gene-2715	BSU_23100,BSU23100
sinI	BSGatlas-gene-2885	BSU_24600,BSU24600
sinR	BSGatlas-gene-2886	BSU_24610,BSU24610
sipS	BSGatlas-gene-2738	BSU_23310,BSU23310
sipW	BSGatlas-gene-2888	BSU_24630,BSU24630
sirB	BSGatlas-gene-1848	BSU_15620,BSU15620
skfA	BSGatlas-gene-261	BSU_01910,BSU01910
skfB	BSGatlas-gene-262	BSU_01920,BSU01920
skfC	BSGatlas-gene-263	BSU_01935,BSU01935
skfE	BSGatlas-gene-264	BSU_01950,BSU01950
skfF	BSGatlas-gene-265	BSU_01960,BSU01960
skfG	BSGatlas-gene-266	BSU_01970,BSU01970
skfH	BSGatlas-gene-267	BSU_01980,BSU01980
smc	BSGatlas-gene-1881	BSU_15940,BSU15940
snaA	BSGatlas-gene-3443	BSU_29390,BSU29390
snaB	BSGatlas-gene-4591	BSU_39510,BSU39510
sndA	BSGatlas-gene-3433	BSU_29290,BSU29290
sndB	BSGatlas-gene-4587	BSU_39470,BSU39470
speB	BSGatlas-gene-4365	BSU_37490,BSU37490
speD	BSGatlas-gene-3401	BSU_29010,BSU29010
speE	BSGatlas-gene-4366	BSU_37500,BSU37500
spo0A	BSGatlas-gene-2844	BSU_24220,BSU24220
spo0B	BSGatlas-gene-3278	BSU_27930,BSU27930
spo0E	BSGatlas-gene-1620	BSU_13640,BSU13640
spo0F	BSGatlas-gene-4327	BSU_37130,BSU37130
spoIIE	BSGatlas-gene-89	BSU_00640,BSU00640
spoIIGA	BSGatlas-gene-1811	BSU_15310,BSU15310
spoIIIE	BSGatlas-gene-1975	BSU_16800,BSU16800
spoIIIL	BSGatlas-gene-2891	BSU_24660,BSU24660
spoIIT	BSGatlas-gene-4289	BSU_36770,BSU36770
sprA	BSGatlas-gene-2551	BSU_21660,BSU21660
sprB	BSGatlas-gene-2339	BSU_19820,BSU19820
spx	BSGatlas-gene-1367	BSU_11500,BSU11500
sr1	BSGatlas-gene-1736	BSU_14629,BSU14629
srfAA	BSGatlas-gene-432	BSU_03480,BSU03480
srfAB	BSGatlas-gene-433	BSU_03490,BSU03490
srfAC	BSGatlas-gene-435	BSU_03510,BSU03510
srfAD	BSGatlas-gene-436	BSU_03520,BSU03520
ssbA	BSGatlas-gene-4754	BSU_40900,BSU40900
sspE	BSGatlas-gene-1037	BSU_08660,BSU08660
sspH	BSGatlas-gene-980	BSU_08110,BSU08110
ssuA	BSGatlas-gene-1078	BSU_08840,BSU08840
ssuB	BSGatlas-gene-1077	BSU_08830,BSU08830
ssuC	BSGatlas-gene-1079	BSU_08850,BSU08850
ssuD	BSGatlas-gene-1080	BSU_08860,BSU08860
sufB	BSGatlas-gene-3832	BSU_32670,BSU32670
sufC	BSGatlas-gene-3836	BSU_32710,BSU32710
sufD	BSGatlas-gene-3835	BSU_32700,BSU32700
sufS	BSGatlas-gene-3834	BSU_32690,BSU32690
sufU	BSGatlas-gene-3833	BSU_32680,BSU32680
sul	BSGatlas-gene-103	BSU_00770,BSU00770
surA	BSGatlas-gene-2094	BSU_misc_RNA_72,new_1915001_1915132_c,G8J2-8
swrA	BSGatlas-gene-4111	BSU_35230
swrAA/2	BSGatlas-gene-4112	BSU_35239
swrB	BSGatlas-gene-1937	BSU_16480,BSU16480
swrD	BSGatlas-gene-1918	BSU_16299,BSU16299
tagA	BSGatlas-gene-4176	BSU_35750,BSU35750
tagB	BSGatlas-gene-4178	BSU_35760,BSU35760
tagD	BSGatlas-gene-4175	BSU_35740,BSU35740
tagE	BSGatlas-gene-4174	BSU_35730,BSU35730
tagF	BSGatlas-gene-4173	BSU_35720,BSU35720
tagG	BSGatlas-gene-4172	BSU_35710,BSU35710
tagH	BSGatlas-gene-4171	BSU_35700,BSU35700
tagU	BSGatlas-gene-4161	BSU_35650,BSU35650
tapA	BSGatlas-gene-2889	BSU_24640,BSU24640
tasA	BSGatlas-gene-2887	BSU_24620,BSU24620
tatAD	BSGatlas-gene-339	BSU_02630,BSU02630
tatCD	BSGatlas-gene-340	BSU_02640,BSU02640
tcyJ	BSGatlas-gene-3442	BSU_29380,BSU29380
tcyK	BSGatlas-gene-3441	BSU_29370,BSU29370
tcyL	BSGatlas-gene-3440	BSU_29360,BSU29360
tcyM	BSGatlas-gene-3439	BSU_29350,BSU29350
tcyN	BSGatlas-gene-3438	BSU_29340,BSU29340
tetB	BSGatlas-gene-4740	BSU_40770,BSU40770
tetL	BSGatlas-gene-4741	BSU_40780,BSU40780
thiE	BSGatlas-gene-4452	BSU_38290,BSU38290
thiM	BSGatlas-gene-4453	BSU_38300,BSU38300
thrR	BSGatlas-gene-3276	BSU_27910,BSU27910
thrS	BSGatlas-gene-3394	BSU_28950,BSU28950
thrZ	BSGatlas-gene-4373	BSU_37560,BSU37560
tilS	BSGatlas-gene-93	BSU_00670,BSU00670
tkmA	BSGatlas-gene-4230	BSU_36260,BSU36260
topB	BSGatlas-gene-518	BSU_04260,BSU04260
tpi	BSGatlas-gene-3972	BSU_33920,BSU33920
treA	BSGatlas-gene-949	BSU_07810,BSU07810
treP	BSGatlas-gene-948	BSU_07800,BSU07800
treR	BSGatlas-gene-950	BSU_07820,BSU07820
trmD	BSGatlas-gene-1890	BSU_16030,BSU16030
trmFO	BSGatlas-gene-1901	BSU_16130,BSU16130
trmU	BSGatlas-gene-3229	BSU_27500,BSU27500
trpP	BSGatlas-gene-1208	BSU_10010,BSU10010
trxA	BSGatlas-gene-3343	BSU_28500,BSU28500
tuaA/1	BSGatlas-gene-4156	BSU_35609
tuaA/2	BSGatlas-gene-4157	BSU_35610
tuaB	BSGatlas-gene-4155	BSU_35600,BSU35600
tuaC	BSGatlas-gene-4154	BSU_35590,BSU35590
tuaD	BSGatlas-gene-4153	BSU_35580,BSU35580
tuaE	BSGatlas-gene-4152	BSU_35570,BSU35570
tuaF	BSGatlas-gene-4151	BSU_35560,BSU35560
tuaG	BSGatlas-gene-4150	BSU_35550,BSU35550
tuaH	BSGatlas-gene-4149	BSU_35540,BSU35540
txpA	BSGatlas-gene-3047	BSU_26050,BSU26050
tyrS	BSGatlas-gene-3476	BSU_29670,BSU29670
ugd	BSGatlas-gene-4227	BSU_36230,BSU36230
ureA	BSGatlas-gene-4274	BSU_36660,BSU36660
ureB	BSGatlas-gene-4273	BSU_36650,BSU36650
ureC	BSGatlas-gene-4271	BSU_36640,BSU36640
uxaA	BSGatlas-gene-1475	BSU_12390,BSU12390
uxaB	BSGatlas-gene-1474	BSU_12380,BSU12380
uxaC	BSGatlas-gene-1466	BSU_12300,BSU12300
uxuA	BSGatlas-gene-1470	BSU_12340,BSU12340
valS	BSGatlas-gene-3296	BSU_28090,BSU28090
veg	BSGatlas-gene-66	BSU_00440,BSU00440
vmlR	BSGatlas-gene-687	BSU_05610,BSU05610
wapA	BSGatlas-gene-4561	BSU_39230,BSU39230
wapI	BSGatlas-gene-4560	BSU_39220,BSU39220
whiA	BSGatlas-gene-4060	BSU_34750,BSU34750
wprA	BSGatlas-gene-1288	BSU_10770,BSU10770
xpt	BSGatlas-gene-2599	BSU_22070,BSU22070
xylA	BSGatlas-gene-2062	BSU_17600,BSU17600
xylB	BSGatlas-gene-2063	BSU_17610,BSU17610
xynA	BSGatlas-gene-2216	BSU_18840,BSU18840
xynB	BSGatlas-gene-2059	BSU_17580,BSU17580
xynP	BSGatlas-gene-2058	BSU_17570,BSU17570
yaaA	BSGatlas-gene-6	BSU_00030,BSU00030
yaaJ	BSGatlas-gene-31	BSU_00180,BSU00180
yabE	BSGatlas-gene-62	BSU_00400,BSU00400
yacF	BSGatlas-gene-107	BSU_00810,BSU00810
yacO	BSGatlas-gene-139	BSU_00960,BSU00960
yacP	BSGatlas-gene-140	BSU_00970,BSU00970
yazB	BSGatlas-gene-106	BSU_00800,BSU00800
ybbA	BSGatlas-gene-223	BSU_01600,BSU01600
ybdZ	BSGatlas-gene-3751	BSU_31959,BSU31959
ybfK	BSGatlas-gene-298	BSU_02260,BSU02260
ybfM	BSGatlas-gene-300	BSU_02280,BSU02280
ybgB	BSGatlas-gene-310	BSU_02380,BSU02380
ybzG	BSGatlas-gene-184	BSU_01389,BSU01389
ycbK	BSGatlas-gene-328	BSU_02540,BSU02540
yciB	BSGatlas-gene-416	BSU_03350,BSU03350
ycnI	BSGatlas-gene-482	BSU_03940,BSU03940
ycnJ	BSGatlas-gene-483	BSU_03950,BSU03950
ycnK	BSGatlas-gene-484	BSU_03960,BSU03960
ycnL	BSGatlas-gene-485	BSU_03970,BSU03970
yczL	BSGatlas-gene-417	BSU_03359,BSU03359
ydcG	BSGatlas-gene-577	BSU_04760,BSU04760
ydfK	BSGatlas-gene-670	BSU_05450,BSU05450
ydhF	BSGatlas-gene-700	BSU_05730,BSU05730
yfkH	BSGatlas-gene-958	BSU_07900,BSU07900
yfkI	BSGatlas-gene-957	BSU_07890,BSU07890
yfkJ	BSGatlas-gene-956	BSU_07880,BSU07880
yflG	BSGatlas-gene-938	BSU_07690,BSU07690
yflH	BSGatlas-gene-937	BSU_07680,BSU07680
yflI	BSGatlas-gene-936	BSU_07670,BSU07670
yflN	BSGatlas-gene-930	BSU_07620,BSU07620
yfmG	BSGatlas-gene-916	BSU_07480,BSU07480
yfmO	BSGatlas-gene-907	BSU_07400,BSU07400
yfmP	BSGatlas-gene-906	BSU_07390,BSU07390
ygaN	BSGatlas-gene-1081	BSU_08870,BSU08870
yhcY	BSGatlas-gene-1132	BSU_09320,BSU09320
yhcZ	BSGatlas-gene-1133	BSU_09330,BSU09330
yhdA	BSGatlas-gene-1134	BSU_09340,BSU09340
yhdF	BSGatlas-gene-1147	BSU_09450,BSU09450
yhdK	BSGatlas-gene-1152	BSU_09500,BSU09500
yhdL	BSGatlas-gene-1153	BSU_09510,BSU09510
yhxA	BSGatlas-gene-1124	BSU_09260,BSU09260
yidC1	BSGatlas-gene-4770	BSU_41040,BSU41040
yjdF	BSGatlas-gene-1434	#N/A
yjmB	BSGatlas-gene-1467	BSU_12310,BSU12310
yjmC	BSGatlas-gene-1468	BSU_12320,BSU12320
yjmD	BSGatlas-gene-1469	BSU_12330,BSU12330
yjmF	BSGatlas-gene-1471	BSU_12350,BSU12350
ykoL	BSGatlas-gene-1584	BSU_13330,BSU13330
ykoP	BSGatlas-gene-1587	BSU_13360,BSU13360
ykqA	BSGatlas-gene-1720	BSU_14500,BSU14500
ykuN	BSGatlas-gene-1684	BSU_14150,BSU14150
ykuO	BSGatlas-gene-1685	BSU_14160,BSU14160
ykuP	BSGatlas-gene-1686	BSU_14170,BSU14170
ykzB	BSGatlas-gene-1583	BSU_13320,BSU13320
ylaA	BSGatlas-gene-1745	BSU_14710,BSU14710
ylaB	BSGatlas-gene-1746	BSU_14720,BSU14720
ylaC	BSGatlas-gene-1747	BSU_14730,BSU14730
ylaD	BSGatlas-gene-1748	BSU_14740,BSU14740
ylbP	BSGatlas-gene-1787	BSU_15100,BSU15100
ylbQ	BSGatlas-gene-1788	BSU_15110,BSU15110
ylnD	BSGatlas-gene-1847	BSU_15610,BSU15610
ylnF	BSGatlas-gene-1849	BSU_15630,BSU15630
yloM	BSGatlas-gene-1861	BSU_15740,BSU15740
yloN	BSGatlas-gene-1862	BSU_15750,BSU15750
ylqC	BSGatlas-gene-1887	BSU_16000,BSU16000
ylqD	BSGatlas-gene-1888	BSU_16010,BSU16010
ylxF	BSGatlas-gene-1914	BSU_16260,BSU16260
ylxM	BSGatlas-gene-1884	BSU_15970,BSU15970
ylxP	BSGatlas-gene-1956	BSU_16640,BSU16640
ylxR	BSGatlas-gene-1953	BSU_16610,BSU16610
ylxS	BSGatlas-gene-1951	BSU_16590,BSU16590
ylxW	BSGatlas-gene-1803	BSU_15250,BSU15250
ylxX	BSGatlas-gene-1804	BSU_15260,BSU15260
ymaB	BSGatlas-gene-2039	BSU_17400,BSU17400
ymfC	BSGatlas-gene-1976	BSU_16810,BSU16810
yneI	BSGatlas-gene-2110	BSU_17940,BSU17940
yneJ	BSGatlas-gene-2111	BSU_17950,BSU17950
yneN	BSGatlas-gene-2118	BSU_18010,BSU18010
yocH	BSGatlas-gene-2267	BSU_19210,BSU19210
yojE	BSGatlas-gene-2299	BSU_19480,BSU19480
yojF	BSGatlas-gene-2297	BSU_19470,BSU19470
yosX	BSGatlas-gene-2354	BSU_19970,BSU19970
yotB	BSGatlas-gene-2352	BSU_19940,BSU19940
yotC	BSGatlas-gene-2351	BSU_19930,BSU19930
yotD	BSGatlas-gene-2350	BSU_19920,BSU19920
yotE	BSGatlas-gene-2348	BSU_19910,BSU19910
yotF	BSGatlas-gene-2347	BSU_19900,BSU19900
yotG	BSGatlas-gene-2346	BSU_19890,BSU19890
yotH	BSGatlas-gene-2345	BSU_19880,BSU19880
yotI	BSGatlas-gene-2344	BSU_19870,BSU19870
yotJ	BSGatlas-gene-2343	BSU_19860,BSU19860
yotK	BSGatlas-gene-2342	BSU_19850,BSU19850
yotM	BSGatlas-gene-2340	BSU_19830,BSU19830
yoyC	BSGatlas-gene-2298	BSU_19479,BSU19479
ypbS	BSGatlas-gene-2592	BSU_22020,BSU22020
ypjD	BSGatlas-gene-2648	BSU_22500,BSU22500
ypqP	BSGatlas-gene-2552	BSU_21670
ypzF	BSGatlas-gene-2591	BSU_22019,BSU22019
yqaF	BSGatlas-gene-3085	BSU_26340,BSU26340
yqaG	BSGatlas-gene-3083	BSU_26320,BSU26320
yqaH	BSGatlas-gene-3082	BSU_26310,BSU26310
yqaI	BSGatlas-gene-3080	BSU_26300,BSU26300
yqaJ	BSGatlas-gene-3079	BSU_26290,BSU26290
yqaK	BSGatlas-gene-3078	BSU_26280,BSU26280
yqaL	BSGatlas-gene-3077	BSU_26270,BSU26270
yqaM	BSGatlas-gene-3076	BSU_26260,BSU26260
yqaN	BSGatlas-gene-3074	BSU_26250,BSU26250
yqcK	BSGatlas-gene-3018	BSU_25800,BSU25800
yqdA	BSGatlas-gene-3084	BSU_26330,BSU26330
yqeT	BSGatlas-gene-2976	BSU_25450,BSU25450
yqeU	BSGatlas-gene-2975	BSU_25440,BSU25440
yqeV	BSGatlas-gene-2974	BSU_25430,BSU25430
yqiH	BSGatlas-gene-2840	BSU_24200,BSU24200
yqiI	BSGatlas-gene-2839	BSU_24190,BSU24190
yqiK	BSGatlas-gene-2838	BSU_24180,BSU24180
yqxD	BSGatlas-gene-2951	BSU_25230,BSU25230
yqzL	BSGatlas-gene-2959	BSU_25289,BSU25289
yqzO	BSGatlas-gene-3075	BSU_26259,BSU26259
yrhC	BSGatlas-gene-3198	BSU_27240,BSU27240
yrrT	BSGatlas-gene-3202	BSU_27280,BSU27280
yrvO	BSGatlas-gene-3230	BSU_27510,BSU27510
ysfE	BSGatlas-gene-3368	BSU_28700,BSU28700
ysxC	BSGatlas-gene-3308	BSU_28190,BSU28190
ytfP	BSGatlas-gene-3517	BSU_30060,BSU30060
ytnM	BSGatlas-gene-3432	BSU_29280,BSU29280
ytpP	BSGatlas-gene-3494	BSU_29840,BSU29840
ytpQ	BSGatlas-gene-3493	BSU_29830,BSU29830
ytpR	BSGatlas-gene-3492	BSU_29820,BSU29820
ytrA	BSGatlas-gene-3558	BSU_30460,BSU30460
ytrB	BSGatlas-gene-3557	BSU_30450,BSU30450
ytrC	BSGatlas-gene-3556	BSU_30440,BSU30440
ytrD	BSGatlas-gene-3555	BSU_30430,BSU30430
ytrE	BSGatlas-gene-3554	BSU_30420,BSU30420
ytrF	BSGatlas-gene-3553	BSU_30410,BSU30410
ytrG	BSGatlas-gene-3559	BSU_CDS_3119273,BSU_30466,G8J2-13
ytxM	BSGatlas-gene-3596	BSU_30810,BSU30810
ytzK	BSGatlas-gene-3478	BSU_29679,BSU29679
yueB	BSGatlas-gene-3741	BSU_31860,BSU31860
yueC	BSGatlas-gene-3739	BSU_31850,BSU31850
yueD	BSGatlas-gene-3738	BSU_31840,BSU31840
yukB	BSGatlas-gene-3742	BSU_31875,BSU31875
yukC	BSGatlas-gene-3744	BSU_31890,BSU31890
yukD	BSGatlas-gene-3745	BSU_31900,BSU31900
yukE	BSGatlas-gene-3746	BSU_31910,BSU31910
yurJ	BSGatlas-gene-3819	BSU_32550,BSU32550
yutD	BSGatlas-gene-3791	BSU_32310,BSU32310
yutE	BSGatlas-gene-3790	BSU_32300,BSU32300
yutF	BSGatlas-gene-3789	BSU_32290,BSU32290
yuxK	BSGatlas-gene-3702	BSU_31500,BSU31500
yuxO	BSGatlas-gene-3719	BSU_31670,BSU31670
yvcD	BSGatlas-gene-4068	BSU_34810,BSU34810
yvcJ	BSGatlas-gene-4062	BSU_34770,BSU34770
yvcN	BSGatlas-gene-4058	BSU_34730,BSU34730
yviE	BSGatlas-gene-4131	BSU_35390,BSU35390
yvoD	BSGatlas-gene-4085	BSU_34980,BSU34980
yvoE	BSGatlas-gene-4084	BSU_34970,BSU34970
yvoF	BSGatlas-gene-4083	BSU_34960,BSU34960
yvyF	BSGatlas-gene-4136	BSU_35440,BSU35440
yvyG	BSGatlas-gene-4134	BSU_35420,BSU35420
ywbI	BSGatlas-gene-4454	BSU_38310,BSU38310
ywcE	BSGatlas-gene-4435	BSU_38130,BSU38130
ywcH	BSGatlas-gene-4432	BSU_38100,BSU38100
ywdA	BSGatlas-gene-4425	BSU_38030,BSU38030
ywhA	BSGatlas-gene-4372	BSU_37550,BSU37550
ywkB	BSGatlas-gene-4316	BSU_37040,BSU37040
ywoB	BSGatlas-gene-4256	BSU_36500,BSU36500
ywoC	BSGatlas-gene-4254	BSU_36490,BSU36490
ywoD	BSGatlas-gene-4253	BSU_36480,BSU36480
ywrA	BSGatlas-gene-4216	BSU_36130,BSU36130
ywrB	BSGatlas-gene-4215	BSU_36120,BSU36120
ywzB	BSGatlas-gene-4290	BSU_36780,BSU36780
yxaA	BSGatlas-gene-4647	BSU_40040,BSU40040
yxaB	BSGatlas-gene-4646	BSU_40030,BSU40030
yxaM	BSGatlas-gene-4635	BSU_39930,BSU39930
yxbA	BSGatlas-gene-4632	BSU_39900,BSU39900
yxbB	BSGatlas-gene-4631	BSU_39890,BSU39890
yxeK	BSGatlas-gene-4592	BSU_39520,BSU39520
yxeM	BSGatlas-gene-4590	BSU_39500,BSU39500
yxeN	BSGatlas-gene-4589	BSU_39490,BSU39490
yxeO	BSGatlas-gene-4588	BSU_39480,BSU39480
yxeQ	BSGatlas-gene-4586	BSU_39460,BSU39460
yxiE	BSGatlas-gene-4563	BSU_39250,BSU39250
yxnB	BSGatlas-gene-4633	BSU_39910,BSU39910
yyaF	BSGatlas-gene-4756	BSU_40920,BSU40920
yydF	BSGatlas-gene-4663	BSU_40180,BSU40180
yydG	BSGatlas-gene-4662	BSU_40170,BSU40170
yydH	BSGatlas-gene-4661	BSU_40160,BSU40160
yydI	BSGatlas-gene-4660	BSU_40150,BSU40150
yydJ	BSGatlas-gene-4659	BSU_40140,BSU40140
zagA	BSGatlas-gene-418	BSU_03360,BSU03360
zinT	BSGatlas-gene-3146	BSU_26830,BSU26830
znuA	BSGatlas-gene-363	BSU_02850,BSU02850
znuB	BSGatlas-gene-365	BSU_02870,BSU02870
znuC	BSGatlas-gene-364	BSU_02860,BSU02860

## Sheet: sigE
Name	BSGatlas ID	Locus
asnO	BSGatlas-gene-1290	BSU_10790,BSU10790
bdbC	BSGatlas-gene-3924	BSU_33470,BSU33470
bdbD	BSGatlas-gene-3925	BSU_33480,BSU33480
bofA	BSGatlas-gene-37	BSU_00230,BSU00230
citH	BSGatlas-gene-4543	BSU_39060,BSU39060
cmpA	BSGatlas-gene-581	G8J2-20,BSU_04785
comZ	BSGatlas-gene-1345	BSU_11310,BSU11310
cotB	BSGatlas-gene-4207	BSU_36050,BSU36050
cotE	BSGatlas-gene-1996	BSU_17030,BSU17030
cotG	BSGatlas-gene-4209	BSU_36070,BSU_36079,BSU36070
cotH	BSGatlas-gene-4208	BSU_36060,BSU36060
cotJA	BSGatlas-gene-853	BSU_06890,BSU06890
cotJB	BSGatlas-gene-854	BSU_06900,BSU06900
cotJC	BSGatlas-gene-855	BSU_06910,BSU06910
cotM	BSGatlas-gene-2114	BSU_17970,BSU17970
cotO	BSGatlas-gene-1396	BSU_11730,BSU11730
cotT	BSGatlas-gene-1443	BSU12090
cotV	BSGatlas-gene-1401	BSU_11780,BSU11780
cotW	BSGatlas-gene-1400	BSU_11770,BSU11770
cotX	BSGatlas-gene-1399	BSU_11760,BSU11760
cotY	BSGatlas-gene-1398	BSU_11750,BSU11750
cotZ	BSGatlas-gene-1397	BSU_11740,BSU11740
coxA	BSGatlas-gene-3268	BSU_27830,BSU27830
cspR	BSGatlas-gene-1089	BSU_08930,BSU08930
ctaA	BSGatlas-gene-1761	BSU_14870,BSU14870
ctpB	BSGatlas-gene-4113	BSU_35240,BSU35240
cwlD	BSGatlas-gene-201	BSU_01530,BSU01530
cwlJ	BSGatlas-gene-335	BSU_02600,BSU02600
dacB	BSGatlas-gene-2725	BSU_23190,BSU23190
divIB	BSGatlas-gene-1802	BSU_15240,BSU15240
divIC	BSGatlas-gene-85	BSU_00620,BSU00620
exuR	BSGatlas-gene-1473	BSU_12370,BSU12370
exuT	BSGatlas-gene-1472	BSU_12360,BSU12360
fisB	BSGatlas-gene-3795	BSU_32350,BSU32350
gerM	BSGatlas-gene-3330	BSU_28380,BSU28380
gerQ	BSGatlas-gene-4414	BSU_37920,BSU37920
gerR	BSGatlas-gene-1786	BSU_15090,BSU15090
glgA	BSGatlas-gene-3610	BSU_30950,BSU30950
glgB	BSGatlas-gene-3613	BSU_30980,BSU30980
glgC	BSGatlas-gene-3612	BSU_30970,BSU30970
glgD	BSGatlas-gene-3611	BSU_30960,BSU30960
glgP	BSGatlas-gene-3609	BSU_30940,BSU30940
glnH	BSGatlas-gene-3220	BSU_27440,BSU27440
glnM	BSGatlas-gene-3221	BSU_27450,BSU27450
glnP	BSGatlas-gene-3222	BSU_27460,BSU27460
glnQ	BSGatlas-gene-3219	BSU_27430,BSU27430
hbuT	BSGatlas-gene-4534	BSU_39000,BSU39000
ispG	BSGatlas-gene-2934	BSU_25070,BSU25070
kamA	BSGatlas-gene-2323	BSU_19690,BSU19690
mbl	BSGatlas-gene-4246	BSU_36410,BSU36410
mciZ	BSGatlas-gene-2775	BSU_23616,G8J2-21
med	BSGatlas-gene-1344	BSU_11300,BSU11300
mmgA	BSGatlas-gene-2837	BSU_24170,BSU24170
mmgB	BSGatlas-gene-2836	BSU_24160,BSU24160
mmgC	BSGatlas-gene-2835	BSU_24150,BSU24150
mmgD	BSGatlas-gene-2834	BSU_24140,BSU24140
mmgE	BSGatlas-gene-2833	BSU_24130,BSU24130
mmgF	BSGatlas-gene-2832	BSU_24120,BSU24120
mraY	BSGatlas-gene-1797	BSU_15190,BSU15190
murB	BSGatlas-gene-1801	BSU_15230,BSU15230
murD	BSGatlas-gene-1798	BSU_15200,BSU15200
murE	BSGatlas-gene-1796	BSU_15180,BSU15180
murG	BSGatlas-gene-1800	BSU_15220,BSU15220
mutM	BSGatlas-gene-3408	BSU_29080,BSU29080
nucB	BSGatlas-gene-3013	BSU_25750,BSU25750
pbpI	BSGatlas-gene-3205	BSU_27310,BSU27310
pdaB	BSGatlas-gene-205	BSU_01570,BSU01570
phoB	BSGatlas-gene-701	BSU_05740,BSU05740
phoP	BSGatlas-gene-3411	BSU_29110,BSU29110
phoR	BSGatlas-gene-3410	BSU_29100,BSU29100
polA	BSGatlas-gene-3409	BSU_29090,BSU29090
prkA	BSGatlas-gene-1094	BSU_08970,BSU08970
safA	BSGatlas-gene-3269	BSU_27840,BSU27840
sbp	BSGatlas-gene-1805	BSU_15270,BSU15270
scoA	BSGatlas-gene-4533	BSU_38990,BSU38990
scoB	BSGatlas-gene-4532	BSU_38980,BSU38980
sigE	BSGatlas-gene-1812	BSU_15320,BSU15320
sigK	BSGatlas-gene-3014	BSU_25760,BSU25760
sigKC	BSGatlas-gene-3090	BSU_26390,BSU26390
sodF	BSGatlas-gene-2283	BSU_19330,BSU19330
spmA	BSGatlas-gene-2724	BSU_23180,BSU23180
spmB	BSGatlas-gene-2723	BSU_23170,BSU23170
spoIID	BSGatlas-gene-4287	BSU_36750,BSU36750
spoIIIAA	BSGatlas-gene-2867	BSU_24430,BSU24430
spoIIIAB	BSGatlas-gene-2866	BSU_24420,BSU24420
spoIIIAC	BSGatlas-gene-2865	BSU_24410,BSU24410
spoIIIAD	BSGatlas-gene-2864	BSU_24400,BSU24400
spoIIIAE	BSGatlas-gene-2863	BSU_24390,BSU24390
spoIIIAF	BSGatlas-gene-2862	BSU_24380,BSU24380
spoIIIAG	BSGatlas-gene-2861	BSU_24370,BSU24370
spoIIIAH	BSGatlas-gene-2860	BSU_24360,BSU24360
spoIIID	BSGatlas-gene-4247	BSU_36420,BSU36420
spoIIM	BSGatlas-gene-2766	BSU_23530,BSU23530
spoIIP	BSGatlas-gene-2985	BSU_25530,BSU25530
spoIVA	BSGatlas-gene-2679	BSU_22800,BSU22800
spoIVCA	BSGatlas-gene-3015	BSU_25770,BSU25770
spoIVFA	BSGatlas-gene-3285	BSU_27980,BSU27980
spoIVFB	BSGatlas-gene-3284	BSU_27970,BSU27970
spoVB	BSGatlas-gene-3248	BSU_27670,BSU27670
spoVD	BSGatlas-gene-1795	BSU_15170,BSU15170
spoVE	BSGatlas-gene-1799	BSU_15210,BSU15210
spoVID	BSGatlas-gene-3300	BSU_28110,BSU28110
spoVK	BSGatlas-gene-2042	BSU_17420,BSU17420
spoVM	BSGatlas-gene-1868	BSU_15810,BSU15810
spoVR	BSGatlas-gene-1141	BSU_09400,BSU09400
spoVV	BSGatlas-gene-1779	BSU_15030,BSU15030
sprB	BSGatlas-gene-2339	BSU_19820,BSU19820
spsA	BSGatlas-gene-4413	BSU_37910,BSU37910
spsB	BSGatlas-gene-4412	BSU_37900,BSU37900
spsC	BSGatlas-gene-4411	BSU_37890,BSU37890
spsD	BSGatlas-gene-4410	BSU_37880,BSU37880
spsE	BSGatlas-gene-4409	BSU_37870,BSU37870
spsF	BSGatlas-gene-4408	BSU_37860,BSU37860
spsG	BSGatlas-gene-4407	BSU_37850,BSU37850
spsI	BSGatlas-gene-4406	BSU_37840,BSU37840
spsJ	BSGatlas-gene-4405	BSU_37830,BSU37830
spsK	BSGatlas-gene-4404	BSU_37820,BSU37820
spsL	BSGatlas-gene-4403	BSU_37810,BSU37810
sqhC	BSGatlas-gene-2282	BSU_19320,BSU19320
stoA	BSGatlas-gene-1646	BSU_13840,BSU13840
tgl	BSGatlas-gene-3672	BSU_31270,BSU31270
usd	BSGatlas-gene-4248	BSU_36430,BSU36430
uxaA	BSGatlas-gene-1475	BSU_12390,BSU12390
uxaB	BSGatlas-gene-1474	BSU_12380,BSU12380
uxuA	BSGatlas-gene-1470	BSU_12340,BSU12340
yaaH	BSGatlas-gene-29	BSU_00160,BSU00160
yabM	BSGatlas-gene-80	BSU_00570,BSU00570
yabN	BSGatlas-gene-81	BSU_00580,BSU00580
yabO	BSGatlas-gene-82	BSU_00590,BSU00590
yabP	BSGatlas-gene-83	BSU_00600,BSU00600
yabQ	BSGatlas-gene-84	BSU_00610,BSU00610
yabR	BSGatlas-gene-86	BSU_00630,BSU00630
ybaK	BSGatlas-gene-200	BSU_01520,BSU01520
ycgG	BSGatlas-gene-389	BSU_03100,BSU03100
yckC	BSGatlas-gene-422	BSU_03390,BSU03390
ydcA	BSGatlas-gene-560	BSU_04610,BSU04610
ydcC	BSGatlas-gene-562	BSU_04630,BSU04630
ydhD	BSGatlas-gene-698	BSU_05710,BSU05710
ydhF	BSGatlas-gene-700	BSU_05730,BSU05730
ydjO	BSGatlas-gene-782	BSU_06270,BSU06270
ydjP	BSGatlas-gene-783	BSU_06280,BSU06280
yeaA	BSGatlas-gene-784	BSU_06290,BSU06290
yesJ	BSGatlas-gene-856	BSU_06920,BSU06920
yesK	BSGatlas-gene-857	BSU_06930,BSU06930
yfhS	BSGatlas-gene-1035	BSU_08640,BSU08640
yfnD	BSGatlas-gene-898	BSU_07310,BSU07310
yfnE	BSGatlas-gene-897	BSU_07300,BSU07300
yfnF	BSGatlas-gene-896	BSU_07290,BSU07290
yfnG	BSGatlas-gene-895	BSU_07280,BSU07280
yfnH	BSGatlas-gene-894	BSU_07270,BSU07270
yhaL	BSGatlas-gene-1198	BSU_09940,BSU09940
yhaX	BSGatlas-gene-1186	BSU_09830,BSU09830
yhbB	BSGatlas-gene-1088	BSU_08920,BSU08920
yhbH	BSGatlas-gene-1095	BSU_08980,BSU08980
yhcO	BSGatlas-gene-1114	BSU_09165,BSU09165
yheC	BSGatlas-gene-1181	BSU_09780,BSU09780
yheD	BSGatlas-gene-1180	BSU_09770,BSU09770
yhjQ	BSGatlas-gene-1270	BSU_10600,BSU10600
yhjR	BSGatlas-gene-1271	BSU_10610,BSU10610
yhxC	BSGatlas-gene-1248	BSU_10400,BSU10400
yisY	BSGatlas-gene-1301	BSU_10900,BSU10900
yitC	BSGatlas-gene-1305	BSU_10940,BSU10940
yitD	BSGatlas-gene-1306	BSU_10950,BSU10950
yizD	BSGatlas-gene-1374	BSU_11549,BSU11549
yjaV	BSGatlas-gene-1343	BSU_11290,BSU11290
yjcA	BSGatlas-gene-1402	BSU_11790,BSU11790
yjdH	BSGatlas-gene-1437	BSU_12050,BSU12050
yjfA	BSGatlas-gene-1446	BSU_12110,BSU12110
yjmC	BSGatlas-gene-1468	BSU_12320,BSU12320
yjmD	BSGatlas-gene-1469	BSU_12330,BSU12330
yjmF	BSGatlas-gene-1471	BSU_12350,BSU12350
yknT	BSGatlas-gene-1694	BSU_14250,BSU14250
ykvI	BSGatlas-gene-1627	BSU_13710,BSU13710
ykvU	BSGatlas-gene-1645	BSU_13830,BSU13830
ylmC	BSGatlas-gene-1817	BSU_15360,BSU15360
ylxW	BSGatlas-gene-1803	BSU_15250,BSU15250
ylxX	BSGatlas-gene-1804	BSU_15260,BSU15260
ymxH	BSGatlas-gene-1965	BSU_16720,BSU16720
yncD	BSGatlas-gene-2066	BSU_17640,BSU17640
yndA	BSGatlas-gene-2083	BSU_17720,BSU17720
yngE	BSGatlas-gene-2142	BSU_18210,BSU18210
yngF	BSGatlas-gene-2143	BSU_18220,BSU18220
yngG	BSGatlas-gene-2144	BSU_18230,BSU18230
yngH	BSGatlas-gene-2146	BSU_18240,BSU18240
yngHB	BSGatlas-gene-2145	BSU_18239,BSU18239
yngI	BSGatlas-gene-2147	BSU_18250,BSU18250
yngJ	BSGatlas-gene-2148	BSU_18260,BSU18260
ynzB	BSGatlas-gene-2085	BSU_17740,BSU17740
yoaW	BSGatlas-gene-2208	BSU_18780,BSU18780
yobW	BSGatlas-gene-2255	BSU_19110,BSU19110
yocL	BSGatlas-gene-2273	BSU_19250,BSU19250
yodP	BSGatlas-gene-2324	BSU_19700,BSU19700
yodQ	BSGatlas-gene-2325	BSU_19710,BSU19710
yodR	BSGatlas-gene-2326	BSU_19720,BSU19720
yodS	BSGatlas-gene-2327	BSU_19730,BSU19730
yodT	BSGatlas-gene-2328	BSU_19740,BSU19740
yokU	BSGatlas-gene-2322	BSU_19689,BSU19689
yosX	BSGatlas-gene-2354	BSU_19970,BSU19970
yotB	BSGatlas-gene-2352	BSU_19940,BSU19940
yotC	BSGatlas-gene-2351	BSU_19930,BSU19930
yotD	BSGatlas-gene-2350	BSU_19920,BSU19920
yotE	BSGatlas-gene-2348	BSU_19910,BSU19910
yotF	BSGatlas-gene-2347	BSU_19900,BSU19900
yotG	BSGatlas-gene-2346	BSU_19890,BSU19890
yotH	BSGatlas-gene-2345	BSU_19880,BSU19880
yotI	BSGatlas-gene-2344	BSU_19870,BSU19870
yotJ	BSGatlas-gene-2343	BSU_19860,BSU19860
yotK	BSGatlas-gene-2342	BSU_19850,BSU19850
yotM	BSGatlas-gene-2340	BSU_19830,BSU19830
yozE	BSGatlas-gene-2321	BSU_19680,BSU19680
ypjB	BSGatlas-gene-2650	BSU_22520,BSU22520
yppG	BSGatlas-gene-2621	BSU_22250,BSU22250
ypqA	BSGatlas-gene-2620	BSU_22240,BSU22240
yqfC	BSGatlas-gene-2967	BSU_25360,BSU25360
yqfD	BSGatlas-gene-2966	BSU_25350,BSU25350
yqfZ	BSGatlas-gene-2933	BSU_25060,BSU25060
yqhV	BSGatlas-gene-2868	BSU_24440,BSU24440
yqkF	BSGatlas-gene-2776	BSU_23620,BSU23620
yqxA	BSGatlas-gene-2984	BSU_25520,BSU25520
yrrS	BSGatlas-gene-3204	BSU_27300,BSU27300
yrzE	BSGatlas-gene-3250	BSU_27690,BSU27690
ysnD	BSGatlas-gene-3323	BSU_28320,BSU28320
ysxE	BSGatlas-gene-3299	BSU_28100,BSU28100
ytaF	BSGatlas-gene-3407	BSU_29070,BSU29070
ytaG	BSGatlas-gene-3406	BSU_29060,BSU29060
yteV	BSGatlas-gene-3519	BSU_30080,BSU30080
ytrH	BSGatlas-gene-3426	BSU_29239,BSU29239
ytrI	BSGatlas-gene-3427	BSU_29240,BSU29240
ytvI	BSGatlas-gene-3416	BSU_29160,BSU29160
ytxC	BSGatlas-gene-3396	BSU_28960,BSU28960
yugU	BSGatlas-gene-3674	BSU_31280,BSU31280
yusQ	BSGatlas-gene-3859	BSU_32890,BSU32890
yusR	BSGatlas-gene-3860	BSU_32900,BSU32900
yusS	BSGatlas-gene-3861	BSU_32910,BSU32910
yuzC	BSGatlas-gene-3727	BSU_31730,BSU31730
yuzH	BSGatlas-gene-3673	BSU_31279,BSU31279
ywcA	BSGatlas-gene-4447	BSU_38240,BSU38240
ywcB	BSGatlas-gene-4446	BSU_38230,BSU38230
ywrJ	BSGatlas-gene-4206	BSU_36040,BSU36040
yxeD	BSGatlas-gene-4600	BSU_39590,BSU39590
yxjF	BSGatlas-gene-4531	BSU_38970,BSU38970
yyaD	BSGatlas-gene-4759	BSU_40940,BSU40940
yybI	BSGatlas-gene-4726	BSU_40630,BSU40630

## Sheet: sigF
Name	BSGatlas ID	Locus
arsB	BSGatlas-gene-3017	BSU_25790,BSU25790
arsC	BSGatlas-gene-3016	BSU_25780,BSU25780
arsR	BSGatlas-gene-3019	BSU_25810,BSU25810
bofC	BSGatlas-gene-3257	BSU_27750,BSU27750
citH	BSGatlas-gene-4543	BSU_39060,BSU39060
clpC	BSGatlas-gene-128	BSU_00860,BSU00860
comGA	BSGatlas-gene-2898	BSU_24730,BSU24730
comGB	BSGatlas-gene-2897	BSU_24720,BSU24720
comGC	BSGatlas-gene-2896	BSU_24710,BSU24710
comGD	BSGatlas-gene-2895	BSU_24700,BSU24700
comGE	BSGatlas-gene-2894	BSU_24690,BSU24690
comGF	BSGatlas-gene-2893	BSU_24680,BSU24680
comGG	BSGatlas-gene-2892	BSU_24670,BSU24670
csbX	BSGatlas-gene-3258	BSU_27760,BSU27760
csfB	BSGatlas-gene-44	BSU_00240,BSU00240
csfG	BSGatlas-gene-1776	new_1569226_1569349_c
ctsR	BSGatlas-gene-125	BSU_00830,BSU00830
cydA	BSGatlas-gene-4504	BSU_38760,BSU38760
cydB	BSGatlas-gene-4503	BSU_38750,BSU38750
cydC	BSGatlas-gene-4502	BSU_38740,BSU38740
cydD	BSGatlas-gene-4501	BSU_38730,BSU38730
dacF	BSGatlas-gene-2760	BSU_23480,BSU23480
disA	BSGatlas-gene-130	BSU_00880,BSU00880
fin	BSGatlas-gene-77	BSU_00540,BSU00540
ftsH	BSGatlas-gene-95	BSU_00690,BSU00690
gerAA	BSGatlas-gene-3877	BSU_33050,BSU33050
gerAB	BSGatlas-gene-3878	BSU_33060,BSU33060
gerAC	BSGatlas-gene-3879	BSU_33070,BSU33070
gerD	BSGatlas-gene-203	BSU_01550,BSU01550
gerW	BSGatlas-gene-3456	BSU_29500,BSU29500
gmk	BSGatlas-gene-1854	BSU_15680,BSU15680
gpr	BSGatlas-gene-2986	BSU_25540,BSU25540
hprT	BSGatlas-gene-94	BSU_00680,BSU00680
katX	BSGatlas-gene-4490	BSU_38630,BSU38630
lnrL	BSGatlas-gene-1001	BSU_08310,BSU08310
lnrM	BSGatlas-gene-1002	BSU_08320,BSU08320
lnrN	BSGatlas-gene-1003	BSU_08330,BSU08330
lonB	BSGatlas-gene-3310	BSU_28210,BSU28210
lplD	BSGatlas-gene-877	BSU_07130,BSU07130
mcsA	BSGatlas-gene-126	BSU_00840,BSU00840
mcsB	BSGatlas-gene-127	BSU_00850,BSU00850
murAA	BSGatlas-gene-4288	BSU_36760,BSU36760
pbpG	BSGatlas-gene-4367	BSU_37510,BSU37510
pbpI	BSGatlas-gene-3205	BSU_27310,BSU27310
radA	BSGatlas-gene-129	BSU_00870,BSU00870
remA	BSGatlas-gene-1853	BSU_15670,BSU15670
rppH	BSGatlas-gene-3576	BSU_30630,BSU30630
rsfA	BSGatlas-gene-4383	BSU_37620,BSU37620
seaA	BSGatlas-gene-2686	BSU_22850,BSU22850
sigE	BSGatlas-gene-1812	BSU_15320,BSU15320
sigF	BSGatlas-gene-2757	BSU_23450,BSU23450
sigG	BSGatlas-gene-1813	BSU_15330,BSU15330
spoIIAA	BSGatlas-gene-2759	BSU_23470,BSU23470
spoIIAB	BSGatlas-gene-2758	BSU_23460,BSU23460
spoIIE	BSGatlas-gene-89	BSU_00640,BSU00640
spoIIGA	BSGatlas-gene-1811	BSU_15310,BSU15310
spoIIIL	BSGatlas-gene-2891	BSU_24660,BSU24660
spoIIP	BSGatlas-gene-2985	BSU_25530,BSU25530
spoIIQ	BSGatlas-gene-4261	BSU_36550,BSU36550
spoIIR	BSGatlas-gene-4309	BSU_36970,BSU36970
spoIIT	BSGatlas-gene-4289	BSU_36770,BSU36770
spoIVB	BSGatlas-gene-2845	BSU_24230,BSU24230
spoVT	BSGatlas-gene-79	BSU_00560,BSU00560
sspN	BSGatlas-gene-2120	BSU_18020,BSU18020
tilS	BSGatlas-gene-93	BSU_00670,BSU00670
tlp	BSGatlas-gene-2121	BSU_18030,BSU18030
tuaA/1	BSGatlas-gene-4156	BSU_35609
tuaA/2	BSGatlas-gene-4157	BSU_35610
tuaB	BSGatlas-gene-4155	BSU_35600,BSU35600
tuaC	BSGatlas-gene-4154	BSU_35590,BSU35590
tuaD	BSGatlas-gene-4153	BSU_35580,BSU35580
tuaE	BSGatlas-gene-4152	BSU_35570,BSU35570
tuaF	BSGatlas-gene-4151	BSU_35560,BSU35560
tuaG	BSGatlas-gene-4150	BSU_35550,BSU35550
tuaH	BSGatlas-gene-4149	BSU_35540,BSU35540
yabS	BSGatlas-gene-91	BSU_00650,BSU00650
yabT	BSGatlas-gene-92	BSU_00660,BSU00660
yckD	BSGatlas-gene-423	BSU_03400,BSU03400
yetF	BSGatlas-gene-878	BSU_07140,BSU07140
yfhD	BSGatlas-gene-1019	BSU_08490,BSU08490
yfhE	BSGatlas-gene-1020	BSU_08500,BSU08500
yfhF	BSGatlas-gene-1021	BSU_08510,BSU08510
yhcM	BSGatlas-gene-1112	BSU_09140,BSU09140
yhcN	BSGatlas-gene-1113	BSU_09150,BSU09150
yhfM	BSGatlas-gene-1236	BSU_10280,BSU10280
yhfW	BSGatlas-gene-1247	BSU_10390,BSU10390
yjbA	BSGatlas-gene-1356	BSU_11410,BSU11410
ylbB	BSGatlas-gene-1769	BSU_14950,BSU14950
ylbC	BSGatlas-gene-1770	BSU_14960,BSU14960
yloC	BSGatlas-gene-1852	BSU_15660,BSU15660
yloH	BSGatlas-gene-1855	BSU_15690,BSU15690
ymfJ	BSGatlas-gene-1981	BSU_16880,BSU16880
ypfB	BSGatlas-gene-2692	BSU_22900,BSU22900
yphA	BSGatlas-gene-2687	BSU_22860,BSU22860
ypzI	BSGatlas-gene-2688	BSU_22869,BSU22869
yqcK	BSGatlas-gene-3018	BSU_25800,BSU25800
yqhG	BSGatlas-gene-2884	BSU_24590,BSU24590
yqhH	BSGatlas-gene-2883	BSU_24580,BSU24580
yqhP	BSGatlas-gene-2874	BSU_24500,BSU24500
yqhQ	BSGatlas-gene-2873	BSU_24490,BSU24490
yqxA	BSGatlas-gene-2984	BSU_25520,BSU25520
yqzG	BSGatlas-gene-2890	BSU_24650,BSU24650
yrdR	BSGatlas-gene-3118	BSU_26620,BSU26620
yrrS	BSGatlas-gene-3204	BSU_27300,BSU27300
yrzO	BSGatlas-gene-3117	BSU_26619,BSU26619
yrzQ	BSGatlas-gene-3223	BSU_27468,BSU27468
yrzR	BSGatlas-gene-3224	BSU_27469,BSU27469
ytfI	BSGatlas-gene-3457	BSU_29510,BSU29510
ytzC	BSGatlas-gene-3560	BSU_30470,BSU30470
ytzL	BSGatlas-gene-3587	BSU_30739,BSU30739
yuiC	BSGatlas-gene-3763	BSU_32070,BSU32070
ywnJ	BSGatlas-gene-4260	BSU_36540,BSU36540
ywzB	BSGatlas-gene-4290	BSU_36780,BSU36780
yyaC	BSGatlas-gene-4760	BSU_40950,BSU40950

## Sheet: sigG
Name	BSGatlas ID	Locus
aag	BSGatlas-gene-4489	BSU_38620,BSU38620
adhB	BSGatlas-gene-3162	BSU_26970,BSU26970
azoR2	BSGatlas-gene-3931	BSU_33540,BSU33540
bofC	BSGatlas-gene-3257	BSU_27750,BSU27750
ccpB	BSGatlas-gene-4750	BSU_40870,BSU40870
cdaS	BSGatlas-gene-2293	BSU_19430,BSU19430
chaA	BSGatlas-gene-961	BSU_07920,BSU07920
cotQ	BSGatlas-gene-4035	BSU_34520,BSU34520
csbX	BSGatlas-gene-3258	BSU_27760,BSU27760
csfG	BSGatlas-gene-1776	new_1569226_1569349_c
csgA	BSGatlas-gene-276	BSU_02070,BSU02070
ctpB	BSGatlas-gene-4113	BSU_35240,BSU35240
cwlD	BSGatlas-gene-201	BSU_01530,BSU01530
dacF	BSGatlas-gene-2760	BSU_23480,BSU23480
exoA	BSGatlas-gene-4751	BSU_40880,BSU40880
fabL	BSGatlas-gene-1036	BSU_08650,BSU08650
fin	BSGatlas-gene-77	BSU_00540,BSU00540
gdh	BSGatlas-gene-481	BSU_03930,BSU03930
gerAA	BSGatlas-gene-3877	BSU_33050,BSU33050
gerAB	BSGatlas-gene-3878	BSU_33060,BSU33060
gerAC	BSGatlas-gene-3879	BSU_33070,BSU33070
gerBA	BSGatlas-gene-4182	BSU_35800,BSU35800
gerBB	BSGatlas-gene-4183	BSU_35810,BSU35810
gerBC	BSGatlas-gene-4184	BSU_35820,BSU35820
gerD	BSGatlas-gene-203	BSU_01550,BSU01550
gerKA	BSGatlas-gene-456	BSU_03700,BSU03700
gerKB	BSGatlas-gene-458	BSU_03720,BSU03720
gerKC	BSGatlas-gene-457	BSU_03710,BSU03710
gerKD	BSGatlas-gene-455	BSU_03690,BSU03690
glcU	BSGatlas-gene-480	BSU_03920,BSU03920
gpr	BSGatlas-gene-2986	BSU_25540,BSU25540
htrC	BSGatlas-gene-4686	BSU_40360,BSU40360
ligD	BSGatlas-gene-1591	BSU_13400,BSU13400
lnrL	BSGatlas-gene-1001	BSU_08310,BSU08310
lnrM	BSGatlas-gene-1002	BSU_08320,BSU08320
lnrN	BSGatlas-gene-1003	BSU_08330,BSU08330
lysA	BSGatlas-gene-2749	BSU_23380,BSU23380
mutY	BSGatlas-gene-1034	BSU_08630,BSU08630
pbpF	BSGatlas-gene-1219	BSU_10110,BSU10110
pbpG	BSGatlas-gene-4367	BSU_37510,BSU37510
pdaA	BSGatlas-gene-966	BSU_07980,BSU07980
phoA	BSGatlas-gene-1142	BSU_09410,BSU09410
rsfA	BSGatlas-gene-4383	BSU_37620,BSU37620
sigE	BSGatlas-gene-1812	BSU_15320,BSU15320
sigG	BSGatlas-gene-1813	BSU_15330,BSU15330
sleB	BSGatlas-gene-2695	BSU_22930,BSU22930
splA	BSGatlas-gene-1657	BSU_13920,BSU13920
splB	BSGatlas-gene-1658	BSU_13930,BSU13930
spoIIGA	BSGatlas-gene-1811	BSU_15310,BSU15310
spoIIP	BSGatlas-gene-2985	BSU_25530,BSU25530
spoIVB	BSGatlas-gene-2845	BSU_24230,BSU24230
spoVAA	BSGatlas-gene-2756	BSU_23440,BSU23440
spoVAB	BSGatlas-gene-2755	BSU_23430,BSU23430
spoVAC	BSGatlas-gene-2754	BSU_23420,BSU23420
spoVAD	BSGatlas-gene-2753	BSU_23410,BSU23410
spoVAEA	BSGatlas-gene-2751	BSU_23401,BSU23401
spoVAEB	BSGatlas-gene-2752	BSU_23402,BSU23402
spoVAF	BSGatlas-gene-2750	BSU_23390,BSU23390
spoVT	BSGatlas-gene-79	BSU_00560,BSU00560
sspA	BSGatlas-gene-3463	BSU_29570,BSU29570
sspB	BSGatlas-gene-1178	BSU_09750,BSU09750
sspC	BSGatlas-gene-2353	BSU_19950,BSU19950
sspD	BSGatlas-gene-1599	BSU_13470,BSU13470
sspE	BSGatlas-gene-1037	BSU_08660,BSU08660
sspF	BSGatlas-gene-67	BSU_00450,BSU00450
sspH	BSGatlas-gene-980	BSU_08110,BSU08110
sspI	BSGatlas-gene-3363	BSU_28660,BSU28660
sspJ	BSGatlas-gene-3911	BSU_33340,BSU33340
sspK	BSGatlas-gene-1026	BSU_08550,BSU08550
sspL	BSGatlas-gene-2589	BSU_22000,BSU22000
sspM	BSGatlas-gene-2625	BSU_22290,BSU22290
sspN	BSGatlas-gene-2120	BSU_18020,BSU18020
sspO	BSGatlas-gene-2116	BSU_17990,BSU17990
sspP	BSGatlas-gene-2115	BSU_17980,BSU17980
stoA	BSGatlas-gene-1646	BSU_13840,BSU13840
tepA	BSGatlas-gene-1973	BSU_16790,BSU16790
tlp	BSGatlas-gene-2121	BSU_18030,BSU18030
ybaK	BSGatlas-gene-200	BSU_01520,BSU01520
ybxH	BSGatlas-gene-277	BSU_02080,BSU02080
yckD	BSGatlas-gene-423	BSU_03400,BSU03400
ydfR	BSGatlas-gene-679	BSU_05530,BSU05530
ydfS	BSGatlas-gene-680	BSU_05540,BSU05540
yfhD	BSGatlas-gene-1019	BSU_08490,BSU08490
yfhE	BSGatlas-gene-1020	BSU_08500,BSU08500
yfhF	BSGatlas-gene-1021	BSU_08510,BSU08510
yfkD	BSGatlas-gene-962	BSU_07930,BSU07930
yfkQ	BSGatlas-gene-947	BSU_07790,BSU07790
yfkR	BSGatlas-gene-946	BSU_07780,BSU07780
yfkS	BSGatlas-gene-945	BSU_07770,BSU07770
yfkT	BSGatlas-gene-944	BSU_07760,BSU07760
yhcM	BSGatlas-gene-1112	BSU_09140,BSU09140
yhcN	BSGatlas-gene-1113	BSU_09150,BSU09150
yhcQ	BSGatlas-gene-1115	BSU_09180,BSU09180
yhcV	BSGatlas-gene-1120	BSU_09230,BSU09230
yhdB	BSGatlas-gene-1135	BSU_09350,BSU09350
yisY	BSGatlas-gene-1301	BSU_10900,BSU10900
yitF	BSGatlas-gene-1308	BSU_10970,BSU10970
yitG	BSGatlas-gene-1309	BSU_10980,BSU10980
yitU	BSGatlas-gene-1327	BSU_11140,BSU11140
yizC	BSGatlas-gene-1326	BSU_11139,BSU11139
ykoS	BSGatlas-gene-1589	BSU_13380,BSU13380
ykoT	BSGatlas-gene-1590	BSU_13390,BSU13390
ykoV	BSGatlas-gene-1592	BSU_13410,BSU13410
ykvU	BSGatlas-gene-1645	BSU_13830,BSU13830
ykzD	BSGatlas-gene-1579	BSU_13290,BSU13290
ykzE	BSGatlas-gene-1604	BSU_13510,BSU13510
ykzP	BSGatlas-gene-1603	BSU_13509,BSU13509
ylaJ	BSGatlas-gene-1754	BSU_14800,BSU14800
ylyA	BSGatlas-gene-1826	BSU_15440,BSU15440
ylzJ	BSGatlas-gene-1974	BSU_16799,BSU16799
ymfJ	BSGatlas-gene-1981	BSU_16880,BSU16880
yndD	BSGatlas-gene-2086	BSU_17750,BSU17750
yndE	BSGatlas-gene-2087	BSU_17760,BSU17760
yndF	BSGatlas-gene-2088	BSU_17770,BSU17770
yoaR	BSGatlas-gene-2202	BSU_18720,BSU18720
yoyE	BSGatlas-gene-2315	BSU_19639,BSU19639
yozQ	BSGatlas-gene-2187	BSU_18600,BSU18600
ypeB	BSGatlas-gene-2694	BSU_22920,BSU22920
ypzA	BSGatlas-gene-2584	BSU_21950,BSU21950
ypzF	BSGatlas-gene-2591	BSU_22019,BSU22019
ypzG	BSGatlas-gene-2610	BSU_22169,BSU22169
ypzI	BSGatlas-gene-2688	BSU_22869,BSU22869
yqfX	BSGatlas-gene-2935	BSU_25080,BSU25080
yqjB	BSGatlas-gene-2814	BSU_23940,BSU23940
yqjC	BSGatlas-gene-2812	BSU_23930,BSU23930
yraD	BSGatlas-gene-3164	BSU_26990,BSU26990
yraE	BSGatlas-gene-3163	BSU_26980,BSU26980
yraF	BSGatlas-gene-3161	BSU_26960,BSU26960
yraG	BSGatlas-gene-3160	BSU_26950,BSU26950
yrdR	BSGatlas-gene-3118	BSU_26620,BSU26620
yrrD	BSGatlas-gene-3225	BSU_27470,BSU27470
yrzO	BSGatlas-gene-3117	BSU_26619,BSU26619
yrzQ	BSGatlas-gene-3223	BSU_27468,BSU27468
yrzR	BSGatlas-gene-3224	BSU_27469,BSU27469
yteA	BSGatlas-gene-3599	BSU_30840,BSU30840
ytzC	BSGatlas-gene-3560	BSU_30470,BSU30470
ytzL	BSGatlas-gene-3587	BSU_30739,BSU30739
yusN	BSGatlas-gene-3856	BSU_32860,BSU32860
yutC	BSGatlas-gene-3792	BSU_32320,BSU32320
yuzA	BSGatlas-gene-3689	BSU_31380,BSU31380
yuzM	BSGatlas-gene-3855	BSU_32859,BSU32859
yvdQ	BSGatlas-gene-4034	BSU_34510,BSU34510
yveA	BSGatlas-gene-4030	BSU_34470,BSU34470
yxeD	BSGatlas-gene-4600	BSU_39590,BSU39590
yxzF	BSGatlas-gene-4488	BSU_38610,BSU38610

## Sheet: sigH
Name	BSGatlas ID	Locus
abn2	BSGatlas-gene-4572	BSU_39330,BSU39330
citG	BSGatlas-gene-3875	BSU_33040,BSU33040
cwlS	BSGatlas-gene-2291	BSU_19410,BSU19410
dacC	BSGatlas-gene-2158	BSU_18350,BSU18350
dnaG	BSGatlas-gene-2949	BSU_25210,BSU25210
ftsA	BSGatlas-gene-1807	BSU_15280,BSU15280
ftsZ	BSGatlas-gene-1808	BSU_15290,BSU15290
galM	BSGatlas-gene-2159	BSU_18360,BSU18360
hbs	BSGatlas-gene-2678	BSU_22790,BSU22790
hpf	BSGatlas-gene-4121	BSU_35310,BSU35310
kinA	BSGatlas-gene-1665	BSU_13990,BSU13990
lytE	BSGatlas-gene-1144	BSU_09420,BSU09420
minC	BSGatlas-gene-3287	BSU_28000,BSU28000
minD	BSGatlas-gene-3286	BSU_27990,BSU27990
mreB	BSGatlas-gene-3290	BSU_28030,BSU28030
mreC	BSGatlas-gene-3289	BSU_28020,BSU28020
mreD	BSGatlas-gene-3288	BSU_28010,BSU28010
phrC	BSGatlas-gene-464	BSU_03780,BSU03780
phrE	BSGatlas-gene-3022	BSU_25840,BSU25840
phrF	BSGatlas-gene-4363	BSU_37470,BSU37470
phrG	BSGatlas-gene-4679	BSU_40310,BSU40310
phrI	BSGatlas-gene-616	BSU_05020,BSU05020
phrK	BSGatlas-gene-2229	BSU_18920,BSU18920
racA	BSGatlas-gene-4315	BSU_37030,BSU37030
rapC	BSGatlas-gene-463	BSU_03770,BSU03770
rapF	BSGatlas-gene-4362	BSU_37460,BSU37460
rapG	BSGatlas-gene-4678	BSU_40300,BSU40300
rapI	BSGatlas-gene-615	BSU_05010,BSU05010
rapK	BSGatlas-gene-2228	BSU_18910,BSU18910
sigA	BSGatlas-gene-2948	BSU_25200,BSU25200
sigF	BSGatlas-gene-2757	BSU_23450,BSU23450
sigH	BSGatlas-gene-141	BSU_00980,BSU00980
spo0A	BSGatlas-gene-2844	BSU_24220,BSU24220
spo0F	BSGatlas-gene-4327	BSU_37130,BSU37130
spo0M	BSGatlas-gene-1067	BSU_08760,BSU08760
spoIIAA	BSGatlas-gene-2759	BSU_23470,BSU23470
spoIIAB	BSGatlas-gene-2758	BSU_23460,BSU23460
spoVG	BSGatlas-gene-72	BSU_00490,BSU00490
spoVS	BSGatlas-gene-1991	BSU_16980,BSU16980
ureA	BSGatlas-gene-4274	BSU_36660,BSU36660
ureB	BSGatlas-gene-4273	BSU_36650,BSU36650
ureC	BSGatlas-gene-4271	BSU_36640,BSU36640
vpr	BSGatlas-gene-4431	BSU_38090,BSU38090
yisK	BSGatlas-gene-1286	BSU_10750,BSU10750
yisL	BSGatlas-gene-1287	BSU_10760,BSU10760
yqxD	BSGatlas-gene-2951	BSU_25230,BSU25230
ytxG	BSGatlas-gene-3489	BSU_29780,BSU29780
ytxH	BSGatlas-gene-3488	BSU_29770,BSU29770
ytxJ	BSGatlas-gene-3487	BSU_29760,BSU29760

## Sheet: sigK
Name	BSGatlas ID	Locus
asd	BSGatlas-gene-1968	BSU_16750,BSU16750
cgeA	BSGatlas-gene-2335	BSU_19780,BSU19780
cgeB	BSGatlas-gene-2336	BSU_19790,BSU19790
cgeC	BSGatlas-gene-2334	BSU_19770,BSU19770
cgeD	BSGatlas-gene-2333	BSU_19760,BSU19760
cgeE	BSGatlas-gene-2332	BSU_19750,BSU19750
cotA	BSGatlas-gene-785	BSU_06300,BSU06300
cotB	BSGatlas-gene-4207	BSU_36050,BSU36050
cotC	BSGatlas-gene-2080	BSU_17700,BSU17700
cotD	BSGatlas-gene-2615	BSU_22200,BSU22200
cotE	BSGatlas-gene-1996	BSU_17030,BSU17030
cotF	BSGatlas-gene-4710	BSU_40530,BSU40530
cotG	BSGatlas-gene-4209	BSU_36070,BSU_36079,BSU36070
cotH	BSGatlas-gene-4208	BSU_36060,BSU36060
cotI	BSGatlas-gene-3607	BSU_30920,BSU30920
cotM	BSGatlas-gene-2114	BSU_17970,BSU17970
cotP	BSGatlas-gene-681	BSU_05550,BSU05550
cotQ	BSGatlas-gene-4035	BSU_34520,BSU34520
cotR	BSGatlas-gene-4036	BSU_34530,BSU34530
cotS	BSGatlas-gene-3605	BSU_30900,BSU30900
cotSA	BSGatlas-gene-3606	BSU_30910,BSU30910
cotT	BSGatlas-gene-1443	BSU12090
cotU	BSGatlas-gene-2071	BSU_17670,BSU17670
cotV	BSGatlas-gene-1401	BSU_11780,BSU11780
cotW	BSGatlas-gene-1400	BSU_11770,BSU11770
cotX	BSGatlas-gene-1399	BSU_11760,BSU11760
cotY	BSGatlas-gene-1398	BSU_11750,BSU11750
cotZ	BSGatlas-gene-1397	BSU_11740,BSU11740
csfB	BSGatlas-gene-44	BSU_00240,BSU00240
cwlC	BSGatlas-gene-2041	BSU_17410,BSU17410
cwlH	BSGatlas-gene-3009	BSU_25710,BSU25710
cwlJ	BSGatlas-gene-335	BSU_02600,BSU02600
dapA	BSGatlas-gene-1970	BSU_16770,BSU16770
dapG	BSGatlas-gene-1969	BSU_16760,BSU16760
ftsY	BSGatlas-gene-1882	BSU_15950,BSU15950
gerE	BSGatlas-gene-3333	BSU_28410,BSU28410
gerPA	BSGatlas-gene-1282	BSU_10720,BSU10720
gerPB	BSGatlas-gene-1281	BSU_10710,BSU10710
gerPC	BSGatlas-gene-1280	BSU_10700,BSU10700
gerPD	BSGatlas-gene-1279	BSU_10690,BSU10690
gerPE	BSGatlas-gene-1278	BSU_10680,BSU10680
gerPF	BSGatlas-gene-1277	BSU_10670,BSU10670
gerT	BSGatlas-gene-2300	BSU_19490,BSU19490
ldt	BSGatlas-gene-1671	BSU_14040,BSU14040
lipC	BSGatlas-gene-501	BSU_04110,BSU04110
lytH	BSGatlas-gene-3794	BSU_32340,BSU32340
oxdD	BSGatlas-gene-2195	BSU_18670,BSU18670
pghL	BSGatlas-gene-2095	BSU_17820,BSU17820
sigK	BSGatlas-gene-3014	BSU_25760,BSU25760
sigKC	BSGatlas-gene-3090	BSU_26390,BSU26390
spoIISA	BSGatlas-gene-1526	BSU_12830,BSU12830
spoIISB	BSGatlas-gene-1525	BSU_12820,BSU12820
spoVFA	BSGatlas-gene-1966	BSU_16730,BSU16730
spoVFB	BSGatlas-gene-1967	BSU_16740,BSU16740
spoVIF	BSGatlas-gene-1408	BSU_11810,BSU11810
spoVK	BSGatlas-gene-2042	BSU_17420,BSU17420
sprB	BSGatlas-gene-2339	BSU_19820,BSU19820
spsA	BSGatlas-gene-4413	BSU_37910,BSU37910
spsB	BSGatlas-gene-4412	BSU_37900,BSU37900
spsC	BSGatlas-gene-4411	BSU_37890,BSU37890
spsD	BSGatlas-gene-4410	BSU_37880,BSU37880
spsE	BSGatlas-gene-4409	BSU_37870,BSU37870
spsF	BSGatlas-gene-4408	BSU_37860,BSU37860
spsG	BSGatlas-gene-4407	BSU_37850,BSU37850
spsI	BSGatlas-gene-4406	BSU_37840,BSU37840
spsJ	BSGatlas-gene-4405	BSU_37830,BSU37830
spsK	BSGatlas-gene-4404	BSU_37820,BSU37820
spsL	BSGatlas-gene-4403	BSU_37810,BSU37810
sscA	BSGatlas-gene-1200	BSU_09958,BSU09958
sspG	BSGatlas-gene-3828	BSU_32640,BSU32640
surC	BSGatlas-gene-2978	BSU_misc_RNA_79,new_2625913_2626090_c,G8J2-9
tgl	BSGatlas-gene-3672	BSU_31270,BSU31270
xpaC	BSGatlas-gene-45	BSU_00250,BSU00250
yaaN	BSGatlas-gene-46	BSU_00260,BSU00260
yaaO	BSGatlas-gene-47	BSU_00270,BSU00270
yabG	BSGatlas-gene-65	BSU_00430,BSU00430
ydgA	BSGatlas-gene-682	BSU_05560,BSU05560
ydgB	BSGatlas-gene-683	BSU_05570,BSU05570
yeeK	BSGatlas-gene-849	BSU_06850,BSU06850
yfhP	BSGatlas-gene-1033	BSU_08620,BSU08620
yfnD	BSGatlas-gene-898	BSU_07310,BSU07310
yfnE	BSGatlas-gene-897	BSU_07300,BSU07300
yfnF	BSGatlas-gene-896	BSU_07290,BSU07290
yfnG	BSGatlas-gene-895	BSU_07280,BSU07280
yfnH	BSGatlas-gene-894	BSU_07270,BSU07270
yhcO	BSGatlas-gene-1114	BSU_09165,BSU09165
yhjQ	BSGatlas-gene-1270	BSU_10600,BSU10600
yhjR	BSGatlas-gene-1271	BSU_10610,BSU10610
yisY	BSGatlas-gene-1301	BSU_10900,BSU10900
yisZ	BSGatlas-gene-1302	BSU_10910,BSU10910
yitA	BSGatlas-gene-1303	BSU_10920,BSU10920
yitB	BSGatlas-gene-1304	BSU_10930,BSU10930
yitC	BSGatlas-gene-1305	BSU_10940,BSU10940
yitD	BSGatlas-gene-1306	BSU_10950,BSU10950
yjqC	BSGatlas-gene-1485	BSU_12490,BSU12490
yjzB	BSGatlas-gene-1346	BSU_11320,BSU11320
ykvP	BSGatlas-gene-1635	BSU_13780,BSU13780
ykvQ	BSGatlas-gene-1637	BSU_13790,BSU13790
ykzQ	BSGatlas-gene-1636	BSU_13789,BSU13789
ylbD	BSGatlas-gene-1771	BSU_14970,BSU14970
ylbE	BSGatlas-gene-1772	BSU_14980,BSU14980
ymaG	BSGatlas-gene-2029	BSU_17310,BSU17310
yobW	BSGatlas-gene-2255	BSU_19110,BSU19110
yodH	BSGatlas-gene-2311	BSU_19600,BSU19600
yodI	BSGatlas-gene-2312	BSU_19610,BSU19610
yodU	BSGatlas-gene-2338	BSU_19810
yosX	BSGatlas-gene-2354	BSU_19970,BSU19970
yotB	BSGatlas-gene-2352	BSU_19940,BSU19940
yotC	BSGatlas-gene-2351	BSU_19930,BSU19930
yotD	BSGatlas-gene-2350	BSU_19920,BSU19920
yotE	BSGatlas-gene-2348	BSU_19910,BSU19910
yotF	BSGatlas-gene-2347	BSU_19900,BSU19900
yotG	BSGatlas-gene-2346	BSU_19890,BSU19890
yotH	BSGatlas-gene-2345	BSU_19880,BSU19880
yotI	BSGatlas-gene-2344	BSU_19870,BSU19870
yotJ	BSGatlas-gene-2343	BSU_19860,BSU19860
yotK	BSGatlas-gene-2342	BSU_19850,BSU19850
yotM	BSGatlas-gene-2340	BSU_19830,BSU19830
yppG	BSGatlas-gene-2621	BSU_22250,BSU22250
ypqA	BSGatlas-gene-2620	BSU_22240,BSU22240
yqfQ	BSGatlas-gene-2942	BSU_25150,BSU25150
yrkC	BSGatlas-gene-3110	BSU_26560,BSU26560
yrzN	BSGatlas-gene-3109	BSU_26559
ysnD	BSGatlas-gene-3323	BSU_28320,BSU28320
ytcA	BSGatlas-gene-3601	BSU_30860,BSU30860
ytcB	BSGatlas-gene-3602	BSU_30870,BSU30870
ytcC	BSGatlas-gene-3603	BSU_30880,BSU30880
ytdA	BSGatlas-gene-3600	BSU_30850,BSU30850
ytlA	BSGatlas-gene-3573	BSU_30595,BSU30595
ytlC	BSGatlas-gene-3574	BSU_30610,BSU30610
ytlD	BSGatlas-gene-3575	BSU_30620,BSU30620
ytxO	BSGatlas-gene-3604	BSU_30890,BSU30890
yurS	BSGatlas-gene-3829	BSU_32650,BSU32650
ywrJ	BSGatlas-gene-4206	BSU_36040,BSU36040
yxeE	BSGatlas-gene-4599	BSU_39580,BSU39580

## Sheet: Sporulation
Name	BSGatlas ID	Locus
yaaH	BSGatlas-gene-29	BSU00160,BSU_00160
lipC	BSGatlas-gene-501	BSU04110,BSU_04110
cmpA	BSGatlas-gene-581	G8J2-20,BSU04785,BSU_04785
cotP	BSGatlas-gene-681	BSU05550,BSU_05550
cotA	BSGatlas-gene-785	BSU06300,BSU_06300
cotJA	BSGatlas-gene-853	BSU06890,BSU_06890
cotJB	BSGatlas-gene-854	BSU06900,BSU_06900
cotJC	BSGatlas-gene-855	BSU06910,BSU_06910
cotO	BSGatlas-gene-1396	BSU11730,BSU_11730
cotZ	BSGatlas-gene-1397	BSU11740,BSU_11740
cotY	BSGatlas-gene-1398	BSU11750,BSU_11750
cotX	BSGatlas-gene-1399	BSU11760,BSU_11760
cotW	BSGatlas-gene-1400	BSU11770,BSU_11770
cotV	BSGatlas-gene-1401	BSU11780,BSU_11780
cotT	BSGatlas-gene-1443	BSU12090,BSU_12090
gerR	BSGatlas-gene-1786	BSU15090,BSU_15090
cotE	BSGatlas-gene-1996	BSU17030,BSU_17030
cotU	BSGatlas-gene-2071	BSU17670,BSU_17670
cotC	BSGatlas-gene-2080	BSU17700,BSU_17700
cotM	BSGatlas-gene-2114	BSU17970,BSU_17970
cgeA	BSGatlas-gene-2335	BSU19780,BSU_19780
cotD	BSGatlas-gene-2615	BSU22200,BSU_22200
cotS	BSGatlas-gene-3605	BSU30900,BSU_30900
cotSA	BSGatlas-gene-3606	BSU30910,BSU_30910
cotI	BSGatlas-gene-3607	BSU30920,BSU_30920
cotQ	BSGatlas-gene-4035	BSU34520,BSU_34520
cotB	BSGatlas-gene-4207	BSU36050,BSU_36050
cotH	BSGatlas-gene-4208	BSU36060,BSU_36060
cotG	BSGatlas-gene-4209	BSU36070,BSU_36070
gerQ	BSGatlas-gene-4414	BSU37920,BSU_37920
cotF	BSGatlas-gene-4710	BSU40530,BSU_40530
spoIVA	BSGatlas-gene-2679	BSU22800,BSU_22800
spoVM	BSGatlas-gene-1868	BSU15810,BSU_15810
yhaX	BSGatlas-gene-1186	BSU09830,BSU_09830
spoVID	BSGatlas-gene-3300	BSU28110,BSU_28110
yuzC	BSGatlas-gene-3727	BSU31730,BSU_31730
yncD	BSGatlas-gene-2066	BSU17640,BSU_17640
yheD	BSGatlas-gene-1180	BSU09770,BSU_09770
yknT	BSGatlas-gene-1694	BSU14250,BSU_14250
yhjR	BSGatlas-gene-1271	BSU10610,BSU_10610
cwlJ	BSGatlas-gene-335	BSU02600,BSU_02600
yutH	BSGatlas-gene-3787	BSU32270,BSU_32270
tgl	BSGatlas-gene-3672	BSU31270,BSU_31270
ysxE	BSGatlas-gene-3299	BSU28100,BSU_28100
yisY	BSGatlas-gene-1301	BSU10900,BSU_10900
yeeK	BSGatlas-gene-849	BSU06850,BSU_06850
ymaG	BSGatlas-gene-2029	BSU17310,BSU_17310
gerT	BSGatlas-gene-2300	BSU19490,BSU_19490
ysnD	BSGatlas-gene-3323	BSU28320,BSU_28320
ytxO	BSGatlas-gene-3604	BSU30890,BSU_30890
yxeE	BSGatlas-gene-4599	BSU39580,BSU_39580
oxdD	BSGatlas-gene-2195	BSU18670,BSU_18670
yraG	BSGatlas-gene-3160	BSU26950,BSU_26950
yraF	BSGatlas-gene-3161	BSU26960,BSU_26960
yraE	BSGatlas-gene-3163	BSU26980,BSU_26980
yraD	BSGatlas-gene-3164	BSU26990,BSU_26990
sspF	BSGatlas-gene-67	BSU00450,BSU_00450
sspH	BSGatlas-gene-980	BSU08110,BSU_08110
sspK	BSGatlas-gene-1026	BSU08550,BSU_08550
sspE	BSGatlas-gene-1037	BSU08660,BSU_08660
sspB	BSGatlas-gene-1178	BSU09750,BSU_09750
sspD	BSGatlas-gene-1599	BSU13470,BSU_13470
sspP	BSGatlas-gene-2115	BSU17980,BSU_17980
sspO	BSGatlas-gene-2116	BSU17990,BSU_17990
sspN	BSGatlas-gene-2120	BSU18020,BSU_18020
sspC	BSGatlas-gene-2353	BSU19950,BSU_19950
sspL	BSGatlas-gene-2589	BSU22000,BSU_22000
sspM	BSGatlas-gene-2625	BSU22290,BSU_22290
sspI	BSGatlas-gene-3363	BSU28660,BSU_28660
sspA	BSGatlas-gene-3463	BSU29570,BSU_29570
sspG	BSGatlas-gene-3828	BSU32640,BSU_32640
sspJ	BSGatlas-gene-3911	BSU33340,BSU_33340
adhB	BSGatlas-gene-3162	BSU26970,BSU_26970
asd	BSGatlas-gene-1968	BSU16750,BSU_16750
asnO	BSGatlas-gene-1290	BSU10790,BSU_10790
azoR2	BSGatlas-gene-3931	BSU33540,BSU_33540
bdbC	BSGatlas-gene-3924	BSU33470,BSU_33470
bdbD	BSGatlas-gene-3925	BSU33480,BSU_33480
bofA	BSGatlas-gene-37	BSU00230,BSU_00230
bofC	BSGatlas-gene-3257	BSU27750,BSU_27750
ccpB	BSGatlas-gene-4750	BSU40870,BSU_40870
cgeB	BSGatlas-gene-2336	BSU19790,BSU_19790
cgeC	BSGatlas-gene-2334	BSU19770,BSU_19770
cgeD	BSGatlas-gene-2333	BSU19760,BSU_19760
cgeE	BSGatlas-gene-2332	BSU19750,BSU_19750
chaA	BSGatlas-gene-961	BSU07920,BSU_07920
clpC	BSGatlas-gene-128	BSU00860,BSU_00860
cotR	BSGatlas-gene-4036	BSU34530,BSU_34530
coxA	BSGatlas-gene-3268	BSU27830,BSU_27830
csbX	BSGatlas-gene-3258	BSU27760,BSU_27760
csfB	BSGatlas-gene-44	BSU00240,BSU_00240
ctaA	BSGatlas-gene-1761	BSU14870,BSU_14870
ctpB	BSGatlas-gene-4113	BSU35240,BSU_35240
cwlC	BSGatlas-gene-2041	BSU17410,BSU_17410
cwlH	BSGatlas-gene-3009	BSU25710,BSU_25710
dacB	BSGatlas-gene-2725	BSU23190,BSU_23190
dacF	BSGatlas-gene-2760	BSU23480,BSU_23480
dapA	BSGatlas-gene-1970	BSU16770,BSU_16770
dapG	BSGatlas-gene-1969	BSU16760,BSU_16760
divIB	BSGatlas-gene-1802	BSU15240,BSU_15240
divIC	BSGatlas-gene-85	BSU00620,BSU_00620
exoA	BSGatlas-gene-4751	BSU40880,BSU_40880
exuR	BSGatlas-gene-1473	BSU12370,BSU_12370
exuT	BSGatlas-gene-1472	BSU12360,BSU_12360
fabL	BSGatlas-gene-1036	BSU08650,BSU_08650
ftsY	BSGatlas-gene-1882	BSU15950,BSU_15950
glcU	BSGatlas-gene-480	BSU03920,BSU_03920
glgA	BSGatlas-gene-3610	BSU30950,BSU_30950
glgB	BSGatlas-gene-3613	BSU30980,BSU_30980
glgC	BSGatlas-gene-3612	BSU30970,BSU_30970
glgD	BSGatlas-gene-3611	BSU30960,BSU_30960
glgP	BSGatlas-gene-3609	BSU30940,BSU_30940
ispG	BSGatlas-gene-2934	BSU25070,BSU_25070
katX	BSGatlas-gene-4490	BSU38630,BSU_38630
ksgA	BSGatlas-gene-64	BSU00420,BSU_00420
ldt	BSGatlas-gene-1671	BSU14040,BSU_14040
lonB	BSGatlas-gene-3310	BSU28210,BSU_28210
lysA	BSGatlas-gene-2749	BSU23380,BSU_23380
lytH	BSGatlas-gene-3794	BSU32340,BSU_32340
mbl	BSGatlas-gene-4246	BSU36410,BSU_36410
mcsA	BSGatlas-gene-126	BSU00840,BSU_00840
mcsB	BSGatlas-gene-127	BSU00850,BSU_00850
mmgA	BSGatlas-gene-2837	BSU24170,BSU_24170
mmgB	BSGatlas-gene-2836	BSU24160,BSU_24160
mmgC	BSGatlas-gene-2835	BSU24150,BSU_24150
mmgD	BSGatlas-gene-2834	BSU24140,BSU_24140
mmgE	BSGatlas-gene-2833	BSU24130,BSU_24130
murB	BSGatlas-gene-1801	BSU15230,BSU_15230
murG	BSGatlas-gene-1800	BSU15220,BSU_15220
rppH	BSGatlas-gene-3576	BSU30630,BSU_30630
nfo	BSGatlas-gene-2940	BSU25130,BSU_25130
pbpF	BSGatlas-gene-1219	BSU10110,BSU_10110
pbpG	BSGatlas-gene-4367	BSU37510,BSU_37510
pbpI	BSGatlas-gene-3205	BSU27310,BSU_27310
pdaB	BSGatlas-gene-205	BSU01570,BSU_01570
phoB	BSGatlas-gene-701	BSU05740,BSU_05740
phoP	BSGatlas-gene-3411	BSU29110,BSU_29110
phoR	BSGatlas-gene-3410	BSU29100,BSU_29100
prkA	BSGatlas-gene-1094	BSU08970,BSU_08970
rsfA	BSGatlas-gene-4383	BSU37620,BSU_37620
safA	BSGatlas-gene-3269	BSU27840,BSU_27840
sbp	BSGatlas-gene-1805	BSU15270,BSU_15270
scoA	BSGatlas-gene-4533	BSU38990,BSU_38990
scoB	BSGatlas-gene-4532	BSU38980,BSU_38980
seaA	BSGatlas-gene-2686	BSU22850,BSU_22850
sigF	BSGatlas-gene-2757	BSU23450,BSU_23450
sigG	BSGatlas-gene-1813	BSU15330,BSU_15330
sodF	BSGatlas-gene-2283	BSU19330,BSU_19330
splA	BSGatlas-gene-1657	BSU13920,BSU_13920
splB	BSGatlas-gene-1658	BSU13930,BSU_13930
spmA	BSGatlas-gene-2724	BSU23180,BSU_23180
spmB	BSGatlas-gene-2723	BSU23170,BSU_23170
spoIIAA	BSGatlas-gene-2759	BSU23470,BSU_23470
spoIIAB	BSGatlas-gene-2758	BSU23460,BSU_23460
spoIID	BSGatlas-gene-4287	BSU36750,BSU_36750
spoIIIAA	BSGatlas-gene-2867	BSU24430,BSU_24430
spoIIIAB	BSGatlas-gene-2866	BSU24420,BSU_24420
spoIIIAC	BSGatlas-gene-2865	BSU24410,BSU_24410
spoIIIAD	BSGatlas-gene-2864	BSU24400,BSU_24400
spoIIIAE	BSGatlas-gene-2863	BSU24390,BSU_24390
spoIIIAF	BSGatlas-gene-2862	BSU24380,BSU_24380
spoIIIAG	BSGatlas-gene-2861	BSU24370,BSU_24370
spoIIIAH	BSGatlas-gene-2860	BSU24360,BSU_24360
sigKC	BSGatlas-gene-3090	BSU26390,BSU_26390
spoIIID	BSGatlas-gene-4247	BSU36420,BSU_36420
spoIIM	BSGatlas-gene-2766	BSU23530,BSU_23530
spoIIP	BSGatlas-gene-2985	BSU25530,BSU_25530
spoIIQ	BSGatlas-gene-4261	BSU36550,BSU_36550
spoIIR	BSGatlas-gene-4309	BSU36970,BSU_36970
spoIISA	BSGatlas-gene-1526	BSU12830,BSU_12830
spoIVB	BSGatlas-gene-2845	BSU24230,BSU_24230
spoIVCA	BSGatlas-gene-3015	BSU25770,BSU_25770
sigK	BSGatlas-gene-3014	BSU25760,BSU_25760
spoIVFA	BSGatlas-gene-3285	BSU27980,BSU_27980
spoIVFB	BSGatlas-gene-3284	BSU27970,BSU_27970
spoVAA	BSGatlas-gene-2756	BSU23440,BSU_23440
spoVAB	BSGatlas-gene-2755	BSU23430,BSU_23430
spoVAC	BSGatlas-gene-2754	BSU23420,BSU_23420
spoVAF	BSGatlas-gene-2750	BSU23390,BSU_23390
spoVB	BSGatlas-gene-3248	BSU27670,BSU_27670
spoVD	BSGatlas-gene-1795	BSU15170,BSU_15170
spoVE	BSGatlas-gene-1799	BSU15210,BSU_15210
spoVFA	BSGatlas-gene-1966	BSU16730,BSU_16730
spoVFB	BSGatlas-gene-1967	BSU16740,BSU_16740
spoVIF	BSGatlas-gene-1408	BSU11810,BSU_11810
spoVK	BSGatlas-gene-2042	BSU17420,BSU_17420
spoVR	BSGatlas-gene-1141	BSU09400,BSU_09400
spoVT	BSGatlas-gene-79	BSU00560,BSU_00560
spsA	BSGatlas-gene-4413	BSU37910,BSU_37910
spsB	BSGatlas-gene-4412	BSU37900,BSU_37900
spsC	BSGatlas-gene-4411	BSU37890,BSU_37890
spsD	BSGatlas-gene-4410	BSU37880,BSU_37880
spsE	BSGatlas-gene-4409	BSU37870,BSU_37870
spsF	BSGatlas-gene-4408	BSU37860,BSU_37860
spsG	BSGatlas-gene-4407	BSU37850,BSU_37850
spsI	BSGatlas-gene-4406	BSU37840,BSU_37840
spsJ	BSGatlas-gene-4405	BSU37830,BSU_37830
spsK	BSGatlas-gene-4404	BSU37820,BSU_37820
spsL	BSGatlas-gene-4403	BSU37810,BSU_37810
sqhC	BSGatlas-gene-2282	BSU19320,BSU_19320
sscA	BSGatlas-gene-1200	BSU09958,BSU_09958
stoA	BSGatlas-gene-1646	BSU13840,BSU_13840
tepA	BSGatlas-gene-1973	BSU16790,BSU_16790
tlp	BSGatlas-gene-2121	BSU18030,BSU_18030
tuaF	BSGatlas-gene-4151	BSU35560,BSU_35560
tuaG	BSGatlas-gene-4150	BSU35550,BSU_35550
tuaH	BSGatlas-gene-4149	BSU35540,BSU_35540
usd	BSGatlas-gene-4248	BSU36430,BSU_36430
uxaA	BSGatlas-gene-1475	BSU12390,BSU_12390
uxaB	BSGatlas-gene-1474	BSU12380,BSU_12380
uxuA	BSGatlas-gene-1470	BSU12340,BSU_12340
yabG	BSGatlas-gene-65	BSU00430,BSU_00430
yabP	BSGatlas-gene-83	BSU00600,BSU_00600
yabQ	BSGatlas-gene-84	BSU00610,BSU_00610
yabR	BSGatlas-gene-86	BSU00630,BSU_00630
yabT	BSGatlas-gene-92	BSU00660,BSU_00660
ybaK	BSGatlas-gene-200	BSU01520,BSU_01520
ybxH	BSGatlas-gene-277	BSU02080,BSU_02080
ycgF	BSGatlas-gene-388	BSU03090,BSU_03090
ycgG	BSGatlas-gene-389	BSU03100,BSU_03100
yckC	BSGatlas-gene-422	BSU03390,BSU_03390
yckD	BSGatlas-gene-423	BSU03400,BSU_03400
ydcA	BSGatlas-gene-560	BSU04610,BSU_04610
ydcC	BSGatlas-gene-562	BSU04630,BSU_04630
ydfR	BSGatlas-gene-679	BSU05530,BSU_05530
ydfS	BSGatlas-gene-680	BSU05540,BSU_05540
ydgA	BSGatlas-gene-682	BSU05560,BSU_05560
ydgB	BSGatlas-gene-683	BSU05570,BSU_05570
ydhD	BSGatlas-gene-698	BSU05710,BSU_05710
ydhF	BSGatlas-gene-700	BSU05730,BSU_05730
ydjP	BSGatlas-gene-783	BSU06280,BSU_06280
yeaA	BSGatlas-gene-784	BSU06290,BSU_06290
yesJ	BSGatlas-gene-856	BSU06920,BSU_06920
yesK	BSGatlas-gene-857	BSU06930,BSU_06930
yfnD	BSGatlas-gene-898	BSU07310,BSU_07310
yfnE	BSGatlas-gene-897	BSU07300,BSU_07300
yfnF	BSGatlas-gene-896	BSU07290,BSU_07290
yfnG	BSGatlas-gene-895	BSU07280,BSU_07280
yfnH	BSGatlas-gene-894	BSU07270,BSU_07270
yhaL	BSGatlas-gene-1198	BSU09940,BSU_09940
yhbH	BSGatlas-gene-1095	BSU08980,BSU_08980
yhcM	BSGatlas-gene-1112	BSU09140,BSU_09140
yhcN	BSGatlas-gene-1113	BSU09150,BSU_09150
yhcO	BSGatlas-gene-1114	BSU09165,BSU_09165
yhcQ	BSGatlas-gene-1115	BSU09180,BSU_09180
yhcV	BSGatlas-gene-1120	BSU09230,BSU_09230
yheC	BSGatlas-gene-1181	BSU09780,BSU_09780
yhfM	BSGatlas-gene-1236	BSU10280,BSU_10280
yhfW	BSGatlas-gene-1247	BSU10390,BSU_10390
yhxC	BSGatlas-gene-1248	BSU10400,BSU_10400
yisZ	BSGatlas-gene-1302	BSU10910,BSU_10910
yitA	BSGatlas-gene-1303	BSU10920,BSU_10920
yitB	BSGatlas-gene-1304	BSU10930,BSU_10930
yitC	BSGatlas-gene-1305	BSU10940,BSU_10940
yitD	BSGatlas-gene-1306	BSU10950,BSU_10950
yitF	BSGatlas-gene-1308	BSU10970,BSU_10970
yitG	BSGatlas-gene-1309	BSU10980,BSU_10980
yjaV	BSGatlas-gene-1343	BSU11290,BSU_11290
yjbA	BSGatlas-gene-1356	BSU11410,BSU_11410
yjcA	BSGatlas-gene-1402	BSU11790,BSU_11790
yjdH	BSGatlas-gene-1437	BSU12050,BSU_12050
yjfA	BSGatlas-gene-1446	BSU12110,BSU_12110
yjmC	BSGatlas-gene-1468	BSU12320,BSU_12320
yjmD	BSGatlas-gene-1469	BSU12330,BSU_12330
yjmF	BSGatlas-gene-1471	BSU12350,BSU_12350
ligD	BSGatlas-gene-1591	BSU13400,BSU_13400
ykoV	BSGatlas-gene-1592	BSU13410,BSU_13410
ykvI	BSGatlas-gene-1627	BSU13710,BSU_13710
ykvP	BSGatlas-gene-1635	BSU13780,BSU_13780
ykvQ	BSGatlas-gene-1637	BSU13790,BSU_13790
ylaJ	BSGatlas-gene-1754	BSU14800,BSU_14800
ylbB	BSGatlas-gene-1769	BSU14950,BSU_14950
ylbC	BSGatlas-gene-1770	BSU14960,BSU_14960
ylbD	BSGatlas-gene-1771	BSU14970,BSU_14970
ylbE	BSGatlas-gene-1772	BSU14980,BSU_14980
spoVV	BSGatlas-gene-1779	BSU15030,BSU_15030
ylmC	BSGatlas-gene-1817	BSU15360,BSU_15360
ylxW	BSGatlas-gene-1803	BSU15250,BSU_15250
ylxX	BSGatlas-gene-1804	BSU15260,BSU_15260
ylyA	BSGatlas-gene-1826	BSU15440,BSU_15440
ylzJ	BSGatlas-gene-1974	BSU16799,BSU_16799
ymxH	BSGatlas-gene-1965	BSU16720,BSU_16720
yndA	BSGatlas-gene-2083	BSU17720,BSU_17720
pghL	BSGatlas-gene-2095	BSU17820,BSU_17820
yngE	BSGatlas-gene-2142	BSU18210,BSU_18210
yngF	BSGatlas-gene-2143	BSU18220,BSU_18220
yngG	BSGatlas-gene-2144	BSU18230,BSU_18230
yngH	BSGatlas-gene-2146	BSU18240,BSU_18240
yngI	BSGatlas-gene-2147	BSU18250,BSU_18250
yngJ	BSGatlas-gene-2148	BSU18260,BSU_18260
yoaR	BSGatlas-gene-2202	BSU18720,BSU_18720
yoaW	BSGatlas-gene-2208	BSU18780,BSU_18780
yobW	BSGatlas-gene-2255	BSU19110,BSU_19110
yocL	BSGatlas-gene-2273	BSU19250,BSU_19250
yodH	BSGatlas-gene-2311	BSU19600,BSU_19600
yodI	BSGatlas-gene-2312	BSU19610,BSU_19610
cdaS	BSGatlas-gene-2293	BSU19430,BSU_19430
yozQ	BSGatlas-gene-2187	BSU18600,BSU_18600
ypfB	BSGatlas-gene-2692	BSU22900,BSU_22900
yphA	BSGatlas-gene-2687	BSU22860,BSU_22860
ypjB	BSGatlas-gene-2650	BSU22520,BSU_22520
ypqA	BSGatlas-gene-2620	BSU22240,BSU_22240
ypzA	BSGatlas-gene-2584	BSU21950,BSU_21950
yqcK	BSGatlas-gene-3018	BSU25800,BSU_25800
yqfC	BSGatlas-gene-2967	BSU25360,BSU_25360
yqfD	BSGatlas-gene-2966	BSU25350,BSU_25350
yqfQ	BSGatlas-gene-2942	BSU25150,BSU_25150
yqfU	BSGatlas-gene-2938	BSU25110,BSU_25110
yqfX	BSGatlas-gene-2935	BSU25080,BSU_25080
yqfZ	BSGatlas-gene-2933	BSU25060,BSU_25060
yqhG	BSGatlas-gene-2884	BSU24590,BSU_24590
yqhH	BSGatlas-gene-2883	BSU24580,BSU_24580
yqhP	BSGatlas-gene-2874	BSU24500,BSU_24500
yqhQ	BSGatlas-gene-2873	BSU24490,BSU_24490
mmgF	BSGatlas-gene-2832	BSU24120,BSU_24120
yqxA	BSGatlas-gene-2984	BSU25520,BSU_25520
yqzG	BSGatlas-gene-2890	BSU24650,BSU_24650
yrkC	BSGatlas-gene-3110	BSU26560,BSU_26560
yrrD	BSGatlas-gene-3225	BSU27470,BSU_27470
yrrS	BSGatlas-gene-3204	BSU27300,BSU_27300
ytcC	BSGatlas-gene-3603	BSU30880,BSU_30880
yteA	BSGatlas-gene-3599	BSU30840,BSU_30840
yteV	BSGatlas-gene-3519	BSU30080,BSU_30080
ytfI	BSGatlas-gene-3457	BSU29510,BSU_29510
gerW	BSGatlas-gene-3456	BSU29500,BSU_29500
ytlA	BSGatlas-gene-3573	BSU30595,BSU_30595
ytlC	BSGatlas-gene-3574	BSU30610,BSU_30610
ytlD	BSGatlas-gene-3575	BSU30620,BSU_30620
ytrH	BSGatlas-gene-3426	BSU29239,BSU_29239
ytrI	BSGatlas-gene-3427	BSU29240,BSU_29240
ytvI	BSGatlas-gene-3416	BSU29160,BSU_29160
ytxC	BSGatlas-gene-3396	BSU28960,BSU_28960
yuiC	BSGatlas-gene-3763	BSU32070,BSU_32070
fisB	BSGatlas-gene-3795	BSU32350,BSU_32350
yurS	BSGatlas-gene-3829	BSU32650,BSU_32650
yusN	BSGatlas-gene-3856	BSU32860,BSU_32860
yuzA	BSGatlas-gene-3689	BSU31380,BSU_31380
yvdQ	BSGatlas-gene-4034	BSU34510,BSU_34510
yveA	BSGatlas-gene-4030	BSU34470,BSU_34470
ywjD	BSGatlas-gene-4336	BSU37200,BSU_37200
ywjE	BSGatlas-gene-4334	BSU37190,BSU_37190
ywnJ	BSGatlas-gene-4260	BSU36540,BSU_36540
ywrJ	BSGatlas-gene-4206	BSU36040,BSU_36040
yxeD	BSGatlas-gene-4600	BSU39590,BSU_39590
hbuT	BSGatlas-gene-4534	BSU39000,BSU_39000
yxjF	BSGatlas-gene-4531	BSU38970,BSU_38970
yyaC	BSGatlas-gene-4760	BSU40950,BSU_40950
yyaD	BSGatlas-gene-4759	BSU40940,BSU_40940
yybI	BSGatlas-gene-4726	BSU40630,BSU_40630
htrC	BSGatlas-gene-4686	BSU40360,BSU_40360
fin	BSGatlas-gene-77	BSU00540,BSU_00540
yokU	BSGatlas-gene-2322	BSU19689,BSU_19689
kamA	BSGatlas-gene-2323	BSU19690,BSU_19690
yngHB	BSGatlas-gene-2145	BSU18239,BSU_18239
yodP	BSGatlas-gene-2324	BSU19700,BSU_19700
yodQ	BSGatlas-gene-2325	BSU19710,BSU_19710
yodR	BSGatlas-gene-2326	BSU19720,BSU_19720
yodS	BSGatlas-gene-2327	BSU19730,BSU_19730
yodT	BSGatlas-gene-2328	BSU19740,BSU_19740
ywcB	BSGatlas-gene-4446	BSU38230,BSU_38230
ywcA	BSGatlas-gene-4447	BSU38240,BSU_38240
glnQ	BSGatlas-gene-3219	BSU27430,BSU_27430
glnH	BSGatlas-gene-3220	BSU27440,BSU_27440
glnM	BSGatlas-gene-3221	BSU27450,BSU_27450
glnP	BSGatlas-gene-3222	BSU27460,BSU_27460
refZ	BSGatlas-gene-3469	BSU29630,BSU_29630
yaaC	BSGatlas-gene-17	BSU00080,BSU_00080
yabS	BSGatlas-gene-91	BSU00650,BSU_00650
ybbC	BSGatlas-gene-228	BSU01650,BSU_01650
ybeF	BSGatlas-gene-286	BSU02150,BSU_02150
ybfJ	BSGatlas-gene-297	BSU02250,BSU_02250
ycgI	BSGatlas-gene-391	BSU03120,BSU_03120
ycgL	BSGatlas-gene-399	BSU03190,BSU_03190
gerKD	BSGatlas-gene-455	BSU03690,BSU_03690
yetF	BSGatlas-gene-878	BSU07140,BSU_07140
yfhS	BSGatlas-gene-1035	BSU08640,BSU_08640
yflJ	BSGatlas-gene-934	BSU07660,BSU_07660
yflN	BSGatlas-gene-930	BSU07620,BSU_07620
yfmA	BSGatlas-gene-922	BSU07540,BSU_07540
yhbB	BSGatlas-gene-1088	BSU08920,BSU_08920
yhcT	BSGatlas-gene-1118	BSU09210,BSU_09210
yhdB	BSGatlas-gene-1135	BSU09350,BSU_09350
yhdC	BSGatlas-gene-1136	BSU09360,BSU_09360
yheF	BSGatlas-gene-1177	BSU09740,BSU_09740
yhfA	BSGatlas-gene-1216	BSU10080,BSU_10080
yhfN	BSGatlas-gene-1237	BSU10290,BSU_10290
yhjQ	BSGatlas-gene-1270	BSU10600,BSU_10600
yisJ	BSGatlas-gene-1285	BSU10740,BSU_10740
yisN	BSGatlas-gene-1289	BSU10780,BSU_10780
yitE	BSGatlas-gene-1307	BSU10960,BSU_10960
yitQ	BSGatlas-gene-1320	BSU11080,BSU_11080
yjaZ	BSGatlas-gene-1349	BSU11350,BSU_11350
yjbE	BSGatlas-gene-1368	BSU11510,BSU_11510
yjzB	BSGatlas-gene-1346	BSU11320,BSU_11320
yjnA	BSGatlas-gene-1476	BSU12400,BSU_12400
ykjA	BSGatlas-gene-1551	BSU13060,BSU_13060
ykoN	BSGatlas-gene-1586	BSU13350,BSU_13350
ykoP	BSGatlas-gene-1587	BSU13360,BSU_13360
ykoQ	BSGatlas-gene-1588	BSU13370,BSU_13370
ykoS	BSGatlas-gene-1589	BSU13380,BSU_13380
ykoY	BSGatlas-gene-1596	BSU13440,BSU_13440
ykpC	BSGatlas-gene-1715	BSU14460,BSU_14460
ykuS	BSGatlas-gene-1689	BSU14200,BSU_14200
ymaF	BSGatlas-gene-2030	BSU17320,BSU_17320
ymfJ	BSGatlas-gene-1981	BSU16880,BSU_16880
yngK	BSGatlas-gene-2151	BSU18280,BSU_18280
yodN	BSGatlas-gene-2320	BSU19670,BSU_19670
yozF	BSGatlas-gene-2201	BSU18710,BSU_18710
yozN	BSGatlas-gene-2276	BSU19270,BSU_19270
yppG	BSGatlas-gene-2621	BSU22250,BSU_22250
yqgE	BSGatlas-gene-2928	BSU25010,BSU_25010
yqgO	BSGatlas-gene-2915	BSU24880,BSU_24880
yrbG	BSGatlas-gene-3249	BSU27680,BSU_27680
yrrI	BSGatlas-gene-3218	BSU27420,BSU_27420
yrzA	BSGatlas-gene-3203	BSU27290,BSU_27290
ykwB	BSGatlas-gene-1659	BSU13940,BSU_13940
ykzD	BSGatlas-gene-1579	BSU13290,BSU_13290
ykzH	BSGatlas-gene-1550	BSU13050,BSU_13050
ykzE	BSGatlas-gene-1604	BSU13510,BSU_13510
yndM	BSGatlas-gene-2096	BSU17830,BSU_17830
ynfE	BSGatlas-gene-2135	BSU18140,BSU_18140
yngL	BSGatlas-gene-2152	BSU18290,BSU_18290
yncE	BSGatlas-gene-2067	BSU17650,BSU_17650
ynzB	BSGatlas-gene-2085	BSU17740,BSU_17740
yoaM	BSGatlas-gene-2193	BSU18660,BSU_18660
yoaQ	BSGatlas-gene-2199	BSU18700,BSU_18700
yodL	BSGatlas-gene-2316	BSU19640,BSU_19640
yojB	BSGatlas-gene-2301	BSU19510,BSU_19510
yozD	BSGatlas-gene-2318	BSU19660,BSU_19660
yqfT	BSGatlas-gene-2939	BSU25120,BSU_25120
yrzK	BSGatlas-gene-3238	BSU27570,BSU_27570
ytzC	BSGatlas-gene-3560	BSU30470,BSU_30470
yunC	BSGatlas-gene-3796	BSU32360,BSU_32360
yuzF	BSGatlas-gene-3736	BSU31820,BSU_31820
yozE	BSGatlas-gene-2321	BSU19680,BSU_19680
ypeP	BSGatlas-gene-2586	BSU21970,BSU_21970
yppC	BSGatlas-gene-2626	BSU22300,BSU_22300
ypeQ	BSGatlas-gene-2585	BSU21960,BSU_21960
yptA	BSGatlas-gene-2609	BSU22160,BSU_22160
yppD	BSGatlas-gene-2624	BSU22280,BSU_22280
ypzC	BSGatlas-gene-2739	BSU23320,BSU_23320
yqhV	BSGatlas-gene-2868	BSU24440,BSU_24440
yqhR	BSGatlas-gene-2872	BSU24480,BSU_24480
yqhO	BSGatlas-gene-2875	BSU24510,BSU_24510
yqjC	BSGatlas-gene-2812	BSU23930,BSU_23930
yqjB	BSGatlas-gene-2814	BSU23940,BSU_23940
yrzE	BSGatlas-gene-3250	BSU27690,BSU_27690
yteT	BSGatlas-gene-3521	BSU30100,BSU_30100
ytvB	BSGatlas-gene-3545	BSU30330,BSU_30330
ytwI	BSGatlas-gene-3415	BSU29150,BSU_29150
yueG	BSGatlas-gene-3733	BSU31790,BSU_31790
yurZ	BSGatlas-gene-3839	BSU32720,BSU_32720
yusW	BSGatlas-gene-3865	BSU32950,BSU_32950
yutC	BSGatlas-gene-3792	BSU32320,BSU_32320
ytzH	BSGatlas-gene-3502	BSU29910,BSU_29910
yufS	BSGatlas-gene-3711	BSU31590,BSU_31590
yumB	BSGatlas-gene-3768	BSU32100,BSU_32100
yutG	BSGatlas-gene-3788	BSU32280,BSU_32280
yuzE	BSGatlas-gene-3735	BSU31810,BSU_31810
yvaC	BSGatlas-gene-3932	BSU33550,BSU_33550
ywbB	BSGatlas-gene-4461	BSU38380,BSU_38380
ywaF	BSGatlas-gene-4468	BSU38440,BSU_38440
ywkF	BSGatlas-gene-4311	BSU36990,BSU_36990
ywmA	BSGatlas-gene-4291	BSU36790,BSU_36790
ywnG	BSGatlas-gene-4263	BSU36570,BSU_36570
ywoC	BSGatlas-gene-4254	BSU36490,BSU_36490
yyaL	BSGatlas-gene-4745	BSU40820,BSU_40820
yybP	BSGatlas-gene-4713	BSU40560,BSU_40560
yycQ	BSGatlas-gene-4674	BSU40260,BSU_40260
yycO	BSGatlas-gene-4676	BSU40280,BSU_40280
yycP	BSGatlas-gene-4675	BSU40270,BSU_40270
yyzB	BSGatlas-gene-4700	BSU40460,BSU_40460
yaaT	BSGatlas-gene-52	BSU00320,BSU_00320
kbaA	BSGatlas-gene-204	BSU01560,BSU_01560
pxpB	BSGatlas-gene-498	BSU04080,BSU_04080
pxpC	BSGatlas-gene-499	BSU04090,BSU_04090
kipR	BSGatlas-gene-500	BSU04100,BSU_04100
lrpA	BSGatlas-gene-619	BSU05050,BSU_05050
lrpB	BSGatlas-gene-620	BSU05060,BSU_05060
rapH	BSGatlas-gene-846	BSU06830,BSU_06830
phrH	BSGatlas-gene-847	BSU06839,BSU_06839
yisI	BSGatlas-gene-1284	BSU10730,BSU_10730
oppA	BSGatlas-gene-1360	BSU11430,BSU_11430
oppB	BSGatlas-gene-1361	BSU11440,BSU_11440
oppC	BSGatlas-gene-1362	BSU11450,BSU_11450
oppD	BSGatlas-gene-1363	BSU11460,BSU_11460
oppF	BSGatlas-gene-1364	BSU11470,BSU_11470
pepF	BSGatlas-gene-1373	BSU11540,BSU_11540
rapA	BSGatlas-gene-1479	BSU12430,BSU_12430
phrA	BSGatlas-gene-1480	BSU12440,BSU_12440
kinE	BSGatlas-gene-1606	BSU13530,BSU_13530
spo0E	BSGatlas-gene-1620	BSU13640,BSU_13640
kinD	BSGatlas-gene-1622	BSU13660,BSU_13660
kinA	BSGatlas-gene-1665	BSU13990,BSU_13990
kinC	BSGatlas-gene-1719	BSU14490,BSU_14490
ynzD	BSGatlas-gene-2108	BSU17920,BSU_17920
spo0A	BSGatlas-gene-2844	BSU24220,BSU_24220
sda	BSGatlas-gene-3005	BSU25690,BSU_25690
rapE	BSGatlas-gene-3021	BSU25830,BSU_25830
phrE	BSGatlas-gene-3022	BSU25840,BSU_25840
obg	BSGatlas-gene-3277	BSU27920,BSU_27920
spo0B	BSGatlas-gene-3278	BSU27930,BSU_27930
kinB	BSGatlas-gene-3697	BSU31450,BSU_31450
kapB	BSGatlas-gene-3698	BSU31460,BSU_31460
kapD	BSGatlas-gene-3699	BSU31470,BSU_31470
rghR	BSGatlas-gene-3944	BSU33660,BSU_33660
ftsX	BSGatlas-gene-4114	BSU35250,BSU_35250
ftsE	BSGatlas-gene-4115	BSU35260,BSU_35260
rapB	BSGatlas-gene-4279	BSU36690,BSU_36690
spo0F	BSGatlas-gene-4327	BSU37130,BSU_37130
yisP	BSGatlas-gene-1292	BSU10810,BSU_10810
sivA	BSGatlas-gene-4402	BSU37800,BSU_37800
bslA	BSGatlas-gene-3650	BSU31080,BSU_31080
sivC	BSGatlas-gene-1883	BSU15960,BSU_15960
surC	BSGatlas-gene-2978	BSUNA,BSU_NA
spoVG	BSGatlas-gene-72	BSU00490,BSU_00490
disA	BSGatlas-gene-130	BSU00880,BSU_00880
spo0M	BSGatlas-gene-1067	BSU08760,BSU_08760
spoIISB	BSGatlas-gene-1525	BSU12820,BSU_12820
spoIIGA	BSGatlas-gene-1811	BSU15310,BSU_15310
spoIIIE	BSGatlas-gene-1975	BSU16800,BSU_16800
spoVS	BSGatlas-gene-1991	BSU16980,BSU_16980
spoIIB	BSGatlas-gene-3293	BSU28060,BSU_28060
ywcE	BSGatlas-gene-4435	BSU38130,BSU_38130
parB	BSGatlas-gene-4761	BSU40960,BSU_40960
parA	BSGatlas-gene-4762	BSU40970,BSU_40970
jag	BSGatlas-gene-4769	BSU41030,BSU_41030
yidC1	BSGatlas-gene-4770	BSU41040,BSU_41040
floT	BSGatlas-gene-3643	BSU31010,BSU_31010
ytaF	BSGatlas-gene-3407	BSU29070,BSU_29070
csgA	BSGatlas-gene-276	BSU02070,BSU_02070
cwlD	BSGatlas-gene-201	BSU01530,BSU_01530
cwlJ	BSGatlas-gene-335	BSU02600,BSU_02600
gerAA	BSGatlas-gene-3877	BSU33050,BSU_33050
gerAB	BSGatlas-gene-3878	BSU33060,BSU_33060
gerAC	BSGatlas-gene-3879	BSU33070,BSU_33070
gerBA	BSGatlas-gene-4182	BSU35800,BSU_35800
gerBB	BSGatlas-gene-4183	BSU35810,BSU_35810
gerBC	BSGatlas-gene-4184	BSU35820,BSU_35820
gerD	BSGatlas-gene-203	BSU01550,BSU_01550
gerE	BSGatlas-gene-3333	BSU28410,BSU_28410
gerKA	BSGatlas-gene-456	BSU03700,BSU_03700
gerKB	BSGatlas-gene-458	BSU03720,BSU_03720
gerKC	BSGatlas-gene-457	BSU03710,BSU_03710
gerM	BSGatlas-gene-3330	BSU28380,BSU_28380
gerPA	BSGatlas-gene-1282	BSU10720,BSU_10720
gerPB	BSGatlas-gene-1281	BSU10710,BSU_10710
gerPC	BSGatlas-gene-1280	BSU10700,BSU_10700
gerPD	BSGatlas-gene-1279	BSU10690,BSU_10690
gerPE	BSGatlas-gene-1278	BSU10680,BSU_10680
gerPF	BSGatlas-gene-1277	BSU10670,BSU_10670
gerQ	BSGatlas-gene-4414	BSU37920,BSU_37920
gerT	BSGatlas-gene-2300	BSU19490,BSU_19490
gpr	BSGatlas-gene-2986	BSU25540,BSU_25540
lgt	BSGatlas-gene-4086	BSU34990,BSU_34990
lipC	BSGatlas-gene-501	BSU04110,BSU_04110
pdaA	BSGatlas-gene-966	BSU07980,BSU_07980
sleB	BSGatlas-gene-2695	BSU22930,BSU_22930
ypeB	BSGatlas-gene-2694	BSU22920,BSU_22920
ykvU	BSGatlas-gene-1645	BSU13830,BSU_13830
gdh	BSGatlas-gene-481	BSU03930,BSU_03930
spoVAD	BSGatlas-gene-2753	BSU23410,BSU_23410
prkC	BSGatlas-gene-1864	BSU15770,BSU_15770
ywcE	BSGatlas-gene-4435	BSU38130,BSU_38130
spoVAEA	BSGatlas-gene-2751	BSU23401,BSU_23401
spoVAEB	BSGatlas-gene-2752	BSU23402,BSU_23402
yfkQ	BSGatlas-gene-947	BSU07790,BSU_07790
yfkR	BSGatlas-gene-946	BSU07780,BSU_07780
yndD	BSGatlas-gene-2086	BSU17750,BSU_17750
yndE	BSGatlas-gene-2087	BSU17760,BSU_17760
yndF	BSGatlas-gene-2088	BSU17770,BSU_17770

## Sheet: ClustersGenes
Cluster	Genes
1	yabQ, yabR, sul, opuAB, opuAC, lctP, putP, rsbX, fruC, purK, purC, purQ, purL, purF, purM, purH, purD, yesJ, yfkJ, yhxA, yisL, fabHA, oppB, oppD, ptsI, ykuN, ykuP, pycA, ctaA, spoVE, murB, sbp, pyrP, pyrC, pyrAA, pyrAB, pyrK, pyrD, pyrF, pyrE, yloC, gmk, yloN, plsX, fabD, fabG, ylqC, clpY, fliE, flgE, fliQ, cheD, ylxS, nusA, rplGA, infB, recA, glnR, glnA, citB, xynA, pbuX, xpt, ypjB, mtrB, gudB, …
2	bofA, fin, yabP, spoIIE, yabS, cysS, sigH, skfB, skfG, ybfJ, ybgB, amhX, putC, rapC, ydcC, ydjP, phrH, nagP, yfkI, yfkH, glpF, scoC, yhfN, argC, argJ, argB, argD, carA, carB, rapA, spoIISB, dppA, dppC, dppD, dppE, ispA, ykoY, mtnU, mtnD, spo0E, stoA, ylbP, sigE, sigG, ylmC, cysH, ylxR, des, yozD, ypeP, ptsA, ribH, sigF, spoIIAB, spoIIAA, fur, yqhP, spoIIIL, yqzL, yrzA, bofC, spoIIB, leuD, leuC, l…
3	veg, spoVG, ctc, rpsJ, rplC, rplD, rplW, rplB, rpsS, rplV, rpsC, rplP, rpsQ, rplN, rplX, rplE, rpsN, rplF, rplR, rpsE, rpmD, rplO, infA, rpmJ, rpsM, rpsK, rplQ, skfA, srfAC, srfAD, phrC, rsbV, rsbW, phrI, groES, ydjO, purE, cspB, argF, spx, mecA, phrA, mtnA, mtnK, ptsH, sr1, acpA, rpsP, rplS, rbfA, asd, dapA, spoVS, yocH, qcrC, qcrB, cccA, phrE, safA, trxA, gapB, mdh, citZ, ytxH, ytxG, pckA, yukE…
4	yabG, ydgB, cotA, yeeK, yfnH, yfnG, yfnF, yfnE, yhdB, gerPC, yizC, yjzB, cotW, cotV, yjnA, yjqC, ykzE, ylbD, spoVFA, spoVFB, ymaG, cwlC, cotC, pghL, gerT, yodN, cgeB, yodU, cotD, ypqA, yppG, yqfQ, cwlH, yrkC, ysnD, ytlA, ytcA, ytxO, cotS, cotSA, tgl, yuzF, sspG, cotQ, cotR, cotB, cotG, spsL, spsJ, spsI, spsE, spsC, spsA, licB, yycO, cotF
5	abrB, yabO, divIC, hprT, ftsH, cysK, clpC, rpmGB, rpoB, rpoC, rpmC, rpsH, secY, adk, map, ybzG, rpoA, glmS, ldh, nadE, srfAA, srfAB, ycnI, sigB, groEL, guaA, purB, purS, perR, spo0M, glpK, fabF, oppA, rnjA, rpoY, pdhA, pdhB, pdhC, pdhD, ftsZ, pyrR, pyrB, yloH, fapR, sivC, ffh, codY, ylxP, dapG, yneJ, phrK, odhB, odhA, yodL, qcrA, hbs, spo0A, sinR, sigA, cdd, nadA, nadC, clpX, speD, icd, rpsD, acs…
6	yaaH, pdaB, yckD, glcU, gdh, ydhD, phoB, cotJB, yfhS, yhbH, yhcM, spoVR, yheD, yhfM, asnO, yisY, yjbA, yizD, yjdH, yjmD, uxuA, ykzD, yknT, ykpC, ylaJ, ylbB, yndA, sspO, yngHB, yngH, yozQ, yobW, yozN, sodF, yoyE, yodQ, yodS, yodT, ypzA, sspL, ypzI, ypeB, sleB, spmB, spoVAEB, spoVAD, spoVAC, mciZ, mmgF, mmgE, mmgD, mmgC, mmgB, spoIIIAF, spoIIIAC, spoIIIAA, yqzG, yqgO, nucB, sigK, sigKC, yraD, glnM,…
7	csfB, spoVT, cwlJ, cotJA, cotJC, yflJ, sspH, prkA, yheC, yhaX, yhaL, cotO, yjfA, ykuS, gerR, ymxH, cotE, spoVK, yngJ, yokU, kamA, sspC, yptA, spoIVA, dacB, dacF, mmgA, spoIIIAH, yqhV, yqfT, gpr, glnQ, glnH, yrzR, spoVID, gerM, ytzL, yuzC, yumB, spoIIID, usd, spoIIQ, rsfA, spsK, gerQ
8	sspF, yfhD, sspK, sspE, yhcN, yhcQ, yhcV, sspB, sscA, gerPD, gerPB, cotZ, cotY, cotX, spoVIF, sspD, ykzP, spoVM, ymfJ, sspN, tlp, yojB, yodI, cgeA, ypzF, ypzG, sspM, yqfX, yrzQ, coxA, gerE, sspA, ytzC, yuzA, yunC, sspJ, yxeE
