# Supplementary material for: Translation in Bacillus subtilis is spatially and temporally coordinated during sporulation
Source: Nat Commun. 2024 Aug 21;15:7188. doi: 10.1038/s41467-024-51654-6 (PMC11339384; doi:10.1038/s41467-024-51654-6)
Supplement: Supplementary file 5 — Supplementary Data 2 [file 41467_2024_51654_MOESM5_ESM.xlsx]

## Sheet: Sheet1
Reference	Description	Test	Comparison	Test result	p-value
Fig. 3f	Comparison of fluorescence intensity; WT AHA-Alexa 488	two-sided Kruskal-Wallis test	WT between all timepoints	chi-squared = 1451.8, df = 6	< 2.2e-16
Fig. 3f	Comparison of fluorescence intensity; WT AHA-Alexa 488; Post-hoc with Bonferroni correction	two-sided Dunn's test	WT T0 vs WT T1	Z = 0.0931036066366462	1
Fig. 3f	Comparison of fluorescence intensity; WT AHA-Alexa 488; Post-hoc with Bonferroni correction	two-sided Dunn's test	WT T1 vs WT T2	Z = 17.6529686667803	2.02745e-68
Fig. 3f	Comparison of fluorescence intensity; WT AHA-Alexa 488; Post-hoc with Bonferroni correction	two-sided Dunn's test	WT T2 vs WT T3	Z = 12.8898145777769	1.07871e-36
Fig. 3f	Comparison of fluorescence intensity; WT AHA-Alexa 488; Post-hoc with Bonferroni correction	two-sided Dunn's test	WT T3 vs WT T4	Z = -10.6314976983984	4.46606e-25
Fig. 3f	Comparison of fluorescence intensity; WT AHA-Alexa 488; Post-hoc with Bonferroni correction	two-sided Dunn's test	WT T4 vs WT T5	Z = 8.17866442973932	6.02715e-15
Fig. 3f	Comparison of fluorescence intensity; WT AHA-Alexa 488; Post-hoc with Bonferroni correction	two-sided Dunn's test	WT T5 vs WT T6	Z = 8.10680894173032	1.0913e-14
Fig. 5e	Comparison of fluorescence intensity; 3KO AHA-Alexa 488	two-sided Kruskal-Wallis test	3KO between all timepoints	chi-squared = 1314.6, df = 6	< 2.2e-16
Fig. 5e	Comparison of fluorescence intensity; 3KO AHA-Alexa 488; Post-hoc with Bonferroni correction	two-sided Dunn's test	3KO T0 vs 3KO T1	Z = -3.47553152657414	0.0107067
Fig. 5e	Comparison of fluorescence intensity; 3KO AHA-Alexa 488; Post-hoc with Bonferroni correction	two-sided Dunn's test	3KO T1 vs 3KO T2	Z = 3.60990109359891	0.00643259
Fig. 5e	Comparison of fluorescence intensity; 3KO AHA-Alexa 488; Post-hoc with Bonferroni correction	two-sided Dunn's test	3KO T2 vs 3KO T3	Z = 6.61454199037237	7.82678e-10
Fig. 5e	Comparison of fluorescence intensity; 3KO AHA-Alexa 488; Post-hoc with Bonferroni correction	two-sided Dunn's test	3KO T3 vs 3KO T4	Z = 19.0130755374651	2.79144e-79
Fig. 5e	Comparison of fluorescence intensity; 3KO AHA-Alexa 488; Post-hoc with Bonferroni correction	two-sided Dunn's test	3KO T4 vs 3KO T5	Z = -8.83836276399858	2.03976e-17
Fig. 5e	Comparison of fluorescence intensity; 3KO AHA-Alexa 488; Post-hoc with Bonferroni correction	two-sided Dunn's test	3KO T5 vs 3KO T6	Z = -1.49792099192805	1
Only data for WT T0 and 3KO T0 followed normal distribution as shown below
WT T0; AHA-Alexa 488	Normality test	Shapiro-Wilk test	-	W = 0.99318	0.7181
WT T1; AHA-Alexa 488	Normality test	Shapiro-Wilk test	-	W = 0.88546	< 2.2e-16
WT T2; AHA-Alexa 488	Normality test	Shapiro-Wilk test	-	W = 0.73383	< 2.2e-16
WT T3; AHA-Alexa 488	Normality test	Shapiro-Wilk test	-	W = 0.75684	< 2.2e-16
WT T4; AHA-Alexa 488	Normality test	Shapiro-Wilk test	-	W = 0.96055	7.139e-07
WT T5; AHA-Alexa 488	Normality test	Shapiro-Wilk test	-	W = 0.90711	8.169e-14
WT T6; AHA-Alexa 488	Normality test	Shapiro-Wilk test	-	W = 0.88611	4.882e-11
3KO T0; AHA-Alexa 488	Normality test	Shapiro-Wilk test	-	W = 0.99309	0.8156
3KO T1; AHA-Alexa 488	Normality test	Shapiro-Wilk test	-	W = 0.93699	8.813e-08
3KO T2; AHA-Alexa 488	Normality test	Shapiro-Wilk test	-	W = 0.8974	1.604e-12
3KO T3; AHA-Alexa 488	Normality test	Shapiro-Wilk test	-	W = 0.90659	2.1e-12
3KO T4; AHA-Alexa 488	Normality test	Shapiro-Wilk test	-	W = 0.81929	< 2.2e-16
3KO T5; AHA-Alexa 488	Normality test	Shapiro-Wilk test	-	W = 0.90619	< 2.2e-16
3KO T6; AHA-Alexa 488	Normality test	Shapiro-Wilk test	-	W = 0.85634	8.535e-15
