# Supplementary material for: Translation in Bacillus subtilis is spatially and temporally coordinated during sporulation
Source: Nat Commun. 2024 Aug 21;15:7188. doi: 10.1038/s41467-024-51654-6 (PMC11339384; doi:10.1038/s41467-024-51654-6)
Supplement: Supplementary file 7 — Supplementary Data 4 [file 41467_2024_51654_MOESM7_ESM.xlsx]

## Sheet: T0
BSGatlas ID	locus	name	start	end	strand	WT0r_1	WT0r_2	3KO0r_1	3KO0r_2	padj	log2FoldChange	pvalue	stat	foldChange	log10padj
BSGatlas-gene-3581	BSU_30670	luxS	3137495	3137968	-	167	298	3394	5755	1.69891e-20	3.72983	3.9787e-24	10.1321	13.2676	19.7698
BSGatlas-gene-3583	BSU_30690	ytiB	3138321	3138884	-	104	170	2511	2069	7.00942e-12	3.58582	3.2831e-15	7.87965	12.0071	11.1543
BSGatlas-gene-2797	BSU_23810	yqjN	2474028	2475671	-	72	116	969	819	3.85315e-06	2.76592	2.70713e-09	5.94844	6.80181	5.41418
BSGatlas-gene-3987	BSU_34060	yvfU	3495876	3496478	-	13	54	1129	237	9.78074e-05	4.1984	9.16228e-08	5.3426	18.3589	4.00963
BSGatlas-gene-3584	BSU_30700	rpmEB	3138978	3139226	-	19	32	3	3	0.165526	-3.62214	0.000193824	-3.72693	0.0812135	0.781135
BSGatlas-gene-4347	BSU_37310	fnr	3831512	3832228	-	1378	292	198	293	0.256324	-2.70981	0.000360175	-3.56767	0.15285	0.59121
BSGatlas-gene-1077	BSU_08830	ssuB	961394	962161	+	0	0	6	38	0.767217	6.12691	0.00125773	3.22545	69.8851	0.115082
BSGatlas-gene-4	BSU_00010	dnaA	410	1750	+	310	431	435	691	0.999866	-0.0100994	0.979872	-0.02523	0.993024	5.80308e-05
BSGatlas-gene-5	BSU_00020	dnaN	1939	3075	+	336	604	746	941	0.999866	0.320952	0.399961	0.841691	1.24915	5.80308e-05
BSGatlas-gene-6	BSU_00030	yaaA	3206	3421	+	26	37	32	56	0.999866	-0.129055	0.832606	-0.21136	0.91443	5.80308e-05
BSGatlas-gene-7	BSU_00040	recF	3437	4549	+	176	268	293	405	0.999866	0.0806176	0.842962	0.198106	1.05747	5.80308e-05
BSGatlas-gene-8	BSU_00050	remB	4567	4812	+	2	11	5	11	0.999866	-0.133679	0.914655	-0.107169	0.911504	5.80308e-05
BSGatlas-gene-9	BSU_00060	gyrB	4867	6783	+	669	1263	1275	1598	0.999866	0.061474	0.868933	0.165014	1.04353	5.80308e-05
BSGatlas-gene-10	BSU_00070	gyrA	6994	9459	+	1202	1819	1870	2515	0.999866	-0.0336489	0.928648	-0.0895466	0.976946	5.80308e-05
BSGatlas-gene-17	BSU_00080	yaaC	14847	15794	-	0	2	1	0	0.999866	-1.01394	0.792693	-0.262816	0.495193	5.80308e-05
BSGatlas-gene-18	BSU_00090	guaB	15915	17381	+	3137	5061	4871	6974	0.999866	-0.0355419	0.921764	-0.0982119	0.975665	5.80308e-05
BSGatlas-gene-20	BSU_00100	dacA	17534	18865	+	1073	1085	1449	1967	0.999866	-0.00089476	0.998391	-0.00201621	0.99938	5.80308e-05
BSGatlas-gene-21	BSU_00110	pdxS	19062	19946	+	2204	2683	2867	3704	0.999866	-0.18758	0.645896	-0.459471	0.878077	5.80308e-05
BSGatlas-gene-23	BSU_00120	pdxT	19968	20558	+	1892	2637	2564	3904	0.999866	-0.0948305	0.80299	-0.249479	0.936382	5.80308e-05
BSGatlas-gene-25	BSU_00130	serS	20880	22157	+	813	1611	1419	2595	0.999866	0.170374	0.643335	0.463041	1.12535	5.80308e-05
BSGatlas-gene-27	BSU_00140	dck	22496	23149	-	61	199	91	341	0.999866	0.18068	0.753168	0.314465	1.13342	5.80308e-05
BSGatlas-gene-28	BSU_00150	dgk	23146	23769	-	30	59	40	69	0.999866	-0.256845	0.643731	-0.462489	0.836916	5.80308e-05
BSGatlas-gene-29	BSU_00160	yaaH	23868	25151	-	9	13	15	17	0.999866	-0.00844996	0.99238	-0.00954998	0.99416	5.80308e-05
BSGatlas-gene-30	BSU_00170	yaaI	25221	25766	-	4	4	3	6	0.999866	-0.510528	0.722835	-0.354672	0.701965	5.80308e-05
BSGatlas-gene-31	BSU_00180	yaaJ	25852	26337	+	101	127	90	205	0.999866	-0.309805	0.528891	-0.6297	0.806751	5.80308e-05
BSGatlas-gene-33	BSU_00190	dnaX	26814	28505	+	265	449	522	612	0.999866	0.142712	0.720239	0.358139	1.10398	5.80308e-05
BSGatlas-gene-34	BSU_00200	yaaK	28529	28852	+	177	434	430	444	0.999866	0.0885901	0.837505	0.205086	1.06333	5.80308e-05
BSGatlas-gene-35	BSU_00210	recR	28867	29463	+	66	118	110	135	0.999866	-0.10787	0.816364	-0.232224	0.927957	5.80308e-05
BSGatlas-gene-36	BSU_00220	yaaL	29481	29705	+	26	47	26	53	0.999866	-0.471457	0.438236	-0.775175	0.721236	5.80308e-05
BSGatlas-gene-37	BSU_00230	bofA	29772	30035	+	38	98	145	86	0.999866	0.418471	0.485642	0.697257	1.33651	5.80308e-05
BSGatlas-gene-44	BSU_00240	csfB	35531	35725	+	5	36	14	11	0.999866	-0.967256	0.313735	-1.00742	0.511478	5.80308e-05
BSGatlas-gene-45	BSU_00250	xpaC	35845	36459	+	59	85	77	140	0.999866	-0.0270464	0.955987	-0.0551906	0.981427	5.80308e-05
BSGatlas-gene-46	BSU_00260	yaaN	36478	37638	+	32	101	67	117	0.999866	0.00284238	0.995736	0.00534385	1.00197	5.80308e-05
BSGatlas-gene-47	BSU_00270	yaaO	37720	39162	+	138	160	96	264	0.999866	-0.453826	0.376953	-0.883525	0.730104	5.80308e-05
BSGatlas-gene-48	BSU_00280	tmk	39159	39797	+	75	189	157	330	0.999866	0.354353	0.434844	0.78093	1.27841	5.80308e-05
BSGatlas-gene-49	BSU_00290	darA	39871	40200	+	137	459	278	522	0.999866	-0.0317297	0.944695	-0.0693705	0.978247	5.80308e-05
BSGatlas-gene-50	BSU_00300	yaaR	40213	40653	+	76	188	115	243	0.999866	-0.0930767	0.840083	-0.201787	0.937521	5.80308e-05
BSGatlas-gene-51	BSU_00310	holB	40665	41654	+	125	223	195	350	0.999866	0.0713055	0.862791	0.172823	1.05067	5.80308e-05
BSGatlas-gene-52	BSU_00320	yaaT	41657	42484	+	375	1083	470	1993	0.999866	0.169179	0.756367	0.310255	1.12442	5.80308e-05
BSGatlas-gene-53	BSU_00330	yabA	42499	42858	+	152	357	242	639	0.999866	0.218969	0.630894	0.480469	1.1639	5.80308e-05
BSGatlas-gene-54	BSU_00340	trmN6	42917	43660	+	29	91	55	74	0.999866	-0.326635	0.556922	-0.58742	0.797394	5.80308e-05
BSGatlas-gene-55	BSU_00350	yazA	43647	43946	+	3	16	14	10	0.999866	0.0459031	0.965822	0.0428489	1.03233	5.80308e-05
BSGatlas-gene-56	BSU_00360	yabC	43921	44799	+	132	246	248	322	0.999866	0.0726881	0.858886	0.177792	1.05167	5.80308e-05
BSGatlas-gene-57	BSU_00370	abrB	44848	45138	-	535	425	938	1943	0.999866	0.807832	0.110127	1.59762	1.75058	5.80308e-05
BSGatlas-gene-59	BSU_00380	metS	45633	47627	+	515	778	903	1028	0.999866	0.0327667	0.934743	0.0818786	1.02297	5.80308e-05
BSGatlas-gene-61	BSU_00390	yabD	47706	48473	+	75	110	119	141	0.999866	-0.065139	0.890569	-0.137585	0.955853	5.80308e-05
BSGatlas-gene-62	BSU_00400	yabE	48629	49942	+	600	621	1071	1052	0.999866	0.189626	0.687585	0.402135	1.14047	5.80308e-05
BSGatlas-gene-63	BSU_00410	rnmV	50087	50647	+	58	113	80	194	0.999866	0.0826533	0.866824	0.167694	1.05896	5.80308e-05
BSGatlas-gene-64	BSU_00420	ksgA	50640	51518	+	66	150	139	214	0.999866	0.202801	0.64641	0.458756	1.15093	5.80308e-05
BSGatlas-gene-65	BSU_00430	yabG	51680	52552	+	5	21	11	24	0.999866	-0.0329	0.9713	-0.0359776	0.977453	5.80308e-05
BSGatlas-gene-66	BSU_00440	veg	52763	53023	+	691	2826	993	3696	0.999866	-0.0926846	0.868013	-0.166182	0.937776	5.80308e-05
BSGatlas-gene-67	BSU_00450	sspF	53183	53368	+	37	104	41	139	0.999866	-0.214454	0.717421	-0.361908	0.861872	5.80308e-05
BSGatlas-gene-69	BSU_00460	ispE	53516	54385	+	454	945	817	1151	0.999866	-0.0154083	0.966814	-0.0416045	0.989377	5.80308e-05
BSGatlas-gene-70	BSU_00470	purR	54441	55298	+	754	1809	1652	2224	0.999866	0.126558	0.737801	0.334767	1.09169	5.80308e-05
BSGatlas-gene-71	BSU_00480	yabJ	55295	55672	+	404	911	806	1225	0.999866	0.124916	0.738625	0.333674	1.09044	5.80308e-05
BSGatlas-gene-72	BSU_00490	spoVG	55866	56159	+	988	4079	1508	4389	0.999866	-0.256961	0.621442	-0.493808	0.836849	5.80308e-05
BSGatlas-gene-73	BSU_00500	gcaD	56352	57722	+	665	789	969	1428	0.999866	0.0816851	0.843615	0.197271	1.05825	5.80308e-05
BSGatlas-gene-74	BSU_00510	prs	57745	58698	+	1385	1480	1853	2329	0.999866	-0.0940172	0.829229	-0.21569	0.93691	5.80308e-05
BSGatlas-gene-75	BSU_00520	ctc	58783	59397	+	7799	9584	9304	12282	0.999866	-0.303781	0.450794	-0.754092	0.810126	5.80308e-05
BSGatlas-gene-76	BSU_00530	spoVC	59504	60070	+	102	240	204	253	0.999866	-0.0478586	0.911463	-0.111194	0.967371	5.80308e-05
BSGatlas-gene-77	BSU_00540	fin	60130	60360	+	17	58	23	66	0.999866	-0.268652	0.690061	-0.398772	0.830095	5.80308e-05
BSGatlas-gene-78	BSU_00550	mfd	60430	63963	+	502	1248	831	1453	0.999866	-0.118218	0.75978	-0.305769	0.921325	5.80308e-05
BSGatlas-gene-79	BSU_00560	spoVT	64099	64635	+	206	410	357	657	0.999866	0.162007	0.678982	0.413853	1.11884	5.80308e-05
BSGatlas-gene-80	BSU_00570	yabM	64817	66415	+	107	135	111	188	0.999866	-0.334747	0.471672	-0.719761	0.792923	5.80308e-05
BSGatlas-gene-81	BSU_00580	yabN	66405	67874	+	387	504	441	806	0.999866	-0.164551	0.690174	-0.398619	0.892206	5.80308e-05
BSGatlas-gene-82	BSU_00590	yabO	67877	68137	+	639	1013	1250	1233	0.999866	0.0744599	0.857609	0.179418	1.05297	5.80308e-05
BSGatlas-gene-83	BSU_00600	yabP	68216	68518	+	40	72	67	83	0.999866	-0.0999125	0.846812	-0.193187	0.93309	5.80308e-05
BSGatlas-gene-84	BSU_00610	yabQ	68515	69150	+	809	545	1055	863	0.999866	-0.170956	0.764101	-0.3001	0.888254	5.80308e-05
BSGatlas-gene-85	BSU_00620	divIC	69168	69545	+	657	762	1207	1186	0.999866	0.170779	0.7056	0.377772	1.12567	5.80308e-05
BSGatlas-gene-86	BSU_00630	yabR	69626	70012	+	263	562	478	653	0.999866	-0.0429011	0.910985	-0.111796	0.970701	5.80308e-05
BSGatlas-gene-89	BSU_00640	spoIIE	70538	73021	+	62	162	76	87	0.999866	-0.896037	0.0700432	-1.81163	0.537361	5.80308e-05
BSGatlas-gene-91	BSU_00650	yabS	73106	73843	+	14	39	21	26	0.999866	-0.619798	0.38269	-0.872951	0.650762	5.80308e-05
BSGatlas-gene-92	BSU_00660	yabT	73809	74825	+	4	12	7	3	0.999866	-1.00016	0.428512	-0.791741	0.499944	5.80308e-05
BSGatlas-gene-93	BSU_00670	tilS	74929	76347	+	292	423	387	611	0.999866	-0.122537	0.757475	-0.308798	0.918571	5.80308e-05
BSGatlas-gene-94	BSU_00680	hprT	76344	76886	+	661	995	1187	1745	0.999866	0.238636	0.526252	0.633737	1.17988	5.80308e-05
BSGatlas-gene-95	BSU_00690	ftsH	76984	78897	+	7095	11769	8658	17366	0.999866	-0.146556	0.696544	-0.389991	0.903405	5.80308e-05
BSGatlas-gene-96	BSU_00700	coaX	79092	79868	+	45	133	121	225	0.999866	0.474265	0.327737	0.978683	1.38921	5.80308e-05
BSGatlas-gene-97	BSU_00710	yacC	79880	80755	+	418	1018	752	1396	0.999866	0.0652858	0.867136	0.167298	1.04629	5.80308e-05
BSGatlas-gene-98	BSU_00720	yacD	80802	81695	+	51	296	61	429	0.999866	-0.0184506	0.980122	-0.0249154	0.987292	5.80308e-05
BSGatlas-gene-99	BSU_00730	cysK	81771	82697	+	881	1867	1921	3037	0.999866	0.330389	0.360603	0.914217	1.25735	5.80308e-05
BSGatlas-gene-100	BSU_00740	pabB	82864	84276	+	231	413	391	666	0.999866	0.146189	0.703895	0.380068	1.10664	5.80308e-05
BSGatlas-gene-101	BSU_00750	pabA	84290	84874	+	202	403	365	541	0.999866	0.0576663	0.881034	0.149658	1.04078	5.80308e-05
BSGatlas-gene-102	BSU_00760	pabC	84874	85755	+	447	324	516	473	0.999866	-0.315036	0.567241	-0.572119	0.803831	5.80308e-05
BSGatlas-gene-103	BSU_00770	sul	85737	86594	+	1866	1438	1905	2503	0.999866	-0.30216	0.545081	-0.605148	0.811037	5.80308e-05
BSGatlas-gene-104	BSU_00780	folB	86587	86949	+	65	249	183	299	0.999866	0.202088	0.683208	0.408089	1.15036	5.80308e-05
BSGatlas-gene-105	BSU_00790	folK	86946	87449	+	167	501	220	825	0.999866	0.0792292	0.882597	0.147678	1.05645	5.80308e-05
BSGatlas-gene-106	BSU_00800	yazB	87401	87610	+	41	54	64	87	0.999866	0.0741693	0.890349	0.137863	1.05275	5.80308e-05
BSGatlas-gene-107	BSU_00810	yacF	87634	88635	+	456	864	717	1267	0.999866	0.0260089	0.944236	0.0699469	1.01819	5.80308e-05
BSGatlas-gene-109	BSU_00820	lysS	88727	90226	+	1406	2216	2939	2665	0.999866	0.127649	0.763975	0.300265	1.09251	5.80308e-05
BSGatlas-gene-125	BSU_00830	ctsR	101449	101913	+	52	86	113	63	0.999866	-0.0769959	0.899514	-0.126275	0.94803	5.80308e-05
BSGatlas-gene-126	BSU_00840	mcsA	101927	102484	+	287	312	515	480	0.999866	0.143629	0.765442	0.298342	1.10468	5.80308e-05
BSGatlas-gene-127	BSU_00850	mcsB	102484	103575	+	201	256	213	346	0.999866	-0.344358	0.423746	-0.79994	0.787658	5.80308e-05
BSGatlas-gene-128	BSU_00860	clpC	103572	106004	+	1777	2351	2013	2877	0.999866	-0.366773	0.34708	-0.940267	0.775515	5.80308e-05
BSGatlas-gene-129	BSU_00870	radA	106096	107472	+	132	446	241	481	0.999866	-0.142572	0.759337	-0.306352	0.905903	5.80308e-05
BSGatlas-gene-130	BSU_00880	disA	107476	108558	+	113	181	165	226	0.999866	-0.148029	0.729004	-0.346451	0.902483	5.80308e-05
BSGatlas-gene-131	BSU_00890	yacL	108674	109774	+	392	472	715	609	0.999866	0.0626425	0.895116	0.131833	1.04438	5.80308e-05
BSGatlas-gene-132	BSU_00900	ispD	109789	110487	+	312	710	560	656	0.999866	-0.21057	0.597431	-0.528099	0.864196	5.80308e-05
BSGatlas-gene-133	BSU_00910	ispF	110480	110956	+	160	213	237	297	0.999866	-0.0688952	0.87451	-0.157933	0.953368	5.80308e-05
BSGatlas-gene-134	BSU_00920	gltX	111047	112498	+	710	1636	1560	2032	0.999866	0.140863	0.708551	0.373803	1.10256	5.80308e-05
BSGatlas-gene-136	BSU_00930	cysE	112800	113453	+	71	131	122	269	0.999866	0.356041	0.43901	0.773865	1.27991	5.80308e-05
BSGatlas-gene-137	BSU_00940	cysS	113450	114850	+	292	863	490	1187	0.999866	0.0236805	0.958128	0.0525034	1.01655	5.80308e-05
BSGatlas-gene-138	BSU_00950	mrnC	114854	115285	+	36	51	34	91	0.999866	-0.146431	0.804972	-0.246917	0.903483	5.80308e-05
BSGatlas-gene-139	BSU_00960	yacO	115269	116018	+	140	260	214	325	0.999866	-0.113292	0.778464	-0.281322	0.924476	5.80308e-05
BSGatlas-gene-140	BSU_00970	yacP	116025	116537	+	49	118	82	111	0.999866	-0.268781	0.579917	-0.553506	0.83002	5.80308e-05
BSGatlas-gene-141	BSU_00980	sigH	116600	117256	+	124	287	225	379	0.999866	0.0418685	0.918886	0.101837	1.02945	5.80308e-05
BSGatlas-gene-142	BSU_00990	rpmGB	117349	117498	+	148	283	501	482	0.999866	0.720513	0.0972356	1.65841	1.64777	5.80308e-05
BSGatlas-gene-143	BSU_01000	secE	117532	117711	+	33	156	98	148	0.999866	0.00516994	0.99272	0.00912435	1.00359	5.80308e-05
BSGatlas-gene-144	BSU_01010	nusG	117890	118423	+	333	569	556	822	0.999866	0.0535936	0.886724	0.142451	1.03785	5.80308e-05
BSGatlas-gene-145	BSU_01020	rplK	118591	119016	+	5561	6908	8123	8988	0.999866	-0.129997	0.755662	-0.311183	0.913833	5.80308e-05
BSGatlas-gene-146	BSU_01030	rplA	119111	119809	+	6784	8205	11380	13258	0.999866	0.116393	0.779616	0.27982	1.08402	5.80308e-05
BSGatlas-gene-148	BSU_01040	rplJ	120061	120561	+	16723	19851	27229	30997	0.999866	0.0694818	0.868912	0.16504	1.04934	5.80308e-05
BSGatlas-gene-149	BSU_01050	rplL	120607	120978	+	11785	19382	22832	28918	0.999866	0.18817	0.608345	0.512437	1.13932	5.80308e-05
BSGatlas-gene-150	BSU_01060	ybxB	121068	121673	+	56	88	91	103	0.999866	-0.105417	0.832324	-0.211721	0.929536	5.80308e-05
BSGatlas-gene-151	BSU_01070	rpoB	121919	125500	+	11448	16951	15297	21972	0.999866	-0.194466	0.598655	-0.526335	0.873896	5.80308e-05
BSGatlas-gene-152	BSU_01080	rpoC	125562	129161	+	5252	12298	8291	14730	0.999866	-0.125252	0.734986	-0.338501	0.916844	5.80308e-05
BSGatlas-gene-153	BSU_01090	rplGB	129340	129588	+	150	314	162	948	0.999866	0.573157	0.346043	0.942291	1.48778	5.80308e-05
BSGatlas-gene-154	BSU_01100	rpsL	129702	130118	+	2851	5502	5860	6092	0.999866	0.0396944	0.919246	0.101384	1.0279	5.80308e-05
BSGatlas-gene-155	BSU_01110	rpsG	130160	130630	+	10430	14868	26659	19164	0.999866	0.366294	0.439879	0.772398	1.28904	5.80308e-05
BSGatlas-gene-156	BSU_01120	fusA	130684	132762	+	54695	45857	70148	74741	0.999866	-0.141642	0.773448	-0.287868	0.906487	5.80308e-05
BSGatlas-gene-157	BSU_01130	tufA	132882	134072	+	42089	60937	64908	97840	0.999866	0.0604815	0.870455	0.163081	1.04281	5.80308e-05
BSGatlas-gene-158	BSU_01140	ybaC	134171	135127	+	8	44	15	32	0.999866	-0.558327	0.489034	-0.691847	0.679089	5.80308e-05
BSGatlas-gene-160	BSU_01150	rpsJ	135364	135672	+	1905	3633	4741	6047	0.999866	0.450784	0.215068	1.23975	1.36678	5.80308e-05
BSGatlas-gene-161	BSU_01160	rplC	135712	136341	+	9342	20349	14825	31825	0.999866	0.0918983	0.811515	0.238473	1.06577	5.80308e-05
BSGatlas-gene-162	BSU_01170	rplD	136369	136992	+	3214	6928	6182	7801	0.999866	-0.0192744	0.958229	-0.0523759	0.986729	5.80308e-05
BSGatlas-gene-163	BSU_01180	rplW	136992	137279	+	5101	10881	6004	15919	0.999866	-0.137747	0.744166	-0.326341	0.908938	5.80308e-05
BSGatlas-gene-164	BSU_01190	rplB	137311	138144	+	8473	11758	11322	13326	0.999866	-0.285909	0.467833	-0.72601	0.820225	5.80308e-05
BSGatlas-gene-165	BSU_01200	rpsS	138202	138480	+	1500	2282	4730	3879	0.999866	0.691697	0.120825	1.55132	1.61518	5.80308e-05
BSGatlas-gene-166	BSU_01210	rplV	138497	138838	+	968	2219	2015	2137	0.999866	-0.061533	0.877654	-0.153944	0.958245	5.80308e-05
BSGatlas-gene-167	BSU_01220	rpsC	138842	139498	+	10757	11881	12715	19099	0.999866	-0.169336	0.685446	-0.405043	0.889252	5.80308e-05
BSGatlas-gene-168	BSU_01230	rplP	139500	139934	+	2218	5518	6200	5240	0.999866	0.173398	0.695441	0.391482	1.12771	5.80308e-05
BSGatlas-gene-169	BSU_01240	rpmC	139924	140124	+	269	528	546	692	0.999866	0.130654	0.734664	0.338928	1.09479	5.80308e-05
BSGatlas-gene-170	BSU_01250	rpsQ	140147	140410	+	2402	3616	3327	6563	0.999866	0.0865294	0.821761	0.22528	1.06181	5.80308e-05
BSGatlas-gene-171	BSU_01260	rplN	140451	140819	+	9535	17159	15088	22841	0.999866	-0.0435996	0.901472	-0.123802	0.970231	5.80308e-05
BSGatlas-gene-172	BSU_01270	rplX	140857	141168	+	909	1502	1632	2607	0.999866	0.23671	0.515818	0.649806	1.1783	5.80308e-05
BSGatlas-gene-173	BSU_01280	rplE	141195	141734	+	5046	8787	7531	11413	0.999866	-0.104298	0.768449	-0.294404	0.930257	5.80308e-05
BSGatlas-gene-174	BSU_01290	rpsN	141757	141942	+	2383	4588	3673	6507	0.999866	-0.0126703	0.971892	-0.035236	0.991256	5.80308e-05
BSGatlas-gene-175	BSU_01300	rpsH	141974	142372	+	590	1324	945	1592	0.999866	-0.111804	0.763978	-0.300261	0.92543	5.80308e-05
BSGatlas-gene-176	BSU_01310	rplF	142402	142941	+	3966	8221	7061	11141	0.999866	0.0534613	0.880231	0.150677	1.03775	5.80308e-05
BSGatlas-gene-177	BSU_01320	rplR	142974	143336	+	3184	3921	4424	5129	0.999866	-0.168504	0.684585	-0.406215	0.889765	5.80308e-05
BSGatlas-gene-178	BSU_01330	rpsE	143361	143861	+	10283	11360	13120	17709	0.999866	-0.133437	0.751296	-0.316931	0.911657	5.80308e-05
BSGatlas-gene-179	BSU_01340	rpmD	143875	144054	+	961	1138	2062	2906	0.999866	0.609326	0.13829	1.48219	1.52555	5.80308e-05
BSGatlas-gene-180	BSU_01350	rplO	144085	144525	+	3768	7017	6639	9575	0.999866	0.0528971	0.881119	0.149551	1.03735	5.80308e-05
BSGatlas-gene-181	BSU_01360	secY	144527	145822	+	8199	10039	12888	11276	0.999866	-0.148375	0.743777	-0.326855	0.902266	5.80308e-05
BSGatlas-gene-182	BSU_01370	adk	145877	146530	+	3749	6974	6412	8084	0.999866	-0.0799929	0.825903	-0.219959	0.946062	5.80308e-05
BSGatlas-gene-183	BSU_01380	map	146527	147273	+	6033	5411	6386	6929	0.999866	-0.438166	0.359618	-0.916094	0.738072	5.80308e-05
BSGatlas-gene-184	BSU_01389	ybzG	147312	147536	+	798	1608	1053	2727	0.999866	0.04899	0.907461	0.116242	1.03454	5.80308e-05
BSGatlas-gene-185	BSU_01390	infA	147585	147803	+	1853	3394	3114	5364	0.999866	0.126376	0.724529	0.352412	1.09155	5.80308e-05
BSGatlas-gene-186	BSU_01400	rpmJ	147837	147950	+	508	993	1220	1541	0.999866	0.374666	0.316021	1.00267	1.29654	5.80308e-05
BSGatlas-gene-187	BSU_01410	rpsM	147973	148338	+	3477	8083	7151	17286	0.999866	0.517287	0.207494	1.26049	1.43126	5.80308e-05
BSGatlas-gene-188	BSU_01420	rpsK	148359	148754	+	5713	9616	9861	15415	0.999866	0.151185	0.671118	0.424615	1.11048	5.80308e-05
BSGatlas-gene-189	BSU_01430	rpoA	148931	149875	+	12643	11358	14165	18377	0.999866	-0.244624	0.598389	-0.526719	0.844036	5.80308e-05
BSGatlas-gene-190	BSU_01440	rplQ	149953	150315	+	4162	9289	11554	11083	0.999866	0.317954	0.438338	0.775003	1.24656	5.80308e-05
BSGatlas-gene-191	BSU_01450	ybxA	150443	151288	+	440	913	551	917	0.999866	-0.415626	0.264563	-1.11567	0.749694	5.80308e-05
BSGatlas-gene-192	BSU_01460	ybaE	151303	152133	+	357	686	556	676	0.999866	-0.262697	0.496513	-0.679987	0.833528	5.80308e-05
BSGatlas-gene-193	BSU_01470	ybaF	152130	152927	+	113	227	219	215	0.999866	-0.111296	0.805206	-0.246616	0.925756	5.80308e-05
BSGatlas-gene-194	BSU_01480	truA	152937	153680	+	716	1170	1153	1367	0.999866	-0.116495	0.762107	-0.302715	0.922426	5.80308e-05
BSGatlas-gene-197	BSU_01490	rplM	153842	154279	+	2543	4914	7185	6844	0.999866	0.448157	0.271081	1.10058	1.3643	5.80308e-05
BSGatlas-gene-198	BSU_01500	rpsI	154300	154692	+	8155	18142	17170	20477	0.999866	0.0506693	0.892648	0.134955	1.03575	5.80308e-05
BSGatlas-gene-199	BSU_01510	ybaJ	155156	155923	+	74	169	96	181	0.999866	-0.343333	0.450477	-0.754619	0.788218	5.80308e-05
BSGatlas-gene-200	BSU_01520	ybaK	156109	156552	+	0	2	1	0	0.999866	-1.01394	0.792693	-0.262816	0.495193	5.80308e-05
BSGatlas-gene-201	BSU_01530	cwlD	156612	157325	+	17	8	49	5	0.999866	0.584113	0.609086	0.511378	1.49912	5.80308e-05
BSGatlas-gene-202	BSU_01540	salA	157421	158479	+	1394	2477	1858	3152	0.999866	-0.198167	0.582447	-0.549813	0.871657	5.80308e-05
BSGatlas-gene-203	BSU_01550	gerD	158515	159072	-	2	3	3	3	0.999866	-0.265488	0.87882	-0.152465	0.831917	5.80308e-05
BSGatlas-gene-204	BSU_01560	kbaA	159182	159778	+	6	29	18	21	0.999866	-0.20345	0.81175	-0.238169	0.868471	5.80308e-05
BSGatlas-gene-205	BSU_01570	pdaB	159779	160543	-	2	0	4	6	0.999866	1.42974	0.476836	0.711401	2.69399	5.80308e-05
BSGatlas-gene-221	BSU_01580	ybaR	177083	178519	+	275	360	364	557	0.999866	-0.0848033	0.837203	-0.205473	0.942913	5.80308e-05
BSGatlas-gene-222	BSU_01590	ybaS	178665	179585	+	79	132	134	241	0.999866	0.241018	0.585052	0.54602	1.18183	5.80308e-05
BSGatlas-gene-223	BSU_01600	ybbA	179595	180347	-	73	138	39	107	0.999866	-1.14651	0.027686	-2.20171	0.451716	5.80308e-05
BSGatlas-gene-224	BSU_01610	feuC	180344	181354	-	243	350	207	264	0.999866	-0.905853	0.0301864	-2.16764	0.533717	5.80308e-05
BSGatlas-gene-225	BSU_01620	feuB	181347	182351	-	278	420	190	261	0.999866	-1.20431	0.00300402	-2.96733	0.433977	5.80308e-05
BSGatlas-gene-226	BSU_01630	feuA	182370	183323	-	146	360	158	181	0.999866	-1.02231	0.0194824	-2.33617	0.492326	5.80308e-05
BSGatlas-gene-227	BSU_01640	btr	183414	185003	-	82	74	105	133	0.999866	-0.0574821	0.915518	-0.106082	0.96094	5.80308e-05
BSGatlas-gene-228	BSU_01650	ybbC	185194	186438	-	8	13	14	32	0.999866	0.51523	0.544711	0.605704	1.42922	5.80308e-05
BSGatlas-gene-229	BSU_01660	nagZ	186452	188380	-	10	31	19	36	0.999866	-0.0622191	0.933154	-0.0838773	0.95779	5.80308e-05
BSGatlas-gene-230	BSU_01670	amiE	188408	189733	-	4	6	16	11	0.999866	0.961011	0.383174	0.872064	1.94667	5.80308e-05
BSGatlas-gene-231	BSU_01680	murP	189790	191157	-	8	16	20	16	0.999866	0.137244	0.875238	0.157009	1.0998	5.80308e-05
BSGatlas-gene-232	BSU_01690	murR	191183	192034	-	7	28	30	21	0.999866	0.227165	0.784714	0.273181	1.17053	5.80308e-05
BSGatlas-gene-233	BSU_01700	murQ	192051	192965	-	17	45	31	39	0.999866	-0.281079	0.663287	-0.435379	0.822975	5.80308e-05
BSGatlas-gene-234	BSU_01710	ybbJ	193075	193557	-	14	13	7	13	0.999866	-1.12869	0.227959	-1.20563	0.457331	5.80308e-05
BSGatlas-gene-235	BSU_01720	ybbK	193570	194025	-	52	69	81	101	0.999866	0.00661425	0.989758	0.0128369	1.0046	5.80308e-05
BSGatlas-gene-241	BSU_01730	sigW	194849	195412	+	138	251	301	325	0.999866	0.188906	0.657576	0.443263	1.1399	5.80308e-05
BSGatlas-gene-242	BSU_01740	rsiW	195426	196052	+	220	416	436	483	0.999866	0.0383687	0.924973	0.0941717	1.02695	5.80308e-05
BSGatlas-gene-243	BSU_01750	cdaA	196213	197034	+	75	204	134	243	0.999866	-0.0591606	0.896489	-0.130098	0.959822	5.80308e-05
BSGatlas-gene-244	BSU_01760	cdaR	197027	198478	+	387	1026	570	1535	0.999866	0.0251103	0.955698	0.0555526	1.01756	5.80308e-05
BSGatlas-gene-245	BSU_01770	glmM	198497	199843	+	571	1093	905	2336	0.999866	0.348271	0.40953	0.824722	1.27303	5.80308e-05
BSGatlas-gene-247	BSU_01780	glmS	200277	202079	+	5316	5298	4810	9712	0.999866	-0.275077	0.542285	-0.609362	0.826406	5.80308e-05
BSGatlas-gene-248	BSU_01790	ybbU	202126	202266	+	2	0	5	0	0.999866	0.660878	0.80286	0.249647	1.58104	5.80308e-05
BSGatlas-gene-249	BSU_01800	alkA	202547	203458	-	12	20	18	32	0.999866	0.0622674	0.934342	0.0823835	1.04411	5.80308e-05
BSGatlas-gene-250	BSU_01810	adaA	203729	204364	+	0	4	1	2	0.999866	-0.692676	0.784095	-0.273987	0.618705	5.80308e-05
BSGatlas-gene-251	BSU_01820	adaB	204351	204890	+	6	13	14	25	0.999866	0.498388	0.574823	0.560963	1.41263	5.80308e-05
BSGatlas-gene-253	BSU_01830	ndhF	205409	206926	+	6	6	7	16	0.999866	0.242743	0.825331	0.220694	1.18324	5.80308e-05
BSGatlas-gene-254	BSU_01845	ybcC	206941	209556	+	20	20	18	52	0.999866	0.0678786	0.927543	0.090936	1.04817	5.80308e-05
BSGatlas-gene-255	BSU_01860	ybcF	209633	210160	+	4	10	9	22	0.999866	0.590735	0.562429	0.579237	1.50601	5.80308e-05
BSGatlas-gene-256	BSU_01870	ybcH	210224	210514	+	1	2	3	0	0.999866	-0.25014	0.920587	-0.0996942	0.840815	5.80308e-05
BSGatlas-gene-257	BSU_01880	ybcI	210572	210946	+	7	12	8	13	0.999866	-0.420487	0.671608	-0.423943	0.747172	5.80308e-05
BSGatlas-gene-258	BSU_01889	ybzH	211429	211731	+	10	63	16	63	0.999866	-0.346644	0.666646	-0.430756	0.786411	5.80308e-05
BSGatlas-gene-259	BSU_01890	ybcL	211859	213031	+	11	37	12	64	0.999866	0.0801846	0.921924	0.0980105	1.05715	5.80308e-05
BSGatlas-gene-260	BSU_01900	ybcM	213155	213469	+	2	5	3	0	0.999866	-1.4575	0.475049	-0.714289	0.364123	5.80308e-05
BSGatlas-gene-261	BSU_01910	skfA	213941	214108	+	48	97	120	147	0.999866	0.384273	0.417172	0.811336	1.3052	5.80308e-05
BSGatlas-gene-262	BSU_01920	skfB	214175	215407	+	21	53	40	54	0.999866	-0.12771	0.83013	-0.214535	0.915283	5.80308e-05
BSGatlas-gene-263	BSU_01935	skfC	215404	216894	+	3	13	12	18	0.999866	0.486171	0.632511	0.478195	1.40072	5.80308e-05
BSGatlas-gene-264	BSU_01950	skfE	216913	217632	+	32	43	58	45	0.999866	-0.0568893	0.92795	-0.0904249	0.961335	5.80308e-05
BSGatlas-gene-265	BSU_01960	skfF	217697	219040	+	10	21	70	28	0.999866	1.3165	0.10374	1.62699	2.49061	5.80308e-05
BSGatlas-gene-266	BSU_01970	skfG	219087	219602	+	10	18	19	20	0.999866	-0.023381	0.977123	-0.0286762	0.983924	5.80308e-05
BSGatlas-gene-267	BSU_01980	skfH	219607	220032	+	16	35	38	34	0.999866	0.0541304	0.936193	0.0800553	1.03823	5.80308e-05
BSGatlas-gene-268	BSU_01990	ybdG	220279	221256	+	15	16	33	31	0.999866	0.469308	0.53387	0.622109	1.38445	5.80308e-05
BSGatlas-gene-269	BSU_02000	ybdJ	221258	221929	+	10	46	17	74	0.999866	0.182033	0.817597	0.230637	1.13448	5.80308e-05
BSGatlas-gene-270	BSU_02010	ybdK	221950	222912	+	19	51	20	57	0.999866	-0.416395	0.532541	-0.624131	0.749295	5.80308e-05
BSGatlas-gene-271	BSU_02019	ybzI	222971	223234	+	88	187	171	246	0.999866	0.0919812	0.828437	0.216707	1.06583	5.80308e-05
BSGatlas-gene-272	BSU_02030	prkD	223219	223989	-	5	11	12	7	0.999866	-0.14921	0.891625	-0.136249	0.901744	5.80308e-05
BSGatlas-gene-273	BSU_02040	ybdN	224075	224932	-	5	34	30	34	0.999866	0.400762	0.625068	0.48868	1.32021	5.80308e-05
BSGatlas-gene-274	BSU_02050	ybdO	225064	226248	+	210	627	377	670	0.999866	-0.146252	0.731924	-0.342567	0.903595	5.80308e-05
BSGatlas-gene-275	BSU_02060	ybxG	226566	227954	+	137	182	369	319	0.999866	0.577292	0.230566	1.1989	1.49205	5.80308e-05
BSGatlas-gene-276	BSU_02070	csgA	228066	228314	+	0	0	1	0	0.999866	1.0922	0.825853	0.220023	2.13199	5.80308e-05
BSGatlas-gene-277	BSU_02080	ybxH	228331	228522	+	0	0	2	2	0.999866	2.8886	0.406005	0.830944	7.40552	5.80308e-05
BSGatlas-gene-278	BSU_02090	ybxI	228549	229352	-	22	45	31	55	0.999866	-0.185621	0.758755	-0.307117	0.87927	5.80308e-05
BSGatlas-gene-279	BSU_02100	cypC	229525	230778	+	60	53	68	60	0.999866	-0.440283	0.47386	-0.716212	0.73699	5.80308e-05
BSGatlas-gene-280	BSU_02110	ybyB	230819	231079	-	59	104	82	77	0.999866	-0.523233	0.311627	-1.01181	0.695811	5.80308e-05
BSGatlas-gene-281	BSU_02120	aimA	231348	232967	+	1369	1998	2169	3079	0.999866	0.0526177	0.888832	0.139782	1.03715	5.80308e-05
BSGatlas-gene-282	BSU_02130	glpQ	233014	233895	-	630	1100	1162	2149	0.999866	0.349776	0.347938	0.938596	1.27436	5.80308e-05
BSGatlas-gene-283	BSU_02140	glpT	233994	235328	-	1962	2858	2971	7358	0.999866	0.429759	0.307885	1.01967	1.34701	5.80308e-05
BSGatlas-gene-286	BSU_02150	ybeF	235625	235873	+	2	3	2	8	0.999866	0.317936	0.846234	0.193926	1.24655	5.80308e-05
BSGatlas-gene-287	BSU_02160	ybfA	235965	236882	+	25	53	43	71	0.999866	0.0171792	0.975728	0.0304252	1.01198	5.80308e-05
BSGatlas-gene-288	BSU_02170	ybfB	236879	238129	+	114	136	126	179	0.999866	-0.340342	0.468714	-0.724574	0.789854	5.80308e-05
BSGatlas-gene-289	BSU_02180	ybfE	238164	238448	-	0	0	0	2	0.999866	1.58606	0.747021	0.32257	3.00228	5.80308e-05
BSGatlas-gene-291	BSU_02190	ybfF	238644	239555	-	13	42	40	26	0.999866	-0.0694339	0.925327	-0.0937258	0.953012	5.80308e-05
BSGatlas-gene-292	BSU_02200	ybfG	239644	241842	-	41	74	77	157	0.999866	0.435824	0.382396	0.873489	1.35268	5.80308e-05
BSGatlas-gene-293	BSU_02210	ybfH	241917	242837	-	16	23	31	30	0.999866	0.115963	0.87122	0.162109	1.0837	5.80308e-05
BSGatlas-gene-294	BSU_02220	ybfI	242834	243661	-	5	17	11	20	0.999866	0.0238387	0.979638	0.0255222	1.01666	5.80308e-05
BSGatlas-gene-295	BSU_02230	purT	243892	245046	+	634	971	1117	1264	0.999866	0.0270438	0.945713	0.068091	1.01892	5.80308e-05
BSGatlas-gene-296	BSU_02240	mpr	245190	246131	+	20	56	69	74	0.999866	0.489431	0.399467	0.842574	1.40389	5.80308e-05
BSGatlas-gene-297	BSU_02250	ybfJ	246094	246492	+	10	17	22	19	0.999866	0.117608	0.886733	0.142439	1.08493	5.80308e-05
BSGatlas-gene-298	BSU_02260	ybfK	246658	247548	+	181	326	353	458	0.999866	0.150947	0.703239	0.380952	1.1103	5.80308e-05
BSGatlas-gene-299	BSU_02270	pssA	247744	248277	+	271	324	399	410	0.999866	-0.138853	0.761164	-0.303953	0.908241	5.80308e-05
BSGatlas-gene-300	BSU_02280	ybfM	248268	248756	+	81	102	110	144	0.999866	-0.129193	0.789144	-0.267422	0.914343	5.80308e-05
BSGatlas-gene-301	BSU_02290	psd	248749	249540	+	837	953	1145	1357	0.999866	-0.132898	0.758461	-0.307502	0.911998	5.80308e-05
BSGatlas-gene-302	BSU_02300	ybfN	249595	249873	+	7	15	16	19	0.999866	0.181867	0.835536	0.207606	1.13435	5.80308e-05
BSGatlas-gene-303	BSU_02310	ybfO	249979	251319	+	38	76	82	88	0.999866	0.0957317	0.854346	0.183576	1.06861	5.80308e-05
BSGatlas-gene-304	BSU_02320	ybfP	251427	252314	+	4	24	29	43	0.999866	0.984163	0.226103	1.21046	1.97817	5.80308e-05
BSGatlas-gene-305	BSU_02330	ybfQ	252514	253482	+	754	2308	1764	2402	0.999866	0.0219103	0.957779	0.052941	1.0153	5.80308e-05
BSGatlas-gene-306	BSU_02340	gltP	253518	254762	-	24	72	32	91	0.999866	-0.178291	0.772418	-0.289214	0.883749	5.80308e-05
BSGatlas-gene-307	BSU_02350	gamP	254907	256802	-	287	829	532	849	0.999866	-0.15185	0.71248	-0.368527	0.900095	5.80308e-05
BSGatlas-gene-308	BSU_02360	gamA	256823	257572	-	198	535	297	537	0.999866	-0.305229	0.464129	-0.732065	0.809314	5.80308e-05
BSGatlas-gene-309	BSU_02370	gamR	257791	258498	+	75	294	163	371	0.999866	0.0759084	0.882962	0.147216	1.05402	5.80308e-05
BSGatlas-gene-310	BSU_02380	ybgB	258532	258807	+	43	232	56	404	0.999866	0.212403	0.774579	0.286391	1.15862	5.80308e-05
BSGatlas-gene-311	BSU_02390	ybgE	259016	260086	+	33	126	77	137	0.999866	-0.005634	0.991754	-0.0103356	0.996102	5.80308e-05
BSGatlas-gene-312	BSU_02400	ybgF	260123	261535	-	68	140	140	140	0.999866	-0.0339985	0.94326	-0.0711732	0.97671	5.80308e-05
BSGatlas-gene-313	BSU_02410	ybgG	261656	262603	-	30	69	47	80	0.999866	-0.159674	0.768199	-0.294731	0.895228	5.80308e-05
BSGatlas-gene-314	BSU_02420	glnT	262732	264168	-	20	20	23	11	0.999866	-0.756104	0.381791	-0.8746	0.592093	5.80308e-05
BSGatlas-gene-315	BSU_02430	glsA	264191	265174	-	4	0	6	8	0.999866	0.878274	0.605907	0.515924	1.83817	5.80308e-05
BSGatlas-gene-316	BSU_02440	glnK	265476	266708	+	34	50	53	109	0.999866	0.319429	0.559664	0.583341	1.24784	5.80308e-05
BSGatlas-gene-317	BSU_02450	glnL	266719	267663	+	28	93	36	130	0.999866	-0.0888936	0.888038	-0.140788	0.940244	5.80308e-05
BSGatlas-gene-318	BSU_02460	ycbC	267890	268816	+	19	14	26	36	0.999866	0.211255	0.783783	0.274393	1.1577	5.80308e-05
BSGatlas-gene-319	BSU_02470	ycbD	268846	270312	+	12	52	23	56	0.999866	-0.158109	0.823873	-0.222566	0.896199	5.80308e-05
BSGatlas-gene-320	BSU_02480	ycbE	270396	271763	+	57	80	80	106	0.999866	-0.139012	0.780736	-0.27836	0.908141	5.80308e-05
BSGatlas-gene-321	BSU_02490	ycbF	271800	273167	+	11	19	18	42	0.999866	0.390605	0.60664	0.514876	1.31094	5.80308e-05
BSGatlas-gene-322	BSU_02500	ycbG	273237	273938	+	36	64	58	86	0.999866	-0.0221665	0.96616	-0.0424254	0.984753	5.80308e-05
BSGatlas-gene-323	BSU_02510	ycbH	274029	275561	+	50	109	75	151	0.999866	-0.0435208	0.92864	-0.0895557	0.970284	5.80308e-05
BSGatlas-gene-325	BSU_02520	ycbJ	275838	276758	+	95	386	229	492	0.999866	0.141785	0.77979	0.279593	1.10327	5.80308e-05
BSGatlas-gene-327	BSU_02530	rtpA	277160	277321	+	4	5	3	12	0.999866	0.0214332	0.987063	0.0162153	1.01497	5.80308e-05
BSGatlas-gene-328	BSU_02540	ycbK	277342	278280	+	12	43	14	40	0.999866	-0.532695	0.480129	-0.706094	0.691262	5.80308e-05
BSGatlas-gene-329	BSU_02550	ycbL	278377	279057	+	22	31	32	73	0.999866	0.33976	0.59024	0.538488	1.26555	5.80308e-05
BSGatlas-gene-330	BSU_02560	ycbM	279059	279994	+	14	42	18	97	0.999866	0.43259	0.571155	0.566351	1.34965	5.80308e-05
BSGatlas-gene-331	BSU_02570	ycbN	280086	281009	+	43	97	59	138	0.999866	-0.0709591	0.89096	-0.137089	0.952005	5.80308e-05
BSGatlas-gene-332	BSU_02580	ycbO	281028	281714	+	63	141	136	217	0.999866	0.277056	0.532319	0.62447	1.21172	5.80308e-05
BSGatlas-gene-333	BSU_02585		281675	281809	-	2	0	3	3	0.999866	0.712858	0.751355	0.316854	1.63905	5.80308e-05
BSGatlas-gene-334	BSU_02590	ycbP	281769	282155	-	249	329	186	383	0.999866	-0.684251	0.116933	-1.56778	0.622329	5.80308e-05
BSGatlas-gene-335	BSU_02600	cwlJ	282469	282897	+	12	26	42	34	0.999866	0.568684	0.425662	0.796637	1.48317	5.80308e-05
BSGatlas-gene-336	BSU_02610	ycbR	283003	283734	+	25	72	34	112	0.999866	0.0291496	0.962691	0.0467765	1.02041	5.80308e-05
BSGatlas-gene-337	BSU_02619	yczK	283816	283992	+	1	0	1	0	0.999866	-0.683321	0.863873	-0.171446	0.62273	5.80308e-05
BSGatlas-gene-338	BSU_02620	phoD	284011	285762	+	3	10	7	13	0.999866	0.141949	0.900672	0.124812	1.1034	5.80308e-05
BSGatlas-gene-339	BSU_02630	tatAD	285775	285987	+	3	9	4	2	0.999866	-1.34636	0.35566	-0.923666	0.393282	5.80308e-05
BSGatlas-gene-340	BSU_02640	tatCD	286048	286776	+	2	0	3	9	0.999866	1.61159	0.414344	0.816273	3.05587	5.80308e-05
BSGatlas-gene-341	BSU_02650	pcp	286773	287420	-	23	63	51	81	0.999866	0.137906	0.806186	0.245349	1.10031	5.80308e-05
BSGatlas-gene-342	BSU_02660	ycbU	287499	288611	+	11	70	45	73	0.999866	0.186317	0.78845	0.268324	1.13785	5.80308e-05
BSGatlas-gene-343	BSU_02670	lmrB	288653	290092	-	48	219	135	246	0.999866	0.108901	0.840441	0.20133	1.07841	5.80308e-05
BSGatlas-gene-344	BSU_02680	lmrA	290132	290698	-	43	117	98	137	0.999866	0.0948515	0.846378	0.193742	1.06796	5.80308e-05
BSGatlas-gene-345	BSU_02690	ansZ	290915	292042	+	10	83	35	45	0.999866	-0.504807	0.506994	-0.663526	0.704755	5.80308e-05
BSGatlas-gene-346	BSU_02700	lip	292205	292843	+	64	317	267	340	0.999866	0.336518	0.533024	0.623396	1.26271	5.80308e-05
BSGatlas-gene-347	BSU_02710	yczC	292881	293264	-	14	8	18	20	0.999866	0.0785615	0.931817	0.0855592	1.05596	5.80308e-05
BSGatlas-gene-348	BSU_02720	yccF	293499	294575	+	209	338	385	534	0.999866	0.188732	0.631586	0.479496	1.13976	5.80308e-05
BSGatlas-gene-349	BSU_02730	natK	294615	295571	-	33	61	35	138	0.999866	0.215786	0.730106	0.344985	1.16134	5.80308e-05
BSGatlas-gene-350	BSU_02740	natR	295584	296285	-	44	43	74	52	0.999866	-0.0314763	0.961177	-0.0486765	0.978419	5.80308e-05
BSGatlas-gene-351	BSU_02750	natA	296429	297169	+	21	30	47	42	0.999866	0.284107	0.664466	0.433756	1.21766	5.80308e-05
BSGatlas-gene-352	BSU_02760	natB	297170	298330	+	13	40	37	51	0.999866	0.285826	0.660605	0.439077	1.21911	5.80308e-05
BSGatlas-gene-353	BSU_02770	yccK	298466	299398	+	72	140	133	148	0.999866	-0.0833206	0.856961	-0.180244	0.943883	5.80308e-05
BSGatlas-gene-354	BSU_02780	ycdA	299438	300502	-	152	329	509	495	0.999866	0.617022	0.155182	1.42146	1.53371	5.80308e-05
BSGatlas-gene-356	BSU_02785		300525	300656	-	7	17	11	20	0.999866	-0.151446	0.86512	-0.16986	0.900348	5.80308e-05
BSGatlas-gene-357	BSU_02790	ycdB	300830	302248	+	62	74	69	103	0.999866	-0.291497	0.573188	-0.563363	0.817054	5.80308e-05
BSGatlas-gene-358	BSU_02800	ycdC	302435	303796	+	43	31	30	63	0.999866	-0.444546	0.510288	-0.65839	0.734815	5.80308e-05
BSGatlas-gene-359	BSU_02810	cwlK	303804	304307	-	7	15	8	30	0.999866	0.164981	0.859508	0.177	1.12115	5.80308e-05
BSGatlas-gene-360	BSU_02820	rapJ	304430	305551	+	323	1070	333	1385	0.999866	-0.255774	0.646023	-0.459295	0.837538	5.80308e-05
BSGatlas-gene-361	BSU_02830	ycdF	305658	306434	+	57	72	103	56	0.999866	-0.180077	0.775888	-0.284681	0.882656	5.80308e-05
BSGatlas-gene-362	BSU_02840	ycdG	306459	308144	+	268	176	321	229	0.999866	-0.348028	0.567488	-0.571755	0.785657	5.80308e-05
BSGatlas-gene-363	BSU_02850	znuA	308332	309291	+	41	91	65	144	0.999866	0.102635	0.840743	0.200943	1.07373	5.80308e-05
BSGatlas-gene-364	BSU_02860	znuC	309347	310042	+	86	288	191	308	0.999866	-0.0207797	0.964495	-0.0445141	0.9857	5.80308e-05
BSGatlas-gene-365	BSU_02870	znuB	310000	310842	+	86	141	122	174	0.999866	-0.177041	0.689305	-0.399798	0.884515	5.80308e-05
BSGatlas-gene-366	BSU_02880	yceB	310880	311875	-	18	16	17	25	0.999866	-0.370487	0.640813	-0.466563	0.773521	5.80308e-05
BSGatlas-gene-367	BSU_02890	yceC	312159	312758	+	764	926	813	1602	0.999866	-0.163125	0.698723	-0.387045	0.893089	5.80308e-05
BSGatlas-gene-368	BSU_02900	yceD	312780	313361	+	683	1434	1373	1908	0.999866	0.128559	0.725395	0.351258	1.0932	5.80308e-05
BSGatlas-gene-369	BSU_02910	yceE	313396	313974	+	2054	3060	2348	2668	0.999866	-0.577076	0.1417	-1.46949	0.670321	5.80308e-05
BSGatlas-gene-370	BSU_02920	yceF	314025	314798	+	517	979	783	1329	0.999866	-0.0585697	0.873479	-0.159241	0.960216	5.80308e-05
BSGatlas-gene-371	BSU_02930	yceG	314883	316496	+	878	821	1277	1186	0.999866	-0.0872375	0.859822	-0.176601	0.941323	5.80308e-05
BSGatlas-gene-372	BSU_02940	yceH	316512	317603	+	321	568	552	949	0.999866	0.183128	0.62733	0.485488	1.13534	5.80308e-05
BSGatlas-gene-373	BSU_02950	niaP	317725	318927	+	1923	2058	2535	3242	0.999866	-0.105029	0.808382	-0.242514	0.929786	5.80308e-05
BSGatlas-gene-375	BSU_02960	yceJ	319180	320352	-	1	18	7	13	0.999866	-0.234603	0.848682	-0.1908	0.849919	5.80308e-05
BSGatlas-gene-376	BSU_02970	yceK	320421	320723	-	16	36	23	50	0.999866	-0.0653378	0.92179	-0.0981793	0.955722	5.80308e-05
BSGatlas-gene-377	BSU_02980	opuAA	321013	322269	+	439	1204	868	1440	0.999866	0.0156196	0.968726	0.0392059	1.01089	5.80308e-05
BSGatlas-gene-378	BSU_02990	opuAB	322271	323119	+	357	955	472	1371	0.999866	-0.0675978	0.885068	-0.144548	0.954226	5.80308e-05
BSGatlas-gene-379	BSU_03000	opuAC	323119	324000	+	842	1310	1123	1926	0.999866	-0.0987952	0.791801	-0.263973	0.933813	5.80308e-05
BSGatlas-gene-380	BSU_03010	amhX	324038	325189	-	30	44	50	47	0.999866	-0.133008	0.826545	-0.219135	0.911928	5.80308e-05
BSGatlas-gene-381	BSU_03020	ycgA	325339	326772	+	18	34	23	37	0.999866	-0.340959	0.607447	-0.51372	0.789516	5.80308e-05
BSGatlas-gene-382	BSU_03030	ycgB	326888	327469	+	19	21	22	25	0.999866	-0.369636	0.61963	-0.496374	0.773978	5.80308e-05
BSGatlas-gene-383	BSU_03040	amyE	327618	329597	+	201	343	256	619	0.999866	0.0576385	0.894101	0.133117	1.04076	5.80308e-05
BSGatlas-gene-384	BSU_03050	ldh	329774	330739	+	3911	1824	2161	2006	0.999866	-1.22346	0.0488288	-1.97008	0.428255	5.80308e-05
BSGatlas-gene-385	BSU_03060	lctP	330771	332396	+	7747	223	1363	166	0.999866	-3.1514	0.169441	-1.374	0.112547	5.80308e-05
BSGatlas-gene-386	BSU_03070	mdr	332441	333979	-	118	683	303	780	0.999866	0.0259381	0.964365	0.0446763	1.01814	5.80308e-05
BSGatlas-gene-387	BSU_03080	ycgE	334092	334556	+	52	71	94	104	0.999866	0.127231	0.805431	0.246324	1.0922	5.80308e-05
BSGatlas-gene-388	BSU_03090	ycgF	334630	335259	+	21	39	24	52	0.999866	-0.246955	0.698866	-0.386852	0.842673	5.80308e-05
BSGatlas-gene-389	BSU_03100	ycgG	335329	336090	+	69	151	101	272	0.999866	0.172922	0.725517	0.351095	1.12734	5.80308e-05
BSGatlas-gene-390	BSU_03110	ycgH	336092	337432	-	6	6	6	11	0.999866	-0.168912	0.883656	-0.146336	0.889513	5.80308e-05
BSGatlas-gene-391	BSU_03120	ycgI	337562	338158	+	2	5	2	2	0.999866	-1.25711	0.475725	-0.713195	0.418382	5.80308e-05
BSGatlas-gene-392	BSU_03130	nadE	338288	339106	+	1097	2377	1932	3269	0.999866	0.0558798	0.878109	0.153367	1.03949	5.80308e-05
BSGatlas-gene-393	BSU_03140	tmrB	339156	339749	-	7	11	13	16	0.999866	0.144001	0.878203	0.153247	1.10497	5.80308e-05
BSGatlas-gene-395	BSU_03150	aroK	340025	340585	+	18	36	25	47	0.999866	-0.14208	0.826346	-0.21939	0.906212	5.80308e-05
BSGatlas-gene-396	BSU_03160	ycgJ	340613	341374	-	4	10	8	14	0.999866	0.138384	0.897492	0.12883	1.10067	5.80308e-05
BSGatlas-gene-397	BSU_03170	ycgK	341492	342466	+	14	21	23	32	0.999866	0.0830124	0.908999	0.114301	1.05923	5.80308e-05
BSGatlas-gene-398	BSU_03180	cah	342538	343494	+	21	41	67	57	0.999866	0.546414	0.372492	0.891816	1.46045	5.80308e-05
BSGatlas-gene-399	BSU_03190	ycgL	343578	344360	+	25	57	47	78	0.999866	0.0901562	0.871387	0.161898	1.06449	5.80308e-05
BSGatlas-gene-400	BSU_03200	putB	344551	345462	+	53	277	143	156	0.999866	-0.447773	0.437572	-0.776299	0.733174	5.80308e-05
BSGatlas-gene-401	BSU_03210	putC	345479	347026	+	146	1896	346	1330	0.999866	-0.652491	0.387405	-0.864334	0.636181	5.80308e-05
BSGatlas-gene-402	BSU_03220	putP	347150	348571	+	442	2675	1138	2728	0.999866	-0.0799966	0.888624	-0.140045	0.94606	5.80308e-05
BSGatlas-gene-404	BSU_03230	putR	348724	349959	+	56	82	80	109	0.999866	-0.121672	0.80547	-0.246275	0.919122	5.80308e-05
BSGatlas-gene-405	BSU_03240	ycgQ	349996	350853	-	29	46	62	62	0.999866	0.21015	0.716758	0.362795	1.15681	5.80308e-05
BSGatlas-gene-406	BSU_03250	ycgR	350858	351742	-	29	54	43	87	0.999866	0.0667396	0.904702	0.119723	1.04735	5.80308e-05
BSGatlas-gene-407	BSU_03260	ycgS	351842	352696	-	6	15	7	23	0.999866	-0.0681726	0.944065	-0.0701622	0.953845	5.80308e-05
BSGatlas-gene-408	BSU_03270	ycgT	352858	353868	+	1038	886	717	1295	0.999866	-0.679078	0.159057	-1.40825	0.624564	5.80308e-05
BSGatlas-gene-409	BSU_03280	nasF	353900	355351	-	1156	376	268	481	0.999866	-1.95115	0.0042191	-2.8613	0.25861	5.80308e-05
BSGatlas-gene-410	BSU_03290	nasE	355412	355732	-	485	56	109	80	0.999866	-2.40805	0.131403	-1.50859	0.188411	5.80308e-05
BSGatlas-gene-411	BSU_03300	nasD	355764	358181	-	3597	420	673	303	0.999866	-2.86632	0.0865456	-1.71391	0.137137	5.80308e-05
BSGatlas-gene-412	BSU_03310	nasC	358303	360435	-	4	18	10	21	0.999866	0.0445129	0.963377	0.0459169	1.03133	5.80308e-05
BSGatlas-gene-413	BSU_03320	nasB	360442	362757	-	7	64	18	47	0.999866	-0.501887	0.547932	-0.600862	0.706182	5.80308e-05
BSGatlas-gene-414	BSU_03330	nasA	362937	364142	+	57	230	94	123	0.999866	-0.778833	0.142727	-1.46571	0.582838	5.80308e-05
BSGatlas-gene-415	BSU_03340	folEB	364259	365173	+	5	3	7	14	0.999866	0.637779	0.604071	0.518555	1.55593	5.80308e-05
BSGatlas-gene-416	BSU_03350	yciB	365170	365754	+	1	3	2	3	0.999866	-0.148358	0.940003	-0.0752659	0.902277	5.80308e-05
BSGatlas-gene-418	BSU_03360	zagA	366063	367256	+	8	8	8	12	0.999866	-0.327959	0.753216	-0.314402	0.796663	5.80308e-05
BSGatlas-gene-419	BSU_03370	yckA	367305	367985	-	103	150	99	220	0.999866	-0.312593	0.504878	-0.666834	0.805193	5.80308e-05
BSGatlas-gene-420	BSU_03380	yckB	367995	368858	-	301	338	391	553	0.999866	-0.0808061	0.85382	-0.184247	0.945529	5.80308e-05
BSGatlas-gene-421	BSU_03385		369020	369217	+	0	0	2	3	0.999866	3.15435	0.330214	0.973684	8.90334	5.80308e-05
BSGatlas-gene-422	BSU_03390	yckC	369236	369691	+	15	19	25	31	0.999866	0.135623	0.853604	0.184522	1.09857	5.80308e-05
BSGatlas-gene-423	BSU_03400	yckD	369773	370105	+	0	0	5	0	0.999866	3.47327	0.324531	0.985189	11.106	5.80308e-05
BSGatlas-gene-424	BSU_03410	yckE	370259	371692	+	8	21	21	23	0.999866	0.157664	0.845054	0.195432	1.11548	5.80308e-05
BSGatlas-gene-425	BSU_03420	nin	371729	372127	-	101	206	142	206	0.999866	-0.337103	0.426611	-0.795004	0.791629	5.80308e-05
BSGatlas-gene-426	BSU_03430	nucA	372154	372603	-	158	413	213	533	0.999866	-0.157647	0.729814	-0.345373	0.896486	5.80308e-05
BSGatlas-gene-427	BSU_03440	tlpC	372771	374492	-	201	314	407	520	0.999866	0.293049	0.466296	0.728519	1.22523	5.80308e-05
BSGatlas-gene-428	BSU_03450	hxlB	374603	375160	-	5	15	8	12	0.999866	-0.4637	0.648853	-0.455356	0.725124	5.80308e-05
BSGatlas-gene-429	BSU_03460	hxlA	375166	375798	-	10	18	21	39	0.999866	0.525606	0.484969	0.698332	1.43954	5.80308e-05
BSGatlas-gene-430	BSU_03470	hxlR	376032	376394	+	2	11	7	9	0.999866	-0.0696142	0.954801	-0.056679	0.952893	5.80308e-05
BSGatlas-gene-432	BSU_03480	srfAA	376968	387731	+	26777	73911	34500	77559	0.999866	-0.362178	0.384813	-0.869062	0.777989	5.80308e-05
BSGatlas-gene-433	BSU_03490	srfAB	387744	398495	+	33817	91486	47072	90477	0.999866	-0.363542	0.357281	-0.920558	0.777254	5.80308e-05
BSGatlas-gene-435	BSU_03510	srfAC	398532	402359	+	19984	50214	23129	60518	0.999866	-0.304032	0.479946	-0.70639	0.809986	5.80308e-05
BSGatlas-gene-436	BSU_03520	srfAD	402388	403116	+	3876	6486	4329	6615	0.999866	-0.489317	0.170988	-1.36904	0.712362	5.80308e-05
BSGatlas-gene-437	BSU_03530	ycxA	403217	404443	+	151	520	293	580	0.999866	-0.0787634	0.865087	-0.169902	0.946869	5.80308e-05
BSGatlas-gene-438	BSU_03540	ycxB	404458	405015	-	3	9	4	12	0.999866	-0.129903	0.916275	-0.105127	0.913893	5.80308e-05
BSGatlas-gene-439	BSU_03550	ycxC	405069	406007	-	12	33	17	49	0.999866	-0.00174195	0.99811	-0.00236926	0.998793	5.80308e-05
BSGatlas-gene-440	BSU_03560	ycxD	406131	407465	+	11	34	25	26	0.999866	-0.226763	0.759384	-0.30629	0.85455	5.80308e-05
BSGatlas-gene-441	BSU_03569	sfp/1	407460	407627	-	12	14	16	23	0.999866	-0.03288	0.968279	-0.039767	0.977467	5.80308e-05
BSGatlas-gene-442	BSU_03570	sfp/2	407638	408135	-	58	65	79	88	0.999866	-0.160845	0.767605	-0.295509	0.894501	5.80308e-05
BSGatlas-gene-443	BSU_03580	yczE	408240	408887	-	108	227	151	324	0.999866	-0.0630349	0.885354	-0.144186	0.957248	5.80308e-05
BSGatlas-gene-444	BSU_03590	tcyC	409208	409951	-	190	301	218	416	0.999866	-0.241752	0.557327	-0.586816	0.845717	5.80308e-05
BSGatlas-gene-445	BSU_03600	tcyB	409965	410669	-	144	127	217	176	0.999866	-0.0756069	0.892184	-0.135541	0.948943	5.80308e-05
BSGatlas-gene-446	BSU_03610	tcyA	410656	411462	-	529	820	651	1489	0.999866	0.0222688	0.956874	0.0540762	1.01556	5.80308e-05
BSGatlas-gene-447	BSU_03620	bsdA	411578	412450	-	18	16	26	33	0.999866	0.142263	0.850256	0.188792	1.10363	5.80308e-05
BSGatlas-gene-448	BSU_03630	bsdB	412540	413154	+	4	7	12	16	0.999866	0.813322	0.439508	0.773024	1.75725	5.80308e-05
BSGatlas-gene-449	BSU_03640	bsdC	413157	414578	+	13	12	7	14	0.999866	-0.955989	0.313591	-1.00772	0.515488	5.80308e-05
BSGatlas-gene-450	BSU_03651	bsdD	414595	414822	+	0	2	2	0	0.999866	0.0407435	0.990449	0.0119712	1.02864	5.80308e-05
BSGatlas-gene-451	BSU_03652	yclD	414819	415283	+	1	8	11	8	0.999866	0.806849	0.539447	0.61365	1.74939	5.80308e-05
BSGatlas-gene-452	BSU_03660	yclE	415350	416195	+	26	58	54	72	0.999866	0.0926546	0.866975	0.167503	1.06633	5.80308e-05
BSGatlas-gene-453	BSU_03670	dtpT	416235	417713	-	259	334	415	747	0.999866	0.322149	0.441114	0.770314	1.25019	5.80308e-05
BSGatlas-gene-454	BSU_03680	yclG	417993	419747	+	13	20	13	24	0.999866	-0.435475	0.583068	-0.548909	0.73945	5.80308e-05
BSGatlas-gene-455	BSU_03690	gerKD	419763	419984	-	0	0	2	0	0.999866	2.14752	0.659553	0.44053	4.43065	5.80308e-05
BSGatlas-gene-456	BSU_03700	gerKA	420110	421744	+	9	8	14	18	0.999866	0.26577	0.779028	0.280585	1.20228	5.80308e-05
BSGatlas-gene-457	BSU_03710	gerKC	421734	422957	+	5	20	8	23	0.999866	-0.187057	0.845247	-0.195186	0.878396	5.80308e-05
BSGatlas-gene-458	BSU_03720	gerKB	422982	424103	+	17	28	24	41	0.999866	-0.0490089	0.942075	-0.072662	0.9666	5.80308e-05
BSGatlas-gene-459	BSU_03730	yclH	424208	424888	-	4	5	6	7	0.999866	-0.0456837	0.971728	-0.0354408	0.968831	5.80308e-05
BSGatlas-gene-460	BSU_03740	yclI	424904	426364	-	5	7	3	3	0.999866	-1.55145	0.263406	-1.11838	0.341167	5.80308e-05
BSGatlas-gene-461	BSU_03750	yclJ	426577	427260	+	68	64	51	83	0.999866	-0.670798	0.235027	-1.18751	0.628159	5.80308e-05
BSGatlas-gene-462	BSU_03760	yclK	427247	428668	+	190	130	77	200	0.999866	-1.04072	0.0789643	-1.75673	0.486084	5.80308e-05
BSGatlas-gene-463	BSU_03770	rapC	428831	429979	+	95	288	147	273	0.999866	-0.341757	0.457341	-0.743232	0.78908	5.80308e-05
BSGatlas-gene-464	BSU_03780	phrC	429963	430085	+	108	264	172	331	0.999866	-0.0862924	0.841565	-0.199891	0.94194	5.80308e-05
BSGatlas-gene-465	BSU_03788	yczM	430185	430274	-	33	229	137	131	0.999866	-0.215895	0.738467	-0.333884	0.861012	5.80308e-05
BSGatlas-gene-466	BSU_03789	yczN	430356	430469	-	45	147	127	91	0.999866	-0.143773	0.803209	-0.249197	0.905149	5.80308e-05
BSGatlas-gene-467	BSU_03790	thrD	430623	431987	-	133	143	284	168	0.999866	0.185798	0.748237	0.320965	1.13745	5.80308e-05
BSGatlas-gene-468	BSU_03800	fpbN	432372	433322	+	608	1091	711	1423	0.999866	-0.263107	0.49216	-0.686878	0.833291	5.80308e-05
BSGatlas-gene-469	BSU_03810	fpbO	433315	434262	+	669	791	714	1109	0.999866	-0.327894	0.430515	-0.78831	0.796699	5.80308e-05
BSGatlas-gene-470	BSU_03820	fpbP	434256	435014	+	171	299	247	342	0.999866	-0.217253	0.587259	-0.542812	0.860202	5.80308e-05
BSGatlas-gene-471	BSU_03830	fpbQ	435036	435989	+	2142	3034	4043	4473	0.999866	0.16187	0.686548	0.403545	1.11874	5.80308e-05
BSGatlas-gene-472	BSU_03840	ycnB	436036	437454	-	127	544	302	757	0.999866	0.205411	0.695084	0.391965	1.15302	5.80308e-05
BSGatlas-gene-473	BSU_03850	ycnC	437474	438352	-	40	118	106	167	0.999866	0.326522	0.507103	0.663356	1.25399	5.80308e-05
BSGatlas-gene-474	BSU_03860	ycnD	438516	439265	-	58	227	113	375	0.999866	0.269622	0.637553	0.471122	1.20549	5.80308e-05
BSGatlas-gene-475	BSU_03870	ycnE	439282	439569	-	29	58	48	84	0.999866	0.0529602	0.922498	0.097287	1.03739	5.80308e-05
BSGatlas-gene-476	BSU_03880	yczG	439709	440023	+	67	82	96	110	0.999866	-0.121139	0.813152	-0.236362	0.919461	5.80308e-05
BSGatlas-gene-477	BSU_03890	gabR	440025	441464	-	8	9	8	11	0.999866	-0.4589	0.6572	-0.443783	0.727541	5.80308e-05
BSGatlas-gene-478	BSU_03900	gabT	441571	442881	+	10	23	12	12	0.999866	-0.915205	0.29036	-1.05733	0.530268	5.80308e-05
BSGatlas-gene-479	BSU_03910	gabD	442950	444338	+	222	216	274	335	0.999866	-0.176883	0.713726	-0.366856	0.884612	5.80308e-05
BSGatlas-gene-480	BSU_03920	glcU	444461	445324	+	0	0	6	2	0.999866	4.02221	0.133537	1.5003	16.2483	5.80308e-05
BSGatlas-gene-481	BSU_03930	gdh	445344	446129	+	1	8	14	8	0.999866	1.0475	0.416148	0.813121	2.06695	5.80308e-05
BSGatlas-gene-482	BSU_03940	ycnI	446174	446788	-	13624	3499	5871	7808	0.999866	-1.23034	0.0855294	-1.71947	0.426217	5.80308e-05
BSGatlas-gene-483	BSU_03950	ycnJ	446801	448426	-	1685	553	976	1148	0.999866	-0.929445	0.170346	-1.37109	0.52506	5.80308e-05
BSGatlas-gene-484	BSU_03960	ycnK	448461	449033	-	372	102	202	219	0.999866	-1.03423	0.158953	-1.4086	0.488277	5.80308e-05
BSGatlas-gene-485	BSU_03970	ycnL	449198	449551	+	19	64	38	68	0.999866	-0.10803	0.8591	-0.17752	0.927854	5.80308e-05
BSGatlas-gene-486	BSU_03981	mtlA	449724	451160	+	89	182	104	354	0.999866	0.125477	0.809746	0.240754	1.09087	5.80308e-05
BSGatlas-gene-487	BSU_03982	mtlF	451185	451616	+	23	42	31	61	0.999866	-0.0785023	0.896789	-0.129719	0.94704	5.80308e-05
BSGatlas-gene-488	BSU_03990	mtlD	451618	452739	+	40	113	48	166	0.999866	-0.0846534	0.885047	-0.144574	0.943011	5.80308e-05
BSGatlas-gene-489	BSU_04000	ycsA	452830	453894	+	423	907	617	1372	0.999866	0.0124108	0.97544	0.0307858	1.00864	5.80308e-05
BSGatlas-gene-490	BSU_04010	sipU	454029	454592	+	40	68	75	85	0.999866	0.0473444	0.927847	0.0905536	1.03336	5.80308e-05
BSGatlas-gene-491	BSU_04020	yczH	454652	455260	-	13	39	20	29	0.999866	-0.540313	0.448501	-0.757917	0.687622	5.80308e-05
BSGatlas-gene-492	BSU_04030	ycsD	455346	455738	+	93	200	216	302	0.999866	0.320125	0.443567	0.766184	1.24844	5.80308e-05
BSGatlas-gene-493	BSU_04039	yczO	455771	455935	-	25	27	39	28	0.999866	-0.182293	0.799696	-0.25374	0.881301	5.80308e-05
BSGatlas-gene-494	BSU_04040	ycsE	456068	456817	+	106	273	208	367	0.999866	0.102091	0.811232	0.238837	1.07333	5.80308e-05
BSGatlas-gene-495	BSU_04050	pxpA	457023	457796	+	107	1078	325	575	0.999866	-0.685383	0.303405	-1.02916	0.621841	5.80308e-05
BSGatlas-gene-496	BSU_04060	ycsG	457811	459025	+	231	2934	696	1507	0.999866	-0.817882	0.248008	-1.1552	0.567274	5.80308e-05
BSGatlas-gene-497	BSU_04070	ycsI	459049	459822	+	203	1960	614	944	0.999866	-0.743721	0.252956	-1.1432	0.597197	5.80308e-05
BSGatlas-gene-498	BSU_04080	pxpB	459867	460589	+	63	537	171	243	0.999866	-0.811609	0.209176	-1.25583	0.569746	5.80308e-05
BSGatlas-gene-499	BSU_04090	pxpC	460592	461599	+	112	678	309	369	0.999866	-0.511893	0.372533	-0.891739	0.701302	5.80308e-05
BSGatlas-gene-500	BSU_04100	kipR	461615	462367	+	83	848	228	544	0.999866	-0.600601	0.379721	-0.878411	0.659479	5.80308e-05
BSGatlas-gene-501	BSU_04110	lipC	462431	463072	+	23	331	67	247	0.999866	-0.532366	0.505629	-0.665659	0.69142	5.80308e-05
BSGatlas-gene-502	BSU_04120	yczI	463245	463490	+	70	76	139	168	0.999866	0.452768	0.372775	0.891288	1.36866	5.80308e-05
BSGatlas-gene-503	BSU_04130	yczJ	463496	463783	-	14	23	13	40	0.999866	-0.131533	0.864915	-0.170121	0.912861	5.80308e-05
BSGatlas-gene-504	BSU_04140	pbpC	463934	465940	+	724	996	1295	1450	0.999866	0.10986	0.788371	0.268426	1.07912	5.80308e-05
BSGatlas-gene-505	BSU_04150	ycsN	466042	466944	+	448	590	536	658	0.999866	-0.38606	0.350625	-0.933379	0.765217	5.80308e-05
BSGatlas-gene-506	BSU_04160	mtlR	467130	469214	+	109	343	238	518	0.999866	0.252194	0.587654	0.542238	1.19102	5.80308e-05
BSGatlas-gene-507	BSU_04170	ydaB	469426	470937	+	23	61	30	83	0.999866	-0.126629	0.837536	-0.205046	0.915969	5.80308e-05
BSGatlas-gene-508	BSU_04180	ydaC	470957	471502	-	3	3	4	0	0.999866	-0.972109	0.627039	-0.485899	0.50976	5.80308e-05
BSGatlas-gene-509	BSU_04190	ydaD	471709	472569	+	33	36	34	52	0.999866	-0.329061	0.595848	-0.53038	0.796055	5.80308e-05
BSGatlas-gene-510	BSU_04200	ydaE	472585	473088	+	85	101	125	81	0.999866	-0.370555	0.524409	-0.636565	0.773485	5.80308e-05
BSGatlas-gene-511	BSU_04210	ydaF	473174	473725	+	22	55	32	72	0.999866	-0.106622	0.859607	-0.176875	0.92876	5.80308e-05
BSGatlas-gene-512	BSU_04220	ydaG	473803	474225	+	75	118	118	99	0.999866	-0.324479	0.530272	-0.627591	0.798587	5.80308e-05
BSGatlas-gene-515	BSU_04230	amj	474731	475540	+	15	46	62	78	0.999866	0.765294	0.199779	1.28218	1.69972	5.80308e-05
BSGatlas-gene-516	BSU_04240	ydzA	475584	475874	-	416	157	200	202	0.999866	-1.31924	0.0514814	-1.94744	0.400745	5.80308e-05
BSGatlas-gene-517	BSU_04250	lrpC	476059	476493	+	73	66	67	80	0.999866	-0.577858	0.310169	-1.01487	0.669958	5.80308e-05
BSGatlas-gene-518	BSU_04260	topB	476558	478741	+	1222	1344	1151	1674	0.999866	-0.516657	0.224541	-1.21454	0.69899	5.80308e-05
BSGatlas-gene-519	BSU_04270	ydaJ	478944	480032	+	27	51	50	60	0.999866	-0.0123537	0.982677	-0.0217123	0.991474	5.80308e-05
BSGatlas-gene-520	BSU_04280	ydaK	480013	480864	+	11	23	15	15	0.999866	-0.651578	0.429565	-0.789937	0.636584	5.80308e-05
BSGatlas-gene-521	BSU_04290	ydaL	480875	482584	+	15	98	33	67	0.999866	-0.551364	0.431416	-0.78677	0.682375	5.80308e-05
BSGatlas-gene-522	BSU_04300	ydaM	482577	483839	+	49	94	44	127	0.999866	-0.362274	0.507725	-0.662385	0.777937	5.80308e-05
BSGatlas-gene-523	BSU_04310	ydaN	483845	485956	+	39	76	59	84	0.999866	-0.211075	0.681086	-0.410982	0.863893	5.80308e-05
BSGatlas-gene-525	BSU_04320	kimA	486432	488255	+	75	218	151	197	0.999866	-0.185318	0.689005	-0.400205	0.879455	5.80308e-05
BSGatlas-gene-526	BSU_04330	mutT	488314	488763	+	4	9	4	10	0.999866	-0.4604	0.703385	-0.380755	0.726784	5.80308e-05
BSGatlas-gene-527	BSU_04340	ydaP	488830	490554	+	325	317	441	318	0.999866	-0.334582	0.533705	-0.62236	0.793014	5.80308e-05
BSGatlas-gene-529	BSU_04345		490546	490749	-	19	36	72	36	0.999866	0.584835	0.41233	0.819801	1.49987	5.80308e-05
BSGatlas-gene-531	BSU_04359	ydzK	490777	491043	-	47	208	87	293	0.999866	0.0876244	0.884	0.1459	1.06262	5.80308e-05
BSGatlas-gene-532	BSU_04360	mntH	491147	492424	-	405	572	395	758	0.999866	-0.399538	0.324715	-0.984815	0.758101	5.80308e-05
BSGatlas-gene-533	BSU_04370	ydaS	492654	492911	-	64	74	96	110	0.999866	-0.0216766	0.966922	-0.0414689	0.985087	5.80308e-05
BSGatlas-gene-534	BSU_04380	ydaT	492989	493441	-	13	2	22	19	0.999866	0.620564	0.577353	0.557256	1.53748	5.80308e-05
BSGatlas-gene-535	BSU_04390	ydbA	493559	494377	+	17	31	24	44	0.999866	-0.0678531	0.918691	-0.102083	0.954057	5.80308e-05
BSGatlas-gene-536	BSU_04400	gsiB	494506	494877	+	53	90	89	59	0.999866	-0.397309	0.495049	-0.6823	0.759273	5.80308e-05
BSGatlas-gene-537	BSU_04410	ydbB	495009	495350	+	8	14	16	27	0.999866	0.400857	0.632098	0.478775	1.32029	5.80308e-05
BSGatlas-gene-538	BSU_04420	ydbC	495344	495703	+	5	16	15	24	0.999866	0.426347	0.632378	0.478383	1.34383	5.80308e-05
BSGatlas-gene-539	BSU_04430	ydbD	495740	496561	-	32	48	59	88	0.999866	0.297302	0.583568	0.54818	1.22884	5.80308e-05
BSGatlas-gene-540	BSU_04440	dctB	496646	497698	-	24	58	29	87	0.999866	-0.0801811	0.897503	-0.128817	0.945939	5.80308e-05
BSGatlas-gene-541	BSU_04450	dctS	497768	499375	+	54	108	80	153	0.999866	-0.0361858	0.939367	-0.076065	0.97523	5.80308e-05
BSGatlas-gene-542	BSU_04460	dctR	499365	500045	+	12	42	24	51	0.999866	-0.00608377	0.993007	-0.00876513	0.995792	5.80308e-05
BSGatlas-gene-543	BSU_04470	dctP	500166	501431	+	688	2439	2620	7456	0.999866	1.18751	0.0158439	2.41249	2.27759	5.80308e-05
BSGatlas-gene-544	BSU_04480	ydbI	501579	502631	+	630	614	938	1031	0.999866	0.0236951	0.959786	0.0504223	1.01656	5.80308e-05
BSGatlas-gene-546	BSU_04490	ydbJ	502908	503834	+	175	339	265	533	0.999866	0.0593905	0.88397	0.145938	1.04203	5.80308e-05
BSGatlas-gene-547	BSU_04500	ydbK	503854	504594	+	198	413	313	720	0.999866	0.17899	0.670897	0.424917	1.13209	5.80308e-05
BSGatlas-gene-548	BSU_04510	ydbL	504689	505024	+	681	649	383	622	0.999866	-1.10717	0.0165523	-2.3965	0.464203	5.80308e-05
BSGatlas-gene-549	BSU_04520	ydbM	505152	506297	+	483	470	295	649	0.999866	-0.75517	0.11549	-1.57399	0.592476	5.80308e-05
BSGatlas-gene-550	BSU_04530	fbpB	506322	506501	-	25	23	16	12	0.999866	-1.3744	0.0906822	-1.69181	0.385714	5.80308e-05
BSGatlas-gene-551	BSU_04536	fbpA	506455	506619	-	88	36	24	26	0.999866	-2.11051	0.00568429	-2.76546	0.231565	5.80308e-05
BSGatlas-gene-552	BSU_04540	ydbO	506866	507738	+	56	87	86	88	0.999866	-0.240958	0.639238	-0.468764	0.846184	5.80308e-05
BSGatlas-gene-553	BSU_04550	ydbP	507753	508073	-	127	211	240	320	0.999866	0.180704	0.662059	0.437072	1.13344	5.80308e-05
BSGatlas-gene-554	BSU_04560	ddl	508248	509312	+	1633	2249	1483	3414	0.999866	-0.337133	0.419109	-0.807969	0.791613	5.80308e-05
BSGatlas-gene-555	BSU_04570	murF	509384	510757	+	777	863	694	905	0.999866	-0.672689	0.119515	-1.55681	0.627337	5.80308e-05
BSGatlas-gene-556	BSU_04580	cshA	511157	512641	+	1212	2851	2115	4690	0.999866	0.195932	0.624249	0.489838	1.14546	5.80308e-05
BSGatlas-gene-557	BSU_04590	ydbS	512814	513293	+	222	304	324	442	0.999866	-0.0514679	0.901201	-0.124144	0.964954	5.80308e-05
BSGatlas-gene-558	BSU_04600	ydbT	513283	514764	+	174	242	315	417	0.999866	0.23013	0.582855	0.549219	1.17294	5.80308e-05
BSGatlas-gene-560	BSU_04610	ydcA	515016	515615	-	48	58	50	76	0.999866	-0.379264	0.489366	-0.691317	0.76883	5.80308e-05
BSGatlas-gene-561	BSU_04620	acpS	515710	516075	+	15	44	50	44	0.999866	0.282968	0.667224	0.429961	1.2167	5.80308e-05
BSGatlas-gene-562	BSU_04630	ydcC	516241	517257	+	21	35	58	42	0.999866	0.374726	0.56968	0.568523	1.29659	5.80308e-05
BSGatlas-gene-563	BSU_04640	alr	517372	518541	+	274	596	486	699	0.999866	-0.0561562	0.882954	-0.147226	0.961823	5.80308e-05
BSGatlas-gene-564	BSU_04650	ndoAI	518657	518938	+	341	480	518	812	0.999866	0.0867163	0.826476	0.219223	1.06195	5.80308e-05
BSGatlas-gene-565	BSU_04660	ndoA	518943	519293	+	266	286	259	576	0.999866	-0.121805	0.795898	-0.258659	0.919037	5.80308e-05
BSGatlas-gene-567	BSU_04670	rsbR	519408	520232	+	187	229	247	399	0.999866	-0.00752953	0.986201	-0.0172957	0.994795	5.80308e-05
BSGatlas-gene-568	BSU_04680	rsbS	520237	520602	+	69	148	115	269	0.999866	0.248798	0.596074	0.530054	1.18822	5.80308e-05
BSGatlas-gene-569	BSU_04690	rsbT	520606	521007	+	158	388	287	684	0.999866	0.280636	0.523642	0.637742	1.21473	5.80308e-05
BSGatlas-gene-570	BSU_04700	rsbU	521019	522026	+	144	203	233	296	0.999866	0.0324989	0.939812	0.0755062	1.02278	5.80308e-05
BSGatlas-gene-571	BSU_04710	rsbV	522088	522417	+	1004	2305	1268	2643	0.999866	-0.303262	0.437646	-0.776175	0.810418	5.80308e-05
BSGatlas-gene-572	BSU_04720	rsbW	522414	522896	+	506	1371	1101	901	0.999866	-0.276977	0.550906	-0.596403	0.825319	5.80308e-05
BSGatlas-gene-573	BSU_04730	sigB	522862	523650	+	2799	3806	2116	3477	0.999866	-0.866176	0.024249	-2.25316	0.548599	5.80308e-05
BSGatlas-gene-574	BSU_04740	rsbX	523650	524249	+	848	1064	1111	947	0.999866	-0.438548	0.343307	-0.947652	0.737877	5.80308e-05
BSGatlas-gene-575	BSU_04745		524360	524476	+	4	12	6	12	0.999866	-0.32897	0.765741	-0.29795	0.796105	5.80308e-05
BSGatlas-gene-576	BSU_04750	ydcF	524492	524785	+	5	11	4	7	0.999866	-1.07014	0.364225	-0.907344	0.476274	5.80308e-05
BSGatlas-gene-577	BSU_04760	ydcG	524782	525222	+	16	39	24	23	0.999866	-0.662712	0.349167	-0.936206	0.63169	5.80308e-05
BSGatlas-gene-579	BSU_04770	pamR	525206	525649	+	35	91	80	130	0.999866	0.246385	0.624056	0.49011	1.18623	5.80308e-05
BSGatlas-gene-580	BSU_04780	ydcI	525743	527902	+	75	161	165	231	0.999866	0.243701	0.573209	0.563332	1.18403	5.80308e-05
BSGatlas-gene-581	G8J2-20	cmpA	527912	528025	-	2	0	1	0	0.999866	-1.80312	0.590182	-0.538572	0.286554	5.80308e-05
BSGatlas-gene-582	BSU_04790	ydcK	528129	528581	+	4	13	11	18	0.999866	0.302858	0.759444	0.306211	1.23359	5.80308e-05
BSGatlas-gene-590	BSU_04800	int	529505	530611	-	8	15	19	12	0.999866	0.000591872	0.999489	0.000640574	1.00041	5.80308e-05
BSGatlas-gene-591	BSU_04810	immA	530624	531133	-	7	21	15	5	0.999866	-0.769253	0.460943	-0.737295	0.586721	5.80308e-05
BSGatlas-gene-592	BSU_04820	immR	531130	531513	-	8	15	9	13	0.999866	-0.599646	0.523573	-0.637847	0.659916	5.80308e-05
BSGatlas-gene-593	BSU_04830	xis	531787	531981	+	7	0	3	0	0.999866	-1.97911	0.378692	-0.880308	0.253647	5.80308e-05
BSGatlas-gene-594	BSU_04839	ydzL	531978	532238	+	2	6	2	0	0.999866	-2.23773	0.280325	-1.07959	0.212019	5.80308e-05
BSGatlas-gene-595	BSU_04840	ydcO	532292	532552	+	9	9	5	0	0.999866	-2.26936	0.125792	-1.53091	0.207422	5.80308e-05
BSGatlas-gene-598	BSU_04850	ydcP	532922	533302	+	29	5	21	16	0.999866	-0.717313	0.491255	-0.688315	0.608229	5.80308e-05
BSGatlas-gene-599	BSU_04860	ydcQ	533338	534780	+	48	63	34	29	0.999866	-1.35771	0.0266432	-2.21671	0.3902	5.80308e-05
BSGatlas-gene-600	BSU_04870	nicK	534773	535831	+	19	37	8	12	0.999866	-2.01885	0.00886502	-2.61722	0.246755	5.80308e-05
BSGatlas-gene-602	BSU_04880	ydcS	536096	536365	+	6	7	4	4	0.999866	-1.28254	0.319702	-0.99507	0.41107	5.80308e-05
BSGatlas-gene-603	BSU_04890	ydcT	536404	536670	+	5	0	1	8	0.999866	-0.311255	0.873401	-0.15934	0.80594	5.80308e-05
BSGatlas-gene-604	BSU_04900	yddA	536687	536995	+	5	10	2	3	0.999866	-2.1141	0.122472	-1.54448	0.23099	5.80308e-05
BSGatlas-gene-605	BSU_04910	conB	536985	538049	+	8	9	2	11	0.999866	-1.14606	0.33704	-0.960031	0.451859	5.80308e-05
BSGatlas-gene-606	BSU_04920	conC	538061	538309	+	11	11	10	11	0.999866	-0.683802	0.478264	-0.709097	0.622522	5.80308e-05
BSGatlas-gene-607	BSU_04930	conD	538322	538846	+	5	19	9	0	0.999866	-1.54344	0.286526	-1.06577	0.343067	5.80308e-05
BSGatlas-gene-608	BSU_04940	conE	538734	541229	+	15	53	23	19	0.999866	-1.04737	0.155363	-1.42084	0.483848	5.80308e-05
BSGatlas-gene-609	BSU_04950	yddF	541248	541574	+	2	4	0	0	0.999866	-4.52535	0.0932018	-1.67874	0.0434245	5.80308e-05
BSGatlas-gene-610	BSU_04960	conG	541578	544025	+	16	38	13	12	0.999866	-1.55245	0.0450945	-2.00377	0.340931	5.80308e-05
BSGatlas-gene-611	BSU_04970	cwlT	544022	545011	+	2	4	5	2	0.999866	-0.157069	0.924643	-0.0945871	0.896845	5.80308e-05
BSGatlas-gene-612	BSU_04980	yddI	545026	545532	+	0	2	5	2	0.999866	1.64683	0.472442	0.718512	3.13144	5.80308e-05
BSGatlas-gene-613	BSU_04990	yddJ	545595	545975	+	23	89	52	80	0.999866	-0.178193	0.76164	-0.303327	0.88381	5.80308e-05
BSGatlas-gene-614	BSU_05000	yddK	546166	546966	-	57	138	105	178	0.999866	0.0298486	0.948484	0.0646103	1.0209	5.80308e-05
BSGatlas-gene-615	BSU_05010	rapI	547306	548481	+	5	28	13	17	0.999866	-0.492633	0.591386	-0.536829	0.710727	5.80308e-05
BSGatlas-gene-616	BSU_05020	phrI	548438	548557	+	79	72	150	213	0.999866	0.585674	0.261381	1.12313	1.50074	5.80308e-05
BSGatlas-gene-617	BSU_05030	yddM	548710	549651	+	22	76	56	91	0.999866	0.141583	0.804818	0.247117	1.10312	5.80308e-05
BSGatlas-gene-618	BSU_05040	yddN	550240	551259	-	2	16	14	19	0.999866	0.534752	0.606333	0.515315	1.44869	5.80308e-05
BSGatlas-gene-619	BSU_05050	lrpA	551519	551929	+	4	13	11	18	0.999866	0.302858	0.759444	0.306211	1.23359	5.80308e-05
BSGatlas-gene-620	BSU_05060	lrpB	552052	552501	-	2	8	6	7	0.999866	-0.0195507	0.9882	-0.0147891	0.98654	5.80308e-05
BSGatlas-gene-621	BSU_05070	yddQ	552616	553158	+	4	3	6	5	0.999866	0.0336562	0.981092	0.0236993	1.0236	5.80308e-05
BSGatlas-gene-622	BSU_05080	yddR	553711	554475	+	11	16	11	37	0.999866	0.148873	0.860024	0.176344	1.1087	5.80308e-05
BSGatlas-gene-623	BSU_05090	yddS	554669	555979	+	30	86	46	127	0.999866	0.0356118	0.950714	0.0618099	1.02499	5.80308e-05
BSGatlas-gene-624	BSU_05099	ydzM	556562	556738	+	1	3	4	0	0.999866	-0.177934	0.938102	-0.0776553	0.883968	5.80308e-05
BSGatlas-gene-625	BSU_05100	yddT	556763	557449	+	4	7	4	3	0.999866	-1.12878	0.418803	-0.8085	0.457303	5.80308e-05
BSGatlas-gene-626	BSU_05109	ydzN	557873	558058	+	2	31	11	48	0.999866	0.430416	0.674958	0.419354	1.34762	5.80308e-05
BSGatlas-gene-627	BSU_05110	ydeA	558408	559001	+	4	11	9	4	0.999866	-0.541024	0.657872	-0.442854	0.687283	5.80308e-05
BSGatlas-gene-629	BSU_05120	cspC	559264	559464	+	1580	4475	3745	6656	0.999866	0.303017	0.447083	0.760287	1.23372	5.80308e-05
BSGatlas-gene-632	BSU_05130	ydeB	560151	560612	-	2	27	9	14	0.999866	-0.626446	0.567215	-0.572158	0.64777	5.80308e-05
BSGatlas-gene-634	BSU_05140	ydzE	561180	561416	-	4	7	4	7	0.999866	-0.569325	0.657838	-0.4429	0.673932	5.80308e-05
BSGatlas-gene-635	BSU_05150	ydeC	561514	562389	-	15	27	22	42	0.999866	0.0300559	0.965282	0.0435265	1.02105	5.80308e-05
BSGatlas-gene-636	BSU_05160	ydeD	562502	563461	+	6	21	4	37	0.999866	-0.0110751	0.991506	-0.010646	0.992353	5.80308e-05
BSGatlas-gene-637	BSU_05170	ydeE	563614	564486	-	8	12	17	27	0.999866	0.55425	0.51282	0.654454	1.46841	5.80308e-05
BSGatlas-gene-638	BSU_05180	ydeF	564713	566101	+	13	48	33	48	0.999866	-0.0129779	0.984454	-0.0194851	0.991045	5.80308e-05
BSGatlas-gene-639	BSU_05190	ydeG	566211	567503	+	11	39	23	34	0.999866	-0.242588	0.735919	-0.337263	0.845228	5.80308e-05
BSGatlas-gene-640	BSU_05200	ydeH	567662	568108	+	1	10	8	17	0.999866	0.792621	0.517429	0.647314	1.73222	5.80308e-05
BSGatlas-gene-641	BSU_05210	ydeI	568345	568938	+	4	8	16	9	0.999866	0.654693	0.55292	0.593391	1.57428	5.80308e-05
BSGatlas-gene-642	BSU_05220	ydeJ	569290	569949	-	31	78	68	113	0.999866	0.231536	0.654644	0.44732	1.17408	5.80308e-05
BSGatlas-gene-643	BSU_05230	ydeK	570371	571234	-	20	41	52	71	0.999866	0.500497	0.3867	0.865617	1.4147	5.80308e-05
BSGatlas-gene-644	BSU_05240	ydeL	571389	572780	+	5	22	16	39	0.999866	0.552112	0.51621	0.649199	1.46623	5.80308e-05
BSGatlas-gene-645	BSU_05250	ydeM	572974	573399	+	4	10	11	28	0.999866	0.914859	0.348234	0.938021	1.88538	5.80308e-05
BSGatlas-gene-646	BSU_05260	ydeN	573452	574024	-	3	6	15	7	0.999866	0.906984	0.454301	0.748263	1.87512	5.80308e-05
BSGatlas-gene-647	BSU_05270	ydzF	574106	574435	-	17	26	14	33	0.999866	-0.503546	0.494634	-0.682958	0.705371	5.80308e-05
BSGatlas-gene-648	BSU_05280	ydeO	574690	575562	+	97	78	111	128	0.999866	-0.229374	0.683557	-0.407614	0.853005	5.80308e-05
BSGatlas-gene-649	BSU_05290	ydeP	575712	576098	-	11	16	14	23	0.999866	-0.140913	0.864293	-0.170913	0.906945	5.80308e-05
BSGatlas-gene-650	BSU_05300	ydeQ	576209	576802	+	11	16	13	21	0.999866	-0.261047	0.755051	-0.311986	0.834482	5.80308e-05
BSGatlas-gene-651	BSU_05310	ydeR	576946	578133	-	11	8	3	12	0.999866	-1.15886	0.304068	-1.02775	0.447867	5.80308e-05
BSGatlas-gene-652	BSU_05320	ydeS	578337	578933	+	42	42	55	101	0.999866	0.20272	0.7258	0.350718	1.15087	5.80308e-05
BSGatlas-gene-653	BSU_05329	ydzO	579047	579232	+	0	0	1	4	0.999866	3.03442	0.370943	0.894708	8.19318	5.80308e-05
BSGatlas-gene-654	BSU_05330	aseR	579541	579876	+	20	17	18	24	0.999866	-0.490064	0.533299	-0.622978	0.711994	5.80308e-05
BSGatlas-gene-655	BSU_05340	aseA	579889	581196	+	47	57	85	79	0.999866	0.0979713	0.862127	0.173668	1.07027	5.80308e-05
BSGatlas-gene-656	BSU_05343	ydzS/1	581228	581329	+	205	92	173	179	0.999866	-0.534486	0.414953	-0.815208	0.690405	5.80308e-05
BSGatlas-gene-657	BSU_05344	ydzS/2	581341	581454	+	2	0	0	1	0.999866	-2.04468	0.550779	-0.596593	0.242376	5.80308e-05
BSGatlas-gene-658	BSU_05350	ydfB	581694	582479	+	9	27	11	55	0.999866	0.27682	0.743426	0.32732	1.21152	5.80308e-05
BSGatlas-gene-659	BSU_05360	ydfC	582536	583456	-	0	2	2	2	0.999866	0.757249	0.77529	0.285462	1.69027	5.80308e-05
BSGatlas-gene-660	BSU_05370	ydfD	583589	585037	+	8	19	8	20	0.999866	-0.50632	0.574953	-0.560773	0.704016	5.80308e-05
BSGatlas-gene-661	BSU_05380	ydfE	585155	585778	-	2	8	9	11	0.999866	0.591312	0.62366	0.49067	1.50662	5.80308e-05
BSGatlas-gene-662	BSU_05390	ydfF	585868	586548	+	9	17	23	18	0.999866	0.203309	0.809166	0.241502	1.15134	5.80308e-05
BSGatlas-gene-663	BSU_05400	ydfG	586628	587071	-	55	159	81	220	0.999866	-0.0437726	0.933342	-0.0836403	0.970115	5.80308e-05
BSGatlas-gene-666	BSU_05410	ydfH	587744	588967	+	13	23	21	39	0.999866	0.159958	0.823542	0.222992	1.11725	5.80308e-05
BSGatlas-gene-667	BSU_05420	ydfI	588960	589601	+	12	20	39	39	0.999866	0.781239	0.268416	1.10672	1.71861	5.80308e-05
BSGatlas-gene-668	BSU_05430	ydfJ	589717	591891	+	7	8	9	20	0.999866	0.280051	0.778948	0.28069	1.21424	5.80308e-05
BSGatlas-gene-669	BSU_05440	nap	592303	593205	-	35	88	76	75	0.999866	-0.130222	0.810825	-0.239362	0.913691	5.80308e-05
BSGatlas-gene-670	BSU_05450	ydfK	593407	594096	-	1	6	3	3	0.999866	-0.553747	0.747154	-0.322394	0.681248	5.80308e-05
BSGatlas-gene-671	BSU_05460	ydfL	594186	594998	-	4	17	8	11	0.999866	-0.546565	0.602479	-0.520838	0.684648	5.80308e-05
BSGatlas-gene-672	BSU_05470	mneP	595109	596002	-	55	50	87	100	0.999866	0.185432	0.746091	0.323798	1.13716	5.80308e-05
BSGatlas-gene-673	BSU_05480	mhqN	596478	597098	+	3	7	5	5	0.999866	-0.456359	0.735254	-0.338145	0.728823	5.80308e-05
BSGatlas-gene-674	BSU_05490	mhqO	597114	598052	+	34	31	26	44	0.999866	-0.5894	0.375335	-0.886524	0.664619	5.80308e-05
BSGatlas-gene-675	BSU_05500	mhqP	598154	598543	+	11	15	13	19	0.999866	-0.293287	0.730668	-0.344237	0.816041	5.80308e-05
BSGatlas-gene-676	BSU_05510	ydfQ	598729	599067	+	3	0	0	8	0.999866	0.182118	0.940152	0.0750793	1.13455	5.80308e-05
BSGatlas-gene-677	BSU_05520	ydzH	599107	599343	-	2	9	3	3	0.999866	-1.23519	0.413271	-0.818152	0.424786	5.80308e-05
BSGatlas-gene-678	BSU_05529	ydzR	599875	600105	-	2	12	10	5	0.999866	-0.138738	0.913116	-0.109109	0.908313	5.80308e-05
BSGatlas-gene-679	BSU_05530	ydfR	600229	600906	-	0	3	1	2	0.999866	-0.291127	0.913505	-0.108619	0.817263	5.80308e-05
BSGatlas-gene-680	BSU_05540	ydfS	601019	601726	+	2	3	5	0	0.999866	-0.294026	0.886608	-0.142597	0.815623	5.80308e-05
BSGatlas-gene-681	BSU_05550	cotP	601741	602172	-	3	3	4	11	0.999866	0.612344	0.663634	0.434901	1.52874	5.80308e-05
BSGatlas-gene-682	BSU_05560	ydgA	602185	602427	-	4	0	2	0	0.999866	-1.7508	0.503159	-0.669528	0.297138	5.80308e-05
BSGatlas-gene-683	BSU_05570	ydgB	602441	602713	-	2	5	0	13	0.999866	0.162427	0.927554	0.0909224	1.11917	5.80308e-05
BSGatlas-gene-684	BSU_05580	ydgC	603012	603599	+	100	240	128	311	0.999866	-0.18786	0.685681	-0.404723	0.877907	5.80308e-05
BSGatlas-gene-685	BSU_05590	ydgD	603596	603940	+	16	22	10	33	0.999866	-0.511165	0.524097	-0.637043	0.701655	5.80308e-05
BSGatlas-gene-686	BSU_05600	ydgE	604103	604576	+	36	117	34	116	0.999866	-0.568092	0.352119	-0.930488	0.674508	5.80308e-05
BSGatlas-gene-687	BSU_05610	vmlR	604736	606379	-	44	164	101	200	0.999866	0.0824273	0.874965	0.157355	1.0588	5.80308e-05
BSGatlas-gene-689	BSU_05620	ydgF	606699	608075	-	555	427	746	734	0.999866	-0.0809611	0.878111	-0.153364	0.945428	5.80308e-05
BSGatlas-gene-690	BSU_05630	bstG	608246	608764	-	10	60	34	55	0.999866	-0.0188052	0.979084	-0.0262172	0.98705	5.80308e-05
BSGatlas-gene-691	BSU_05640	ydgG	608933	609391	+	3	7	12	5	0.999866	0.416483	0.742084	0.329095	1.33467	5.80308e-05
BSGatlas-gene-692	BSU_05650	ydgH	609388	612045	+	138	238	243	374	0.999866	0.153595	0.702991	0.381286	1.11234	5.80308e-05
BSGatlas-gene-693	BSU_05660	ydgI	612191	612820	-	40	44	81	58	0.999866	0.183808	0.770161	0.292164	1.13588	5.80308e-05
BSGatlas-gene-694	BSU_05670	ydgJ	612836	613330	-	27	23	23	37	0.999866	-0.436718	0.539841	-0.613053	0.738813	5.80308e-05
BSGatlas-gene-695	BSU_05680	ydgK	613641	614849	+	106	230	167	347	0.999866	0.0571506	0.894955	0.132036	1.04041	5.80308e-05
BSGatlas-gene-696	BSU_05690	ydhB	614885	615622	-	29	45	36	78	0.999866	9.79603e-05	0.999866	0.000167458	1.00007	5.80308e-05
BSGatlas-gene-697	BSU_05700	ydhC	615871	616545	+	16	27	27	37	0.999866	0.0271484	0.968123	0.0399621	1.019	5.80308e-05
BSGatlas-gene-698	BSU_05710	ydhD	616672	617934	+	20	52	66	50	0.999866	0.302203	0.633639	0.476611	1.23303	5.80308e-05
BSGatlas-gene-699	BSU_05720	ydhE	618095	619282	+	292	161	117	190	0.999866	-1.3733	0.0217747	-2.29428	0.386006	5.80308e-05
BSGatlas-gene-700	BSU_05730	ydhF	619321	620031	-	12	6	8	16	0.999866	-0.39346	0.70656	-0.37648	0.761302	5.80308e-05
BSGatlas-gene-701	BSU_05740	phoB	620097	621485	-	5	11	23	22	0.999866	1.03638	0.247267	1.15701	2.05108	5.80308e-05
BSGatlas-gene-702	BSU_05750	fra	621847	622218	+	57	115	80	149	0.999866	-0.142194	0.762998	-0.301547	0.90614	5.80308e-05
BSGatlas-gene-703	BSU_05760	ydhH	622293	622790	-	0	19	6	10	0.999866	-0.473918	0.742123	-0.329043	0.720007	5.80308e-05
BSGatlas-gene-704	BSU_05770	ydhI	622808	623290	-	7	7	9	25	0.999866	0.560666	0.576109	0.559078	1.47495	5.80308e-05
BSGatlas-gene-705	BSU_05780	ydhJ	623373	624350	+	29	104	40	108	0.999866	-0.343521	0.5663	-0.573508	0.788115	5.80308e-05
BSGatlas-gene-706	BSU_05790	ydhK	624492	625109	+	40	75	69	91	0.999866	-0.0456903	0.928402	-0.0898553	0.968826	5.80308e-05
BSGatlas-gene-707	BSU_05800	pbuE	625125	626291	-	12	29	18	37	0.999866	-0.111937	0.877662	-0.153933	0.925345	5.80308e-05
BSGatlas-gene-709	BSU_05810	gmuB	626622	626933	+	7	46	16	32	0.999866	-0.525526	0.523985	-0.637214	0.694706	5.80308e-05
BSGatlas-gene-710	BSU_05820	gmuA	626933	627265	+	6	16	12	25	0.999866	0.225463	0.800231	0.253048	1.16915	5.80308e-05
BSGatlas-gene-711	BSU_05830	gmuC	627284	628612	+	51	78	44	92	0.999866	-0.547648	0.298908	-1.03878	0.684134	5.80308e-05
BSGatlas-gene-712	BSU_05840	gmuD	628630	630027	+	45	100	63	137	0.999866	-0.0931951	0.853723	-0.184371	0.937444	5.80308e-05
BSGatlas-gene-713	BSU_05850	gmuR	630170	630883	+	36	59	69	49	0.999866	-0.150892	0.804113	-0.248027	0.900693	5.80308e-05
BSGatlas-gene-714	BSU_05860	gmuE	630912	631811	+	21	46	19	64	0.999866	-0.300393	0.656792	-0.444347	0.812031	5.80308e-05
BSGatlas-gene-715	BSU_05870	gmuF	631808	632755	+	19	31	27	39	0.999866	-0.159484	0.808161	-0.242799	0.895345	5.80308e-05
BSGatlas-gene-716	BSU_05880	gmuG	632774	633862	+	41	74	59	100	0.999866	-0.0961568	0.849974	-0.189151	0.935522	5.80308e-05
BSGatlas-gene-717	BSU_05890	ydhU/1	633923	634651	-	0	2	1	3	0.999866	0.630345	0.818134	0.229946	1.54793	5.80308e-05
BSGatlas-gene-718	BSU_05899	ydhU/2	634651	634776	-	1	0	1	0	0.999866	-0.683321	0.863873	-0.171446	0.62273	5.80308e-05
BSGatlas-gene-727	BSU_05900	thiL	640662	641639	+	36	89	83	151	0.999866	0.389269	0.434051	0.782278	1.30973	5.80308e-05
BSGatlas-gene-728	BSU_05910	tsaE	641654	642130	+	83	115	105	177	0.999866	-0.107853	0.816154	-0.232495	0.927968	5.80308e-05
BSGatlas-gene-729	BSU_05920	tsaB	642111	642800	+	64	117	152	149	0.999866	0.250344	0.603548	0.519305	1.18949	5.80308e-05
BSGatlas-gene-730	BSU_05930	ydiD	642810	643265	+	20	50	25	53	0.999866	-0.375763	0.550992	-0.596275	0.770698	5.80308e-05
BSGatlas-gene-731	BSU_05940	tsaD	643258	644298	+	102	234	166	306	0.999866	-0.0379955	0.929061	-0.0890263	0.974007	5.80308e-05
BSGatlas-gene-732	BSU_05950	ydiF	644528	646456	-	165	221	196	256	0.999866	-0.363938	0.403189	-0.83594	0.777041	5.80308e-05
BSGatlas-gene-733	BSU_05960	ydiG	646582	647094	+	186	263	257	392	0.999866	-0.0712134	0.863297	-0.172179	0.951837	5.80308e-05
BSGatlas-gene-734	BSU_05970	rex	647091	647738	+	69	103	126	173	0.999866	0.224989	0.625394	0.48822	1.16877	5.80308e-05
BSGatlas-gene-735	BSU_05980	tatAY	647760	647933	+	94	214	104	307	0.999866	-0.175648	0.723862	-0.353302	0.88537	5.80308e-05
BSGatlas-gene-736	BSU_05990	tatCY	647940	648704	+	3816	1659	2460	3329	0.999866	-0.751779	0.222205	-1.22069	0.593871	5.80308e-05
BSGatlas-gene-737	BSU_06000	ydiK	648742	648933	-	8	9	5	12	0.999866	-0.684597	0.524706	-0.636108	0.622179	5.80308e-05
BSGatlas-gene-738	BSU_06010	ydiL	648930	649664	-	59	86	77	106	0.999866	-0.242303	0.622954	-0.491668	0.845395	5.80308e-05
BSGatlas-gene-739	BSU_06020	groES	649903	650187	+	1144	1847	2690	2260	0.999866	0.241598	0.582093	0.550331	1.1823	5.80308e-05
BSGatlas-gene-740	BSU_06030	groEL	650234	651868	+	6804	11818	11163	12096	0.999866	-0.186268	0.628678	-0.483588	0.878876	5.80308e-05
BSGatlas-gene-741	BSU_06033	ydzT/1	651977	652084	-	1	2	1	0	0.999866	-1.94876	0.506343	-0.664542	0.259038	5.80308e-05
BSGatlas-gene-742	BSU_06034	ydzT/2	652087	652245	-	1	0	1	0	0.999866	-0.683321	0.863873	-0.171446	0.62273	5.80308e-05
BSGatlas-gene-743	BSU_06036	ydzT/3	652290	652418	-	2	0	0	0	0.999866	-3.43631	0.399665	-0.842219	0.092378	5.80308e-05
BSGatlas-gene-745	BSU_06038	ydzT/5	652713	653018	-	0	3	0	0	0.999866	-3.1933	0.468119	-0.725543	0.109325	5.80308e-05
BSGatlas-gene-746	BSU_06040	ydiM	653432	653812	+	5	16	8	14	0.999866	-0.405351	0.684958	-0.405706	0.755053	5.80308e-05
BSGatlas-gene-747	BSU_06048	ydzU	654071	654343	+	0	0	1	5	0.999866	3.27609	0.306392	1.02282	9.68729	5.80308e-05
BSGatlas-gene-748	BSU_06049	ydzV	654333	654692	+	6	6	10	5	0.999866	-0.196562	0.871359	-0.161933	0.872628	5.80308e-05
BSGatlas-gene-750	BSU_06060	ydiO	655223	656506	+	72	172	140	261	0.999866	0.193921	0.663286	0.435381	1.14387	5.80308e-05
BSGatlas-gene-751	BSU_06070	ydiP	656528	657697	+	234	321	290	486	0.999866	-0.140251	0.733764	-0.340124	0.907361	5.80308e-05
BSGatlas-gene-752	BSU_06073	ydzW/1	657793	658062	-	71	83	127	81	0.999866	-0.0842293	0.8872	-0.141848	0.943288	5.80308e-05
BSGatlas-gene-753	BSU_06074	ydzW/2	658061	658189	-	3	4	2	2	0.999866	-1.36598	0.426945	-0.79443	0.38797	5.80308e-05
BSGatlas-gene-754	BSU_06076	ydzW/3	658189	658605	-	31	35	29	56	0.999866	-0.305089	0.628234	-0.484214	0.809392	5.80308e-05
BSGatlas-gene-756	BSU_06077	ydzW/4	658615	658758	-	2	7	9	4	0.999866	0.231465	0.866931	0.167558	1.17403	5.80308e-05
BSGatlas-gene-757	BSU_06078	ydzW/5	658813	659010	-	0	8	14	7	0.999866	1.26752	0.389688	0.860183	2.40747	5.80308e-05
BSGatlas-gene-758	BSU_06079	ydzW/6	659010	659129	-	0	0	3	3	0.999866	3.47371	0.244504	1.1638	11.1094	5.80308e-05
BSGatlas-gene-759	BSU_06083	ydzW/7	659129	659221	-	3	16	11	16	0.999866	0.120778	0.906384	0.117601	1.08732	5.80308e-05
BSGatlas-gene-761	BSU_06090	ydiR	659623	660564	+	155	380	387	568	0.999866	0.354644	0.377311	0.882861	1.27867	5.80308e-05
BSGatlas-gene-762	BSU_06100	ydiS	660596	661627	+	54	339	111	477	0.999866	0.119909	0.858382	0.178435	1.08667	5.80308e-05
BSGatlas-gene-763	BSU_06110	ydjA	661630	663027	+	35	238	69	281	0.999866	-0.088183	0.898834	-0.127135	0.940707	5.80308e-05
BSGatlas-gene-765	BSU_06120	ydjB	663601	663936	+	3	4	5	18	0.999866	1.02255	0.420368	0.805782	2.0315	5.80308e-05
BSGatlas-gene-766	BSU_06130	ydjC	664319	664669	+	12	12	12	15	0.999866	-0.460922	0.61048	-0.509389	0.726522	5.80308e-05
BSGatlas-gene-767	BSU_06140	gutR	664775	667264	-	90	208	118	381	0.999866	0.14316	0.779606	0.279832	1.10432	5.80308e-05
BSGatlas-gene-768	BSU_06150	gutB	667466	668527	+	40	116	58	107	0.999866	-0.404821	0.436818	-0.777578	0.75533	5.80308e-05
BSGatlas-gene-769	BSU_06160	gutP	668601	669992	+	36	55	38	66	0.999866	-0.40563	0.468201	-0.72541	0.754907	5.80308e-05
BSGatlas-gene-770	BSU_06170	fruC	670087	671049	+	966	1762	1724	1903	0.999866	-0.0881961	0.819639	-0.228009	0.940698	5.80308e-05
BSGatlas-gene-771	BSU_06180	pspA	671245	671928	+	156	237	406	344	0.999866	0.432434	0.356771	0.921535	1.34951	5.80308e-05
BSGatlas-gene-772	BSU_06190	ydjG	671994	673019	+	175	370	409	482	0.999866	0.230608	0.569383	0.568961	1.17333	5.80308e-05
BSGatlas-gene-773	BSU_06200	ydjH	673019	673783	+	128	237	204	360	0.999866	0.06203	0.879415	0.151711	1.04393	5.80308e-05
BSGatlas-gene-774	BSU_06210	ydjI	673814	674785	+	115	373	369	572	0.999866	0.511671	0.249632	1.15124	1.4257	5.80308e-05
BSGatlas-gene-775	BSU_06220	ydjJ	674832	675857	-	2	9	10	15	0.999866	0.761739	0.503102	0.669616	1.69553	5.80308e-05
BSGatlas-gene-776	BSU_06230	iolT	676442	677863	+	13	19	11	27	0.999866	-0.395687	0.62688	-0.486123	0.760127	5.80308e-05
BSGatlas-gene-777	BSU_06240	bdhA	677911	678951	-	2418	3135	3928	3595	0.999866	-0.109856	0.803255	-0.249137	0.926681	5.80308e-05
BSGatlas-gene-779	BSU_06250	ydjM	679390	679761	+	374	363	605	812	0.999866	0.274491	0.552521	0.593986	1.20957	5.80308e-05
BSGatlas-gene-780	BSU_06260	ydjN	679827	680873	+	37	169	100	177	0.999866	0.025144	0.963955	0.045191	1.01758	5.80308e-05
BSGatlas-gene-781	BSU_06269	ydzJ	680907	681065	-	1	10	4	15	0.999866	0.346162	0.797366	0.256757	1.27117	5.80308e-05
BSGatlas-gene-782	BSU_06270	ydjO	681255	681464	-	42	151	101	216	0.999866	0.247784	0.63687	0.47208	1.18738	5.80308e-05
BSGatlas-gene-783	BSU_06280	ydjP	681547	682362	-	79	191	191	229	0.999866	0.180893	0.684202	0.406736	1.13359	5.80308e-05
BSGatlas-gene-784	BSU_06290	yeaA	682375	683364	-	20	45	66	54	0.999866	0.46178	0.457069	0.743681	1.37724	5.80308e-05
BSGatlas-gene-785	BSU_06300	cotA	683462	685003	-	14	36	19	58	0.999866	0.0507677	0.942975	0.0715311	1.03582	5.80308e-05
BSGatlas-gene-786	BSU_06310	gabP	685155	686564	-	29	95	97	87	0.999866	0.205531	0.719242	0.359473	1.15311	5.80308e-05
BSGatlas-gene-788	BSU_06320	mneS	686962	687834	+	158	223	286	496	0.999866	0.41607	0.318149	0.998269	1.33429	5.80308e-05
BSGatlas-gene-789	BSU_06330	yeaC	688184	689146	+	74	117	103	211	0.999866	0.0995924	0.830556	0.213988	1.07147	5.80308e-05
BSGatlas-gene-790	BSU_06340	yeaD	689146	690342	+	228	238	228	337	0.999866	-0.387469	0.401995	-0.838064	0.76447	5.80308e-05
BSGatlas-gene-791	BSU_06350	yebA	690364	692577	+	203	265	251	351	0.999866	-0.244478	0.566003	-0.573949	0.844121	5.80308e-05
BSGatlas-gene-793	BSU_06360	guaA	692740	694281	+	3105	5707	5599	9349	0.999866	0.20195	0.569594	0.56865	1.15025	5.80308e-05
BSGatlas-gene-795	BSU_06370	pbuG	694662	695984	+	1312	2319	3070	3679	0.999866	0.375723	0.314716	1.00538	1.29749	5.80308e-05
BSGatlas-gene-796	BSU_06380	yebC	696195	696998	+	104	219	170	240	0.999866	-0.163384	0.69712	-0.389211	0.892928	5.80308e-05
BSGatlas-gene-797	BSU_06390	yebD	697157	697324	+	21	13	14	23	0.999866	-0.636888	0.453836	-0.749035	0.643099	5.80308e-05
BSGatlas-gene-798	BSU_06400	yebE	697538	698092	+	51	67	97	78	0.999866	0.0449301	0.936797	0.0792959	1.03163	5.80308e-05
BSGatlas-gene-799	BSU_06410	yebG	698092	698289	+	9	13	9	16	0.999866	-0.421617	0.64995	-0.453832	0.746587	5.80308e-05
BSGatlas-gene-802	BSU_06420	purE	698612	699100	+	5855	14990	9017	20992	0.999866	-0.011307	0.97816	-0.0273758	0.992193	5.80308e-05
BSGatlas-gene-803	BSU_06430	purK	699093	700235	+	3238	6739	6059	9226	0.999866	0.0964123	0.786048	0.271446	1.06911	5.80308e-05
BSGatlas-gene-804	BSU_06440	purB	700232	701527	+	3119	7587	7682	10839	0.999866	0.316912	0.393445	0.853387	1.24566	5.80308e-05
BSGatlas-gene-805	BSU_06450	purC	701601	702326	+	1783	3058	2891	5060	0.999866	0.132894	0.713861	0.366676	1.09649	5.80308e-05
BSGatlas-gene-806	BSU_06460	purS	702319	702573	+	363	1287	1185	2008	0.999866	0.524053	0.237738	1.18066	1.43799	5.80308e-05
BSGatlas-gene-807	BSU_06470	purQ	702570	703253	+	1462	2216	2464	3146	0.999866	0.0461341	0.902967	0.121914	1.03249	5.80308e-05
BSGatlas-gene-808	BSU_06480	purL	703237	705465	+	3400	5592	6797	7459	0.999866	0.143543	0.710696	0.370922	1.10461	5.80308e-05
BSGatlas-gene-809	BSU_06490	purF	705441	706871	+	5792	6278	10929	8142	0.999866	0.101697	0.838161	0.204247	1.07303	5.80308e-05
BSGatlas-gene-810	BSU_06500	purM	706973	708013	+	973	1717	2017	2478	0.999866	0.217925	0.55884	0.584565	1.16306	5.80308e-05
BSGatlas-gene-811	BSU_06510	purN	708010	708597	+	418	789	695	869	0.999866	-0.137098	0.718124	-0.360967	0.909347	5.80308e-05
BSGatlas-gene-812	BSU_06520	purH	708594	710132	+	2372	3740	5138	5379	0.999866	0.259348	0.514772	0.651426	1.19694	5.80308e-05
BSGatlas-gene-813	BSU_06530	purD	710148	711416	+	1658	2145	3302	3066	0.999866	0.193262	0.660297	0.439504	1.14335	5.80308e-05
BSGatlas-gene-814	BSU_06540	yezC	711456	711875	-	9	19	22	36	0.999866	0.518857	0.492814	0.685841	1.43282	5.80308e-05
BSGatlas-gene-815	BSU_06550	yecA	712019	713293	+	8	29	23	28	0.999866	0.0566483	0.941778	0.0730358	1.04005	5.80308e-05
BSGatlas-gene-816	BSU_06559	yezF	713308	713535	-	0	4	2	2	0.999866	-0.204307	0.930646	-0.0870319	0.867955	5.80308e-05
BSGatlas-gene-817	BSU_06560	yerA	713664	715406	+	4510	1576	1521	2502	0.999866	-1.49391	0.0232446	-2.26939	0.35505	5.80308e-05
BSGatlas-gene-818	BSU_06570	yerB	715433	716428	+	2785	1534	1672	2362	0.999866	-0.895026	0.114797	-1.57699	0.537737	5.80308e-05
BSGatlas-gene-819	BSU_06580	yerC	716431	716745	+	373	483	446	608	0.999866	-0.307044	0.456145	-0.74521	0.808296	5.80308e-05
BSGatlas-gene-820	BSU_06590	yerD	716780	718357	-	52	71	64	54	0.999866	-0.585414	0.306399	-1.02281	0.666458	5.80308e-05
BSGatlas-gene-821	BSU_06600	pcrB	718622	719308	+	141	154	159	238	0.999866	-0.226384	0.630583	-0.480906	0.854775	5.80308e-05
BSGatlas-gene-822	BSU_06610	pcrA	719370	721589	+	504	762	867	1324	0.999866	0.201274	0.59534	0.531114	1.14971	5.80308e-05
BSGatlas-gene-823	BSU_06620	ligA	721613	723619	+	945	1523	1607	2033	0.999866	0.0130033	0.972417	0.0345775	1.00905	5.80308e-05
BSGatlas-gene-824	BSU_06630	yerH	723635	724825	+	202	319	335	456	0.999866	0.040231	0.919783	0.100707	1.02828	5.80308e-05
BSGatlas-gene-825	BSU_06640	yerI	724987	725997	+	319	959	532	994	0.999866	-0.218419	0.606682	-0.514816	0.859507	5.80308e-05
BSGatlas-gene-827	BSU_06650	sapB	726035	726733	-	81	204	96	333	0.999866	-0.0014383	0.997853	-0.0026907	0.999004	5.80308e-05
BSGatlas-gene-828	BSU_06660	opuE	726840	728318	-	471	575	542	692	0.999866	-0.372536	0.377163	-0.883136	0.772423	5.80308e-05
BSGatlas-gene-829	BSU_06670	gatC	728732	729022	+	239	357	449	727	0.999866	0.380309	0.334816	0.96446	1.30162	5.80308e-05
BSGatlas-gene-830	BSU_06680	gatA	729038	730495	+	3470	3917	5252	6311	0.999866	0.0255781	0.952127	0.0600358	1.01789	5.80308e-05
BSGatlas-gene-831	BSU_06690	gatB	730509	731939	+	1551	2847	2480	3473	0.999866	-0.0972813	0.785986	-0.271527	0.934793	5.80308e-05
BSGatlas-gene-832	BSU_06700	yerO	731954	732823	-	34	80	72	121	0.999866	0.24606	0.626859	0.486153	1.18596	5.80308e-05
BSGatlas-gene-833	BSU_06710	swrC	732955	736113	+	1995	3755	4401	4581	0.999866	0.160495	0.68231	0.409314	1.11767	5.80308e-05
BSGatlas-gene-834	BSU_06720	dgkB	736436	737347	+	757	918	1451	1516	0.999866	0.242347	0.577899	0.556456	1.18292	5.80308e-05
BSGatlas-gene-835	BSU_06730	rlmCD	737603	738982	+	150	331	246	406	0.999866	-0.0811201	0.839879	-0.202048	0.945323	5.80308e-05
BSGatlas-gene-836	BSU_06740	yefB	738995	739897	-	2	7	1	7	0.999866	-0.750522	0.637836	-0.470726	0.594388	5.80308e-05
BSGatlas-gene-837	BSU_06750	yefC	739878	740213	+	3	0	1	4	0.999866	-0.343108	0.879801	-0.151222	0.788341	5.80308e-05
BSGatlas-gene-838	BSU_06760	dnmA	740288	742927	+	43	168	95	165	0.999866	-0.123069	0.816212	-0.232419	0.918232	5.80308e-05
BSGatlas-gene-839	BSU_06770	yeeB	742939	744738	+	40	88	95	131	0.999866	0.322211	0.507022	0.663482	1.25024	5.80308e-05
BSGatlas-gene-840	BSU_06780	yeeC	744851	745999	+	23	54	56	45	0.999866	-0.0215841	0.972395	-0.0346048	0.98515	5.80308e-05
BSGatlas-gene-841	BSU_06790	yeeD	746261	746566	-	1	0	1	0	0.999866	-0.683321	0.863873	-0.171446	0.62273	5.80308e-05
BSGatlas-gene-842	BSU_06800	yezA	746633	746839	-	2	2	2	0	0.999866	-1.40983	0.557442	-0.586645	0.376357	5.80308e-05
BSGatlas-gene-843	BSU_06811	yezG	747079	747534	-	18	26	24	43	0.999866	-0.00282841	0.996673	-0.00416986	0.998041	5.80308e-05
BSGatlas-gene-844	BSU_06812	yeeF	747554	749563	-	72	120	109	194	0.999866	0.0709193	0.875439	0.156754	1.05039	5.80308e-05
BSGatlas-gene-845	BSU_06820	yeeG	749775	750797	+	2	3	3	8	0.999866	0.496197	0.752197	0.315743	1.41049	5.80308e-05
BSGatlas-gene-846	BSU_06830	rapH	750959	752089	+	11	74	34	73	0.999866	-0.0527486	0.94165	-0.0731965	0.964098	5.80308e-05
BSGatlas-gene-847	BSU_06839	phrH	752079	752252	+	18	61	32	59	0.999866	-0.2595	0.678969	-0.413871	0.835377	5.80308e-05
BSGatlas-gene-848	BSU_06840	yeeI	752412	753131	+	744	1473	1082	1837	0.999866	-0.149559	0.681236	-0.410777	0.901526	5.80308e-05
BSGatlas-gene-849	BSU_06850	yeeK	753265	753702	+	15	77	35	136	0.999866	0.404596	0.568408	0.570397	1.32372	5.80308e-05
BSGatlas-gene-850	BSU_06860	yezE	753817	754401	+	90	154	144	213	0.999866	-0.00731342	0.986469	-0.0169588	0.994944	5.80308e-05
BSGatlas-gene-851	BSU_06870	yesE	754480	754923	+	8	47	25	28	0.999866	-0.373702	0.635887	-0.473458	0.7718	5.80308e-05
BSGatlas-gene-852	BSU_06880	yesF	754920	755780	+	18	43	27	43	0.999866	-0.306082	0.631518	-0.479591	0.808835	5.80308e-05
BSGatlas-gene-853	BSU_06890	cotJA	755907	756155	+	2	4	3	6	0.999866	0.0214624	0.989071	0.0136982	1.01499	5.80308e-05
BSGatlas-gene-854	BSU_06900	cotJB	756139	756402	+	5	6	10	11	0.999866	0.360239	0.747095	0.322472	1.28364	5.80308e-05
BSGatlas-gene-855	BSU_06910	cotJC	756417	756986	+	3	17	26	20	0.999866	0.904646	0.337779	0.958562	1.87208	5.80308e-05
BSGatlas-gene-856	BSU_06920	yesJ	757111	757653	+	370	251	454	347	0.999866	-0.293665	0.616837	-0.500339	0.815827	5.80308e-05
BSGatlas-gene-857	BSU_06930	yesK	757676	757978	+	13	16	24	34	0.999866	0.395351	0.598728	0.526231	1.31526	5.80308e-05
BSGatlas-gene-858	BSU_06940	yesL	758093	758722	+	22	40	29	65	0.999866	0.00340975	0.995603	0.0055104	1.00237	5.80308e-05
BSGatlas-gene-859	BSU_06950	yesM	758719	760452	+	11	29	23	46	0.999866	0.266479	0.706253	0.376893	1.20287	5.80308e-05
BSGatlas-gene-860	BSU_06960	yesN	760452	761558	+	23	100	34	104	0.999866	-0.315866	0.626757	-0.486296	0.803369	5.80308e-05
BSGatlas-gene-861	BSU_06970	rhiL	761662	762945	+	9	30	14	65	0.999866	0.442281	0.58731	0.542739	1.35875	5.80308e-05
BSGatlas-gene-862	BSU_06980	rhiF	762942	763871	+	13	15	14	30	0.999866	-0.0185496	0.981796	-0.0228177	0.987225	5.80308e-05
BSGatlas-gene-863	BSU_06990	rhiG	763875	764765	+	5	16	10	19	0.999866	-0.0191965	0.983909	-0.0201678	0.986782	5.80308e-05
BSGatlas-gene-864	BSU_07000	rhiN	764781	765815	+	8	33	21	30	0.999866	-0.092285	0.905213	-0.119079	0.938036	5.80308e-05
BSGatlas-gene-865	BSU_07010	rhgR	765838	768123	+	13	28	19	60	0.999866	0.338394	0.640793	0.46659	1.26435	5.80308e-05
BSGatlas-gene-866	BSU_07020	yesT	768137	768835	+	4	2	6	7	0.999866	0.402547	0.778471	0.281312	1.32184	5.80308e-05
BSGatlas-gene-867	BSU_07030	yesU	768828	769490	+	5	14	4	0	0.999866	-2.48367	0.103715	-1.62711	0.178789	5.80308e-05
BSGatlas-gene-868	BSU_07040	yesV	769487	770113	+	2	5	3	4	0.999866	-0.480559	0.762177	-0.302623	0.7167	5.80308e-05
BSGatlas-gene-869	BSU_07050	yesW	770234	772096	+	17	20	29	39	0.999866	0.269859	0.701042	0.383914	1.20569	5.80308e-05
BSGatlas-gene-870	BSU_07060	yesX	772142	773980	+	15	57	37	49	0.999866	-0.146255	0.822058	-0.224899	0.903593	5.80308e-05
BSGatlas-gene-871	BSU_07070	yesY	774138	774791	+	1	6	5	11	0.999866	0.749138	0.59738	0.528172	1.68079	5.80308e-05
BSGatlas-gene-872	BSU_07080	yesZ	774799	776790	+	26	58	43	106	0.999866	0.253575	0.658136	0.442488	1.19216	5.80308e-05
BSGatlas-gene-873	BSU_07090	yetA	776834	779407	+	26	45	28	58	0.999866	-0.319382	0.5978	-0.527567	0.801413	5.80308e-05
BSGatlas-gene-874	BSU_07100	lplA	779529	781037	+	9	23	19	23	0.999866	-0.0683754	0.931275	-0.0862408	0.953711	5.80308e-05
BSGatlas-gene-875	BSU_07110	lplB	781092	782048	+	12	43	20	46	0.999866	-0.221248	0.756659	-0.309871	0.857823	5.80308e-05
BSGatlas-gene-876	BSU_07120	lplC	782062	782949	+	31	49	42	57	0.999866	-0.251309	0.659948	-0.439985	0.840134	5.80308e-05
BSGatlas-gene-877	BSU_07130	lplD	782958	784298	+	37	40	47	75	0.999866	0.00944568	0.987145	0.0161123	1.00657	5.80308e-05
BSGatlas-gene-878	BSU_07140	yetF	784381	785076	+	22	35	40	35	0.999866	-0.10258	0.876104	-0.15591	0.931366	5.80308e-05
BSGatlas-gene-879	BSU_07150	hmoA	785113	785439	-	651	969	860	1874	0.999866	0.108965	0.788253	0.26858	1.07845	5.80308e-05
BSGatlas-gene-880	BSU_07160	yetH	785543	785905	-	130	144	237	281	0.999866	0.301947	0.52378	0.637529	1.23281	5.80308e-05
BSGatlas-gene-882	BSU_07170	yetI	786689	787264	+	30	60	48	97	0.999866	0.120558	0.824771	0.221412	1.08716	5.80308e-05
BSGatlas-gene-883	BSU_07180	yezB	787264	787560	+	63	79	78	106	0.999866	-0.233375	0.645784	-0.459627	0.850643	5.80308e-05
BSGatlas-gene-884	BSU_07190	yezD	787715	787882	+	1	5	2	0	0.999866	-1.7293	0.454467	-0.747988	0.301597	5.80308e-05
BSGatlas-gene-885	BSU_07200	yetJ	787992	788636	+	438	1159	873	1554	0.999866	0.111413	0.778661	0.281065	1.08029	5.80308e-05
BSGatlas-gene-886	BSU_07210	yetK	788636	789628	+	124	293	206	538	0.999866	0.265316	0.564273	0.576506	1.2019	5.80308e-05
BSGatlas-gene-887	BSU_07220	yetL	789652	790155	-	11	34	11	47	0.999866	-0.207492	0.797713	-0.256308	0.866042	5.80308e-05
BSGatlas-gene-888	BSU_07230	yetM	790318	791427	+	12	23	22	33	0.999866	0.116077	0.873193	0.159604	1.08378	5.80308e-05
BSGatlas-gene-889	BSU_07240	yetN	791462	792532	-	59	59	87	77	0.999866	-0.118777	0.838927	-0.203266	0.920968	5.80308e-05
BSGatlas-gene-890	BSU_07250	yetO	792682	795867	+	28	24	20	43	0.999866	-0.459807	0.520587	-0.642441	0.727084	5.80308e-05
BSGatlas-gene-893	BSU_07260	yfnI	796314	798233	+	1241	1657	2201	2349	0.999866	0.086539	0.835177	0.208067	1.06182	5.80308e-05
BSGatlas-gene-894	BSU_07270	yfnH	798469	799233	+	15	12	24	22	0.999866	0.140733	0.866671	0.167889	1.10246	5.80308e-05
BSGatlas-gene-895	BSU_07280	yfnG	799240	800208	+	30	30	54	25	0.999866	-0.113411	0.881467	-0.14911	0.9244	5.80308e-05
BSGatlas-gene-896	BSU_07290	yfnF	800232	801143	+	27	25	59	33	0.999866	0.279723	0.705493	0.377916	1.21396	5.80308e-05
BSGatlas-gene-897	BSU_07300	yfnE	801172	802350	+	27	43	44	47	0.999866	-0.146419	0.80798	-0.243032	0.90349	5.80308e-05
BSGatlas-gene-898	BSU_07310	yfnD	802351	803286	+	27	39	47	54	0.999866	0.0615099	0.918048	0.102893	1.04356	5.80308e-05
BSGatlas-gene-899	BSU_07320	yfnC	803317	804546	-	259	723	464	736	0.999866	-0.176102	0.66666	-0.430736	0.885091	5.80308e-05
BSGatlas-gene-900	BSU_07330	yfnB	804657	805364	-	70	101	60	141	0.999866	-0.420409	0.408391	-0.826729	0.747213	5.80308e-05
BSGatlas-gene-901	BSU_07340	mtrA	805456	806841	-	125	286	271	498	0.999866	0.37534	0.360806	0.91383	1.29715	5.80308e-05
BSGatlas-gene-902	BSU_07350	yfmT	807091	808548	+	5954	6671	10257	9876	0.999866	0.0844645	0.851855	0.186752	1.06029	5.80308e-05
BSGatlas-gene-903	BSU_07360	yfmS	808562	809422	+	1261	1395	1614	1904	0.999866	-0.216657	0.618565	-0.497886	0.860557	5.80308e-05
BSGatlas-gene-904	BSU_07370	yfmR	809557	811446	+	385	332	445	537	0.999866	-0.224725	0.649495	-0.454464	0.855758	5.80308e-05
BSGatlas-gene-905	BSU_07380	yfmQ	811569	812015	+	1857	969	1025	1439	0.999866	-1.00307	0.0840924	-1.72742	0.498938	5.80308e-05
BSGatlas-gene-906	BSU_07390	yfmP	812140	812562	+	26	44	30	71	0.999866	-0.0885169	0.883957	-0.145955	0.940489	5.80308e-05
BSGatlas-gene-907	BSU_07400	yfmO	812628	813818	+	52	95	60	114	0.999866	-0.333384	0.499299	-0.675593	0.793672	5.80308e-05
BSGatlas-gene-908	BSU_07410	yfmN	814109	814264	+	0	0	3	5	0.999866	3.81798	0.163955	1.39189	14.1035	5.80308e-05
BSGatlas-gene-909	BSU_07420	yfmM	814384	815940	-	264	549	473	797	0.999866	0.108565	0.775227	0.285544	1.07816	5.80308e-05
BSGatlas-gene-910	BSU_07430	yfmL	816113	817243	+	114	310	296	448	0.999866	0.345021	0.414237	0.81646	1.27017	5.80308e-05
BSGatlas-gene-911	BSU_07440	yfmK	817311	817757	+	16	46	24	60	0.999866	-0.0914752	0.890351	-0.13786	0.938563	5.80308e-05
BSGatlas-gene-912	BSU_07450	yfmJ	817810	818829	-	175	272	203	330	0.999866	-0.337507	0.409085	-0.825506	0.791408	5.80308e-05
BSGatlas-gene-914	BSU_07460	yfmI	819311	820531	-	3	7	4	11	0.999866	0.009932	0.993804	0.00776549	1.00691	5.80308e-05
BSGatlas-gene-916	BSU_07480	yfmG	820867	822330	+	9	23	29	19	0.999866	0.206771	0.801176	0.251826	1.1541	5.80308e-05
BSGatlas-gene-917	BSU_07490	fecF	822903	823703	-	203	358	221	391	0.999866	-0.451155	0.257034	-1.13343	0.731457	5.80308e-05
BSGatlas-gene-918	BSU_07500	fecE	823716	824717	-	252	330	320	491	0.999866	-0.142644	0.731437	-0.343215	0.905857	5.80308e-05
BSGatlas-gene-919	BSU_07510	fecD	824714	825715	-	189	200	225	330	0.999866	-0.147561	0.750124	-0.318476	0.902776	5.80308e-05
BSGatlas-gene-920	BSU_07520	fecC	825787	826734	-	540	510	764	643	0.999866	-0.183513	0.719219	-0.359503	0.880556	5.80308e-05
BSGatlas-gene-921	BSU_07530	yfmB	826843	827211	-	6	4	2	6	0.999866	-1.11814	0.431524	-0.786587	0.460687	5.80308e-05
BSGatlas-gene-923	BSU_07550	yflT	827455	827802	+	106	108	183	166	0.999866	0.11023	0.835266	0.207953	1.0794	5.80308e-05
BSGatlas-gene-924	BSU_07560	pel	827993	829255	+	1806	3149	2231	3751	0.999866	-0.301465	0.401862	-0.838301	0.811428	5.80308e-05
BSGatlas-gene-925	BSU_07570	yflS	829382	830818	+	60	101	99	99	0.999866	-0.205942	0.68152	-0.41039	0.866972	5.80308e-05
BSGatlas-gene-926	BSU_07580	citS	830945	832573	+	182	229	281	341	0.999866	0.00339053	0.99387	0.00768244	1.00235	5.80308e-05
BSGatlas-gene-927	BSU_07590	citT	832545	833225	+	14	30	21	41	0.999866	-0.0551883	0.936623	-0.0795148	0.962469	5.80308e-05
BSGatlas-gene-928	BSU_07600	yflP	833228	834187	+	23	106	48	105	0.999866	-0.186908	0.761221	-0.303878	0.878486	5.80308e-05
BSGatlas-gene-929	BSU_07610	citM	834383	835684	+	18	93	36	140	0.999866	0.179122	0.798008	0.255927	1.13219	5.80308e-05
BSGatlas-gene-930	BSU_07620	yflN	835740	836534	+	4	35	32	65	0.999866	0.942209	0.24298	1.16757	1.92147	5.80308e-05
BSGatlas-gene-931	BSU_07630	nos	836653	837744	+	165	313	256	440	0.999866	-0.0150313	0.969763	-0.0379056	0.989635	5.80308e-05
BSGatlas-gene-932	BSU_07640	yflL	837735	838010	-	11	41	12	30	0.999866	-0.791696	0.309384	-1.01652	0.577665	5.80308e-05
BSGatlas-gene-933	BSU_07650	yflK	838077	838742	+	106	306	208	440	0.999866	0.150955	0.739376	0.332679	1.1103	5.80308e-05
BSGatlas-gene-934	BSU_07660	yflJ	838783	838920	-	24	28	11	54	0.999866	-0.44725	0.568281	-0.570585	0.733439	5.80308e-05
BSGatlas-gene-936	BSU_07670	yflI	839077	839232	-	11	13	10	13	0.999866	-0.667575	0.469215	-0.723757	0.629564	5.80308e-05
BSGatlas-gene-937	BSU_07680	yflH	839339	839653	-	22	90	39	95	0.999866	-0.207115	0.738951	-0.333243	0.866268	5.80308e-05
BSGatlas-gene-938	BSU_07690	yflG	839735	840484	-	159	267	217	357	0.999866	-0.14621	0.717273	-0.362106	0.903621	5.80308e-05
BSGatlas-gene-939	BSU_07700	nagP	840656	842014	+	701	1714	1051	2344	0.999866	-0.0494231	0.903589	-0.121128	0.966323	5.80308e-05
BSGatlas-gene-940	BSU_07710	ltaS	842047	843996	-	1123	1876	2097	2283	0.999866	0.0298392	0.939212	0.0762601	1.0209	5.80308e-05
BSGatlas-gene-941	BSU_07720	yflD	844097	844234	+	2	0	0	0	0.999866	-3.43631	0.399665	-0.842219	0.092378	5.80308e-05
BSGatlas-gene-942	BSU_07735	yflB	844253	844645	+	7	26	14	24	0.999866	-0.243155	0.771457	-0.29047	0.844895	5.80308e-05
BSGatlas-gene-943	BSU_07750	yflA	844770	846185	+	330	371	482	333	0.999866	-0.321458	0.540251	-0.612434	0.80026	5.80308e-05
BSGatlas-gene-944	BSU_07760	yfkT	846182	847258	-	15	8	22	17	0.999866	0.0855723	0.927068	0.0915342	1.06111	5.80308e-05
BSGatlas-gene-945	BSU_07770	yfkS	847282	847482	-	1	0	0	3	0.999866	0.473255	0.892199	0.135522	1.38824	5.80308e-05
BSGatlas-gene-946	BSU_07780	yfkR	847498	848652	-	4	11	4	6	0.999866	-1.06122	0.389077	-0.861292	0.479228	5.80308e-05
BSGatlas-gene-947	BSU_07790	yfkQ	848633	850174	-	2	10	9	8	0.999866	0.167513	0.891505	0.1364	1.12312	5.80308e-05
BSGatlas-gene-948	BSU_07800	treP	850367	851779	+	35	114	57	130	0.999866	-0.165913	0.762713	-0.30192	0.891364	5.80308e-05
BSGatlas-gene-949	BSU_07810	treA	851850	853535	+	21	41	22	60	0.999866	-0.203488	0.755347	-0.311597	0.868449	5.80308e-05
BSGatlas-gene-950	BSU_07820	treR	853556	854272	+	110	199	136	301	0.999866	-0.101681	0.818592	-0.229357	0.931947	5.80308e-05
BSGatlas-gene-951	BSU_07830	hypO	854412	855077	+	115	157	151	210	0.999866	-0.186943	0.674725	-0.419673	0.878465	5.80308e-05
BSGatlas-gene-952	BSU_07840	yfkN	855114	859502	-	96	223	200	272	0.999866	0.0828262	0.845286	0.195137	1.05909	5.80308e-05
BSGatlas-gene-953	BSU_07850	yfkM	859745	860263	+	110	200	167	157	0.999866	-0.415056	0.373376	-0.890167	0.749991	5.80308e-05
BSGatlas-gene-954	BSU_07860	yfkL	860303	861493	-	62	99	136	120	0.999866	0.172974	0.735078	0.338378	1.12738	5.80308e-05
BSGatlas-gene-955	BSU_07870	yfkK	861586	861801	-	26	58	27	84	0.999866	-0.196612	0.752749	-0.315017	0.872597	5.80308e-05
BSGatlas-gene-956	BSU_07880	yfkJ	862004	862474	+	337	413	333	544	0.999866	-0.420466	0.319456	-0.995576	0.747183	5.80308e-05
BSGatlas-gene-957	BSU_07890	yfkI	862492	862812	+	52	100	47	76	0.999866	-0.850248	0.0901043	-1.69485	0.554689	5.80308e-05
BSGatlas-gene-958	BSU_07900	yfkH	862836	863663	+	212	244	245	209	0.999866	-0.570038	0.253904	-1.14092	0.673599	5.80308e-05
BSGatlas-gene-960	BSU_07910	yfkF	863862	865037	-	78	142	119	139	0.999866	-0.28048	0.540564	-0.611961	0.823317	5.80308e-05
BSGatlas-gene-961	BSU_07920	chaA	865205	866260	+	117	181	125	136	0.999866	-0.725937	0.113463	-1.58282	0.604604	5.80308e-05
BSGatlas-gene-962	BSU_07930	yfkD	866331	867125	+	23	59	25	85	0.999866	-0.159591	0.805546	-0.246176	0.895279	5.80308e-05
BSGatlas-gene-963	BSU_07940	yfkC	867164	868006	-	177	181	205	382	0.999866	0.0111068	0.981376	0.0233437	1.00773	5.80308e-05
BSGatlas-gene-964	BSU_07955	yfkA	868007	869128	-	161	230	239	302	0.999866	-0.104119	0.806996	-0.244304	0.930373	5.80308e-05
BSGatlas-gene-965	BSU_07970	yfjT	869273	869458	+	13	20	10	31	0.999866	-0.34776	0.67217	-0.423172	0.785803	5.80308e-05
BSGatlas-gene-966	BSU_07980	pdaA	869559	870350	+	4	8	9	15	0.999866	0.457117	0.671403	0.424223	1.3728	5.80308e-05
BSGatlas-gene-967	BSU_07990	yfjR	870388	871248	-	48	117	98	136	0.999866	0.0252491	0.957832	0.0528741	1.01766	5.80308e-05
BSGatlas-gene-968	BSU_08000	yfjQ	871347	872306	-	16	45	29	66	0.999866	0.115802	0.85703	0.180157	1.08358	5.80308e-05
BSGatlas-gene-969	BSU_08010	yfjP	872425	873288	+	36	69	39	96	0.999866	-0.237343	0.670101	-0.42601	0.848306	5.80308e-05
BSGatlas-gene-970	BSU_08020	yfjO	873402	874802	+	202	364	289	572	0.999866	0.0168079	0.966674	0.0417807	1.01172	5.80308e-05
BSGatlas-gene-971	BSU_08029	yfzA	875428	875694	+	2	5	0	0	0.999866	-4.70625	0.0694218	-1.81566	0.0383069	5.80308e-05
BSGatlas-gene-972	BSU_08030	yfjN	876426	877403	+	42	136	112	203	0.999866	0.358767	0.472523	0.71838	1.28233	5.80308e-05
BSGatlas-gene-973	BSU_08040	yfjM	877599	878051	+	41	84	71	155	0.999866	0.280481	0.578571	0.555473	1.2146	5.80308e-05
BSGatlas-gene-974	BSU_08050	yfjL	878081	878770	+	11	31	24	48	0.999866	0.268225	0.702044	0.382563	1.20433	5.80308e-05
BSGatlas-gene-975	BSU_08060	acoA	879002	880003	+	38	56	43	104	0.999866	-0.00435406	0.993826	-0.00773764	0.996987	5.80308e-05
BSGatlas-gene-976	BSU_08070	acoB	880007	881035	+	7	38	27	42	0.999866	0.234961	0.75836	0.307636	1.17687	5.80308e-05
BSGatlas-gene-977	BSU_08080	acoC	881049	882245	+	13	38	26	42	0.999866	-0.059088	0.930595	-0.0870965	0.959871	5.80308e-05
BSGatlas-gene-978	BSU_08090	acoL	882266	883642	+	36	113	71	157	0.999866	0.116611	0.826601	0.219063	1.08419	5.80308e-05
BSGatlas-gene-979	BSU_08100	acoR	883758	885575	+	88	276	104	551	0.999866	0.253517	0.682537	0.409004	1.19211	5.80308e-05
BSGatlas-gene-980	BSU_08110	sspH	885629	885808	+	2	4	6	25	0.999866	1.71804	0.169849	1.37269	3.2899	5.80308e-05
BSGatlas-gene-981	BSU_08120	yfjF	885844	886173	-	61	63	41	96	0.999866	-0.577164	0.316743	-1.00117	0.67028	5.80308e-05
BSGatlas-gene-982	BSU_08130	yfjE	886223	886681	-	66	30	67	62	0.999866	-0.324753	0.654035	-0.448164	0.798435	5.80308e-05
BSGatlas-gene-983	BSU_08140	yfjD	886775	887332	-	70	49	78	85	0.999866	-0.2418	0.696299	-0.390321	0.845689	5.80308e-05
BSGatlas-gene-985	BSU_08150	yfjC	887364	888131	-	30	41	38	41	0.999866	-0.402802	0.514203	-0.652307	0.756388	5.80308e-05
BSGatlas-gene-986	BSU_08160	yfjB	888143	889366	-	78	77	67	130	0.999866	-0.362254	0.501973	-0.671389	0.777948	5.80308e-05
BSGatlas-gene-987	BSU_08170	yfjA	889372	889686	-	17	17	35	58	0.999866	0.789331	0.251958	1.14561	1.72827	5.80308e-05
BSGatlas-gene-988	BSU_08180	malA	890022	891371	+	63	224	117	383	0.999866	0.27966	0.615284	0.502546	1.21391	5.80308e-05
BSGatlas-gene-989	BSU_08190	glvR	891436	892200	+	80	172	182	238	0.999866	0.244382	0.571499	0.565845	1.18459	5.80308e-05
BSGatlas-gene-990	BSU_08200	malP	892215	893798	+	62	171	82	272	0.999866	0.0346038	0.949289	0.0635991	1.02428	5.80308e-05
BSGatlas-gene-991	BSU_08210	yfiB	893904	895625	+	36	55	35	66	0.999866	-0.45848	0.417395	-0.810948	0.727752	5.80308e-05
BSGatlas-gene-992	BSU_08220	yfiC	895619	897433	+	57	74	68	96	0.999866	-0.280793	0.584489	-0.54684	0.823138	5.80308e-05
BSGatlas-gene-993	BSU_08230	catD	897588	897992	+	18	17	25	26	0.999866	-0.0745296	0.922828	-0.0968723	0.949652	5.80308e-05
BSGatlas-gene-994	BSU_08240	catE	898010	898867	+	24	30	10	50	0.999866	-0.603834	0.441244	-0.770093	0.658003	5.80308e-05
BSGatlas-gene-995	BSU_08250	yfiF	898961	899905	+	6	15	10	32	0.999866	0.41562	0.648955	0.455215	1.33387	5.80308e-05
BSGatlas-gene-996	BSU_08260	yfiG	900080	901528	+	43	77	81	109	0.999866	0.12951	0.793593	0.261647	1.09392	5.80308e-05
BSGatlas-gene-997	BSU_08270	yfiH	901555	902496	+	25	43	28	49	0.999866	-0.39622	0.515535	-0.650244	0.759846	5.80308e-05
BSGatlas-gene-998	BSU_08280	yfiI	902506	903687	+	97	163	106	289	0.999866	-0.041154	0.932396	-0.0848311	0.971877	5.80308e-05
BSGatlas-gene-999	BSU_08290	lnrJ	903811	905013	+	62	196	119	260	0.999866	0.0633774	0.897794	0.128449	1.04491	5.80308e-05
BSGatlas-gene-1000	BSU_08300	lnrK	905010	905672	+	150	340	315	401	0.999866	0.0709699	0.861794	0.174091	1.05042	5.80308e-05
BSGatlas-gene-1001	BSU_08310	lnrL	905816	906751	+	9	17	17	31	0.999866	0.321207	0.686874	0.403101	1.24938	5.80308e-05
BSGatlas-gene-1002	BSU_08320	lnrM	906764	907954	+	6	10	3	5	0.999866	-1.57231	0.20162	-1.27695	0.336269	5.80308e-05
BSGatlas-gene-1003	BSU_08330	lnrN	907968	909125	+	3	3	8	6	0.999866	0.673676	0.629454	0.482495	1.59513	5.80308e-05
BSGatlas-gene-1004	BSU_08340	padR	909198	909746	-	39	77	70	115	0.999866	0.130912	0.792888	0.262562	1.09499	5.80308e-05
BSGatlas-gene-1005	BSU_08350	lipB	910019	910651	+	61	111	125	193	0.999866	0.336951	0.452419	0.751388	1.26308	5.80308e-05
BSGatlas-gene-1006	BSU_08360	yfiQ	910840	911928	+	8	15	7	17	0.999866	-0.534066	0.573087	-0.56351	0.690605	5.80308e-05
BSGatlas-gene-1008	BSU_08370	yfiR	911964	912581	-	22	46	32	53	0.999866	-0.211083	0.725926	-0.35055	0.863889	5.80308e-05
BSGatlas-gene-1009	BSU_08380	yfiS	912547	913800	-	10	26	18	42	0.999866	0.19614	0.793406	0.26189	1.14563	5.80308e-05
BSGatlas-gene-1010	BSU_08390	bstA	913924	914460	+	96	183	163	257	0.999866	0.0465712	0.911736	0.110849	1.03281	5.80308e-05
BSGatlas-gene-1011	BSU_08400	yfiU	914457	916013	-	8	14	18	27	0.999866	0.481605	0.560242	0.582481	1.3963	5.80308e-05
BSGatlas-gene-1012	BSU_08410	yfiV	916124	916606	-	36	93	95	111	0.999866	0.230531	0.651939	0.45107	1.17327	5.80308e-05
BSGatlas-gene-1013	BSU_08425	mprF	916778	919348	+	548	808	763	1108	0.999866	-0.12374	0.746742	-0.322939	0.917805	5.80308e-05
BSGatlas-gene-1014	BSU_08440	yfiY	919366	920343	-	1116	1177	1607	1812	0.999866	-0.0495076	0.9121	-0.11039	0.966266	5.80308e-05
BSGatlas-gene-1015	BSU_08450	yfiZ	920474	921475	+	363	499	523	647	0.999866	-0.138505	0.734968	-0.338524	0.90846	5.80308e-05
BSGatlas-gene-1016	BSU_08460	yfhA	921472	922503	+	251	667	328	935	0.999866	-0.0965837	0.836777	-0.206018	0.935245	5.80308e-05
BSGatlas-gene-1017	BSU_08470	yfhB	922618	923499	+	123	277	211	318	0.999866	-0.0997217	0.80797	-0.243045	0.933213	5.80308e-05
BSGatlas-gene-1018	BSU_08480	yfhC	923587	924171	+	468	911	689	762	0.999866	-0.412228	0.296199	-1.04462	0.751462	5.80308e-05
BSGatlas-gene-1019	BSU_08490	yfhD	924210	924401	-	5	8	6	21	0.999866	0.390187	0.718654	0.360258	1.31056	5.80308e-05
BSGatlas-gene-1020	BSU_08500	yfhE	924468	924578	-	2	1	0	4	0.999866	-0.567078	0.815705	-0.233072	0.674983	5.80308e-05
BSGatlas-gene-1021	BSU_08510	yfhF	924633	925544	-	50	57	62	66	0.999866	-0.333745	0.556849	-0.587529	0.793474	5.80308e-05
BSGatlas-gene-1022	BSU_08520	recX	925633	926427	+	34	83	36	100	0.999866	-0.35165	0.54098	-0.611331	0.783687	5.80308e-05
BSGatlas-gene-1023	BSU_08530	yfhH	926429	926743	+	43	82	85	119	0.999866	0.17971	0.712354	0.368696	1.13266	5.80308e-05
BSGatlas-gene-1025	BSU_08540	yfhI	926886	928079	+	164	319	281	342	0.999866	-0.134077	0.741993	-0.329215	0.911253	5.80308e-05
BSGatlas-gene-1026	BSU_08550	sspK	928112	928264	-	3	3	2	17	0.999866	0.850124	0.560316	0.582372	1.80266	5.80308e-05
BSGatlas-gene-1027	BSU_08560	yfhJ	928389	928658	+	151	121	103	172	0.999866	-0.721337	0.180737	-1.33849	0.606535	5.80308e-05
BSGatlas-gene-1028	BSU_08570	yfhK	928803	929321	+	168	239	156	187	0.999866	-0.813614	0.0639311	-1.85266	0.568955	5.80308e-05
BSGatlas-gene-1029	BSU_08580	yfhL	929406	929738	+	80	317	191	288	0.999866	-0.12591	0.799931	-0.253436	0.916426	5.80308e-05
BSGatlas-gene-1030	BSU_08590	yfhM	929725	930585	+	55	83	86	96	0.999866	-0.142414	0.778612	-0.281129	0.906002	5.80308e-05
BSGatlas-gene-1031	BSU_08600	csbB	930818	931807	+	195	208	238	206	0.999866	-0.442234	0.386297	-0.866352	0.735994	5.80308e-05
BSGatlas-gene-1032	BSU_08610	yfhO	931879	934464	+	203	247	303	305	0.999866	-0.140525	0.762479	-0.302227	0.907189	5.80308e-05
BSGatlas-gene-1033	BSU_08620	yfhP	934457	935440	-	89	151	124	245	0.999866	0.0217466	0.960967	0.0489403	1.01519	5.80308e-05
BSGatlas-gene-1034	BSU_08630	mutY	935656	936765	+	66	134	145	178	0.999866	0.19626	0.663707	0.434801	1.14572	5.80308e-05
BSGatlas-gene-1035	BSU_08640	yfhS	936773	936997	-	0	4	3	0	0.999866	-0.352543	0.898728	-0.127268	0.783203	5.80308e-05
BSGatlas-gene-1036	BSU_08650	fabL	937079	937831	+	227	463	421	683	0.999866	0.144546	0.704999	0.378581	1.10538	5.80308e-05
BSGatlas-gene-1037	BSU_08660	sspE	937900	938154	+	60	215	93	301	0.999866	0.000835644	0.998814	0.00148702	1.00058	5.80308e-05
BSGatlas-gene-1038	BSU_08670	ygaB	938243	938587	+	1	5	2	4	0.999866	-0.434073	0.807687	-0.243411	0.740169	5.80308e-05
BSGatlas-gene-1039	BSU_08680	ygaC	938731	939261	+	48	106	114	135	0.999866	0.218471	0.649186	0.454893	1.1635	5.80308e-05
BSGatlas-gene-1040	BSU_08690	ygaD	939349	941091	+	97	292	194	311	0.999866	-0.0789045	0.860169	-0.176159	0.946776	5.80308e-05
BSGatlas-gene-1041	BSU_08700	ygaE	941168	942229	-	49	91	69	131	0.999866	-0.0590945	0.903908	-0.120726	0.959866	5.80308e-05
BSGatlas-gene-1042	BSU_08710	gsaB	942449	943738	-	247	342	324	384	0.999866	-0.305385	0.470298	-0.721995	0.809226	5.80308e-05
BSGatlas-gene-1043	BSU_08720	ygaF	943891	944364	+	104	169	187	298	0.999866	0.251232	0.550402	0.597158	1.19022	5.80308e-05
BSGatlas-gene-1044	BSU_08730	perR	944487	944924	+	330	452	725	644	0.999866	0.277667	0.540896	0.611459	1.21223	5.80308e-05
BSGatlas-gene-1045	BSU_08740	ygzB	944959	945312	-	15	66	33	64	0.999866	-0.169443	0.796928	-0.257325	0.889186	5.80308e-05
BSGatlas-gene-1046	BSU_08750	ygxA	945520	946404	+	114	155	191	247	0.999866	0.117968	0.790601	0.26553	1.08521	5.80308e-05
BSGatlas-gene-1067	BSU_08760	spo0M	953373	954149	-	1874	2304	3129	3306	0.999866	0.0414937	0.922667	0.0970746	1.02918	5.80308e-05
BSGatlas-gene-1068	BSU_08770	ygzA	954291	954494	+	1	15	9	4	0.999866	-0.439563	0.74908	-0.319852	0.737358	5.80308e-05
BSGatlas-gene-1069	BSU_08779	ygzC	954579	954851	-	1	2	0	0	0.999866	-3.52539	0.311158	-1.01279	0.0868465	5.80308e-05
BSGatlas-gene-1070	BSU_08780	ygaJ	954893	955585	+	39	134	53	116	0.999866	-0.510996	0.352674	-0.929414	0.701738	5.80308e-05
BSGatlas-gene-1072	BSU_08790	thiC	955895	957667	+	7610	9885	12183	8782	0.999866	-0.251389	0.602211	-0.521224	0.840087	5.80308e-05
BSGatlas-gene-1073	BSU_08800	ygaK	957705	959060	-	6	12	6	11	0.999866	-0.634621	0.547421	-0.601629	0.64411	5.80308e-05
BSGatlas-gene-1074	BSU_08810	senS	959311	959508	+	0	0	0	2	0.999866	1.58606	0.747021	0.32257	3.00228	5.80308e-05
BSGatlas-gene-1075	BSU_08820	katA	959535	960986	-	38	161	127	104	0.999866	-0.0859785	0.884118	-0.145751	0.942145	5.80308e-05
BSGatlas-gene-1078	BSU_08840	ssuA	962179	963177	+	1	4	4	2	0.999866	-0.0394541	0.982782	-0.0215813	0.973023	5.80308e-05
BSGatlas-gene-1079	BSU_08850	ssuC	963174	964004	+	3	9	2	12	0.999866	-0.378649	0.776678	-0.283651	0.769157	5.80308e-05
BSGatlas-gene-1080	BSU_08860	ssuD	964027	965157	+	5	5	6	14	0.999866	0.303537	0.796523	0.25785	1.23417	5.80308e-05
BSGatlas-gene-1081	BSU_08870	ygaN	965261	965797	+	8	11	15	18	0.999866	0.233331	0.796799	0.257492	1.17555	5.80308e-05
BSGatlas-gene-1082	BSU_08880	rpsNB	965909	966178	+	4	2	0	2	0.999866	-2.51976	0.246663	-1.15849	0.174372	5.80308e-05
BSGatlas-gene-1083	BSU_08890	ygaO	966196	966669	-	38	64	88	86	0.999866	0.270401	0.614707	0.503366	1.20614	5.80308e-05
BSGatlas-gene-1084	BSU_08899	ygzD	966671	966871	-	30	79	50	115	0.999866	0.0641376	0.907417	0.116298	1.04546	5.80308e-05
BSGatlas-gene-1086	BSU_08900	yhzB	967229	967852	-	12	22	23	29	0.999866	0.0918633	0.901089	0.124286	1.06575	5.80308e-05
BSGatlas-gene-1087	BSU_08910	queG	967935	969095	+	52	182	115	160	0.999866	-0.177804	0.724146	-0.352923	0.884047	5.80308e-05
BSGatlas-gene-1088	BSU_08920	yhbB	969162	970097	+	14	39	16	38	0.999866	-0.499544	0.485248	-0.697887	0.70733	5.80308e-05
BSGatlas-gene-1089	BSU_08930	cspR	970135	970617	+	166	253	239	312	0.999866	-0.168423	0.685362	-0.405158	0.889815	5.80308e-05
BSGatlas-gene-1090	BSU_08940	yhbD	970667	971383	+	16	52	26	70	0.999866	-0.0207944	0.975007	-0.0313289	0.98569	5.80308e-05
BSGatlas-gene-1091	BSU_08950	yhbE	971374	972087	+	29	76	34	78	0.999866	-0.439311	0.446192	-0.761779	0.737487	5.80308e-05
BSGatlas-gene-1092	BSU_08960	yhbF	972099	972806	+	53	95	84	168	0.999866	0.179706	0.70806	0.374463	1.13265	5.80308e-05
BSGatlas-gene-1094	BSU_08970	prkA	973156	975051	+	9	33	68	42	0.999866	1.082	0.141991	1.46842	2.11697	5.80308e-05
BSGatlas-gene-1095	BSU_08980	yhbH	975231	976409	+	8	17	20	11	0.999866	-0.0813183	0.930188	-0.0876082	0.945194	5.80308e-05
BSGatlas-gene-1096	BSU_08990	yhbI	976569	977033	+	23	23	13	35	0.999866	-0.669806	0.377466	-0.882575	0.628591	5.80308e-05
BSGatlas-gene-1097	BSU_09000	yhbJ	977069	977734	+	29	156	83	233	0.999866	0.332454	0.592186	0.535671	1.25915	5.80308e-05
BSGatlas-gene-1098	BSU_09010	yhcA	977775	979373	+	128	244	171	310	0.999866	-0.192655	0.641602	-0.465461	0.874994	5.80308e-05
BSGatlas-gene-1099	BSU_09020	yhcB	979396	979926	+	86	281	148	420	0.999866	0.112099	0.827753	0.217584	1.0808	5.80308e-05
BSGatlas-gene-1100	BSU_09030	yhcC	979939	980313	+	12	41	23	54	0.999866	0.0427487	0.951235	0.0611555	1.03007	5.80308e-05
BSGatlas-gene-1101	BSU_09040	yhcD	980313	980468	+	3	9	8	7	0.999866	-0.0780651	0.948743	-0.0642853	0.947327	5.80308e-05
BSGatlas-gene-1102	BSU_09050	yhcE	980473	981234	+	178	239	237	372	0.999866	-0.071603	0.865514	-0.169359	0.95158	5.80308e-05
BSGatlas-gene-1103	BSU_09060	yhcF	981237	981602	+	24	67	38	61	0.999866	-0.355428	0.540699	-0.611756	0.781638	5.80308e-05
BSGatlas-gene-1104	BSU_09070	yhcG	981604	982302	+	48	84	54	99	0.999866	-0.36706	0.467409	-0.726702	0.775361	5.80308e-05
BSGatlas-gene-1105	BSU_09080	yhcH	982319	983236	+	59	111	93	112	0.999866	-0.238408	0.617435	-0.499489	0.84768	5.80308e-05
BSGatlas-gene-1106	BSU_09090	yhcI	983229	984170	+	81	117	177	177	0.999866	0.303903	0.526608	0.633193	1.23448	5.80308e-05
BSGatlas-gene-1108	BSU_09100	cspB	984262	984465	-	8604	17802	16499	31461	0.999866	0.306965	0.402404	0.837335	1.2371	5.80308e-05
BSGatlas-gene-1109	BSU_09110	yhcJ	984901	985731	+	55	93	71	232	0.999866	0.36964	0.497951	0.677718	1.29203	5.80308e-05
BSGatlas-gene-1110	BSU_09120	dgcK	985734	986813	-	194	277	253	398	0.999866	-0.138313	0.7369	-0.335961	0.908581	5.80308e-05
BSGatlas-gene-1111	BSU_09130	tcyP	986986	988377	+	136	373	289	556	0.999866	0.232731	0.587522	0.54243	1.17506	5.80308e-05
BSGatlas-gene-1112	BSU_09140	yhcM	988417	988872	-	4	12	12	12	0.999866	0.169652	0.869848	0.163852	1.12479	5.80308e-05
BSGatlas-gene-1113	BSU_09150	yhcN	989022	989591	+	6	15	42	52	0.999866	1.68932	0.0205939	2.31535	3.22505	5.80308e-05
BSGatlas-gene-1114	BSU_09165	yhcO	989712	990680	+	11	16	34	6	0.999866	0.217906	0.83333	0.210433	1.16304	5.80308e-05
BSGatlas-gene-1115	BSU_09180	yhcQ	990612	991265	-	12	42	23	44	0.999866	-0.155018	0.824483	-0.221783	0.898121	5.80308e-05
BSGatlas-gene-1116	BSU_09190	yhcR	991348	995001	+	50	104	90	126	0.999866	-0.0220995	0.962867	-0.0465558	0.984799	5.80308e-05
BSGatlas-gene-1117	BSU_09200	yhcS	994998	995594	+	15	17	22	25	0.999866	-0.0396355	0.959171	-0.0511938	0.972901	5.80308e-05
BSGatlas-gene-1118	BSU_09210	yhcT	995624	996532	-	23	42	47	51	0.999866	0.0914887	0.879075	0.152142	1.06547	5.80308e-05
BSGatlas-gene-1119	BSU_09220	yhcU	996643	997038	+	9	20	18	16	0.999866	-0.214838	0.799537	-0.253947	0.861643	5.80308e-05
BSGatlas-gene-1120	BSU_09230	yhcV	997175	997597	+	46	157	40	198	0.999866	-0.340826	0.60007	-0.5243	0.789589	5.80308e-05
BSGatlas-gene-1121	BSU_09240	yhcW	997724	998386	+	66	164	74	283	0.999866	0.0293171	0.958429	0.0521256	1.02053	5.80308e-05
BSGatlas-gene-1122	BSU_09250	yhcX	998402	999943	+	203	271	273	338	0.999866	-0.218622	0.610756	-0.508994	0.859386	5.80308e-05
BSGatlas-gene-1123	BSU_09259	yhzG	1000027	1000218	+	6	7	9	10	0.999866	-0.0352627	0.974408	-0.0320808	0.975854	5.80308e-05
BSGatlas-gene-1124	BSU_09260	yhxA	1000364	1001716	+	474	932	738	1170	0.999866	-0.0972766	0.79089	-0.265155	0.934796	5.80308e-05
BSGatlas-gene-1125	BSU_09270	glpP	1001744	1002322	+	37	231	72	338	0.999866	0.140641	0.840143	0.201711	1.10239	5.80308e-05
BSGatlas-gene-1127	BSU_09280	glpF	1002501	1003325	+	197	1182	748	2291	0.999866	0.71446	0.231076	1.19759	1.64087	5.80308e-05
BSGatlas-gene-1128	BSU_09290	glpK	1003344	1004834	+	1599	5002	6069	11573	0.999866	0.95003	0.023766	2.26089	1.93191	5.80308e-05
BSGatlas-gene-1130	BSU_09300	glpD	1004975	1006642	+	200	269	404	742	0.999866	0.647797	0.120091	1.55439	1.56677	5.80308e-05
BSGatlas-gene-1131	BSU_09310	pgcA	1006774	1008519	+	906	1372	1215	1956	0.999866	-0.120964	0.746441	-0.323335	0.919573	5.80308e-05
BSGatlas-gene-1132	BSU_09320	yhcY	1008668	1009807	+	41	103	66	86	0.999866	-0.387126	0.449037	-0.757022	0.764651	5.80308e-05
BSGatlas-gene-1133	BSU_09330	yhcZ	1009804	1010448	+	25	42	41	46	0.999866	-0.144639	0.811377	-0.23865	0.904606	5.80308e-05
BSGatlas-gene-1134	BSU_09340	yhdA	1010445	1010969	+	34	75	66	136	0.999866	0.337321	0.513225	0.653824	1.26341	5.80308e-05
BSGatlas-gene-1135	BSU_09350	yhdB	1010984	1011226	-	3	15	2	6	0.999866	-1.62368	0.216405	-1.23614	0.324507	5.80308e-05
BSGatlas-gene-1136	BSU_09360	yhdC	1011427	1011750	+	3	7	8	14	0.999866	0.610963	0.595689	0.53061	1.52728	5.80308e-05
BSGatlas-gene-1137	BSU_09370	lytF	1011792	1013258	-	747	1020	1294	1224	0.999866	-0.0298465	0.945313	-0.0685931	0.979525	5.80308e-05
BSGatlas-gene-1138	BSU_09380	nsrR	1013411	1013851	-	81	255	135	365	0.999866	0.054594	0.914266	0.107659	1.03857	5.80308e-05
BSGatlas-gene-1140	BSU_09390	ygxB	1013958	1015616	-	43	94	80	76	0.999866	-0.259191	0.625598	-0.487933	0.835556	5.80308e-05
BSGatlas-gene-1141	BSU_09400	spoVR	1015647	1017053	+	4	9	24	21	0.999866	1.35047	0.149429	1.44155	2.54996	5.80308e-05
BSGatlas-gene-1142	BSU_09410	phoA	1017083	1018468	-	12	47	23	43	0.999866	-0.283022	0.687423	-0.402354	0.821867	5.80308e-05
BSGatlas-gene-1144	BSU_09420	lytE	1018998	1020002	+	254	510	569	862	0.999866	0.378718	0.313684	1.00752	1.30019	5.80308e-05
BSGatlas-gene-1145	BSU_09430	citR	1020073	1020948	-	6	19	21	22	0.999866	0.371862	0.661509	0.437831	1.29402	5.80308e-05
BSGatlas-gene-1146	BSU_09440	citA	1021057	1022157	+	98	252	156	232	0.999866	-0.326461	0.452643	-0.751015	0.79749	5.80308e-05
BSGatlas-gene-1147	BSU_09450	yhdF	1022231	1023100	+	32	109	43	105	0.999866	-0.423723	0.462663	-0.734469	0.745498	5.80308e-05
BSGatlas-gene-1148	BSU_09460	bcaP	1023350	1024747	+	23	76	68	53	0.999866	-0.0558972	0.928869	-0.0892678	0.961996	5.80308e-05
BSGatlas-gene-1149	BSU_09470	yhdH	1024865	1026220	+	223	421	606	612	0.999866	0.440654	0.291852	1.05407	1.35722	5.80308e-05
BSGatlas-gene-1150	BSU_09480	yhdI	1026255	1027664	-	16	31	23	38	0.999866	-0.170193	0.801329	-0.251628	0.888724	5.80308e-05
BSGatlas-gene-1151	BSU_09490	yhdJ	1027774	1028202	+	33	57	57	90	0.999866	0.145852	0.783053	0.275343	1.10638	5.80308e-05
BSGatlas-gene-1152	BSU_09500	yhdK	1028233	1028523	-	92	209	133	276	0.999866	-0.104242	0.81452	-0.234599	0.930294	5.80308e-05
BSGatlas-gene-1153	BSU_09510	yhdL	1028511	1029587	-	197	382	310	407	0.999866	-0.204623	0.604011	-0.518641	0.867765	5.80308e-05
BSGatlas-gene-1154	BSU_09520	sigM	1029577	1030068	-	13	36	33	44	0.999866	0.193646	0.770658	0.291515	1.14365	5.80308e-05
BSGatlas-gene-1155	BSU_09530	yhdN	1030265	1031260	+	236	273	249	266	0.999866	-0.578486	0.213639	-1.24362	0.669666	5.80308e-05
BSGatlas-gene-1156	BSU_09540	plsC	1031395	1031994	+	291	1080	569	1215	0.999866	-0.0739672	0.875447	-0.156743	0.950022	5.80308e-05
BSGatlas-gene-1157	BSU_09550	mpfA	1032063	1033397	-	430	511	513	848	0.999866	-0.123071	0.770155	-0.292172	0.918231	5.80308e-05
BSGatlas-gene-1158	BSU_09560	yhdQ	1033458	1033889	-	167	231	232	478	0.999866	0.184384	0.671365	0.424275	1.13633	5.80308e-05
BSGatlas-gene-1159	BSU_09570	yhdR	1034046	1035227	+	155	234	203	300	0.999866	-0.212749	0.60847	-0.512259	0.862892	5.80308e-05
BSGatlas-gene-1161	BSU_09590	yhdT	1035554	1036939	+	251	510	376	806	0.999866	0.0608834	0.880537	0.150289	1.0431	5.80308e-05
BSGatlas-gene-1162	BSU_09600	fluC	1036953	1037309	-	22	42	40	30	0.999866	-0.315482	0.63745	-0.471267	0.803583	5.80308e-05
BSGatlas-gene-1163	BSU_09610	yhdV	1037306	1037701	-	11	37	25	28	0.999866	-0.26028	0.722291	-0.355398	0.834926	5.80308e-05
BSGatlas-gene-1164	BSU_09620	yhdW	1037688	1038419	-	50	102	45	124	0.999866	-0.449317	0.403407	-0.835552	0.732389	5.80308e-05
BSGatlas-gene-1165	BSU_09630	yhdX	1038653	1038760	+	4	0	14	15	0.999866	2.00733	0.161197	1.40106	4.02038	5.80308e-05
BSGatlas-gene-1166	BSU_09640	yhdY	1038909	1040024	+	43	74	73	148	0.999866	0.320195	0.522749	0.639113	1.2485	5.80308e-05
BSGatlas-gene-1167	BSU_09650	srtN	1040094	1040837	+	45	96	59	116	0.999866	-0.239678	0.633027	-0.477471	0.846934	5.80308e-05
BSGatlas-gene-1168	BSU_09660	yheN	1040861	1041709	-	141	236	333	355	0.999866	0.354875	0.408262	0.826956	1.27887	5.80308e-05
BSGatlas-gene-1169	BSU_09670	dat	1041994	1042842	+	195	380	286	432	0.999866	-0.212254	0.585501	-0.545367	0.863188	5.80308e-05
BSGatlas-gene-1170	BSU_09680	nhaC	1042885	1044246	-	53	79	55	134	0.999866	-0.132534	0.801771	-0.251055	0.912227	5.80308e-05
BSGatlas-gene-1171	BSU_09690	nhaX	1044373	1044873	-	30	68	50	54	0.999866	-0.374507	0.508773	-0.66075	0.771369	5.80308e-05
BSGatlas-gene-1173	BSU_09700	bmrB	1045037	1045198	+	112	261	286	446	0.999866	0.471277	0.247704	1.15594	1.38634	5.80308e-05
BSGatlas-gene-1174	BSU_09710	bmrC	1045318	1047075	+	458	1124	817	1691	0.999866	0.135092	0.736465	0.336539	1.09816	5.80308e-05
BSGatlas-gene-1175	BSU_09720	bmrD	1047072	1049093	+	293	877	553	1309	0.999866	0.16158	0.718794	0.360071	1.11851	5.80308e-05
BSGatlas-gene-1176	BSU_09730	yheG	1049142	1049762	-	101	201	164	244	0.999866	-0.0924856	0.825266	-0.220777	0.937905	5.80308e-05
BSGatlas-gene-1177	BSU_09740	yheF	1049801	1049926	-	1	0	1	0	0.999866	-0.683321	0.863873	-0.171446	0.62273	5.80308e-05
BSGatlas-gene-1178	BSU_09750	sspB	1050031	1050234	-	5	13	16	20	0.999866	0.534147	0.560105	0.582686	1.44809	5.80308e-05
BSGatlas-gene-1179	BSU_09760	yheE	1050443	1050661	-	16	21	16	33	0.999866	-0.238855	0.749719	-0.319009	0.847418	5.80308e-05
BSGatlas-gene-1180	BSU_09770	yheD	1050811	1052172	-	7	21	47	22	0.999866	0.993664	0.241385	1.17153	1.99124	5.80308e-05
BSGatlas-gene-1181	BSU_09780	yheC	1052162	1053253	-	7	24	51	29	0.999866	1.0566	0.187848	1.31697	2.08002	5.80308e-05
BSGatlas-gene-1182	BSU_09790	yheB	1053520	1054653	+	88	189	153	290	0.999866	0.131767	0.760477	0.304855	1.09563	5.80308e-05
BSGatlas-gene-1183	BSU_09800	yheA	1054746	1055099	+	157	419	243	494	0.999866	-0.155428	0.718364	-0.360646	0.897866	5.80308e-05
BSGatlas-gene-1184	BSU_09810	yhaZ	1055143	1056216	-	14	38	22	40	0.999866	-0.246613	0.718275	-0.360765	0.842873	5.80308e-05
BSGatlas-gene-1186	BSU_09830	yhaX	1056702	1057568	+	11	46	61	64	0.999866	0.77285	0.240168	1.17457	1.70864	5.80308e-05
BSGatlas-gene-1187	BSU_09840	hemZ	1057680	1059185	+	199	297	421	475	0.999866	0.306858	0.465066	0.730531	1.23701	5.80308e-05
BSGatlas-gene-1188	BSU_09850	khtU	1059203	1060420	-	10	36	30	40	0.999866	0.187843	0.79069	0.265415	1.13906	5.80308e-05
BSGatlas-gene-1189	BSU_09860	khtT	1060427	1060924	-	15	34	20	38	0.999866	-0.292868	0.6705	-0.425462	0.816278	5.80308e-05
BSGatlas-gene-1190	BSU_09870	khtS	1060988	1061326	-	9	36	15	33	0.999866	-0.36966	0.636725	-0.472283	0.773965	5.80308e-05
BSGatlas-gene-1191	BSU_09880	yhaR	1061491	1062258	+	106	125	133	198	0.999866	-0.116841	0.803966	-0.248218	0.922205	5.80308e-05
BSGatlas-gene-1192	BSU_09889	yhzD	1062279	1062464	-	5	8	11	3	0.999866	-0.27146	0.830323	-0.214287	0.828481	5.80308e-05
BSGatlas-gene-1193	BSU_09890	yhaQ	1062591	1063487	+	65	155	108	237	0.999866	0.103857	0.825199	0.220864	1.07464	5.80308e-05
BSGatlas-gene-1194	BSU_09900	yhaP	1063480	1064739	+	311	850	727	1132	0.999866	0.212669	0.595075	0.531496	1.15883	5.80308e-05
BSGatlas-gene-1195	BSU_09910	yhaO	1064846	1066072	+	40	54	48	78	0.999866	-0.19139	0.727093	-0.348996	0.875761	5.80308e-05
BSGatlas-gene-1196	BSU_09920	sbcE	1066077	1068968	+	277	399	451	625	0.999866	0.0852042	0.831064	0.213337	1.06084	5.80308e-05
BSGatlas-gene-1197	BSU_09930	yhaM	1069042	1069986	+	327	904	550	1159	0.999866	-0.0348031	0.934346	-0.0823781	0.976165	5.80308e-05
BSGatlas-gene-1198	BSU_09940	yhaL	1070111	1070323	+	0	5	7	8	0.999866	1.3257	0.420746	0.805128	2.50655	5.80308e-05
BSGatlas-gene-1199	BSU_09950	prsA	1070364	1071242	-	508	1027	1048	1346	0.999866	0.141294	0.705274	0.378211	1.10289	5.80308e-05
BSGatlas-gene-1200	BSU_09958	sscA	1071402	1071488	+	112	253	236	522	0.999866	0.497114	0.251277	1.14725	1.41139	5.80308e-05
BSGatlas-gene-1201	BSU_09959	sscB	1071613	1071699	+	13	45	25	41	0.999866	-0.261062	0.703198	-0.381006	0.834473	5.80308e-05
BSGatlas-gene-1203	BSU_09965	yhaJ	1072042	1072560	-	17	37	54	84	0.999866	0.834153	0.150322	1.4384	1.78281	5.80308e-05
BSGatlas-gene-1204	BSU_09980	yhaI	1072768	1073109	+	33	93	77	260	0.999866	0.848577	0.138161	1.48267	1.80072	5.80308e-05
BSGatlas-gene-1205	BSU_09990	scoC	1073106	1073717	-	104	285	218	318	0.999866	0.00285683	0.994731	0.00660422	1.00198	5.80308e-05
BSGatlas-gene-1206	BSU_10000	yhaH	1073895	1074251	-	744	1234	1074	1293	0.999866	-0.274624	0.472257	-0.718811	0.826666	5.80308e-05
BSGatlas-gene-1207	BSU_10009	yhzF	1074381	1074572	+	0	0	2	0	0.999866	2.14752	0.659553	0.44053	4.43065	5.80308e-05
BSGatlas-gene-1208	BSU_10010	trpP	1074646	1075164	-	494	770	648	954	0.999866	-0.235878	0.533095	-0.623289	0.849168	5.80308e-05
BSGatlas-gene-1209	BSU_10020	serC	1075289	1076368	-	1193	1246	1161	1530	0.999866	-0.510097	0.245505	-1.16134	0.702175	5.80308e-05
BSGatlas-gene-1210	BSU_10030	hit	1076515	1076952	-	152	328	251	350	0.999866	-0.175617	0.662332	-0.436696	0.885389	5.80308e-05
BSGatlas-gene-1212	BSU_10040	ecsA	1077440	1078183	+	153	165	205	239	0.999866	-0.13998	0.77037	-0.291891	0.907532	5.80308e-05
BSGatlas-gene-1213	BSU_10050	ecsB	1078176	1079402	+	230	271	258	294	0.999866	-0.460769	0.311213	-1.01268	0.726599	5.80308e-05
BSGatlas-gene-1214	BSU_10060	ecsC	1079422	1080132	+	153	181	129	259	0.999866	-0.463767	0.321719	-0.990931	0.725091	5.80308e-05
BSGatlas-gene-1215	BSU_10070	sndC	1080150	1081340	-	53	96	74	96	0.999866	-0.33647	0.491316	-0.688218	0.791977	5.80308e-05
BSGatlas-gene-1216	BSU_10080	yhfA	1081413	1082804	-	3	36	7	30	0.999866	-0.485491	0.640097	-0.467563	0.714254	5.80308e-05
BSGatlas-gene-1217	BSU_10090	yhgB	1082870	1083184	-	2	0	5	11	0.999866	2.0932	0.248776	1.15333	4.26694	5.80308e-05
BSGatlas-gene-1218	BSU_10100	hmoB	1083229	1083729	-	286	260	486	343	0.999866	0.0147721	0.978648	0.0267644	1.01029	5.80308e-05
BSGatlas-gene-1219	BSU_10110	pbpF	1083851	1085995	+	101	188	153	276	0.999866	0.00243456	0.99542	0.00574025	1.00169	5.80308e-05
BSGatlas-gene-1220	BSU_10120	hemE	1086117	1087178	+	1391	446	552	688	0.999866	-1.4331	0.035823	-2.09893	0.370335	5.80308e-05
BSGatlas-gene-1221	BSU_10130	hemH	1087250	1088182	+	1632	602	694	985	0.999866	-1.27741	0.0499987	-1.95997	0.412536	5.80308e-05
BSGatlas-gene-1222	BSU_10140	hemY	1088197	1089609	+	1202	602	425	750	0.999866	-1.46517	0.0136519	-2.46629	0.362193	5.80308e-05
BSGatlas-gene-1223	BSU_10150	yhgD	1089755	1090330	+	65	90	59	134	0.999866	-0.340884	0.507459	-0.662799	0.789557	5.80308e-05
BSGatlas-gene-1224	BSU_10160	yhgE	1090401	1092728	+	188	395	343	482	0.999866	-0.00534239	0.989097	-0.0136647	0.996304	5.80308e-05
BSGatlas-gene-1225	BSU_10170	fabHB	1092770	1093747	-	342	383	400	626	0.999866	-0.158914	0.715369	-0.364655	0.895699	5.80308e-05
BSGatlas-gene-1226	BSU_10180	yhfC	1093874	1094650	+	7	10	16	20	0.999866	0.522432	0.565948	0.574029	1.43637	5.80308e-05
BSGatlas-gene-1228	BSU_10200	yhfE	1095063	1096103	+	141	325	269	431	0.999866	0.0800966	0.84263	0.198531	1.05709	5.80308e-05
BSGatlas-gene-1229	BSU_10210	yhfF	1096116	1096523	+	83	133	112	191	0.999866	-0.101391	0.820568	-0.226814	0.932134	5.80308e-05
BSGatlas-gene-1230	BSU_10220	gltT	1096560	1097849	-	623	1593	1513	2447	0.999866	0.352675	0.357374	0.92038	1.27693	5.80308e-05
BSGatlas-gene-1231	BSU_10230	yhfH	1098120	1098260	-	8	24	21	44	0.999866	0.514116	0.496322	0.680287	1.42812	5.80308e-05
BSGatlas-gene-1232	BSU_10240	yhfI	1098412	1099146	+	94	70	121	102	0.999866	-0.206695	0.733776	-0.340107	0.86652	5.80308e-05
BSGatlas-gene-1233	BSU_10250	lplJ	1099159	1100154	+	174	241	224	286	0.999866	-0.283743	0.508033	-0.661903	0.821457	5.80308e-05
BSGatlas-gene-1234	BSU_10260	yhfK	1100219	1100863	+	202	277	224	439	0.999866	-0.177004	0.679269	-0.413461	0.884538	5.80308e-05
BSGatlas-gene-1235	BSU_10270	lcfB	1100980	1102521	+	65	109	112	172	0.999866	0.141648	0.755217	0.311768	1.10316	5.80308e-05
BSGatlas-gene-1236	BSU_10280	yhfM	1102560	1102955	-	0	3	14	0	0.999866	2.25485	0.30211	1.03192	4.77285	5.80308e-05
BSGatlas-gene-1237	BSU_10290	yhfN	1103104	1104384	+	30	43	55	46	0.999866	-0.0434106	0.944154	-0.0700499	0.970358	5.80308e-05
BSGatlas-gene-1238	BSU_10300	aprE	1104423	1105568	-	15	22	19	14	0.999866	-0.662477	0.416614	-0.81231	0.631793	5.80308e-05
BSGatlas-gene-1239	BSU_10310	yhfO	1106003	1106452	+	12	56	43	65	0.999866	0.275314	0.677791	0.415479	1.21026	5.80308e-05
BSGatlas-gene-1240	BSU_10320	yhfP	1106524	1107516	+	370	409	469	506	0.999866	-0.283615	0.535829	-0.619133	0.82153	5.80308e-05
BSGatlas-gene-1241	BSU_10330	yhfQ	1107733	1108704	+	2120	2650	2903	4485	0.999866	-0.00480001	0.990362	-0.01208	0.996678	5.80308e-05
BSGatlas-gene-1242	BSU_10340	yhfR	1108736	1109317	-	242	367	499	457	0.999866	0.138429	0.756353	0.310273	1.10071	5.80308e-05
BSGatlas-gene-1243	BSU_10350	yhfS	1109388	1110482	-	398	846	746	1482	0.999866	0.286568	0.458598	0.741158	1.21974	5.80308e-05
BSGatlas-gene-1244	BSU_10360	yhfT	1110479	1111918	-	1193	1310	1590	2479	0.999866	0.0347761	0.934654	0.081991	1.0244	5.80308e-05
BSGatlas-gene-1245	BSU_10370	yhfU	1111925	1112485	-	263	740	593	1356	0.999866	0.441907	0.310815	1.01351	1.3584	5.80308e-05
BSGatlas-gene-1246	BSU_10380	hemAT	1112620	1113918	-	501	924	1072	1262	0.999866	0.205222	0.592023	0.535907	1.15286	5.80308e-05
BSGatlas-gene-1247	BSU_10390	yhfW	1114057	1115586	-	4	2	4	7	0.999866	0.105607	0.943523	0.0708424	1.07595	5.80308e-05
BSGatlas-gene-1248	BSU_10400	yhxC	1115698	1116555	+	6	8	13	12	0.999866	0.302525	0.768744	0.294018	1.2333	5.80308e-05
BSGatlas-gene-1249	BSU_10410	yhzC	1116583	1116816	-	24	118	86	80	0.999866	-0.0761785	0.903042	-0.121819	0.948567	5.80308e-05
BSGatlas-gene-1250	BSU_10420	comK	1117109	1117687	+	25	109	59	110	0.999866	-0.0858959	0.883918	-0.146004	0.942199	5.80308e-05
BSGatlas-gene-1251	BSU_10430	yhxD	1117734	1118633	-	67	42	57	34	0.999866	-0.900131	0.215001	-1.23993	0.535838	5.80308e-05
BSGatlas-gene-1253	BSU_10440	yhjA	1118850	1119119	+	490	1084	1233	1572	0.999866	0.354165	0.349149	0.936241	1.27825	5.80308e-05
BSGatlas-gene-1254	BSU_10450	yhjB	1119162	1120631	-	17	42	39	36	0.999866	-0.079625	0.903965	-0.120654	0.946304	5.80308e-05
BSGatlas-gene-1255	BSU_10460	yhjC	1120628	1120828	-	1	0	1	4	0.999866	1.40806	0.608423	0.512326	2.6538	5.80308e-05
BSGatlas-gene-1256	BSU_10470	yhjD	1121036	1121398	-	0	2	1	9	0.999866	1.81813	0.426166	0.79577	3.52624	5.80308e-05
BSGatlas-gene-1257	BSU_10480	yhjE	1121550	1122173	+	40	41	50	71	0.999866	-0.0711286	0.903904	-0.120732	0.951893	5.80308e-05
BSGatlas-gene-1258	BSU_10490	sipV	1122175	1122681	+	18	71	34	110	0.999866	0.186034	0.778363	0.281454	1.13763	5.80308e-05
BSGatlas-gene-1259	BSU_10500	yhjG	1122862	1124361	+	56	103	77	181	0.999866	0.0936634	0.849591	0.18964	1.06708	5.80308e-05
BSGatlas-gene-1260	BSU_10510	yhjH	1124438	1124965	+	28	59	30	93	0.999866	-0.110004	0.857372	-0.179721	0.926586	5.80308e-05
BSGatlas-gene-1261	BSU_10520	glcP	1125123	1126328	-	4	3	4	7	0.999866	-0.0575938	0.967792	-0.0403777	0.960865	5.80308e-05
BSGatlas-gene-1263	BSU_10530	ntdC	1126400	1127452	-	4	10	13	9	0.999866	0.25598	0.814367	0.234796	1.19415	5.80308e-05
BSGatlas-gene-1264	BSU_10540	ntdB	1127466	1128314	-	0	3	5	2	0.999866	1.09219	0.613418	0.505201	2.13197	5.80308e-05
BSGatlas-gene-1265	BSU_10550	ntdA	1128286	1129611	-	5	6	3	9	0.999866	-0.568017	0.659066	-0.441203	0.674544	5.80308e-05
BSGatlas-gene-1266	BSU_10560	ntdR	1129715	1130704	+	8	37	4	12	0.999866	-1.94974	0.0405579	-2.04802	0.258862	5.80308e-05
BSGatlas-gene-1267	BSU_10570	yhjN	1130918	1132072	-	84	192	159	295	0.999866	0.187552	0.665435	0.432422	1.13883	5.80308e-05
BSGatlas-gene-1268	BSU_10580	yhjO	1132179	1133384	-	0	5	3	11	0.999866	1.09532	0.533894	0.622073	2.1366	5.80308e-05
BSGatlas-gene-1269	BSU_10590	yhjP	1133498	1135225	+	37	81	61	133	0.999866	0.156306	0.763186	0.3013	1.11443	5.80308e-05
BSGatlas-gene-1270	BSU_10600	yhjQ	1135255	1135581	-	0	0	1	7	0.999866	3.66356	0.212739	1.24607	12.6719	5.80308e-05
BSGatlas-gene-1271	BSU_10610	yhjR	1135699	1136136	-	2	4	2	4	0.999866	-0.56137	0.741333	-0.330089	0.677658	5.80308e-05
BSGatlas-gene-1272	BSU_10620	addB	1136320	1139820	+	301	398	370	630	0.999866	-0.118416	0.773481	-0.287825	0.921198	5.80308e-05
BSGatlas-gene-1273	BSU_10630	addA	1139807	1143505	+	619	648	737	905	0.999866	-0.265791	0.55322	-0.592942	0.831743	5.80308e-05
BSGatlas-gene-1274	BSU_10640	sbcD	1143577	1144752	+	157	318	231	435	0.999866	-0.0688431	0.865203	-0.169755	0.953402	5.80308e-05
BSGatlas-gene-1275	BSU_10650	sbcC	1144749	1148141	+	531	673	632	807	0.999866	-0.345541	0.403389	-0.835585	0.787013	5.80308e-05
BSGatlas-gene-1276	BSU_10660	hlpB	1148155	1148457	+	34	67	52	88	0.999866	-0.0755868	0.885897	-0.143498	0.948956	5.80308e-05
BSGatlas-gene-1277	BSU_10670	gerPF	1148494	1148712	-	0	6	4	6	0.999866	0.474011	0.791926	0.263811	1.38897	5.80308e-05
BSGatlas-gene-1278	BSU_10680	gerPE	1148744	1149145	-	2	6	5	6	0.999866	0.0176986	0.990015	0.0125152	1.01234	5.80308e-05
BSGatlas-gene-1279	BSU_10690	gerPD	1149145	1149321	-	1	11	6	19	0.999866	0.634836	0.611628	0.507751	1.55276	5.80308e-05
BSGatlas-gene-1280	BSU_10700	gerPC	1149318	1149935	-	6	30	11	44	0.999866	0.109642	0.901271	0.124056	1.07896	5.80308e-05
BSGatlas-gene-1281	BSU_10710	gerPB	1149958	1150191	-	3	9	6	44	0.999866	1.41776	0.196756	1.29085	2.67171	5.80308e-05
BSGatlas-gene-1282	BSU_10720	gerPA	1150206	1150427	-	1	7	4	7	0.999866	0.0706098	0.962494	0.0470247	1.05016	5.80308e-05
BSGatlas-gene-1284	BSU_10730	yisI	1150850	1151020	-	0	2	1	2	0.999866	0.271787	0.925303	0.0937555	1.2073	5.80308e-05
BSGatlas-gene-1285	BSU_10740	yisJ	1151166	1152089	-	1	0	2	0	0.999866	0.41245	0.906803	0.117072	1.33094	5.80308e-05
BSGatlas-gene-1286	BSU_10750	yisK	1152244	1153149	+	78	119	157	131	0.999866	0.0500235	0.921872	0.0980762	1.03528	5.80308e-05
BSGatlas-gene-1287	BSU_10760	yisL	1153265	1153621	+	244	533	538	860	0.999866	0.330452	0.385434	0.867927	1.25741	5.80308e-05
BSGatlas-gene-1288	BSU_10770	wprA	1153789	1156473	+	1772	2751	3564	4031	0.999866	0.208801	0.591297	0.536958	1.15573	5.80308e-05
BSGatlas-gene-1289	BSU_10780	yisN	1156504	1157091	-	1	4	2	1	0.999866	-1.04639	0.616095	-0.501392	0.484178	5.80308e-05
BSGatlas-gene-1290	BSU_10790	asnO	1157237	1159081	+	11	62	51	77	0.999866	0.444868	0.508275	0.661526	1.36119	5.80308e-05
BSGatlas-gene-1291	BSU_10800	bstH	1159211	1159690	-	7	19	12	22	0.999866	-0.117067	0.892855	-0.134692	0.92206	5.80308e-05
BSGatlas-gene-1292	BSU_10810	yisP	1159922	1160746	+	31	76	54	79	0.999866	-0.173201	0.746066	-0.32383	0.886873	5.80308e-05
BSGatlas-gene-1293	BSU_10820	yisQ	1160776	1162143	-	15	18	24	14	0.999866	-0.29996	0.723714	-0.353499	0.812275	5.80308e-05
BSGatlas-gene-1294	BSU_10830	yisR	1162267	1163130	+	61	111	60	167	0.999866	-0.227645	0.661538	-0.437791	0.854028	5.80308e-05
BSGatlas-gene-1295	BSU_10840	iolQ	1163148	1164161	+	55	130	94	135	0.999866	-0.181105	0.699649	-0.385794	0.882027	5.80308e-05
BSGatlas-gene-1296	BSU_10850	iolX	1164370	1165398	+	22	67	40	58	0.999866	-0.30983	0.600991	-0.522976	0.806737	5.80308e-05
BSGatlas-gene-1297	BSU_10860	bstC	1165449	1165958	-	17	25	23	19	0.999866	-0.509309	0.502119	-0.671159	0.702559	5.80308e-05
BSGatlas-gene-1298	BSU_10870	yisU	1166008	1166670	-	1	6	4	7	0.999866	0.2445	0.872944	0.15992	1.18468	5.80308e-05
BSGatlas-gene-1299	BSU_10880	yisV	1166737	1168191	+	21	55	30	62	0.999866	-0.245519	0.687223	-0.402626	0.843512	5.80308e-05
BSGatlas-gene-1300	BSU_10890	yisX	1168199	1168837	-	107	333	183	463	0.999866	0.0422247	0.930749	0.0869027	1.0297	5.80308e-05
BSGatlas-gene-1301	BSU_10900	yisY	1169043	1169849	+	8	16	13	31	0.999866	0.288069	0.732538	0.341751	1.221	5.80308e-05
BSGatlas-gene-1302	BSU_10910	yisZ	1169877	1170476	-	2	8	7	11	0.999866	0.408811	0.741243	0.330208	1.32759	5.80308e-05
BSGatlas-gene-1303	BSU_10920	yitA	1170473	1171642	-	8	18	10	18	0.999866	-0.423942	0.632912	-0.477632	0.745385	5.80308e-05
BSGatlas-gene-1304	BSU_10930	yitB	1171755	1172465	-	2	4	2	4	0.999866	-0.56137	0.741333	-0.330089	0.677658	5.80308e-05
BSGatlas-gene-1305	BSU_10940	yitC	1172650	1173336	+	0	3	2	15	0.999866	2.00835	0.282838	1.07397	4.02322	5.80308e-05
BSGatlas-gene-1306	BSU_10950	yitD	1173333	1174091	+	3	7	3	7	0.999866	-0.553325	0.686755	-0.403262	0.681448	5.80308e-05
BSGatlas-gene-1307	BSU_10960	yitE	1174136	1174765	-	4	0	2	2	0.999866	-0.938874	0.664068	-0.434303	0.52164	5.80308e-05
BSGatlas-gene-1308	BSU_10970	yitF	1174861	1175976	-	19	55	36	74	0.999866	0.0669204	0.912151	0.110325	1.04748	5.80308e-05
BSGatlas-gene-1309	BSU_10980	yitG	1175985	1177253	-	31	39	45	75	0.999866	0.148599	0.798162	0.255726	1.10849	5.80308e-05
BSGatlas-gene-1310	BSU_10990	yitH	1177365	1178213	-	52	95	88	118	0.999866	-0.0424053	0.929414	-0.0885824	0.971035	5.80308e-05
BSGatlas-gene-1311	BSU_11000	yitI	1178218	1178667	-	39	84	64	104	0.999866	-0.0747582	0.881895	-0.148567	0.949501	5.80308e-05
BSGatlas-gene-1312	BSU_11010	yitJ	1178757	1180595	-	9	133	20	137	0.999866	-0.276762	0.762628	-0.302032	0.825441	5.80308e-05
BSGatlas-gene-1314	BSU_11020	yitK	1180909	1181400	-	66	175	154	213	0.999866	0.146225	0.746941	0.322675	1.10667	5.80308e-05
BSGatlas-gene-1315	BSU_11030	yitL	1181499	1182395	+	99	216	189	403	0.999866	0.351232	0.419215	0.807784	1.27565	5.80308e-05
BSGatlas-gene-1316	BSU_11040	yitM	1182448	1183032	-	2	6	11	21	0.999866	1.48859	0.184651	1.32657	2.80615	5.80308e-05
BSGatlas-gene-1317	BSU_11055	yitO	1183029	1183958	-	6	4	2	7	0.999866	-0.963583	0.49302	-0.685514	0.512782	5.80308e-05
BSGatlas-gene-1318	BSU_11070	yitP	1183943	1184479	-	1	1	0	2	0.999866	-0.849857	0.778244	-0.281608	0.55484	5.80308e-05
BSGatlas-gene-1319	BSU_11079	yizB	1184657	1185004	+	7	4	2	3	0.999866	-1.89275	0.199428	-1.28318	0.269293	5.80308e-05
BSGatlas-gene-1320	BSU_11080	yitQ	1185001	1185588	+	13	23	24	65	0.999866	0.680722	0.332985	0.968119	1.60294	5.80308e-05
BSGatlas-gene-1321	BSU_11090	yitR	1185608	1185901	+	11	50	19	54	0.999866	-0.213488	0.774111	-0.287002	0.86245	5.80308e-05
BSGatlas-gene-1322	BSU_11100	nprB	1186037	1187653	+	5	17	10	14	0.999866	-0.311184	0.749271	-0.3196	0.80598	5.80308e-05
BSGatlas-gene-1323	BSU_11110	yitS	1187700	1188551	-	307	645	426	835	0.999866	-0.149012	0.703479	-0.380629	0.901868	5.80308e-05
BSGatlas-gene-1324	BSU_11120	yitT	1188689	1189531	+	138	238	189	279	0.999866	-0.239189	0.559038	-0.584272	0.847221	5.80308e-05
BSGatlas-gene-1325	BSU_11130	ipi	1189646	1190005	+	75	170	195	157	0.999866	0.112066	0.823813	0.222644	1.08078	5.80308e-05
BSGatlas-gene-1326	BSU_11139	yizC	1190036	1190233	-	2	10	9	19	0.999866	0.769496	0.490456	0.689584	1.70467	5.80308e-05
BSGatlas-gene-1327	BSU_11140	yitU	1190490	1191302	-	74	175	120	158	0.999866	-0.316371	0.483753	-0.700279	0.803088	5.80308e-05
BSGatlas-gene-1328	BSU_11150	yitV	1191423	1192190	+	192	290	245	408	0.999866	-0.163249	0.688114	-0.401415	0.893012	5.80308e-05
BSGatlas-gene-1329	BSU_11160	yitW	1192254	1192562	+	105	267	130	323	0.999866	-0.263658	0.574406	-0.561574	0.832973	5.80308e-05
BSGatlas-gene-1330	BSU_11170	yitY	1192858	1194288	+	32	130	71	184	0.999866	0.181041	0.754285	0.312994	1.1337	5.80308e-05
BSGatlas-gene-1331	BSU_11180	yitZ	1194333	1194827	+	84	356	137	395	0.999866	-0.199604	0.718708	-0.360186	0.870789	5.80308e-05
BSGatlas-gene-1332	BSU_11190	argC	1195034	1196071	+	9	68	19	22	0.999866	-1.19627	0.142672	-1.46591	0.436402	5.80308e-05
BSGatlas-gene-1333	BSU_11200	argJ	1196091	1197311	+	13	135	41	56	0.999866	-0.873946	0.251221	-1.14739	0.545652	5.80308e-05
BSGatlas-gene-1334	BSU_11210	argB	1197326	1198102	+	17	200	42	68	0.999866	-1.25181	0.100494	-1.64247	0.419921	5.80308e-05
BSGatlas-gene-1335	BSU_11220	argD	1198099	1199256	+	10	126	28	35	0.999866	-1.34582	0.102048	-1.63501	0.393431	5.80308e-05
BSGatlas-gene-1336	BSU_11230	carA	1199327	1200388	+	4	25	24	25	0.999866	0.438589	0.618346	0.498196	1.35528	5.80308e-05
BSGatlas-gene-1337	BSU_11240	carB	1200381	1203473	+	19	93	59	58	0.999866	-0.25142	0.698846	-0.386879	0.840069	5.80308e-05
BSGatlas-gene-1338	BSU_11250	argF	1203461	1204420	+	87	165	122	134	0.999866	-0.470597	0.305322	-1.02509	0.721666	5.80308e-05
BSGatlas-gene-1339	BSU_11260	yjzC	1204506	1204685	+	0	2	2	0	0.999866	0.0407435	0.990449	0.0119712	1.02864	5.80308e-05
BSGatlas-gene-1340	BSU_11270	yjzD	1204731	1204916	-	352	786	935	1681	0.999866	0.67145	0.0767172	1.77006	1.59267	5.80308e-05
BSGatlas-gene-1341	BSU_11280	yjaU	1205165	1205899	+	6	53	13	30	0.999866	-0.81994	0.349734	-0.935106	0.566465	5.80308e-05
BSGatlas-gene-1343	BSU_11290	yjaV	1205981	1206538	+	2	4	3	3	0.999866	-0.482554	0.774063	-0.287064	0.71571	5.80308e-05
BSGatlas-gene-1344	BSU_11300	med	1206629	1207582	+	118	159	158	306	0.999866	0.0986046	0.826062	0.219755	1.07074	5.80308e-05
BSGatlas-gene-1345	BSU_11310	comZ	1207597	1207788	+	66	131	162	201	0.999866	0.380666	0.393689	0.852947	1.30194	5.80308e-05
BSGatlas-gene-1346	BSU_11320	yjzB	1207818	1208057	-	6	6	12	16	0.999866	0.59701	0.564363	0.576374	1.51258	5.80308e-05
BSGatlas-gene-1347	BSU_11330	fabHA	1208222	1209160	+	608	1188	969	1811	0.999866	0.0668312	0.85778	0.1792	1.04741	5.80308e-05
BSGatlas-gene-1348	BSU_11340	fabF	1209183	1210424	+	1868	3423	2742	5050	0.999866	-0.0172307	0.962272	-0.0473026	0.988128	5.80308e-05
BSGatlas-gene-1349	BSU_11350	yjaZ	1210500	1211285	+	1	2	2	0	0.999866	-0.852919	0.74846	-0.320671	0.553663	5.80308e-05
BSGatlas-gene-1350	BSU_11360	appD	1211477	1212463	+	13	69	33	51	0.999866	-0.337016	0.625604	-0.487923	0.791677	5.80308e-05
BSGatlas-gene-1351	BSU_11370	appF	1212460	1213449	+	11	42	25	33	0.999866	-0.274559	0.702953	-0.381338	0.826703	5.80308e-05
BSGatlas-gene-1352	BSU_11381	appA/1	1213537	1214001	+	38	137	115	85	0.999866	-0.122444	0.83583	-0.207231	0.91863	5.80308e-05
BSGatlas-gene-1353	BSU_11382	appA/2	1214001	1215167	+	17	71	56	41	0.999866	-0.159559	0.81561	-0.233195	0.895299	5.80308e-05
BSGatlas-gene-1354	BSU_11390	appB	1215243	1216193	+	106	230	143	268	0.999866	-0.250832	0.55759	-0.586424	0.840411	5.80308e-05
BSGatlas-gene-1355	BSU_11400	appC	1216210	1217121	+	42	95	44	101	0.999866	-0.477466	0.369115	-0.898131	0.718238	5.80308e-05
BSGatlas-gene-1356	BSU_11410	yjbA	1217326	1218078	+	2	7	7	4	0.999866	-0.0390938	0.977863	-0.0277488	0.973266	5.80308e-05
BSGatlas-gene-1357	BSU_11420	trpS	1218113	1219105	-	545	1241	966	1764	0.999866	0.0849687	0.82272	0.224048	1.06066	5.80308e-05
BSGatlas-gene-1360	BSU_11430	oppA	1219849	1221486	+	1125	2223	2916	3017	0.999866	0.35405	0.370499	0.895538	1.27814	5.80308e-05
BSGatlas-gene-1361	BSU_11440	oppB	1221594	1222529	+	173	387	309	405	0.999866	-0.132537	0.741558	-0.32979	0.912226	5.80308e-05
BSGatlas-gene-1362	BSU_11450	oppC	1222533	1223450	+	204	499	500	570	0.999866	0.163108	0.6938	0.393703	1.1197	5.80308e-05
BSGatlas-gene-1363	BSU_11460	oppD	1223455	1224531	+	283	690	737	770	0.999866	0.201743	0.630134	0.481539	1.15009	5.80308e-05
BSGatlas-gene-1364	BSU_11470	oppF	1224533	1225450	+	78	205	221	240	0.999866	0.2788	0.543955	0.606844	1.21319	5.80308e-05
BSGatlas-gene-1365	BSU_11480	yjbB	1225557	1226774	+	8	27	25	23	0.999866	0.0763462	0.923771	0.0956847	1.05434	5.80308e-05
BSGatlas-gene-1366	BSU_11490	yjbC	1226938	1227516	+	37	73	61	102	0.999866	0.0224388	0.964932	0.0439658	1.01567	5.80308e-05
BSGatlas-gene-1367	BSU_11500	spx	1227697	1228092	+	553	813	775	1112	0.999866	-0.120909	0.752627	-0.315178	0.919608	5.80308e-05
BSGatlas-gene-1368	BSU_11510	yjbE	1228135	1228791	-	0	3	3	4	0.999866	0.943716	0.662524	0.436431	1.92348	5.80308e-05
BSGatlas-gene-1369	BSU_11515		1228961	1229101	+	14	28	23	38	0.999866	-0.00256139	0.997047	-0.00370062	0.998226	5.80308e-05
BSGatlas-gene-1370	BSU_11520	mecA	1229068	1229724	+	1300	2651	2420	3449	0.999866	0.0573672	0.87305	0.159785	1.04057	5.80308e-05
BSGatlas-gene-1371	BSU_11525		1229719	1229841	-	0	0	1	0	0.999866	1.0922	0.825853	0.220023	2.13199	5.80308e-05
BSGatlas-gene-1372	BSU_11530	coiA	1229915	1231036	+	3	17	7	11	0.999866	-0.534377	0.62882	-0.483388	0.690457	5.80308e-05
BSGatlas-gene-1373	BSU_11540	pepF	1231083	1233095	+	336	578	535	754	0.999866	-0.0531957	0.888049	-0.140773	0.963799	5.80308e-05
BSGatlas-gene-1374	BSU_11549	yizD	1233133	1233300	-	0	2	9	1	0.999866	2.24984	0.30397	1.02796	4.75629	5.80308e-05
BSGatlas-gene-1376	BSU_11550	yjbH	1233614	1234513	-	38	86	52	91	0.999866	-0.319232	0.537222	-0.617019	0.801497	5.80308e-05
BSGatlas-gene-1378	BSU_11560	yjbI	1234510	1234908	-	39	82	66	118	0.999866	0.0626203	0.900688	0.124792	1.04436	5.80308e-05
BSGatlas-gene-1379	BSU_11570	cwlQ	1235163	1235708	-	1844	2750	2639	3461	0.999866	-0.16175	0.668135	-0.428709	0.89394	5.80308e-05
BSGatlas-gene-1380	BSU_11580	yjbK	1235912	1236484	-	45	68	40	108	0.999866	-0.269827	0.631476	-0.479651	0.829419	5.80308e-05
BSGatlas-gene-1381	BSU_11590	yjbL	1236609	1236977	+	68	215	130	335	0.999866	0.203591	0.687608	0.402103	1.15156	5.80308e-05
BSGatlas-gene-1382	BSU_11600	sasB	1237006	1237641	+	47	88	85	107	0.999866	-0.0075161	0.987774	-0.015324	0.994804	5.80308e-05
BSGatlas-gene-1383	BSU_11610	nadF	1237660	1238460	+	175	295	298	368	0.999866	-0.0308066	0.939747	-0.075588	0.978873	5.80308e-05
BSGatlas-gene-1384	BSU_11620	yjbO	1238523	1239374	+	951	1213	1217	1756	0.999866	-0.162247	0.684479	-0.406358	0.893632	5.80308e-05
BSGatlas-gene-1385	BSU_11630	prpE	1239387	1240121	-	14	45	25	48	0.999866	-0.172216	0.797521	-0.256557	0.887479	5.80308e-05
BSGatlas-gene-1386	BSU_11640	cpaA	1240356	1242200	+	267	436	286	685	0.999866	-0.170835	0.689981	-0.398881	0.888328	5.80308e-05
BSGatlas-gene-1388	BSU_11650	tenA	1242449	1243159	+	896	1883	1293	1662	0.999866	-0.4028	0.277459	-1.08604	0.756389	5.80308e-05
BSGatlas-gene-1389	BSU_11660	tenI	1243134	1243751	+	1483	2131	1626	2094	0.999866	-0.534736	0.164894	-1.3888	0.690285	5.80308e-05
BSGatlas-gene-1390	BSU_11670	thiO	1243735	1244844	+	3802	6275	3898	8025	0.999866	-0.372894	0.327316	-0.979535	0.772232	5.80308e-05
BSGatlas-gene-1391	BSU_11680	thiS	1244844	1245044	+	316	1014	401	915	0.999866	-0.505062	0.267931	-1.10784	0.70463	5.80308e-05
BSGatlas-gene-1392	BSU_11690	thiG	1245041	1245811	+	4562	9130	8116	9124	0.999866	-0.14865	0.69473	-0.392444	0.902094	5.80308e-05
BSGatlas-gene-1393	BSU_11700	thiF	1245808	1246818	+	4258	7788	5065	6938	0.999866	-0.536624	0.132543	-1.50415	0.689382	5.80308e-05
BSGatlas-gene-1394	BSU_11710	thiD	1246837	1247652	+	4712	6571	5963	7164	0.999866	-0.354421	0.365496	-0.904941	0.782184	5.80308e-05
BSGatlas-gene-1395	BSU_11720	fabI	1247788	1248564	+	709	1281	1372	1854	0.999866	0.164866	0.652211	0.450693	1.12106	5.80308e-05
BSGatlas-gene-1396	BSU_11730	cotO	1248665	1249348	+	3	14	35	17	0.999866	1.3511	0.165192	1.38782	2.55106	5.80308e-05
BSGatlas-gene-1397	BSU_11740	cotZ	1249442	1249888	-	20	75	79	157	0.999866	0.852718	0.130997	1.51018	1.8059	5.80308e-05
BSGatlas-gene-1398	BSU_11750	cotY	1250016	1250504	-	68	178	145	230	0.999866	0.125629	0.779635	0.279795	1.09098	5.80308e-05
BSGatlas-gene-1399	BSU_11760	cotX	1250656	1251174	-	78	230	136	199	0.999866	-0.326006	0.479396	-0.707275	0.797742	5.80308e-05
BSGatlas-gene-1400	BSU_11770	cotW	1251273	1251590	-	3	19	33	45	0.999866	1.45386	0.0786923	1.75832	2.7394	5.80308e-05
BSGatlas-gene-1401	BSU_11780	cotV	1251631	1252017	-	16	39	56	89	0.999866	0.89462	0.122988	1.54235	1.85912	5.80308e-05
BSGatlas-gene-1402	BSU_11790	yjcA	1252177	1252533	+	3	3	7	4	0.999866	0.351838	0.812114	0.2377	1.27619	5.80308e-05
BSGatlas-gene-1405	BSU_11799	yjzK	1252815	1253021	+	1	4	0	0	0.999866	-4.14286	0.167144	-1.38144	0.0566077	5.80308e-05
BSGatlas-gene-1407	BSU_11809	yjcZ	1253103	1253252	+	188	300	316	340	0.999866	-0.0983208	0.817476	-0.230792	0.93412	5.80308e-05
BSGatlas-gene-1408	BSU_11810	spoVIF	1253385	1253639	+	19	140	66	114	0.999866	-0.15603	0.815588	-0.233224	0.897491	5.80308e-05
BSGatlas-gene-1409	BSU_11820	yjcD	1253713	1255992	-	50	140	113	335	0.999866	0.682528	0.194373	1.29775	1.60495	5.80308e-05
BSGatlas-gene-1410	BSU_11839	yjzE	1256109	1256363	+	44	111	83	111	0.999866	-0.143708	0.771123	-0.290906	0.905189	5.80308e-05
BSGatlas-gene-1411	BSU_11840	yjcF	1256436	1256858	-	89	159	169	187	0.999866	0.0159	0.971768	0.0353904	1.01108	5.80308e-05
BSGatlas-gene-1412	BSU_11850	yjcG	1256862	1257377	-	115	360	298	425	0.999866	0.176127	0.691545	0.396759	1.12985	5.80308e-05
BSGatlas-gene-1413	BSU_11860	yjcH	1257414	1258136	-	69	166	100	187	0.999866	-0.232914	0.611613	-0.507772	0.850915	5.80308e-05
BSGatlas-gene-1415	BSU_11870	metI	1258492	1259613	+	44	238	66	272	0.999866	-0.216844	0.742618	-0.328388	0.860446	5.80308e-05
BSGatlas-gene-1416	BSU_11880	metC	1259606	1260778	+	68	443	138	394	0.999866	-0.349559	0.576292	-0.558809	0.784824	5.80308e-05
BSGatlas-gene-1417	BSU_11890	yjcK	1260811	1261356	-	15	27	30	33	0.999866	0.0788424	0.909283	0.113943	1.05617	5.80308e-05
BSGatlas-gene-1418	BSU_11900	yjcL	1261426	1262616	-	7	7	13	10	0.999866	0.153852	0.88468	0.145039	1.11254	5.80308e-05
BSGatlas-gene-1420	BSU_11910	yjcM	1263702	1264931	-	308	902	824	1165	0.999866	0.278888	0.498315	0.677144	1.21326	5.80308e-05
BSGatlas-gene-1421	BSU_11920	yjcN	1265057	1265377	+	50	161	97	242	0.999866	0.177519	0.733423	0.340576	1.13094	5.80308e-05
BSGatlas-gene-1422	BSU_11928	yjzF	1265530	1265661	+	2	3	0	3	0.999866	-1.50642	0.499693	-0.674972	0.351983	5.80308e-05
BSGatlas-gene-1423	BSU_11929	yjzG	1265677	1265850	+	2	10	1	4	0.999866	-1.73796	0.274003	-1.09389	0.299793	5.80308e-05
BSGatlas-gene-1424	BSU_11930	yjcO	1265887	1266348	+	8	24	7	19	0.999866	-0.826295	0.360504	-0.914406	0.563976	5.80308e-05
BSGatlas-gene-1425	BSU_11940	yjcP	1266614	1267117	+	40	38	88	33	0.999866	0.137198	0.856074	0.181374	1.09977	5.80308e-05
BSGatlas-gene-1426	BSU_11950	yjcQ	1267129	1267413	+	39	90	124	93	0.999866	0.349722	0.530586	0.627112	1.27431	5.80308e-05
BSGatlas-gene-1427	BSU_11960	yjcR	1267574	1268101	+	1	0	2	2	0.999866	1.24851	0.653251	0.44925	2.37596	5.80308e-05
BSGatlas-gene-1428	BSU_11970	yjcS	1268275	1268592	+	16	24	29	36	0.999866	0.146184	0.832282	0.211776	1.10664	5.80308e-05
BSGatlas-gene-1429	BSU_11980	yjdA	1268829	1269584	+	24	51	51	109	0.999866	0.528343	0.344014	0.946265	1.44227	5.80308e-05
BSGatlas-gene-1430	BSU_11990	yjdB	1269733	1270080	-	38	34	26	38	0.999866	-0.852755	0.197973	-1.28735	0.553726	5.80308e-05
BSGatlas-gene-1431	BSU_12000	manR	1270631	1272577	+	9	16	16	57	0.999866	0.891074	0.269734	1.10367	1.85456	5.80308e-05
BSGatlas-gene-1432	BSU_12010	manP	1272725	1274677	+	26	117	39	60	0.999866	-0.917781	0.13482	-1.49536	0.529323	5.80308e-05
BSGatlas-gene-1433	BSU_12020	manA	1274692	1275639	+	19	71	28	30	0.999866	-1.0076	0.131071	-1.50989	0.497372	5.80308e-05
BSGatlas-gene-1435	BSU_12030	yjdF	1275809	1276291	+	14	62	24	55	0.999866	-0.392644	0.570806	-0.566864	0.761732	5.80308e-05
BSGatlas-gene-1436	BSU_12040	yjdG	1276337	1276843	-	3	26	18	32	0.999866	0.428835	0.639888	0.467856	1.34615	5.80308e-05
BSGatlas-gene-1437	BSU_12050	yjdH	1277062	1277457	-	0	2	4	2	0.999866	1.40729	0.55423	0.591433	2.65239	5.80308e-05
BSGatlas-gene-1438	BSU_12060	yjdI	1277686	1278165	+	40	68	72	90	0.999866	0.0516669	0.920122	0.10028	1.03646	5.80308e-05
BSGatlas-gene-1439	BSU_12069	yjzH	1278205	1278399	-	55	89	79	144	0.999866	0.0354729	0.94136	0.07356	1.02489	5.80308e-05
BSGatlas-gene-1440	BSU_12070	yjdJ	1278565	1278894	-	4	19	6	14	0.999866	-0.649035	0.537069	-0.617251	0.637707	5.80308e-05
BSGatlas-gene-1442	BSU_12080	ctaO	1279514	1280503	-	311	211	191	208	0.999866	-1.10069	0.0500671	-1.95939	0.466294	5.80308e-05
BSGatlas-gene-1445	BSU_12100	pdaC	1281128	1282531	+	58	149	87	197	0.999866	-0.0785561	0.872472	-0.16052	0.947005	5.80308e-05
BSGatlas-gene-1446	BSU_12110	yjfA	1282571	1283044	-	39	55	95	94	0.999866	0.471989	0.384933	0.868844	1.38702	5.80308e-05
BSGatlas-gene-1447	BSU_12120	yjfB	1283169	1283336	-	30	29	46	61	0.999866	0.210598	0.738208	0.334228	1.15717	5.80308e-05
BSGatlas-gene-1448	BSU_12130	yjfC	1283463	1284362	+	0	0	1	2	0.999866	2.37871	0.55326	0.592882	5.20073	5.80308e-05
BSGatlas-gene-1449	BSU_12140	yjgA	1284371	1284769	-	16	14	16	19	0.999866	-0.428135	0.610056	-0.509994	0.743222	5.80308e-05
BSGatlas-gene-1450	BSU_12150	yjgB	1284870	1285445	-	3	5	3	7	0.999866	-0.287613	0.840659	-0.20105	0.819256	5.80308e-05
BSGatlas-gene-1451	BSU_12160	yjgC	1285591	1288548	+	113	100	104	130	0.999866	-0.536889	0.316334	-1.00202	0.689255	5.80308e-05
BSGatlas-gene-1452	BSU_12170	yjgD	1288541	1289101	+	15	18	21	14	0.999866	-0.435967	0.604973	-0.517262	0.739198	5.80308e-05
BSGatlas-gene-1453	BSU_12180	yjhA	1289298	1289939	+	174	219	418	441	0.999866	0.555177	0.218664	1.23009	1.46935	5.80308e-05
BSGatlas-gene-1454	BSU_12190	yjhB	1290018	1290644	+	38	126	83	141	0.999866	-0.00177156	0.997271	-0.0034208	0.998773	5.80308e-05
BSGatlas-gene-1455	BSU_12200	yjiA	1290675	1290953	-	5	13	5	43	0.999866	0.749911	0.477358	0.710558	1.68169	5.80308e-05
BSGatlas-gene-1456	BSU_12210	yjiB	1291344	1292534	+	6	7	8	17	0.999866	0.282363	0.789058	0.267534	1.21619	5.80308e-05
BSGatlas-gene-1457	BSU_12220	yjiC	1292557	1293735	+	15	28	22	51	0.999866	0.167847	0.807226	0.244006	1.12338	5.80308e-05
BSGatlas-gene-1458	BSU_12229	yjzI	1293776	1293964	-	21	38	39	77	0.999866	0.39297	0.508526	0.661134	1.31309	5.80308e-05
BSGatlas-gene-1459	BSU_12230	yjjA	1294138	1294950	+	133	228	199	276	0.999866	-0.151207	0.713717	-0.366868	0.900497	5.80308e-05
BSGatlas-gene-1460	BSU_12240	yjkA	1294996	1295748	-	34	65	89	101	0.999866	0.443647	0.39169	0.856557	1.36004	5.80308e-05
BSGatlas-gene-1461	BSU_12250	yjkB	1295748	1296500	-	19	406	28	466	0.999866	-0.225378	0.902697	-0.122255	0.855371	5.80308e-05
BSGatlas-gene-1462	BSU_12260	yjlA	1296620	1297594	-	54	117	96	177	0.999866	0.13445	0.773132	0.28828	1.09767	5.80308e-05
BSGatlas-gene-1463	BSU_12270	yjlB	1297726	1298223	+	50	36	61	41	0.999866	-0.377126	0.59094	-0.537474	0.76997	5.80308e-05
BSGatlas-gene-1464	BSU_12280	yjlC	1298612	1299034	+	398	735	1209	1103	0.999866	0.5613	0.187488	1.31805	1.4756	5.80308e-05
BSGatlas-gene-1465	BSU_12290	ndh	1299074	1300252	+	3144	6549	10204	10622	0.999866	0.642873	0.101485	1.6377	1.56144	5.80308e-05
BSGatlas-gene-1466	BSU_12300	uxaC	1300450	1301871	+	14	31	17	41	0.999866	-0.202959	0.776911	-0.283347	0.868767	5.80308e-05
BSGatlas-gene-1467	BSU_12310	yjmB	1301939	1303318	+	7	3	2	16	0.999866	-0.111032	0.935089	-0.0814438	0.925925	5.80308e-05
BSGatlas-gene-1468	BSU_12320	yjmC	1303423	1304436	+	2	5	5	5	0.999866	0.0685399	0.962908	0.046505	1.04865	5.80308e-05
BSGatlas-gene-1469	BSU_12330	yjmD	1304442	1305461	+	3	4	7	6	0.999866	0.369603	0.787275	0.269851	1.292	5.80308e-05
BSGatlas-gene-1470	BSU_12340	uxuA	1305486	1306565	+	8	9	16	10	0.999866	0.0945334	0.925492	0.0935178	1.06772	5.80308e-05
BSGatlas-gene-1471	BSU_12350	yjmF	1306562	1307398	+	3	6	3	10	0.999866	-0.0874721	0.948559	-0.0645161	0.94117	5.80308e-05
BSGatlas-gene-1472	BSU_12360	exuT	1307446	1308714	+	8	9	10	10	0.999866	-0.345364	0.737028	-0.335791	0.787109	5.80308e-05
BSGatlas-gene-1473	BSU_12370	exuR	1308802	1309803	+	72	86	99	107	0.999866	-0.203177	0.694686	-0.392504	0.868635	5.80308e-05
BSGatlas-gene-1474	BSU_12380	uxaB	1309880	1311322	+	6	12	10	15	0.999866	-0.0552427	0.954786	-0.0566977	0.962433	5.80308e-05
BSGatlas-gene-1475	BSU_12390	uxaA	1311319	1312812	+	9	15	18	24	0.999866	0.26317	0.749021	0.319931	1.20011	5.80308e-05
BSGatlas-gene-1476	BSU_12400	yjnA	1312851	1313615	-	4	5	10	46	0.999866	1.90708	0.0663871	1.8358	3.75049	5.80308e-05
BSGatlas-gene-1477	BSU_12410	bstD	1313840	1314304	-	58	103	110	150	0.999866	0.154523	0.738307	0.334097	1.11305	5.80308e-05
BSGatlas-gene-1478	BSU_12420	yjoB	1314453	1315724	+	94	246	180	329	0.999866	0.0806872	0.853519	0.184631	1.05752	5.80308e-05
BSGatlas-gene-1479	BSU_12430	rapA	1315869	1317005	+	26	124	76	151	0.999866	0.182703	0.755943	0.310812	1.13501	5.80308e-05
BSGatlas-gene-1480	BSU_12440	phrA	1316995	1317129	+	3	9	15	25	0.999866	1.24696	0.203646	1.27123	2.37341	5.80308e-05
BSGatlas-gene-1481	BSU_12450	yjpA	1317157	1317414	-	584	800	950	1493	0.999866	0.203156	0.602893	0.520245	1.15121	5.80308e-05
BSGatlas-gene-1482	BSU_12460	xlyB	1317535	1318488	+	6	11	7	19	0.999866	-0.000465874	0.999632	-0.000461732	0.999677	5.80308e-05
BSGatlas-gene-1483	BSU_12470	yjqA	1318528	1318905	-	33	81	59	93	0.999866	-0.0816945	0.875685	-0.156442	0.944947	5.80308e-05
BSGatlas-gene-1484	BSU_12480	pghB	1319011	1319613	+	22	56	53	99	0.999866	0.446906	0.423878	0.799712	1.36311	5.80308e-05
BSGatlas-gene-1485	BSU_12490	yjqC	1319690	1320526	+	18	193	24	296	0.999866	0.117933	0.897561	0.128743	1.08518	5.80308e-05
BSGatlas-gene-1486	BSU_12500	xkdA	1320570	1321166	-	9	18	12	20	0.999866	-0.296629	0.727473	-0.348488	0.814153	5.80308e-05
BSGatlas-gene-1487	BSU_12510	xre	1321329	1321670	-	43	73	96	91	0.999866	0.194562	0.713166	0.367607	1.14438	5.80308e-05
BSGatlas-gene-1488	BSU_12519	yjzJ	1321848	1322027	+	0	0	2	3	0.999866	3.15435	0.330214	0.973684	8.90334	5.80308e-05
BSGatlas-gene-1489	BSU_12520	xkdB	1322014	1322850	+	0	2	0	2	0.999866	-0.46175	0.898876	-0.127081	0.726105	5.80308e-05
BSGatlas-gene-1490	BSU_12530	xkdC	1322750	1323550	+	1	8	3	5	0.999866	-0.531242	0.73548	-0.337845	0.691959	5.80308e-05
BSGatlas-gene-1491	BSU_12539	ykzK	1323550	1323717	+	0	0	3	5	0.999866	3.81798	0.163955	1.39189	14.1035	5.80308e-05
BSGatlas-gene-1492	BSU_12540	xkdD	1323802	1324152	+	2	3	3	6	0.999866	0.239264	0.882649	0.147612	1.18039	5.80308e-05
BSGatlas-gene-1493	BSU_12550	xtrA	1324149	1324355	+	0	5	4	6	0.999866	0.72497	0.693597	0.393979	1.65287	5.80308e-05
BSGatlas-gene-1494	BSU_12560	xpf	1324471	1324980	+	3	3	0	7	0.999866	-0.654809	0.732911	-0.341256	0.635159	5.80308e-05
BSGatlas-gene-1495	BSU_12570	xtmA	1325096	1325893	+	5	9	4	10	0.999866	-0.603914	0.60759	-0.513517	0.657967	5.80308e-05
BSGatlas-gene-1496	BSU_12580	xtmB	1325890	1327191	+	19	36	13	66	0.999866	-0.155759	0.837696	-0.204841	0.89766	5.80308e-05
BSGatlas-gene-1497	BSU_12590	xkdE	1327195	1328682	+	17	124	44	147	0.999866	0.0158638	0.982378	0.0220878	1.01106	5.80308e-05
BSGatlas-gene-1498	BSU_12600	xkdF	1328702	1329529	+	23	53	30	110	0.999866	0.267725	0.67827	0.414825	1.20391	5.80308e-05
BSGatlas-gene-1499	BSU_12610	xkdG	1329555	1330490	+	10	35	27	72	0.999866	0.624781	0.375463	0.886286	1.54198	5.80308e-05
BSGatlas-gene-1500	BSU_12619	ykzL	1330512	1330895	+	6	15	8	20	0.999866	-0.138035	0.885391	-0.144138	0.908756	5.80308e-05
BSGatlas-gene-1501	BSU_12620	xkdH	1330892	1331248	+	3	2	3	7	0.999866	0.243976	0.877866	0.153675	1.18425	5.80308e-05
BSGatlas-gene-1502	BSU_12630	xkdI	1331245	1331730	+	13	26	14	61	0.999866	0.28902	0.711374	0.370012	1.22181	5.80308e-05
BSGatlas-gene-1503	BSU_12640	xkdJ	1331743	1332183	+	7	35	34	44	0.999866	0.523004	0.482335	0.702553	1.43694	5.80308e-05
BSGatlas-gene-1504	BSU_12649	ykzM	1332187	1332405	+	5	4	0	3	0.999866	-2.44869	0.185039	-1.3254	0.183177	5.80308e-05
BSGatlas-gene-1505	BSU_12650	xkdK	1332402	1333802	+	12	42	41	83	0.999866	0.720745	0.260383	1.12549	1.64803	5.80308e-05
BSGatlas-gene-1506	BSU_12660	xkdM	1333804	1334247	+	2	9	9	11	0.999866	0.469886	0.693603	0.393971	1.385	5.80308e-05
BSGatlas-gene-1507	BSU_12671	xkdN	1334339	1334785	+	3	13	4	18	0.999866	-0.0728904	0.950173	-0.06249	0.950731	5.80308e-05
BSGatlas-gene-1508	BSU_12672	xkzB	1334815	1334964	+	1	2	1	11	0.999866	1.28442	0.49486	0.682599	2.43584	5.80308e-05
BSGatlas-gene-1509	BSU_12680	xkdO	1334966	1338964	+	41	232	54	371	0.999866	0.119476	0.87195	0.161182	1.08634	5.80308e-05
BSGatlas-gene-1510	BSU_12690	xkdP	1338957	1339616	+	3	10	3	18	0.999866	0.0983482	0.936555	0.0796011	1.07055	5.80308e-05
BSGatlas-gene-1511	BSU_12700	xkdQ	1339632	1340609	+	11	15	16	24	0.999866	0.026537	0.974132	0.0324265	1.01856	5.80308e-05
BSGatlas-gene-1512	BSU_12710	xkdR	1340609	1340875	+	6	11	3	22	0.999866	-0.146124	0.897045	-0.129395	0.903675	5.80308e-05
BSGatlas-gene-1513	BSU_12720	xkdS	1340932	1341357	+	0	8	2	9	0.999866	0.0942056	0.957822	0.0528867	1.06748	5.80308e-05
BSGatlas-gene-1514	BSU_12730	xkdT	1341350	1342396	+	11	13	8	28	0.999866	-0.136777	0.880833	-0.149913	0.909549	5.80308e-05
BSGatlas-gene-1515	BSU_12740	xkdU	1342380	1342958	+	3	11	8	9	0.999866	-0.122058	0.915899	-0.1056	0.918876	5.80308e-05
BSGatlas-gene-1516	BSU_12749	xkzA	1342955	1343227	+	1	3	3	3	0.999866	0.162281	0.931408	0.0860737	1.11906	5.80308e-05
BSGatlas-gene-1517	BSU_12750	xkdV	1343230	1345293	+	9	26	15	25	0.999866	-0.288225	0.717027	-0.362435	0.818909	5.80308e-05
BSGatlas-gene-1518	BSU_12760	xkdW	1345305	1345634	+	7	6	2	7	0.999866	-1.29806	0.321772	-0.990822	0.406672	5.80308e-05
BSGatlas-gene-1519	BSU_12770	xkdX	1345631	1345795	+	0	4	3	4	0.999866	0.547974	0.791258	0.264677	1.46203	5.80308e-05
BSGatlas-gene-1520	BSU_12780	xepA	1345839	1346678	+	10	22	12	31	0.999866	-0.151625	0.851432	-0.187292	0.900236	5.80308e-05
BSGatlas-gene-1521	BSU_12790	xhlA	1346731	1347000	+	2	5	7	10	0.999866	0.787413	0.548892	0.599421	1.72598	5.80308e-05
BSGatlas-gene-1522	BSU_12800	xhlB	1347013	1347276	+	0	5	4	13	0.999866	1.37597	0.407798	0.827775	2.59542	5.80308e-05
BSGatlas-gene-1523	BSU_12810	xlyA	1347289	1348182	+	22	44	32	84	0.999866	0.213473	0.728472	0.347158	1.15948	5.80308e-05
BSGatlas-gene-1524	new_1348200_1348403_c	spoIISC	1348219	1348356	-	16	21	13	27	0.999866	-0.532313	0.491467	-0.687977	0.691445	5.80308e-05
BSGatlas-gene-1525	BSU_12820	spoIISB	1348442	1348612	-	9	10	28	14	0.999866	0.656149	0.485044	0.698214	1.57587	5.80308e-05
BSGatlas-gene-1526	BSU_12830	spoIISA	1348612	1349358	-	18	25	29	28	0.999866	-0.130437	0.854555	-0.18331	0.913555	5.80308e-05
BSGatlas-gene-1527	BSU_12840	pit	1349468	1350469	-	348	513	684	998	0.999866	0.377787	0.329711	0.974697	1.29935	5.80308e-05
BSGatlas-gene-1528	BSU_12850	ykaA	1350482	1351099	-	288	662	560	1134	0.999866	0.293894	0.461118	0.737008	1.22594	5.80308e-05
BSGatlas-gene-1529	BSU_12860	steT	1351375	1352691	-	373	656	747	965	0.999866	0.203247	0.591566	0.536568	1.15129	5.80308e-05
BSGatlas-gene-1530	BSU_12870	mhqA	1353080	1354030	+	52	115	72	152	0.999866	-0.130474	0.789702	-0.266698	0.913531	5.80308e-05
BSGatlas-gene-1532	BSU_12880	ykcB	1354285	1356435	+	12	25	13	30	0.999866	-0.356594	0.644894	-0.460867	0.781006	5.80308e-05
BSGatlas-gene-1533	BSU_12890	ykcC	1356447	1357418	+	9	16	4	9	0.999866	-1.53489	0.132662	-1.50369	0.345105	5.80308e-05
BSGatlas-gene-1535	BSU_12900	htrA	1357936	1359285	-	108	207	119	210	0.999866	-0.495341	0.246288	-1.15941	0.709394	5.80308e-05
BSGatlas-gene-1536	BSU_12910	proG	1359454	1360272	+	48	122	91	133	0.999866	-0.0801928	0.867547	-0.166775	0.945931	5.80308e-05
BSGatlas-gene-1537	BSU_12920	dppA	1360401	1361225	+	42	88	86	81	0.999866	-0.0918829	0.862513	-0.173176	0.938297	5.80308e-05
BSGatlas-gene-1538	BSU_12930	dppB	1361242	1362168	+	2	11	12	13	0.999866	0.590369	0.598207	0.526981	1.50563	5.80308e-05
BSGatlas-gene-1539	BSU_12940	dppC	1362174	1363136	+	8	16	13	26	0.999866	0.13564	0.873132	0.159681	1.09858	5.80308e-05
BSGatlas-gene-1540	BSU_12950	dppD	1363141	1364148	+	16	24	25	43	0.999866	0.168791	0.805593	0.246115	1.12412	5.80308e-05
BSGatlas-gene-1541	BSU_12960	dppE	1364151	1365800	+	15	17	20	42	0.999866	0.282062	0.706136	0.37705	1.21593	5.80308e-05
BSGatlas-gene-1542	BSU_12970	ykfA	1365888	1366847	+	9	23	22	30	0.999866	0.223755	0.768691	0.294087	1.16777	5.80308e-05
BSGatlas-gene-1543	BSU_12980	ykfB	1366844	1367944	+	19	21	26	52	0.999866	0.290633	0.675007	0.419286	1.22318	5.80308e-05
BSGatlas-gene-1544	BSU_12990	ykfC	1367941	1368831	+	5	23	19	20	0.999866	0.121444	0.89076	0.137342	1.08782	5.80308e-05
BSGatlas-gene-1545	BSU_13000	ykfD	1368844	1369833	+	18	36	40	51	0.999866	0.246259	0.690905	0.397627	1.18613	5.80308e-05
BSGatlas-gene-1546	BSU_13010	ykgB	1369876	1370925	-	295	570	651	893	0.999866	0.316011	0.400632	0.840492	1.24488	5.80308e-05
BSGatlas-gene-1547	BSU_13020	ykgA	1371015	1371875	-	19	27	31	33	0.999866	-0.0687804	0.919835	-0.100641	0.953444	5.80308e-05
BSGatlas-gene-1548	BSU_13030	ykhA	1372035	1372553	+	140	142	199	176	0.999866	-0.183374	0.727114	-0.348967	0.880641	5.80308e-05
BSGatlas-gene-1549	BSU_13040	hmp	1372792	1373991	+	295	99	75	145	0.999866	-1.76061	0.0126486	-2.49351	0.295122	5.80308e-05
BSGatlas-gene-1550	BSU_13050	ykzH	1374068	1374292	-	0	0	1	0	0.999866	1.0922	0.825853	0.220023	2.13199	5.80308e-05
BSGatlas-gene-1551	BSU_13060	ykjA	1374437	1375168	+	10	5	8	7	0.999866	-0.707549	0.542745	-0.608667	0.61236	5.80308e-05
BSGatlas-gene-1552	BSU_13070	bstF	1375260	1375787	+	2	8	3	13	0.999866	0.134048	0.920679	0.0995791	1.09737	5.80308e-05
BSGatlas-gene-1553	BSU_13080	ykkB	1375777	1376295	+	6	6	9	9	0.999866	-0.0107995	0.992413	-0.00950872	0.992542	5.80308e-05
BSGatlas-gene-1555	BSU_13090	ykkC	1376517	1376855	+	3	34	12	37	0.999866	0.0163955	0.986485	0.0169393	1.01143	5.80308e-05
BSGatlas-gene-1556	BSU_13100	ykkD	1376855	1377172	+	3	12	5	18	0.999866	0.0912034	0.936254	0.0799784	1.06526	5.80308e-05
BSGatlas-gene-1557	BSU_13110	ykkE	1377243	1378145	+	1025	1704	2377	2783	0.999866	0.390263	0.305836	1.024	1.31063	5.80308e-05
BSGatlas-gene-1559	BSU_13120	proB	1378496	1379593	+	140	184	208	286	0.999866	0.00614396	0.988795	0.014044	1.00427	5.80308e-05
BSGatlas-gene-1560	BSU_13130	proA	1379605	1380852	+	170	261	267	368	0.999866	-0.0107767	0.978965	-0.0263661	0.992558	5.80308e-05
BSGatlas-gene-1561	BSU_13140	ohrA	1380978	1381403	+	23	55	52	59	0.999866	0.0510297	0.930037	0.0877987	1.036	5.80308e-05
BSGatlas-gene-1562	BSU_13150	ohrR	1381434	1381877	-	24	60	53	79	0.999866	0.164525	0.767041	0.296247	1.1208	5.80308e-05
BSGatlas-gene-1563	BSU_13160	ohrB	1382020	1382430	+	201	366	338	362	0.999866	-0.192047	0.645811	-0.459589	0.875363	5.80308e-05
BSGatlas-gene-1564	BSU_13169	ykzN	1382457	1382627	+	23	14	16	10	0.999866	-1.15822	0.206054	-1.26449	0.448067	5.80308e-05
BSGatlas-gene-1565	BSU_13170	guaD	1382677	1383147	-	2	5	2	3	0.999866	-0.978455	0.564388	-0.576335	0.507523	5.80308e-05
BSGatlas-gene-1566	BSU_13180	metE	1383320	1385608	-	29	505	55	416	0.999866	-0.591057	0.707469	-0.375257	0.663856	5.80308e-05
BSGatlas-gene-1568	BSU_13190	ispA	1386024	1386983	-	14	37	24	25	0.999866	-0.490599	0.492105	-0.686965	0.71173	5.80308e-05
BSGatlas-gene-1569	BSU_13200	rsbRB	1387206	1388039	+	573	727	698	1148	0.999866	-0.134775	0.739577	-0.332414	0.910812	5.80308e-05
BSGatlas-gene-1570	BSU_13210	thiX	1388070	1388834	-	772	1326	1250	1078	0.999866	-0.325415	0.453894	-0.748938	0.798069	5.80308e-05
BSGatlas-gene-1571	BSU_13220	thiW	1388809	1390452	-	1890	3183	2827	2572	0.999866	-0.397769	0.343761	-0.946761	0.759031	5.80308e-05
BSGatlas-gene-1572	BSU_13230	thiV	1390439	1391038	-	1013	2179	2275	1637	0.999866	-0.10562	0.82189	-0.225115	0.929405	5.80308e-05
BSGatlas-gene-1573	BSU_13240	thiU	1391040	1391642	-	288	687	573	626	0.999866	-0.142597	0.729506	-0.345783	0.905887	5.80308e-05
BSGatlas-gene-1575	BSU_13250	ykoG	1391953	1392639	+	9	19	21	20	0.999866	0.0892639	0.913139	0.10908	1.06383	5.80308e-05
BSGatlas-gene-1576	BSU_13260	ykoH	1392643	1394007	+	8	24	18	24	0.999866	-0.0556437	0.944787	-0.0692545	0.962165	5.80308e-05
BSGatlas-gene-1577	BSU_13270	ykoI	1394004	1394684	+	18	105	26	141	0.999866	-0.0571962	0.940235	-0.0749746	0.96113	5.80308e-05
BSGatlas-gene-1578	BSU_13280	ykoJ	1394776	1395288	+	44	95	100	118	0.999866	0.170251	0.728719	0.34683	1.12525	5.80308e-05
BSGatlas-gene-1579	BSU_13290	ykzD	1395371	1395508	+	1	0	3	0	0.999866	1.0282	0.751718	0.316375	2.03947	5.80308e-05
BSGatlas-gene-1581	BSU_13300	mgtE	1396013	1397368	+	412	1309	689	1660	0.999866	-0.0503533	0.912216	-0.110243	0.9657	5.80308e-05
BSGatlas-gene-1582	BSU_13310	tnrA	1397411	1397743	-	7	50	9	23	0.999866	-1.22755	0.165627	-1.38639	0.427043	5.80308e-05
BSGatlas-gene-1583	BSU_13320	ykzB	1397938	1398093	+	0	8	2	2	0.999866	-1.17758	0.567344	-0.571968	0.442093	5.80308e-05
BSGatlas-gene-1584	BSU_13330	ykoL	1398181	1398363	+	2	14	3	8	0.999866	-0.955162	0.467748	-0.726148	0.515784	5.80308e-05
BSGatlas-gene-1585	BSU_13340	ykoM	1398496	1398960	+	102	265	161	304	0.999866	-0.16546	0.706111	-0.377084	0.891644	5.80308e-05
BSGatlas-gene-1586	BSU_13350	ykoN	1398975	1400096	-	3	2	1	4	0.999866	-0.814366	0.660144	-0.439714	0.568658	5.80308e-05
BSGatlas-gene-1587	BSU_13360	ykoP	1400188	1400739	+	3	2	9	12	0.999866	1.40442	0.289421	1.05939	2.64711	5.80308e-05
BSGatlas-gene-1588	BSU_13370	ykoQ	1400767	1401579	-	3	12	6	6	0.999866	-0.69572	0.570312	-0.567592	0.617401	5.80308e-05
BSGatlas-gene-1589	BSU_13380	ykoS	1401772	1403466	+	7	6	13	20	0.999866	0.674727	0.497246	0.678829	1.59629	5.80308e-05
BSGatlas-gene-1590	BSU_13390	ykoT	1403479	1404492	+	3	9	11	11	0.999866	0.456668	0.683099	0.408238	1.37237	5.80308e-05
BSGatlas-gene-1591	BSU_13400	ligD	1404518	1406353	-	19	47	26	82	0.999866	0.12732	0.845894	0.19436	1.09226	5.80308e-05
BSGatlas-gene-1592	BSU_13410	ykoV	1406357	1407292	-	8	16	15	29	0.999866	0.313327	0.705176	0.378342	1.24257	5.80308e-05
BSGatlas-gene-1593	BSU_13420	dgcW	1407329	1409731	-	92	166	157	334	0.999866	0.331353	0.452124	0.751879	1.25819	5.80308e-05
BSGatlas-gene-1594	BSU_13430	ykoX	1409912	1410577	+	50	171	110	259	0.999866	0.251116	0.628058	0.484462	1.19013	5.80308e-05
BSGatlas-gene-1596	BSU_13440	ykoY	1410654	1411628	+	218	933	315	1378	0.999866	0.0382984	0.948973	0.0639967	1.0269	5.80308e-05
BSGatlas-gene-1597	BSU_13450	sigI	1411892	1412647	+	29	92	78	155	0.999866	0.461532	0.385945	0.866994	1.377	5.80308e-05
BSGatlas-gene-1598	BSU_13460	rsgI	1412644	1413789	+	42	84	85	117	0.999866	0.165364	0.735181	0.338242	1.12145	5.80308e-05
BSGatlas-gene-1599	BSU_13470	sspD	1413800	1413994	-	2	9	8	13	0.999866	0.503201	0.671133	0.424594	1.41735	5.80308e-05
BSGatlas-gene-1600	BSU_13480	ykrK	1414125	1414826	-	71	108	95	239	0.999866	0.246421	0.618202	0.4984	1.18626	5.80308e-05
BSGatlas-gene-1601	BSU_13490	htpX	1414997	1415893	+	1661	2165	1998	3252	0.999866	-0.177728	0.650383	-0.453231	0.884094	5.80308e-05
BSGatlas-gene-1602	BSU_13500	ktrD	1416067	1417416	+	366	541	627	1052	0.999866	0.279773	0.471011	0.720835	1.214	5.80308e-05
BSGatlas-gene-1603	BSU_13509	ykzP	1417561	1417716	+	4	9	5	18	0.999866	0.212753	0.850877	0.187999	1.1589	5.80308e-05
BSGatlas-gene-1604	BSU_13510	ykzE	1417719	1417895	+	2	6	3	7	0.999866	-0.196468	0.893557	-0.133804	0.872684	5.80308e-05
BSGatlas-gene-1605	BSU_13520	ykrP	1417938	1418960	-	20	43	31	37	0.999866	-0.375307	0.554686	-0.590753	0.770941	5.80308e-05
BSGatlas-gene-1606	BSU_13530	kinE	1419213	1421429	+	30	43	36	43	0.999866	-0.447208	0.46062	-0.737826	0.733461	5.80308e-05
BSGatlas-gene-1607	BSU_13540	ogt	1421426	1421923	+	42	76	58	118	0.999866	-0.0107709	0.983238	-0.0210095	0.992562	5.80308e-05
BSGatlas-gene-1608	BSU_13545		1422013	1422138	+	13	10	19	16	0.999866	-0.0190332	0.983277	-0.0209613	0.986894	5.80308e-05
BSGatlas-gene-1609	BSU_13550	mtnA	1422172	1423233	-	1396	4993	3156	5218	0.999866	-0.0312937	0.943255	-0.0711792	0.978542	5.80308e-05
BSGatlas-gene-1610	BSU_13560	mtnK	1423241	1424434	-	1767	5931	4427	7885	0.999866	0.232969	0.587289	0.542768	1.17525	5.80308e-05
BSGatlas-gene-1612	BSU_13570	mtnU	1424767	1425546	-	140	610	332	672	0.999866	0.000612745	0.999035	0.00120908	1.00042	5.80308e-05
BSGatlas-gene-1613	BSU_13580	mtnE	1425641	1426837	+	186	723	363	669	0.999866	-0.242393	0.611137	-0.508451	0.845342	5.80308e-05
BSGatlas-gene-1615	BSU_13590	mtnW	1427061	1428278	+	67	434	212	469	0.999866	0.0674972	0.910253	0.11272	1.0479	5.80308e-05
BSGatlas-gene-1616	BSU_13600	mtnX	1428275	1428982	+	18	87	35	127	0.999866	0.137167	0.841924	0.199433	1.09974	5.80308e-05
BSGatlas-gene-1617	BSU_13610	mtnB	1428940	1429569	+	13	149	50	124	0.999866	-0.234107	0.75966	-0.305928	0.850211	5.80308e-05
BSGatlas-gene-1618	BSU_13620	mtnD	1429584	1430120	+	33	201	119	209	0.999866	0.129684	0.82929	0.215613	1.09405	5.80308e-05
BSGatlas-gene-1619	BSU_13630	ykvA	1430161	1430481	-	54	81	56	88	0.999866	-0.497205	0.326448	-0.981294	0.708478	5.80308e-05
BSGatlas-gene-1620	BSU_13640	spo0E	1430684	1430941	+	50	155	168	169	0.999866	0.332007	0.512123	0.655536	1.25876	5.80308e-05
BSGatlas-gene-1621	BSU_13650	eag	1431027	1431458	+	13	15	17	21	0.999866	-0.161189	0.844171	-0.196561	0.894288	5.80308e-05
BSGatlas-gene-1622	BSU_13660	kinD	1431486	1433006	-	115	223	251	306	0.999866	0.21827	0.601386	0.522408	1.16334	5.80308e-05
BSGatlas-gene-1623	BSU_13670	mhqR	1433199	1433636	+	51	130	130	147	0.999866	0.17384	0.719044	0.359737	1.12806	5.80308e-05
BSGatlas-gene-1624	BSU_13680	motB	1433676	1434461	-	343	271	497	281	0.999866	-0.246653	0.684174	-0.406773	0.842849	5.80308e-05
BSGatlas-gene-1625	BSU_13690	motA	1434433	1435245	-	2529	2630	3472	4651	0.999866	-0.000974805	0.998213	-0.00223995	0.999325	5.80308e-05
BSGatlas-gene-1626	BSU_13700	clpE	1435628	1437727	-	29	82	64	87	0.999866	-0.00742964	0.989	-0.0137867	0.994863	5.80308e-05
BSGatlas-gene-1627	BSU_13710	ykvI	1438092	1439135	+	8	6	5	9	0.999866	-0.724245	0.534022	-0.621879	0.605314	5.80308e-05
BSGatlas-gene-1629	BSU_13720	queC	1439448	1440107	+	69	64	103	90	0.999866	-0.0708191	0.903374	-0.1214	0.952097	5.80308e-05
BSGatlas-gene-1630	BSU_13730	queD	1440100	1440549	+	46	124	100	105	0.999866	-0.149525	0.769892	-0.292516	0.901547	5.80308e-05
BSGatlas-gene-1631	BSU_13740	queE	1440542	1441273	+	203	146	268	188	0.999866	-0.249592	0.678522	-0.41448	0.841134	5.80308e-05
BSGatlas-gene-1632	BSU_13750	queF	1441291	1441788	+	91	138	237	218	0.999866	0.478625	0.315968	1.00278	1.39342	5.80308e-05
BSGatlas-gene-1633	BSU_13760	ykvN	1442347	1442703	-	23	26	33	42	0.999866	0.00243614	0.997077	0.00366314	1.00169	5.80308e-05
BSGatlas-gene-1634	BSU_13770	ykvO	1442872	1443618	+	2	2	7	10	0.999866	1.47089	0.311083	1.01295	2.77193	5.80308e-05
BSGatlas-gene-1635	BSU_13780	ykvP	1444099	1445298	+	2	12	8	7	0.999866	-0.208516	0.866384	-0.168254	0.865427	5.80308e-05
BSGatlas-gene-1636	BSU_13789	ykzQ	1445314	1445541	+	2	0	2	0	0.999866	-0.708835	0.816326	-0.232273	0.611814	5.80308e-05
BSGatlas-gene-1637	BSU_13790	ykvQ	1445638	1446336	+	4	9	5	4	0.999866	-0.968755	0.453246	-0.750014	0.510947	5.80308e-05
BSGatlas-gene-1639	BSU_13799	ykzR	1446317	1446568	+	1	3	1	4	0.999866	-0.248116	0.903144	-0.121691	0.841995	5.80308e-05
BSGatlas-gene-1641	BSU_13800	ykvR	1447251	1447541	+	4	3	11	9	0.999866	0.914356	0.466944	0.72746	1.88473	5.80308e-05
BSGatlas-gene-1642	BSU_13810	ykvS	1447662	1447847	-	30	48	31	36	0.999866	-0.756829	0.214596	-1.24103	0.591796	5.80308e-05
BSGatlas-gene-1643	BSU_13819	ykzS	1448013	1448207	+	0	14	10	5	0.999866	0.0186778	0.990187	0.0122991	1.01303	5.80308e-05
BSGatlas-gene-1644	BSU_13820	ykvT	1448506	1449132	+	0	6	2	0	0.999866	-1.53073	0.568127	-0.570812	0.346103	5.80308e-05
BSGatlas-gene-1645	BSU_13830	ykvU	1449250	1450587	+	5	5	4	4	0.999866	-0.927559	0.500831	-0.673183	0.525747	5.80308e-05
BSGatlas-gene-1646	BSU_13840	stoA	1450638	1451135	+	66	115	155	296	0.999866	0.728639	0.100674	1.6416	1.65708	5.80308e-05
BSGatlas-gene-1648	BSU_13850	pfeT	1451371	1453284	+	30	79	53	70	0.999866	-0.285743	0.601255	-0.522596	0.820319	5.80308e-05
BSGatlas-gene-1649	BSU_13860	papB	1453691	1454782	+	583	1181	1004	1873	0.999866	0.150338	0.687416	0.402364	1.10983	5.80308e-05
BSGatlas-gene-1651	BSU_13870	ykvZ	1455064	1456029	+	30	55	36	98	0.999866	0.0356204	0.951604	0.0606925	1.025	5.80308e-05
BSGatlas-gene-1652	BSU_13880	glcT	1456092	1456958	+	82	209	160	273	0.999866	0.0760059	0.862396	0.173324	1.0541	5.80308e-05
BSGatlas-gene-1654	BSU_13890	ptsG	1457187	1459286	+	182	554	344	932	0.999866	0.269655	0.572727	0.56404	1.20552	5.80308e-05
BSGatlas-gene-1655	BSU_13900	ptsH	1459384	1459650	+	1681	4028	3499	6886	0.999866	0.336141	0.381738	0.874698	1.26238	5.80308e-05
BSGatlas-gene-1656	BSU_13910	ptsI	1459650	1461362	+	7657	8468	8092	12610	0.999866	-0.305033	0.465641	-0.729589	0.809424	5.80308e-05
BSGatlas-gene-1657	BSU_13920	splA	1461453	1461692	+	4	16	6	13	0.999866	-0.538081	0.614912	-0.503074	0.688686	5.80308e-05
BSGatlas-gene-1658	BSU_13930	splB	1461770	1462798	+	15	18	23	44	0.999866	0.372138	0.607846	0.513151	1.29427	5.80308e-05
BSGatlas-gene-1659	BSU_13940	ykwB	1462813	1463493	-	5	5	11	10	0.999866	0.493461	0.667171	0.430034	1.40782	5.80308e-05
BSGatlas-gene-1660	BSU_13950	mcpC	1463628	1465595	+	2004	1647	3719	2727	0.999866	0.203396	0.708491	0.373884	1.15141	5.80308e-05
BSGatlas-gene-1661	BSU_13960	ykwC	1465733	1466599	+	392	787	867	1012	0.999866	0.185397	0.632346	0.478427	1.13713	5.80308e-05
BSGatlas-gene-1662	BSU_13970	ykwD	1466638	1467411	-	12	19	29	29	0.999866	0.38895	0.602796	0.520385	1.30944	5.80308e-05
BSGatlas-gene-1664	BSU_13980	pbpH	1467748	1469862	+	126	322	216	314	0.999866	-0.22969	0.585051	-0.546022	0.852818	5.80308e-05
BSGatlas-gene-1665	BSU_13990	kinA	1470026	1471846	+	22	28	41	39	0.999866	0.127967	0.847631	0.192142	1.09275	5.80308e-05
BSGatlas-gene-1666	BSU_14000	patA	1471857	1473038	-	324	503	704	594	0.999866	0.155469	0.731505	0.343124	1.11378	5.80308e-05
BSGatlas-gene-1667	BSU_14009	ykzT	1473240	1473401	-	6	13	26	33	0.999866	1.13909	0.159501	1.40675	2.20243	5.80308e-05
BSGatlas-gene-1668	BSU_14010	cheV	1473605	1474516	+	393	632	952	1050	0.999866	0.438952	0.273439	1.09518	1.35562	5.80308e-05
BSGatlas-gene-1669	BSU_14020	kre	1474560	1475024	-	21	30	32	60	0.999866	0.233052	0.711998	0.369173	1.17532	5.80308e-05
BSGatlas-gene-1670	BSU_14030	ykuC	1475150	1476442	-	173	416	322	598	0.999866	0.124071	0.760311	0.305073	1.08981	5.80308e-05
BSGatlas-gene-1671	BSU_14040	ldt	1476518	1477012	-	4	28	15	20	0.999866	-0.204019	0.826049	-0.219772	0.868129	5.80308e-05
BSGatlas-gene-1672	BSU_14050	ykuE	1477069	1477929	-	2	6	3	6	0.999866	-0.33038	0.824578	-0.221661	0.795327	5.80308e-05
BSGatlas-gene-1673	BSU_14060	fadH	1478072	1478836	+	8	24	28	26	0.999866	0.3552	0.650249	0.453417	1.27916	5.80308e-05
BSGatlas-gene-1674	BSU_14071	fadG	1479137	1480867	+	23	37	36	65	0.999866	0.159408	0.790664	0.265449	1.11683	5.80308e-05
BSGatlas-gene-1675	BSU_14072	ykzU	1480933	1481451	+	7	2	0	5	0.999866	-1.91022	0.289271	-1.05972	0.266051	5.80308e-05
BSGatlas-gene-1676	BSU_14080	ykuH	1481547	1482095	+	11	29	21	41	0.999866	0.115885	0.871872	0.161281	1.08364	5.80308e-05
BSGatlas-gene-1677	BSU_14090	ykuI	1482248	1483471	+	75	173	202	249	0.999866	0.392739	0.371046	0.894516	1.31288	5.80308e-05
BSGatlas-gene-1679	BSU_14100	ykuJ	1484117	1484356	+	46	103	71	222	0.999866	0.372819	0.491647	0.687691	1.29488	5.80308e-05
BSGatlas-gene-1680	BSU_14110	ykuK	1484466	1484984	+	303	529	397	1107	0.999866	0.210968	0.637188	0.471634	1.15746	5.80308e-05
BSGatlas-gene-1681	BSU_14120	abbA	1485118	1485315	+	24	77	43	124	0.999866	0.197464	0.743776	0.326857	1.14668	5.80308e-05
BSGatlas-gene-1682	BSU_14130	darB	1485453	1485896	+	38	63	52	100	0.999866	-0.0067695	0.989782	-0.0128068	0.995319	5.80308e-05
BSGatlas-gene-1683	BSU_14140	ccpC	1486045	1486926	+	36	167	120	226	0.999866	0.360216	0.515774	0.649874	1.28362	5.80308e-05
BSGatlas-gene-1684	BSU_14150	ykuN	1487038	1487514	+	171	133	145	178	0.999866	-0.612094	0.258976	-1.12882	0.654247	5.80308e-05
BSGatlas-gene-1685	BSU_14160	ykuO	1487504	1488397	+	161	182	117	187	0.999866	-0.831845	0.0754465	-1.77774	0.56181	5.80308e-05
BSGatlas-gene-1686	BSU_14170	ykuP	1488413	1488868	+	208	207	181	185	0.999866	-0.803134	0.110178	-1.5974	0.573103	5.80308e-05
BSGatlas-gene-1687	BSU_14180	ykuQ	1488973	1489683	+	1269	2636	2132	3578	0.999866	0.0139536	0.969143	0.0386833	1.00972	5.80308e-05
BSGatlas-gene-1688	BSU_14190	ykuR	1489753	1490877	+	162	326	243	450	0.999866	-0.049464	0.902204	-0.122878	0.966295	5.80308e-05
BSGatlas-gene-1689	BSU_14200	ykuS	1490939	1491184	+	20	94	73	113	0.999866	0.319519	0.592342	0.535445	1.24791	5.80308e-05
BSGatlas-gene-1690	BSU_14210	ykuT	1491221	1492024	-	326	240	400	277	0.999866	-0.37188	0.527501	-0.631826	0.772775	5.80308e-05
BSGatlas-gene-1691	BSU_14220	ahpA	1492261	1492803	+	81	276	126	421	0.999866	0.0855053	0.876045	0.155985	1.06106	5.80308e-05
BSGatlas-gene-1692	BSU_14230	ahpT	1492875	1493321	+	9	34	31	33	0.999866	0.193535	0.793448	0.261836	1.14356	5.80308e-05
BSGatlas-gene-1693	BSU_14240	rok	1493787	1494362	+	316	618	553	784	0.999866	-0.00478192	0.989829	-0.0127477	0.996691	5.80308e-05
BSGatlas-gene-1694	BSU_14250	yknT	1494403	1495368	-	1	14	27	8	0.999866	1.11775	0.355873	0.923258	2.17009	5.80308e-05
BSGatlas-gene-1695	BSU_14260	mobA	1495505	1496104	+	50	81	93	109	0.999866	0.0911035	0.854544	0.183323	1.06518	5.80308e-05
BSGatlas-gene-1696	BSU_14270	moeB	1496155	1497174	+	93	149	128	275	0.999866	0.11324	0.802727	0.24982	1.08165	5.80308e-05
BSGatlas-gene-1697	BSU_14280	moeA	1497192	1498484	+	333	546	442	821	0.999866	-0.0775347	0.841942	-0.19941	0.947676	5.80308e-05
BSGatlas-gene-1698	BSU_14290	mobB	1498445	1498966	+	78	122	154	139	0.999866	0.0470947	0.924247	0.0950852	1.03318	5.80308e-05
BSGatlas-gene-1699	BSU_14300	moaE	1498966	1499439	+	124	141	171	214	0.999866	-0.0804949	0.865133	-0.169844	0.945733	5.80308e-05
BSGatlas-gene-1700	BSU_14310	moaD	1499432	1499665	+	56	108	155	164	0.999866	0.476126	0.315327	1.00411	1.391	5.80308e-05
BSGatlas-gene-1701	BSU_14320	yknU	1499889	1501646	+	6	9	12	15	0.999866	0.29507	0.765865	0.297788	1.22694	5.80308e-05
BSGatlas-gene-1702	BSU_14330	yknV	1501658	1503472	+	6	20	15	17	0.999866	-0.112509	0.899638	-0.126119	0.924978	5.80308e-05
BSGatlas-gene-1703	BSU_14340	yknW	1503582	1504277	+	370	1002	913	1296	0.999866	0.233034	0.557849	0.586039	1.1753	5.80308e-05
BSGatlas-gene-1704	BSU_14350	yknX	1504282	1505415	+	240	540	488	737	0.999866	0.148915	0.698229	0.387713	1.10874	5.80308e-05
BSGatlas-gene-1705	BSU_14360	yknY	1505416	1506108	+	162	478	302	702	0.999866	0.139636	0.758998	0.306796	1.10163	5.80308e-05
BSGatlas-gene-1706	BSU_14370	yknZ	1506105	1507298	+	200	469	381	527	0.999866	-0.0402889	0.919017	-0.101672	0.97246	5.80308e-05
BSGatlas-gene-1707	BSU_14380	fruR	1507578	1508333	+	23	43	20	40	0.999866	-0.713307	0.26686	-1.11032	0.60992	5.80308e-05
BSGatlas-gene-1708	BSU_14390	fruK	1508330	1509241	+	178	273	218	229	0.999866	-0.543745	0.216285	-1.23647	0.685988	5.80308e-05
BSGatlas-gene-1709	BSU_14400	fruA	1509256	1511163	+	1200	1018	881	1489	0.999866	-0.639671	0.182646	-1.33265	0.641859	5.80308e-05
BSGatlas-gene-1710	BSU_14410	sipT	1511308	1511889	+	64	101	127	152	0.999866	0.215971	0.646075	0.459222	1.16149	5.80308e-05
BSGatlas-gene-1711	BSU_14420	ykoA	1511923	1512192	-	20	34	33	76	0.999866	0.400135	0.52002	0.643315	1.31963	5.80308e-05
BSGatlas-gene-1712	BSU_14430	ykpA	1512373	1513995	+	831	1676	1699	2923	0.999866	0.33815	0.351574	0.931541	1.26413	5.80308e-05
BSGatlas-gene-1713	BSU_14440	ykpB	1514052	1514963	+	43	125	83	181	0.999866	0.143675	0.778061	0.281846	1.10472	5.80308e-05
BSGatlas-gene-1714	BSU_14450	ampS	1514997	1516229	-	159	250	251	351	0.999866	-0.00909069	0.982241	-0.0222596	0.993719	5.80308e-05
BSGatlas-gene-1715	BSU_14460	ykpC	1516339	1516473	-	3	3	3	2	0.999866	-0.822413	0.631317	-0.479874	0.565495	5.80308e-05
BSGatlas-gene-1716	BSU_14470	mreBH	1516574	1517581	-	50	47	67	57	0.999866	-0.246344	0.691648	-0.396619	0.84303	5.80308e-05
BSGatlas-gene-1717	BSU_14480	abh	1517865	1518143	+	124	144	192	293	0.999866	0.212358	0.642921	0.463619	1.15858	5.80308e-05
BSGatlas-gene-1719	BSU_14490	kinC	1518333	1519619	+	72	202	132	276	0.999866	0.067044	0.886314	0.14297	1.04757	5.80308e-05
BSGatlas-gene-1720	BSU_14500	ykqA	1519635	1520468	+	80	111	107	153	0.999866	-0.149512	0.748847	-0.32016	0.901555	5.80308e-05
BSGatlas-gene-1721	BSU_14510	ktrC	1520531	1521196	+	93	179	237	267	0.999866	0.397448	0.360389	0.914624	1.31718	5.80308e-05
BSGatlas-gene-1722	BSU_14520	adeC	1521351	1523084	+	168	411	345	648	0.999866	0.260687	0.523467	0.63801	1.19805	5.80308e-05
BSGatlas-gene-1723	BSU_14530	rnjA	1523118	1524785	-	2203	4045	3817	7124	0.999866	0.231038	0.526479	0.63339	1.17368	5.80308e-05
BSGatlas-gene-1724	BSU_14540	rpoY	1524791	1525000	-	206	449	405	684	0.999866	0.207824	0.592077	0.535828	1.15494	5.80308e-05
BSGatlas-gene-1725	BSU_14550	ykrA	1525386	1526159	+	131	223	288	350	0.999866	0.32096	0.44005	0.772109	1.24916	5.80308e-05
BSGatlas-gene-1726	BSU_14560	defB	1526195	1526749	-	193	546	324	799	0.999866	0.0778929	0.864116	0.171137	1.05548	5.80308e-05
BSGatlas-gene-1727	BSU_14569	ykzV	1526859	1527017	-	48	81	63	127	0.999866	-0.0416275	0.934045	-0.0827571	0.971558	5.80308e-05
BSGatlas-gene-1728	BSU_14568		1526924	1527067	-	4	9	17	45	0.999866	1.66638	0.0629523	1.85953	3.17418	5.80308e-05
BSGatlas-gene-1729	BSU_14570	ykyA	1527231	1527902	+	27	77	53	69	0.999866	-0.214002	0.702049	-0.382556	0.862142	5.80308e-05
BSGatlas-gene-1730	BSU_14580	pdhA	1528326	1529441	+	9644	19226	16419	30589	0.999866	0.144576	0.690117	0.398696	1.10541	5.80308e-05
BSGatlas-gene-1731	BSU_14590	pdhB	1529445	1530422	+	4878	12579	9719	16065	0.999866	0.0770728	0.838599	0.203686	1.05488	5.80308e-05
BSGatlas-gene-1732	BSU_14600	pdhC	1530537	1531865	+	8414	25898	13888	32764	0.999866	-0.0583199	0.894539	-0.132563	0.960382	5.80308e-05
BSGatlas-gene-1733	BSU_14610	pdhD	1531870	1533282	+	7099	14437	11868	20801	0.999866	0.0558789	0.875963	0.156089	1.03949	5.80308e-05
BSGatlas-gene-1734	BSU_14620	slp	1533327	1533701	-	4	27	7	15	0.999866	-0.885568	0.381879	-0.874439	0.541275	5.80308e-05
BSGatlas-gene-1736	BSU_14629	sr1	1534120	1534239	+	165	263	206	443	0.999866	-0.0252254	0.952964	-0.0589854	0.982667	5.80308e-05
BSGatlas-gene-1737	BSU_14630	speA	1534279	1535751	-	145	195	257	352	0.999866	0.244092	0.569305	0.569075	1.18435	5.80308e-05
BSGatlas-gene-1738	BSU_14640	yktA	1535936	1536202	+	69	169	99	217	0.999866	-0.130363	0.782455	-0.276122	0.913602	5.80308e-05
BSGatlas-gene-1739	BSU_14650	yktB	1536235	1536873	-	107	91	110	233	0.999866	0.0372591	0.945252	0.0686701	1.02616	5.80308e-05
BSGatlas-gene-1740	BSU_14660	ykzI	1537113	1537301	+	36	82	90	79	0.999866	0.0909679	0.868414	0.165674	1.06508	5.80308e-05
BSGatlas-gene-1741	BSU_14670	yktC	1537441	1538238	+	54	79	67	86	0.999866	-0.365643	0.473038	-0.717545	0.776123	5.80308e-05
BSGatlas-gene-1742	BSU_14680	ykzC	1538264	1538692	+	13	22	12	21	0.999866	-0.661713	0.406007	-0.83094	0.632127	5.80308e-05
BSGatlas-gene-1743	BSU_14690	yktD	1538770	1539684	-	4	21	9	21	0.999866	-0.176474	0.856581	-0.180728	0.884863	5.80308e-05
BSGatlas-gene-1744	BSU_14700	nprE	1540036	1541601	-	35	115	66	141	0.999866	-0.0196026	0.970997	-0.0363583	0.986504	5.80308e-05
BSGatlas-gene-1745	BSU_14710	ylaA	1541886	1543826	+	7	19	14	44	0.999866	0.586356	0.481593	0.703743	1.50145	5.80308e-05
BSGatlas-gene-1746	BSU_14720	ylaB	1543816	1544085	+	4	10	13	28	0.999866	1.00617	0.290209	1.05766	2.00857	5.80308e-05
BSGatlas-gene-1747	BSU_14730	ylaC	1544085	1544606	+	6	26	5	13	0.999866	-1.29249	0.192277	-1.30387	0.408247	5.80308e-05
BSGatlas-gene-1748	BSU_14740	ylaD	1544603	1544896	+	3	5	12	14	0.999866	1.17743	0.302216	1.03169	2.26173	5.80308e-05
BSGatlas-gene-1749	BSU_14750	ylaE	1544936	1545547	-	14	26	35	46	0.999866	0.494337	0.455466	0.746333	1.40867	5.80308e-05
BSGatlas-gene-1750	BSU_14760	ylaF	1545820	1546008	-	77	293	187	300	0.999866	-0.0169817	0.972378	-0.0346256	0.988298	5.80308e-05
BSGatlas-gene-1751	BSU_14770	ylaG	1546121	1547959	+	2812	3650	4437	7164	0.999866	0.209979	0.590692	0.537833	1.15667	5.80308e-05
BSGatlas-gene-1752	BSU_14780	ylaH	1548016	1548333	+	165	239	190	460	0.999866	0.0231109	0.95931	0.0510191	1.01615	5.80308e-05
BSGatlas-gene-1753	BSU_14790	ylaI	1548389	1548598	-	23	44	56	82	0.999866	0.509633	0.360843	0.913759	1.42369	5.80308e-05
BSGatlas-gene-1754	BSU_14800	ylaJ	1548681	1549310	-	1	3	5	6	0.999866	1.00954	0.53956	0.613478	2.01326	5.80308e-05
BSGatlas-gene-1755	BSU_14810	ylaK	1549465	1550793	+	2	14	14	11	0.999866	0.365754	0.743339	0.327435	1.28855	5.80308e-05
BSGatlas-gene-1756	BSU_14820	ylaL	1550797	1551282	-	108	194	377	385	0.999866	0.843996	0.0529021	1.93572	1.79502	5.80308e-05
BSGatlas-gene-1757	BSU_14830	ylaM	1551385	1552314	+	6	8	6	11	0.999866	-0.342119	0.758075	-0.30801	0.788882	5.80308e-05
BSGatlas-gene-1758	BSU_14840	ylaN	1552412	1552693	+	98	173	141	379	0.999866	0.307028	0.517184	0.647693	1.23716	5.80308e-05
BSGatlas-gene-1759	BSU_14850	ftsW	1552899	1554110	+	78	217	125	282	0.999866	-0.0543151	0.908878	-0.114453	0.963052	5.80308e-05
BSGatlas-gene-1760	BSU_14860	pycA	1554185	1557631	+	943	1565	2093	2112	0.999866	0.239076	0.554619	0.590854	1.18024	5.80308e-05
BSGatlas-gene-1761	BSU_14870	ctaA	1558034	1558954	-	1345	869	1022	1155	0.999866	-0.755239	0.16665	-1.38305	0.592448	5.80308e-05
BSGatlas-gene-1762	BSU_14880	ctaB	1559309	1560226	+	1606	2275	2373	3216	0.999866	-0.0612987	0.872561	-0.160406	0.958401	5.80308e-05
BSGatlas-gene-1763	BSU_14890	ctaC	1560466	1561536	+	126	385	180	338	0.999866	-0.454145	0.314271	-1.0063	0.729943	5.80308e-05
BSGatlas-gene-1764	BSU_14900	ctaD	1561569	1563437	+	609	1245	704	1399	0.999866	-0.380601	0.319593	-0.995295	0.768117	5.80308e-05
BSGatlas-gene-1765	BSU_14910	ctaE	1563437	1564060	+	87	187	72	180	0.999866	-0.701343	0.145648	-1.45508	0.615	5.80308e-05
BSGatlas-gene-1766	BSU_14920	ctaF	1564063	1564395	+	243	787	366	768	0.999866	-0.338074	0.453715	-0.749237	0.791097	5.80308e-05
BSGatlas-gene-1767	BSU_14930	ctaG	1564422	1565315	+	190	455	204	489	0.999866	-0.451256	0.30537	-1.02499	0.731406	5.80308e-05
BSGatlas-gene-1768	BSU_14940	ylbA	1565347	1565709	-	79	269	145	297	0.999866	-0.12273	0.801022	-0.252025	0.918448	5.80308e-05
BSGatlas-gene-1769	BSU_14950	ylbB	1565849	1566295	+	5	14	13	18	0.999866	0.239246	0.799024	0.25461	1.18038	5.80308e-05
BSGatlas-gene-1770	BSU_14960	ylbC	1566379	1567419	+	61	130	140	200	0.999866	0.324119	0.466562	0.728085	1.2519	5.80308e-05
BSGatlas-gene-1771	BSU_14970	ylbD	1567651	1568049	+	2	11	13	17	0.999866	0.824995	0.442885	0.76733	1.77153	5.80308e-05
BSGatlas-gene-1772	BSU_14980	ylbE	1568065	1568304	+	1	4	3	9	0.999866	0.741477	0.645225	0.460406	1.67189	5.80308e-05
BSGatlas-gene-1773	BSU_14990	ylbF	1568420	1568869	+	226	509	425	728	0.999866	0.12882	0.740362	0.331374	1.0934	5.80308e-05
BSGatlas-gene-1774	BSU_15000	ylbG	1568924	1569196	+	16	27	17	38	0.999866	-0.252975	0.723487	-0.353803	0.839164	5.80308e-05
BSGatlas-gene-1777	BSU_15010	ylbH	1569519	1570073	+	84	122	78	178	0.999866	-0.336332	0.48983	-0.690579	0.792053	5.80308e-05
BSGatlas-gene-1778	BSU_15020	ylbI	1570078	1570563	+	148	225	163	476	0.999866	0.0995993	0.836671	0.206153	1.07148	5.80308e-05
BSGatlas-gene-1779	BSU_15030	spoVV	1570574	1571800	-	3	3	2	2	0.999866	-1.19264	0.502897	-0.669938	0.437501	5.80308e-05
BSGatlas-gene-1780	BSU_15040	ylbK	1571981	1572763	+	44	62	59	87	0.999866	-0.131052	0.803326	-0.249045	0.913165	5.80308e-05
BSGatlas-gene-1781	BSU_15050	ddcP	1572765	1573790	+	150	85	150	122	0.999866	-0.490598	0.44492	-0.763912	0.71173	5.80308e-05
BSGatlas-gene-1782	BSU_15060	tmcAL	1573807	1575054	-	40	65	86	143	0.999866	0.544026	0.270598	1.10169	1.45804	5.80308e-05
BSGatlas-gene-1783	BSU_15069	ylzH	1575051	1575236	-	4	0	0	5	0.999866	-0.91438	0.70779	-0.374826	0.530572	5.80308e-05
BSGatlas-gene-1784	BSU_15070	ylbN	1575264	1575782	+	1431	2312	1937	3379	0.999866	-0.0896502	0.807487	-0.24367	0.939751	5.80308e-05
BSGatlas-gene-1785	BSU_15080	rpmF	1575804	1575983	+	2448	4113	3814	6394	0.999866	0.0565252	0.87526	0.15698	1.03996	5.80308e-05
BSGatlas-gene-1786	BSU_15090	gerR	1576129	1576710	+	12	25	21	31	0.999866	-0.028731	0.968563	-0.0394106	0.980282	5.80308e-05
BSGatlas-gene-1787	BSU_15100	ylbP	1576767	1577249	-	54	274	135	274	0.999866	-0.0823026	0.88342	-0.146635	0.944549	5.80308e-05
BSGatlas-gene-1788	BSU_15110	ylbQ	1577409	1578305	+	96	215	130	239	0.999866	-0.285822	0.509769	-0.659198	0.820274	5.80308e-05
BSGatlas-gene-1789	BSU_15120	bshC	1578376	1579995	+	380	738	462	1348	0.999866	0.0690788	0.878415	0.152979	1.04905	5.80308e-05
BSGatlas-gene-1790	BSU_15130	mraZ	1580121	1580552	+	66	99	83	130	0.999866	-0.222098	0.640399	-0.467141	0.857318	5.80308e-05
BSGatlas-gene-1791	BSU_15140	mraW	1580622	1581557	+	824	1202	1071	2131	0.999866	0.022522	0.954451	0.0571179	1.01573	5.80308e-05
BSGatlas-gene-1793	BSU_15150	ftsL	1581597	1581950	+	1428	1471	2165	2599	0.999866	0.0757645	0.86506	0.169937	1.05392	5.80308e-05
BSGatlas-gene-1794	BSU_15160	pbpB	1581947	1584097	+	495	763	917	878	0.999866	-0.00242188	0.995457	-0.0056943	0.998323	5.80308e-05
BSGatlas-gene-1795	BSU_15170	spoVD	1584214	1586154	+	24	25	55	39	0.999866	0.391501	0.576247	0.558876	1.31176	5.80308e-05
BSGatlas-gene-1796	BSU_15180	murE	1586330	1587814	+	588	1115	1327	1434	0.999866	0.209704	0.593628	0.533586	1.15645	5.80308e-05
BSGatlas-gene-1797	BSU_15190	mraY	1587926	1588900	+	533	420	862	720	0.999866	0.0878784	0.87115	0.162197	1.06281	5.80308e-05
BSGatlas-gene-1798	BSU_15200	murD	1588901	1590256	+	922	755	1511	1135	0.999866	0.0374163	0.945266	0.0686525	1.02627	5.80308e-05
BSGatlas-gene-1799	BSU_15210	spoVE	1590317	1591417	+	445	512	607	805	0.999866	-0.0686033	0.873009	-0.159838	0.953561	5.80308e-05
BSGatlas-gene-1800	BSU_15220	murG	1591540	1592631	+	379	490	808	674	0.999866	0.236088	0.615115	0.502785	1.17779	5.80308e-05
BSGatlas-gene-1801	BSU_15230	murB	1592663	1593574	+	708	817	1713	1083	0.999866	0.354043	0.500995	0.672926	1.27814	5.80308e-05
BSGatlas-gene-1802	BSU_15240	divIB	1593704	1594495	+	24	40	42	58	0.999866	0.0937394	0.873755	0.158891	1.06713	5.80308e-05
BSGatlas-gene-1803	BSU_15250	ylxW	1594492	1595187	+	86	167	140	230	0.999866	0.00275504	0.994872	0.00642678	1.00191	5.80308e-05
BSGatlas-gene-1804	BSU_15260	ylxX	1595210	1595917	+	133	151	291	246	0.999866	0.356418	0.484007	0.699872	1.28024	5.80308e-05
BSGatlas-gene-1805	BSU_15270	sbp	1595935	1596300	+	706	310	756	522	0.999866	-0.397385	0.551703	-0.59521	0.759233	5.80308e-05
BSGatlas-gene-1807	BSU_15280	ftsA	1596474	1597796	+	350	612	754	1150	0.999866	0.427507	0.249333	1.15197	1.34491	5.80308e-05
BSGatlas-gene-1808	BSU_15290	ftsZ	1597832	1598980	+	2506	4444	4352	5245	0.999866	-0.0531648	0.886054	-0.143299	0.96382	5.80308e-05
BSGatlas-gene-1809	BSU_15300	bpr	1599283	1603584	+	31	69	75	68	0.999866	0.0785724	0.889059	0.139496	1.05597	5.80308e-05
BSGatlas-gene-1811	BSU_15310	spoIIGA	1603779	1604708	+	2	6	15	4	0.999866	0.980727	0.468072	0.72562	1.97346	5.80308e-05
BSGatlas-gene-1812	BSU_15320	sigE	1604771	1605490	+	7	19	9	23	0.999866	-0.242017	0.788138	-0.268729	0.845562	5.80308e-05
BSGatlas-gene-1813	BSU_15330	sigG	1605630	1606412	+	5	29	23	24	0.999866	0.144604	0.866268	0.1684	1.10543	5.80308e-05
BSGatlas-gene-1814	BSU_15340	ylmA	1606560	1607354	+	20	41	35	57	0.999866	0.05809	0.923526	0.0959933	1.04109	5.80308e-05
BSGatlas-gene-1816	BSU_15350	ylmB	1607556	1608836	+	115	201	186	239	0.999866	-0.104381	0.804899	-0.247011	0.930204	5.80308e-05
BSGatlas-gene-1817	BSU_15360	ylmC	1608919	1609164	+	71	109	99	161	0.999866	-0.0607129	0.895394	-0.131482	0.95879	5.80308e-05
BSGatlas-gene-1818	BSU_15370	ylmD	1609327	1610163	+	351	634	524	1032	0.999866	0.0717512	0.853159	0.185089	1.05099	5.80308e-05
BSGatlas-gene-1819	BSU_15380	ylmE	1610170	1610862	+	478	784	809	985	0.999866	-0.0302484	0.937562	-0.0783348	0.979252	5.80308e-05
BSGatlas-gene-1820	BSU_15390	sepF	1610859	1611314	+	335	648	497	1062	0.999866	0.0807083	0.839363	0.202709	1.05754	5.80308e-05
BSGatlas-gene-1821	BSU_15400	ylmG	1611321	1611593	+	221	317	313	425	0.999866	-0.12692	0.756564	-0.309996	0.915785	5.80308e-05
BSGatlas-gene-1822	BSU_15410	ylmH	1611654	1612427	+	144	317	267	635	0.999866	0.396263	0.362721	0.910193	1.31609	5.80308e-05
BSGatlas-gene-1823	BSU_15420	divIVA	1612521	1613015	+	509	925	1069	1246	0.999866	0.182617	0.634776	0.475015	1.13494	5.80308e-05
BSGatlas-gene-1825	BSU_15430	ileS	1613357	1616122	+	1281	2592	2423	4157	0.999866	0.221388	0.539114	0.614154	1.16585	5.80308e-05
BSGatlas-gene-1826	BSU_15440	ylyA	1616267	1616641	+	2	3	4	3	0.999866	-0.00704739	0.996672	-0.00417081	0.995127	5.80308e-05
BSGatlas-gene-1827	BSU_15450	lspA	1616744	1617208	+	179	277	384	385	0.999866	0.233037	0.593907	0.533183	1.17531	5.80308e-05
BSGatlas-gene-1828	BSU_15460	ylyB	1617210	1618121	+	158	289	233	492	0.999866	0.103678	0.803801	0.24843	1.07451	5.80308e-05
BSGatlas-gene-1830	BSU_15470	pyrR	1618304	1618849	+	1416	908	2521	1132	0.999866	0.0496157	0.939893	0.075404	1.03499	5.80308e-05
BSGatlas-gene-1832	BSU_15480	pyrP	1619023	1620330	+	4747	3246	9893	4769	0.999866	0.276359	0.663321	0.435332	1.21113	5.80308e-05
BSGatlas-gene-1834	BSU_15490	pyrB	1620476	1621390	+	4995	1593	8285	2307	0.999866	0.0133693	0.992726	0.00911622	1.00931	5.80308e-05
BSGatlas-gene-1835	BSU_15500	pyrC	1621374	1622660	+	2254	1093	4405	1518	0.999866	0.197711	0.787847	0.269108	1.14688	5.80308e-05
BSGatlas-gene-1836	BSU_15510	pyrAA	1622657	1623751	+	1924	881	4525	1221	0.999866	0.422816	0.586783	0.543504	1.34054	5.80308e-05
BSGatlas-gene-1837	BSU_15520	pyrAB	1623736	1626951	+	8702	6609	22364	8180	0.999866	0.451264	0.49789	0.677813	1.36724	5.80308e-05
BSGatlas-gene-1838	BSU_15530	pyrK	1626948	1627718	+	1239	1057	4666	1054	0.999866	0.842488	0.254129	1.14038	1.79314	5.80308e-05
BSGatlas-gene-1839	BSU_15540	pyrD	1627718	1628653	+	1529	1351	3883	1573	0.999866	0.397949	0.529971	0.628051	1.31763	5.80308e-05
BSGatlas-gene-1840	BSU_15550	pyrF	1628622	1629341	+	1109	954	2809	1121	0.999866	0.401963	0.530309	0.627535	1.3213	5.80308e-05
BSGatlas-gene-1841	BSU_15560	pyrE	1629320	1629970	+	1170	753	3017	956	0.999866	0.483332	0.497789	0.677973	1.39797	5.80308e-05
BSGatlas-gene-1843	BSU_15570	cysH	1630382	1631083	+	48	323	123	466	0.999866	0.227542	0.732828	0.341366	1.17084	5.80308e-05
BSGatlas-gene-1844	BSU_15580	cysP	1631095	1632159	+	185	755	643	898	0.999866	0.337385	0.480921	0.704822	1.26346	5.80308e-05
BSGatlas-gene-1845	BSU_15590	sat	1632208	1633356	+	60	577	276	610	0.999866	0.148241	0.824549	0.221697	1.10822	5.80308e-05
BSGatlas-gene-1846	BSU_15600	cysC	1633369	1633962	+	59	569	199	635	0.999866	0.0337164	0.961473	0.0483055	1.02365	5.80308e-05
BSGatlas-gene-1847	BSU_15610	ylnD	1634061	1634834	+	45	531	202	634	0.999866	0.182347	0.803102	0.249335	1.13473	5.80308e-05
BSGatlas-gene-1848	BSU_15620	sirB	1634837	1635622	+	82	278	277	346	0.999866	0.394308	0.402041	0.837981	1.31431	5.80308e-05
BSGatlas-gene-1849	BSU_15630	ylnF	1635603	1636091	+	59	164	113	203	0.999866	0.0137778	0.976618	0.0293089	1.0096	5.80308e-05
BSGatlas-gene-1850	BSU_15640	rqcH	1636131	1637849	-	63	104	162	127	0.999866	0.319154	0.542174	0.609529	1.2476	5.80308e-05
BSGatlas-gene-1851	BSU_15650	yloB	1637965	1640637	+	11	23	44	36	0.999866	0.795822	0.267799	1.10814	1.73607	5.80308e-05
BSGatlas-gene-1852	BSU_15660	yloC	1640720	1641595	+	2416	1130	1201	3156	0.999866	-0.619206	0.321097	-0.992205	0.651029	5.80308e-05
BSGatlas-gene-1853	BSU_15670	remA	1641672	1641941	+	49	69	64	120	0.999866	0.0145885	0.977326	0.028422	1.01016	5.80308e-05
BSGatlas-gene-1854	BSU_15680	gmk	1641949	1642563	+	526	767	905	1175	0.999866	0.112181	0.773562	0.287719	1.08086	5.80308e-05
BSGatlas-gene-1855	BSU_15690	yloH	1642567	1642770	+	1249	772	1133	1124	0.999866	-0.560431	0.32094	-0.992528	0.6781	5.80308e-05
BSGatlas-gene-1856	BSU_15700	yloI	1642851	1644071	+	130	203	244	272	0.999866	0.0972231	0.823411	0.22316	1.06971	5.80308e-05
BSGatlas-gene-1858	BSU_15710	priA	1644068	1646485	+	189	311	286	477	0.999866	0.0266906	0.946342	0.0673007	1.01867	5.80308e-05
BSGatlas-gene-1859	BSU_15720	defA	1646512	1646994	+	48	123	131	238	0.999866	0.601859	0.196056	1.29287	1.51767	5.80308e-05
BSGatlas-gene-1860	BSU_15730	fmt	1646999	1647952	+	311	267	374	351	0.999866	-0.314521	0.547614	-0.60134	0.804118	5.80308e-05
BSGatlas-gene-1861	BSU_15740	yloM	1647939	1649282	+	341	366	458	536	0.999866	-0.13426	0.768388	-0.294485	0.911137	5.80308e-05
BSGatlas-gene-1862	BSU_15750	yloN	1649286	1650377	+	1074	2489	2188	3646	0.999866	0.201753	0.584821	0.546356	1.1501	5.80308e-05
BSGatlas-gene-1863	BSU_15760	prpC	1650384	1651148	+	89	213	191	229	0.999866	0.0176962	0.967954	0.0401747	1.01234	5.80308e-05
BSGatlas-gene-1864	BSU_15770	prkC	1651142	1653088	+	144	218	213	413	0.999866	0.168252	0.691401	0.396954	1.1237	5.80308e-05
BSGatlas-gene-1865	BSU_15780	cpgA	1653103	1653999	+	277	242	487	410	0.999866	0.168345	0.751808	0.316257	1.12377	5.80308e-05
BSGatlas-gene-1866	BSU_15790	rpe	1654004	1654657	+	154	212	437	385	0.999866	0.640609	0.172749	1.36342	1.55899	5.80308e-05
BSGatlas-gene-1867	BSU_15800	yloS	1654730	1655374	+	19	32	37	80	0.999866	0.591133	0.336319	0.961464	1.50643	5.80308e-05
BSGatlas-gene-1868	BSU_15810	spoVM	1655446	1655526	+	16	78	28	91	0.999866	-0.134332	0.847447	-0.192377	0.911091	5.80308e-05
BSGatlas-gene-1869	BSU_15820	rpmB	1655599	1655787	-	4038	8153	7558	13215	0.999866	0.222367	0.534739	0.620788	1.16665	5.80308e-05
BSGatlas-gene-1870	BSU_15830	yloU	1656064	1656426	+	177	422	314	633	0.999866	0.128175	0.756493	0.310089	1.09291	5.80308e-05
BSGatlas-gene-1871	BSU_15840	fakA	1656442	1658103	+	733	1319	1127	2024	0.999866	0.0430258	0.906988	0.116839	1.03027	5.80308e-05
BSGatlas-gene-1872	BSU_15850	sdaAB	1658242	1658904	+	262	378	290	567	0.999866	-0.214166	0.604579	-0.517827	0.862044	5.80308e-05
BSGatlas-gene-1873	BSU_15860	sdaAA	1658930	1659832	+	329	591	459	665	0.999866	-0.254975	0.498448	-0.676934	0.838002	5.80308e-05
BSGatlas-gene-1874	BSU_15870	recG	1659810	1661858	+	214	294	294	345	0.999866	-0.239855	0.575987	-0.559256	0.846831	5.80308e-05
BSGatlas-gene-1875	BSU_15880	fapR	1661967	1662533	+	435	962	742	1325	0.999866	0.0350091	0.926242	0.0925744	1.02456	5.80308e-05
BSGatlas-gene-1876	BSU_15890	plsX	1662547	1663548	+	465	743	789	1244	0.999866	0.168552	0.652707	0.450005	1.12393	5.80308e-05
BSGatlas-gene-1877	BSU_15900	fabD	1663567	1664520	+	1764	2300	2615	3892	0.999866	0.0584576	0.881134	0.149531	1.04135	5.80308e-05
BSGatlas-gene-1878	BSU_15910	fabG	1664513	1665253	+	432	839	701	1026	0.999866	-0.0861664	0.815129	-0.233815	0.942023	5.80308e-05
BSGatlas-gene-1879	BSU_15920	acpA	1665337	1665570	+	1570	4761	3153	5281	0.999866	-0.0412377	0.919488	-0.101079	0.971821	5.80308e-05
BSGatlas-gene-1880	BSU_15930	rnc	1665710	1666459	+	329	481	553	712	0.999866	0.071795	0.856943	0.180267	1.05102	5.80308e-05
BSGatlas-gene-1881	BSU_15940	smc	1666560	1670120	+	1107	1500	1758	2335	0.999866	0.0564989	0.885305	0.144248	1.03994	5.80308e-05
BSGatlas-gene-1882	BSU_15950	ftsY	1670140	1671129	+	307	697	677	1042	0.999866	0.272853	0.471095	0.720698	1.20819	5.80308e-05
BSGatlas-gene-1883	BSU_15960	sivC	1671166	1671651	-	408	1638	1408	2559	0.999866	0.539094	0.251591	1.14649	1.45306	5.80308e-05
BSGatlas-gene-1884	BSU_15970	ylxM	1671828	1672160	+	52	246	163	195	0.999866	-0.0708502	0.89747	-0.128858	0.952077	5.80308e-05
BSGatlas-gene-1885	BSU_15980	ffh	1672174	1673514	+	5392	9517	11018	12354	0.999866	0.13993	0.712306	0.36876	1.10185	5.80308e-05
BSGatlas-gene-1886	BSU_15990	rpsP	1673620	1673892	+	1625	3869	3633	5594	0.999866	0.256149	0.487078	0.694963	1.19429	5.80308e-05
BSGatlas-gene-1887	BSU_16000	ylqC	1673892	1674137	+	175	244	319	256	0.999866	-0.0550843	0.910085	-0.112931	0.962538	5.80308e-05
BSGatlas-gene-1888	BSU_16010	ylqD	1674259	1674645	+	8	9	9	23	0.999866	0.220746	0.819137	0.228655	1.16534	5.80308e-05
BSGatlas-gene-1889	BSU_16020	rimM	1674650	1675174	+	54	95	129	160	0.999866	0.43084	0.3562	0.92263	1.34802	5.80308e-05
BSGatlas-gene-1890	BSU_16030	trmD	1675171	1675902	+	166	397	287	548	0.999866	0.0442925	0.914131	0.107829	1.03118	5.80308e-05
BSGatlas-gene-1892	BSU_16040	rplS	1676042	1676389	+	6640	12826	12193	16857	0.999866	0.0568944	0.872639	0.160307	1.04022	5.80308e-05
BSGatlas-gene-1893	BSU_16050	rbgA	1676532	1677380	+	271	277	290	519	0.999866	-0.136937	0.767136	-0.296123	0.909448	5.80308e-05
BSGatlas-gene-1894	BSU_16060	rnhB	1677451	1678218	+	206	161	440	179	0.999866	0.205252	0.759411	0.306255	1.15289	5.80308e-05
BSGatlas-gene-1895	BSU_16070	ylqG	1678250	1679980	+	471	428	601	637	0.999866	-0.18654	0.70411	-0.379778	0.87871	5.80308e-05
BSGatlas-gene-1896	BSU_16080	ylqH	1679977	1680258	+	52	103	151	84	0.999866	0.211681	0.722141	0.355599	1.15804	5.80308e-05
BSGatlas-gene-1897	BSU_16090	sucC	1680431	1681588	+	4070	7990	8185	9742	0.999866	0.0778015	0.833663	0.210006	1.05541	5.80308e-05
BSGatlas-gene-1898	BSU_16100	sucD	1681617	1682519	+	4220	7290	7478	10625	0.999866	0.103463	0.771686	0.29017	1.07435	5.80308e-05
BSGatlas-gene-1899	BSU_16110	dprA	1682580	1683473	+	30	85	58	84	0.999866	-0.155227	0.77353	-0.28776	0.897991	5.80308e-05
BSGatlas-gene-1900	BSU_16120	topA	1683661	1685736	+	872	954	1197	1206	0.999866	-0.204267	0.654811	-0.447089	0.86798	5.80308e-05
BSGatlas-gene-1901	BSU_16130	trmFO	1685812	1687119	+	221	301	373	381	0.999866	-0.0215224	0.961326	-0.04849	0.985193	5.80308e-05
BSGatlas-gene-1902	BSU_16140	codV	1687187	1688101	+	114	286	145	385	0.999866	-0.153342	0.746386	-0.323409	0.899165	5.80308e-05
BSGatlas-gene-1903	BSU_16150	clpQ	1688114	1688659	+	187	283	217	330	0.999866	-0.368749	0.366876	-0.902341	0.774454	5.80308e-05
BSGatlas-gene-1904	BSU_16160	clpY	1688676	1690079	+	1209	1096	1283	1752	0.999866	-0.291733	0.531169	-0.626223	0.81692	5.80308e-05
BSGatlas-gene-1905	BSU_16170	codY	1690119	1690898	+	1025	979	1293	1457	0.999866	-0.191147	0.683006	-0.408365	0.875909	5.80308e-05
BSGatlas-gene-1906	BSU_16180	flgB	1691278	1691667	+	40	100	92	155	0.999866	0.316834	0.514549	0.651771	1.24559	5.80308e-05
BSGatlas-gene-1907	BSU_16190	flgC	1691667	1692119	+	404	655	782	1225	0.999866	0.344228	0.357926	0.919324	1.26947	5.80308e-05
BSGatlas-gene-1908	BSU_16200	fliE	1692130	1692450	+	116	216	296	427	0.999866	0.587424	0.143332	1.4635	1.50256	5.80308e-05
BSGatlas-gene-1909	BSU_16210	fliF	1692496	1694106	+	685	860	949	1278	0.999866	-0.0857111	0.83339	-0.210356	0.94232	5.80308e-05
BSGatlas-gene-1910	BSU_16220	fliG	1694119	1695135	+	476	766	707	1051	0.999866	-0.0708023	0.850185	-0.188883	0.952108	5.80308e-05
BSGatlas-gene-1911	BSU_16230	fliH	1695254	1695880	+	154	197	215	330	0.999866	0.0101523	0.981382	0.0233362	1.00706	5.80308e-05
BSGatlas-gene-1912	BSU_16240	fliI	1695877	1697193	+	571	736	889	1099	0.999866	0.0109995	0.978643	0.0267702	1.00765	5.80308e-05
BSGatlas-gene-1913	BSU_16250	fliJ	1697196	1697639	+	7	35	21	57	0.999866	0.429198	0.582114	0.550299	1.34648	5.80308e-05
BSGatlas-gene-1914	BSU_16260	ylxF	1697651	1698265	+	111	131	235	173	0.999866	0.218817	0.683226	0.408065	1.16378	5.80308e-05
BSGatlas-gene-1915	BSU_16270	fliK	1698278	1699741	+	665	950	759	1592	0.999866	-0.108078	0.789886	-0.266458	0.927823	5.80308e-05
BSGatlas-gene-1916	BSU_16280	flgD	1699738	1700160	+	257	92	183	194	0.999866	-0.709474	0.30573	-1.02422	0.611543	5.80308e-05
BSGatlas-gene-1917	BSU_16290	flgE	1700182	1700976	+	820	1334	1570	1849	0.999866	0.132041	0.730989	0.343811	1.09584	5.80308e-05
BSGatlas-gene-1918	BSU_16299	swrD	1701016	1701231	+	20	63	29	64	0.999866	-0.333078	0.593776	-0.533372	0.793841	5.80308e-05
BSGatlas-gene-1919	BSU_16300	fliL	1701228	1701650	+	204	255	337	353	0.999866	0.0136897	0.975952	0.0301438	1.00953	5.80308e-05
BSGatlas-gene-1920	BSU_16310	fliM	1701684	1702682	+	560	818	844	1584	0.999866	0.188666	0.629812	0.481992	1.13971	5.80308e-05
BSGatlas-gene-1921	BSU_16320	fliY	1702672	1703808	+	394	666	699	907	0.999866	0.0587956	0.877184	0.154539	1.0416	5.80308e-05
BSGatlas-gene-1922	BSU_16330	cheY	1703834	1704196	+	284	545	609	693	0.999866	0.158093	0.690137	0.39867	1.11581	5.80308e-05
BSGatlas-gene-1923	BSU_16340	fliZ	1704211	1704870	+	282	605	428	788	0.999866	-0.0860323	0.824284	-0.222038	0.94211	5.80308e-05
BSGatlas-gene-1924	BSU_16350	fliP	1704863	1705528	+	225	167	267	270	0.999866	-0.227548	0.679467	-0.413191	0.854085	5.80308e-05
BSGatlas-gene-1925	BSU_16360	fliQ	1705543	1705812	+	3062	2161	4187	2959	0.999866	-0.191353	0.738857	-0.333367	0.875784	5.80308e-05
BSGatlas-gene-1926	BSU_16370	fliR	1705820	1706599	+	106	244	187	243	0.999866	-0.180348	0.672019	-0.423379	0.88249	5.80308e-05
BSGatlas-gene-1927	BSU_16380	flhB	1706599	1707681	+	335	345	434	552	0.999866	-0.111266	0.807967	-0.243049	0.925775	5.80308e-05
BSGatlas-gene-1928	BSU_16390	flhA	1707714	1709747	+	770	1417	1227	2370	0.999866	0.136329	0.715733	0.364167	1.09911	5.80308e-05
BSGatlas-gene-1929	BSU_16400	flhF	1709747	1710847	+	163	256	312	302	0.999866	0.0384989	0.931308	0.0861989	1.02704	5.80308e-05
BSGatlas-gene-1930	BSU_16410	flhG	1710838	1711734	+	448	229	571	305	0.999866	-0.294804	0.663824	-0.434639	0.815183	5.80308e-05
BSGatlas-gene-1931	BSU_16420	cheB	1711736	1712809	+	512	730	836	1091	0.999866	0.0542125	0.890292	0.137934	1.03829	5.80308e-05
BSGatlas-gene-1932	BSU_16430	cheA	1712815	1714833	+	508	923	919	1261	0.999866	0.0740846	0.840827	0.200836	1.05269	5.80308e-05
BSGatlas-gene-1933	BSU_16440	cheW	1714855	1715325	+	284	565	514	851	0.999866	0.143327	0.703396	0.38074	1.10445	5.80308e-05
BSGatlas-gene-1934	BSU_16450	cheC	1715344	1715973	+	79	244	136	320	0.999866	-0.00698713	0.98858	-0.0143133	0.995169	5.80308e-05
BSGatlas-gene-1935	BSU_16460	cheD	1715970	1716470	+	451	831	531	1099	0.999866	-0.244255	0.531978	-0.62499	0.844252	5.80308e-05
BSGatlas-gene-1936	BSU_16470	sigD	1716493	1717257	+	190	373	246	533	0.999866	-0.114253	0.783338	-0.274972	0.923861	5.80308e-05
BSGatlas-gene-1937	BSU_16480	swrB	1717286	1717789	+	219	315	418	426	0.999866	0.120857	0.782031	0.276674	1.08738	5.80308e-05
BSGatlas-gene-1939	BSU_16490	rpsB	1717933	1718673	+	4074	8215	11191	11607	0.999866	0.424483	0.27864	1.08338	1.34209	5.80308e-05
BSGatlas-gene-1940	BSU_16500	tsf	1718775	1719656	+	3995	5061	6179	6401	0.999866	-0.0978024	0.817538	-0.230712	0.934455	5.80308e-05
BSGatlas-gene-1941	BSU_16510	pyrH	1719802	1720524	+	471	488	829	757	0.999866	0.128795	0.790183	0.266072	1.09338	5.80308e-05
BSGatlas-gene-1942	BSU_16520	frr	1720526	1721083	+	619	952	1143	1216	0.999866	0.054856	0.892434	0.135225	1.03876	5.80308e-05
BSGatlas-gene-1943	BSU_16530	uppS	1721214	1721996	+	152	248	222	373	0.999866	-0.0126045	0.975289	-0.0309755	0.991301	5.80308e-05
BSGatlas-gene-1944	BSU_16540	cdsA	1722000	1722809	+	240	325	416	477	0.999866	0.0899562	0.833014	0.210837	1.06434	5.80308e-05
BSGatlas-gene-1945	BSU_16550	ispC	1722871	1724022	+	198	331	395	569	0.999866	0.307577	0.430162	0.788914	1.23763	5.80308e-05
BSGatlas-gene-1946	BSU_16560	rasP	1724029	1725297	+	895	1288	1503	1659	0.999866	-0.0177943	0.964881	-0.0440295	0.987742	5.80308e-05
BSGatlas-gene-1947	BSU_16570	proS	1725330	1727024	+	908	1565	1727	2139	0.999866	0.11528	0.757715	0.308483	1.08319	5.80308e-05
BSGatlas-gene-1948	BSU_16580	polC	1727133	1731446	+	524	815	736	1294	0.999866	-0.00442101	0.990739	-0.0116075	0.99694	5.80308e-05
BSGatlas-gene-1951	BSU_16590	ylxS	1731776	1732246	+	334	920	647	1017	0.999866	-0.0580658	0.885074	-0.14454	0.960551	5.80308e-05
BSGatlas-gene-1952	BSU_16600	nusA	1732281	1733396	+	1613	3128	2420	4518	0.999866	-0.0157743	0.96562	-0.043102	0.989126	5.80308e-05
BSGatlas-gene-1953	BSU_16610	ylxR	1733410	1733685	+	81	202	107	262	0.999866	-0.167291	0.726385	-0.349939	0.890514	5.80308e-05
BSGatlas-gene-1954	BSU_16620	rplGA	1733687	1733989	+	399	647	483	820	0.999866	-0.272988	0.473481	-0.716827	0.827604	5.80308e-05
BSGatlas-gene-1955	BSU_16630	infB	1734009	1736159	+	2437	4275	3833	7027	0.999866	0.109391	0.76389	0.300377	1.07877	5.80308e-05
BSGatlas-gene-1956	BSU_16640	ylxP	1736156	1736434	+	1567	2446	2207	3505	0.999866	-0.0802232	0.826818	-0.218785	0.945911	5.80308e-05
BSGatlas-gene-1957	BSU_16650	rbfA	1736451	1736804	+	609	2328	1196	3650	0.999866	0.226753	0.660494	0.439231	1.1702	5.80308e-05
BSGatlas-gene-1958	BSU_16660	truB	1736886	1737815	+	73	145	181	190	0.999866	0.290814	0.526845	0.63283	1.22333	5.80308e-05
BSGatlas-gene-1959	BSU_16670	ribC	1737834	1738784	+	121	294	266	439	0.999866	0.263511	0.522016	0.640242	1.2004	5.80308e-05
BSGatlas-gene-1960	BSU_16680	rpsO	1738941	1739210	+	2246	5767	5143	6645	0.999866	0.107833	0.779284	0.280252	1.07761	5.80308e-05
BSGatlas-gene-1962	BSU_16690	pnpA	1739383	1741500	+	2140	6923	4369	8911	0.999866	0.0798011	0.853529	0.184618	1.05687	5.80308e-05
BSGatlas-gene-1963	BSU_16700	swsB	1741618	1742577	+	31	31	30	65	0.999866	-0.0933194	0.885299	-0.144256	0.937364	5.80308e-05
BSGatlas-gene-1964	BSU_16710	mlpA	1742617	1743846	+	125	244	202	390	0.999866	0.114355	0.783046	0.275352	1.08249	5.80308e-05
BSGatlas-gene-1965	BSU_16720	ymxH	1743924	1744181	+	7	17	27	19	0.999866	0.541243	0.527973	0.631103	1.45523	5.80308e-05
BSGatlas-gene-1966	BSU_16730	spoVFA	1744367	1745260	+	6	24	30	30	0.999866	0.630509	0.429633	0.789821	1.54811	5.80308e-05
BSGatlas-gene-1967	BSU_16740	spoVFB	1745263	1745865	+	15	18	19	30	0.999866	-0.0558218	0.941297	-0.0736392	0.962046	5.80308e-05
BSGatlas-gene-1968	BSU_16750	asd	1745991	1747031	+	1302	3357	2473	4592	0.999866	0.0974229	0.801993	0.250769	1.06986	5.80308e-05
BSGatlas-gene-1969	BSU_16760	dapG	1747123	1748337	+	1341	3640	1965	4610	0.999866	-0.125576	0.767168	-0.296081	0.916638	5.80308e-05
BSGatlas-gene-1970	BSU_16770	dapA	1748368	1749240	+	2162	5124	2850	7860	0.999866	-0.0205076	0.962581	-0.0469153	0.985886	5.80308e-05
BSGatlas-gene-1972	BSU_16780	rnjB	1749418	1751085	+	894	1473	1921	2407	0.999866	0.329535	0.379421	0.878963	1.25661	5.80308e-05
BSGatlas-gene-1973	BSU_16790	tepA	1751201	1751938	+	4	17	13	18	0.999866	0.154504	0.871786	0.161391	1.11304	5.80308e-05
BSGatlas-gene-1974	BSU_16799	ylzJ	1751935	1752147	+	1	0	2	0	0.999866	0.41245	0.906803	0.117072	1.33094	5.80308e-05
BSGatlas-gene-1975	BSU_16800	spoIIIE	1752278	1754641	+	207	505	283	597	0.999866	-0.228223	0.586325	-0.54417	0.853686	5.80308e-05
BSGatlas-gene-1976	BSU_16810	ymfC	1754785	1755510	+	49	115	103	139	0.999866	0.0793896	0.867047	0.167411	1.05657	5.80308e-05
BSGatlas-gene-1977	BSU_16825	ymfD	1755649	1756857	+	12	41	30	55	0.999866	0.214689	0.749055	0.319885	1.16045	5.80308e-05
BSGatlas-gene-1978	BSU_16845	ymfF	1757037	1758317	+	146	311	207	501	0.999866	0.0507876	0.908189	0.115323	1.03583	5.80308e-05
BSGatlas-gene-1979	BSU_16860	ymfH	1758314	1759600	+	231	487	295	650	0.999866	-0.173835	0.674368	-0.420161	0.886483	5.80308e-05
BSGatlas-gene-1980	BSU_16870	ymfI	1759655	1760383	+	37	48	62	69	0.999866	0.0544075	0.923537	0.0959797	1.03843	5.80308e-05
BSGatlas-gene-1981	BSU_16880	ymfJ	1760464	1760721	+	11	44	60	52	0.999866	0.687411	0.313543	1.00781	1.61039	5.80308e-05
BSGatlas-gene-1982	BSU_16890	ymfK/1	1760851	1761303	+	141	287	261	407	0.999866	0.113804	0.774929	0.285934	1.08208	5.80308e-05
BSGatlas-gene-1983	BSU_16900	ymfK/2	1761302	1761640	+	19	81	31	87	0.999866	-0.238051	0.717394	-0.361944	0.84789	5.80308e-05
BSGatlas-gene-1984	BSU_16910	rodZ	1761707	1762573	+	206	326	346	624	0.999866	0.263463	0.509044	0.660327	1.20036	5.80308e-05
BSGatlas-gene-1985	BSU_16920	pgsA	1762623	1763204	+	376	544	631	872	0.999866	0.123678	0.752458	0.3154	1.08951	5.80308e-05
BSGatlas-gene-1986	BSU_16930	cinA	1763222	1764472	+	639	1104	1098	1583	0.999866	0.0693577	0.849616	0.189609	1.04925	5.80308e-05
BSGatlas-gene-1987	BSU_16940	recA	1764645	1765691	+	838	2162	1974	2823	0.999866	0.213021	0.578368	0.55577	1.15911	5.80308e-05
BSGatlas-gene-1988	BSU_16950	pbpX	1765859	1767034	+	27	79	70	113	0.999866	0.317611	0.551155	0.59603	1.24627	5.80308e-05
BSGatlas-gene-1989	BSU_16960	rny	1767310	1768872	+	6598	8330	10505	13983	0.999866	0.102762	0.79608	0.258423	1.07383	5.80308e-05
BSGatlas-gene-1990	BSU_16970	ymdB	1768941	1769735	+	580	442	721	821	0.999866	-0.103483	0.841367	-0.200146	0.930783	5.80308e-05
BSGatlas-gene-1991	BSU_16980	spoVS	1769935	1770195	+	76	429	218	411	0.999866	-0.0549906	0.9223	-0.097537	0.962601	5.80308e-05
BSGatlas-gene-1992	BSU_16990	tdh	1770461	1771504	+	86	375	163	480	0.999866	0.00837687	0.988022	0.0150128	1.00582	5.80308e-05
BSGatlas-gene-1993	BSU_17000	kbl	1771517	1772695	+	84	730	168	756	0.999866	-0.241188	0.73613	-0.336982	0.846048	5.80308e-05
BSGatlas-gene-1994	BSU_17010	ymcB	1772843	1774372	+	299	651	666	987	0.999866	0.29297	0.436354	0.778365	1.22516	5.80308e-05
BSGatlas-gene-1995	BSU_17020	ymcA	1774374	1774805	+	84	164	169	224	0.999866	0.150398	0.726686	0.349538	1.10988	5.80308e-05
BSGatlas-gene-1996	BSU_17030	cotE	1775067	1775612	+	19	74	80	98	0.999866	0.551143	0.345013	0.944307	1.46525	5.80308e-05
BSGatlas-gene-1997	BSU_17040	mutS	1775745	1778321	+	146	313	273	461	0.999866	0.147984	0.710951	0.370579	1.10802	5.80308e-05
BSGatlas-gene-1998	BSU_17050	mutL	1778337	1780220	+	253	391	372	533	0.999866	-0.0839469	0.831131	-0.213252	0.943473	5.80308e-05
BSGatlas-gene-2001	BSU_17060	ymzD	1780618	1781073	-	16	39	49	59	0.999866	0.508617	0.406225	0.830555	1.42269	5.80308e-05
BSGatlas-gene-2002	BSU_17070	ymcC	1781228	1781785	-	5	15	16	20	0.999866	0.404046	0.65614	0.445248	1.32321	5.80308e-05
BSGatlas-gene-2003	BSU_17080	pksA	1781906	1782523	+	9	20	11	29	0.999866	-0.114617	0.891258	-0.136712	0.923627	5.80308e-05
BSGatlas-gene-2004	BSU_17090	pksB	1782713	1783390	+	18	34	33	61	0.999866	0.288339	0.643434	0.462904	1.22123	5.80308e-05
BSGatlas-gene-2005	BSU_17099		1783500	1783766	+	5	32	15	35	0.999866	0.0206501	0.980993	0.0238236	1.01442	5.80308e-05
BSGatlas-gene-2006	BSU_17100	pksC	1783763	1784629	+	27	77	45	73	0.999866	-0.291867	0.602326	-0.521059	0.816845	5.80308e-05
BSGatlas-gene-2007	BSU_17110	pksD	1785133	1786107	+	0	5	5	6	0.999866	0.886946	0.619768	0.496179	1.84926	5.80308e-05
BSGatlas-gene-2008	BSU_17120	pksE	1786104	1788407	+	13	40	26	36	0.999866	-0.218768	0.750408	-0.318101	0.859299	5.80308e-05
BSGatlas-gene-2009	BSU_17130	acpK	1788469	1788717	+	4	17	9	14	0.999866	-0.287681	0.776866	-0.283406	0.819218	5.80308e-05
BSGatlas-gene-2010	BSU_17140	pksF	1788695	1789942	+	8	17	14	23	0.999866	0.0351736	0.966774	0.0416552	1.02468	5.80308e-05
BSGatlas-gene-2011	BSU_17150	pksG	1789943	1791205	+	5	21	13	15	0.999866	-0.273802	0.770114	-0.292226	0.827137	5.80308e-05
BSGatlas-gene-2012	BSU_17160	pksH	1791193	1791972	+	3	10	3	7	0.999866	-0.874216	0.505564	-0.665761	0.54555	5.80308e-05
BSGatlas-gene-2013	BSU_17170	pksI	1792012	1792761	+	5	9	4	6	0.999866	-1.03274	0.399914	-0.841775	0.488781	5.80308e-05
BSGatlas-gene-2014	BSU_17180	pksJ	1792806	1807937	+	93	263	167	240	0.999866	-0.258633	0.561894	-0.580031	0.835879	5.80308e-05
BSGatlas-gene-2015	BSU_17190	pksL	1807921	1821537	+	159	457	260	401	0.999866	-0.35499	0.405251	-0.832279	0.781875	5.80308e-05
BSGatlas-gene-2016	BSU_17200	pksM	1821553	1834341	+	97	254	174	308	0.999866	-0.0390478	0.928566	-0.0896498	0.973297	5.80308e-05
BSGatlas-gene-2017	BSU_17210	pksN	1834409	1850875	+	178	370	294	438	0.999866	-0.0995205	0.799584	-0.253886	0.933343	5.80308e-05
BSGatlas-gene-2018	BSU_17220	pksR	1850890	1858521	+	119	254	171	245	0.999866	-0.349246	0.400251	-0.841173	0.784994	5.80308e-05
BSGatlas-gene-2019	BSU_17230	pksS	1858566	1859783	-	68	167	142	219	0.999866	0.12842	0.772756	0.288771	1.0931	5.80308e-05
BSGatlas-gene-2020	BSU_17240	ymzB	1860014	1860370	-	0	7	4	5	0.999866	0.135858	0.939739	0.0755983	1.09875	5.80308e-05
BSGatlas-gene-2021	BSU_17250	ymaE	1860449	1861273	-	25	78	56	93	0.999866	0.0699778	0.899887	0.125804	1.0497	5.80308e-05
BSGatlas-gene-2022	BSU_17260	aprX	1861384	1862712	-	20	27	70	23	0.999866	0.576139	0.477252	0.710729	1.49085	5.80308e-05
BSGatlas-gene-2023	BSU_17266	ymzE/1	1862937	1862993	+	4	3	10	9	0.999866	0.826915	0.51414	0.652404	1.77389	5.80308e-05
BSGatlas-gene-2024	BSU_17267	ymzE/2	1862992	1863168	+	2	9	4	3	0.999866	-0.979619	0.506309	-0.664596	0.507114	5.80308e-05
BSGatlas-gene-2025	BSU_17270	pghC	1863448	1864155	+	3	4	3	11	0.999866	0.304963	0.828643	0.216442	1.23539	5.80308e-05
BSGatlas-gene-2026	BSU_17280	ymaD	1864225	1864677	+	43	67	46	98	0.999866	-0.233717	0.663034	-0.435728	0.850441	5.80308e-05
BSGatlas-gene-2027	BSU_17290	ebrB	1864691	1865044	-	21	38	45	89	0.999866	0.600547	0.302003	1.03215	1.51629	5.80308e-05
BSGatlas-gene-2028	BSU_17300	ebrA	1865058	1865375	-	8	14	16	36	0.999866	0.638831	0.437456	0.776496	1.55707	5.80308e-05
BSGatlas-gene-2029	BSU_17310	ymaG	1865512	1865787	-	6	20	10	4	0.999866	-1.18626	0.278048	-1.08472	0.439441	5.80308e-05
BSGatlas-gene-2030	BSU_17320	ymaF	1865876	1866289	+	2	0	2	2	0.999866	0.10526	0.965817	0.0428556	1.07569	5.80308e-05
BSGatlas-gene-2031	BSU_17330	miaA	1866389	1867333	+	47	96	80	181	0.999866	0.288648	0.559964	0.582895	1.2215	5.80308e-05
BSGatlas-gene-2032	BSU_17340	hfq	1867373	1867594	+	70	123	187	345	0.999866	0.880626	0.0419383	2.03413	1.84117	5.80308e-05
BSGatlas-gene-2033	BSU_17350	ymzC	1867790	1868062	+	5	25	14	29	0.999866	0.0865767	0.921284	0.0988163	1.06185	5.80308e-05
BSGatlas-gene-2034	BSU_17360	ymzA	1868144	1868374	+	16	25	19	33	0.999866	-0.248066	0.728164	-0.347568	0.842025	5.80308e-05
BSGatlas-gene-2036	BSU_17370	nrdI	1868617	1869009	+	13	38	22	54	0.999866	0.0493104	0.943306	0.0711147	1.03477	5.80308e-05
BSGatlas-gene-2037	BSU_17380	nrdE	1868969	1871071	+	733	1050	924	1701	0.999866	-0.0723874	0.852838	-0.185498	0.951063	5.80308e-05
BSGatlas-gene-2038	BSU_17390	nrdF	1871089	1872078	+	386	568	748	906	0.999866	0.233082	0.55922	0.584001	1.17534	5.80308e-05
BSGatlas-gene-2039	BSU_17400	ymaB	1872128	1872748	+	53	84	77	170	0.999866	0.224573	0.652355	0.450493	1.16843	5.80308e-05
BSGatlas-gene-2041	BSU_17410	cwlC	1872812	1873579	-	18	31	30	26	0.999866	-0.291432	0.678372	-0.414686	0.817091	5.80308e-05
BSGatlas-gene-2042	BSU_17420	spoVK	1874203	1875171	+	15	19	27	38	0.999866	0.335084	0.639003	0.469093	1.26145	5.80308e-05
BSGatlas-gene-2043	BSU_17430	ynbA	1875304	1876566	+	106	127	157	270	0.999866	0.220906	0.63328	0.477116	1.16547	5.80308e-05
BSGatlas-gene-2044	BSU_17440	ynbB	1876584	1877849	+	109	246	174	295	0.999866	-0.11789	0.778398	-0.281408	0.921535	5.80308e-05
BSGatlas-gene-2045	BSU_17450	glnR	1877959	1878366	+	246	1622	561	1310	0.999866	-0.373688	0.52627	-0.633711	0.771807	5.80308e-05
BSGatlas-gene-2046	BSU_17460	glnA	1878425	1879759	+	1127	5091	3505	3794	0.999866	-0.0848021	0.866156	-0.168543	0.942914	5.80308e-05
BSGatlas-gene-2047	BSU_17470	ynxB	1880087	1880377	+	4	7	6	6	0.999866	-0.377476	0.764105	-0.300094	0.769783	5.80308e-05
BSGatlas-gene-2048	BSU_17480	ynzF	1880623	1880967	+	6	7	3	10	0.999866	-0.709778	0.563011	-0.578375	0.611414	5.80308e-05
BSGatlas-gene-2049	BSU_17490	ynzG	1881098	1881349	+	0	6	0	2	0.999866	-1.98689	0.470707	-0.721329	0.252282	5.80308e-05
BSGatlas-gene-2050	BSU_17500	ynaB	1881536	1881970	+	16	47	61	41	0.999866	0.345815	0.611155	0.508426	1.27087	5.80308e-05
BSGatlas-gene-2051	BSU_17510	ynaC	1882040	1882831	+	10	19	26	30	0.999866	0.446574	0.554417	0.591154	1.3628	5.80308e-05
BSGatlas-gene-2052	BSU_17520	ynaD	1883166	1883678	+	2	2	4	10	0.999866	1.11603	0.471647	0.719802	2.1675	5.80308e-05
BSGatlas-gene-2053	BSU_17530	ynaE	1884238	1884879	+	3	10	9	20	0.999866	0.651737	0.539212	0.614005	1.57106	5.80308e-05
BSGatlas-gene-2054	BSU_17540	ynaF	1884968	1885321	+	1	2	1	2	0.999866	-0.560864	0.809197	-0.241462	0.677896	5.80308e-05
BSGatlas-gene-2055	BSU_17550	ynaG	1885365	1885640	+	18	32	53	31	0.999866	0.325798	0.648582	0.455733	1.25336	5.80308e-05
BSGatlas-gene-2056	BSU_17559	ynzI	1885753	1885917	+	2	0	0	3	0.999866	-0.625384	0.835441	-0.207728	0.648247	5.80308e-05
BSGatlas-gene-2057	BSU_17560	ynaI	1886057	1886527	+	2	8	3	10	0.999866	-0.137462	0.920346	-0.099998	0.909117	5.80308e-05
BSGatlas-gene-2058	BSU_17570	xynP	1887352	1888743	+	7	10	7	19	0.999866	-0.0433154	0.965619	-0.0431029	0.970422	5.80308e-05
BSGatlas-gene-2059	BSU_17580	xynB	1888774	1890375	+	10	34	16	39	0.999866	-0.178587	0.814188	-0.235026	0.883568	5.80308e-05
BSGatlas-gene-2061	BSU_17590	xylR	1890512	1891666	-	11	76	10	97	0.999866	-0.220151	0.808839	-0.241924	0.858476	5.80308e-05
BSGatlas-gene-2062	BSU_17600	xylA	1891908	1893245	+	16	31	17	52	0.999866	-0.0670446	0.925277	-0.0937889	0.954592	5.80308e-05
BSGatlas-gene-2063	BSU_17610	xylB	1893396	1894895	+	10	27	24	39	0.999866	0.277412	0.700225	0.385017	1.21202	5.80308e-05
BSGatlas-gene-2064	BSU_17620	yncB	1895378	1896013	-	18	27	41	67	0.999866	0.673314	0.277512	1.08592	1.59473	5.80308e-05
BSGatlas-gene-2065	BSU_17630	yncC	1896424	1897839	+	8	7	12	20	0.999866	0.412841	0.671848	0.423614	1.3313	5.80308e-05
BSGatlas-gene-2066	BSU_17640	yncD	1897941	1899125	-	3	6	5	4	0.999866	-0.455363	0.74639	-0.323403	0.729327	5.80308e-05
BSGatlas-gene-2067	BSU_17650	yncE	1899589	1900050	+	4	14	12	23	0.999866	0.481084	0.613803	0.504652	1.39579	5.80308e-05
BSGatlas-gene-2068	BSU_17660	yncF	1900080	1900514	+	28	52	62	79	0.999866	0.298565	0.583757	0.547905	1.22992	5.80308e-05
BSGatlas-gene-2071	BSU_17670	cotU	1901117	1901377	-	3	14	11	3	0.999866	-0.484481	0.702711	-0.381664	0.714754	5.80308e-05
BSGatlas-gene-2072	BSU_17678	ynzJ	1901612	1901737	+	0	0	4	6	0.999866	4.15437	0.101327	1.63845	17.8069	5.80308e-05
BSGatlas-gene-2073	BSU_17679		1901781	1901945	+	0	2	1	2	0.999866	0.271787	0.925303	0.0937555	1.2073	5.80308e-05
BSGatlas-gene-2075	BSU_17680	thyA	1902219	1903058	+	31	70	85	152	0.999866	0.700107	0.162538	1.39659	1.62463	5.80308e-05
BSGatlas-gene-2076	BSU_17689		1903181	1903468	-	6	7	15	19	0.999866	0.795001	0.414545	0.815921	1.73508	5.80308e-05
BSGatlas-gene-2078	BSU_17690	yncM	1903511	1904233	-	236	446	393	422	0.999866	-0.231253	0.57478	-0.561025	0.851894	5.80308e-05
BSGatlas-gene-2079	BSU_17699	ynzK	1904393	1904749	-	1	0	1	2	0.999866	0.719749	0.811766	0.238149	1.6469	5.80308e-05
BSGatlas-gene-2080	BSU_17700	cotC	1904995	1905195	-	16	166	58	65	0.999866	-0.79784	0.285468	-1.06812	0.57521	5.80308e-05
BSGatlas-gene-2081	BSU_17710	tatAC	1905370	1905558	-	84	77	102	152	0.999866	-0.0292779	0.956086	-0.0550655	0.979911	5.80308e-05
BSGatlas-gene-2082	BSU_17715		1905637	1905774	+	0	0	1	0	0.999866	1.0922	0.825853	0.220023	2.13199	5.80308e-05
BSGatlas-gene-2083	BSU_17720	yndA	1905809	1906207	+	1	3	4	10	0.999866	1.26416	0.426757	0.794754	2.40187	5.80308e-05
BSGatlas-gene-2084	BSU_17730	yndB	1906272	1906706	-	52	73	102	136	0.999866	0.349386	0.477275	0.710691	1.27402	5.80308e-05
BSGatlas-gene-2085	BSU_17740	ynzB	1907013	1907201	+	2	4	3	2	0.999866	-0.701742	0.687745	-0.401917	0.614829	5.80308e-05
BSGatlas-gene-2086	BSU_17750	yndD	1907494	1909056	+	3	4	5	4	0.999866	-0.158308	0.914726	-0.10708	0.896076	5.80308e-05
BSGatlas-gene-2087	BSU_17760	yndE	1909086	1910177	+	2	5	3	6	0.999866	-0.165902	0.913351	-0.108812	0.891371	5.80308e-05
BSGatlas-gene-2088	BSU_17770	yndF	1910167	1911381	+	13	11	10	19	0.999866	-0.440236	0.62935	-0.482642	0.737014	5.80308e-05
BSGatlas-gene-2089	BSU_17780	yndG	1911528	1912334	+	12	69	58	90	0.999866	0.504801	0.444043	0.765384	1.41893	5.80308e-05
BSGatlas-gene-2091	BSU_17790	yndH	1912339	1912956	+	13	25	30	27	0.999866	0.11701	0.872996	0.159854	1.08448	5.80308e-05
BSGatlas-gene-2092	BSU_17800	yndJ	1912953	1914593	+	45	66	65	126	0.999866	0.160672	0.754847	0.312255	1.11781	5.80308e-05
BSGatlas-gene-2093	BSU_17810	yndK	1914630	1914995	+	9	40	17	43	0.999866	-0.172584	0.823012	-0.223673	0.887252	5.80308e-05
BSGatlas-gene-2095	BSU_17820	pghL	1915221	1915979	+	2	15	6	12	0.999866	-0.302408	0.798345	-0.255489	0.810898	5.80308e-05
BSGatlas-gene-2096	BSU_17830	yndM	1916006	1916545	-	1	3	3	3	0.999866	0.162281	0.931408	0.0860737	1.11906	5.80308e-05
BSGatlas-gene-2097	BSU_17840	fosB	1916663	1917097	+	4	17	9	8	0.999866	-0.652399	0.544985	-0.605292	0.636222	5.80308e-05
BSGatlas-gene-2098	BSU_17845	yzzP	1916955	1917302	+	4	12	7	32	0.999866	0.690591	0.502204	0.671026	1.61394	5.80308e-05
BSGatlas-gene-2100	BSU_17850	lexA	1917639	1918256	-	184	363	323	508	0.999866	0.0672725	0.862402	0.173318	1.04773	5.80308e-05
BSGatlas-gene-2101	BSU_17860	yneA	1918406	1918723	+	2	7	5	8	0.999866	0.0746131	0.955839	0.0553763	1.05308	5.80308e-05
BSGatlas-gene-2102	BSU_17870	yneB	1918742	1919395	+	30	59	44	98	0.999866	0.0909715	0.869931	0.163746	1.06509	5.80308e-05
BSGatlas-gene-2103	BSU_17880	ynzC	1919459	1919692	+	3	7	8	14	0.999866	0.610963	0.595689	0.53061	1.52728	5.80308e-05
BSGatlas-gene-2104	BSU_17890	tkt	1919861	1921864	+	1989	3113	3047	4824	0.999866	0.0369375	0.919422	0.101162	1.02593	5.80308e-05
BSGatlas-gene-2106	BSU_17900	sirA	1922017	1922463	+	3	3	4	7	0.999866	0.215352	0.883858	0.14608	1.16099	5.80308e-05
BSGatlas-gene-2107	BSU_17910	yneF	1922549	1922767	+	734	847	1534	1600	0.999866	0.393831	0.374415	0.888234	1.31388	5.80308e-05
BSGatlas-gene-2108	BSU_17920	ynzD	1922841	1923014	-	7	8	4	15	0.999866	-0.387376	0.730463	-0.344509	0.764519	5.80308e-05
BSGatlas-gene-2109	BSU_17930	ccdA	1923234	1923941	+	19	31	31	42	0.999866	-0.0054037	0.993335	-0.00835289	0.996261	5.80308e-05
BSGatlas-gene-2110	BSU_17940	yneI	1924030	1924392	+	410	229	496	470	0.999866	-0.133897	0.822901	-0.223816	0.911366	5.80308e-05
BSGatlas-gene-2111	BSU_17950	yneJ	1924471	1924962	+	153	495	495	624	0.999866	0.384571	0.387547	0.864075	1.30547	5.80308e-05
BSGatlas-gene-2112	BSU_17960	yneK	1924993	1925421	-	16	26	21	59	0.999866	0.285381	0.684146	0.406812	1.21873	5.80308e-05
BSGatlas-gene-2114	BSU_17970	cotM	1925655	1926047	-	2	7	5	0	0.999866	-1.00407	0.58942	-0.539677	0.498593	5.80308e-05
BSGatlas-gene-2116	BSU_17990	sspO	1926306	1926452	-	1	5	4	3	0.999866	-0.0978495	0.954354	-0.0572404	0.934425	5.80308e-05
BSGatlas-gene-2117	BSU_18000	citB	1926680	1929409	+	4359	10307	12292	15355	0.999866	0.453576	0.228134	1.20518	1.36943	5.80308e-05
BSGatlas-gene-2118	BSU_18010	yneN	1929481	1929993	+	36	106	58	119	0.999866	-0.180087	0.734947	-0.338553	0.88265	5.80308e-05
BSGatlas-gene-2119	BSU_18019	ynzL	1930074	1930199	+	2	2	3	4	0.999866	0.182915	0.91771	0.103319	1.13518	5.80308e-05
BSGatlas-gene-2120	BSU_18020	sspN	1930264	1930410	+	1	2	2	12	0.999866	1.54298	0.37916	0.879446	2.91396	5.80308e-05
BSGatlas-gene-2121	BSU_18030	tlp	1930447	1930698	+	8	23	8	15	0.999866	-0.923523	0.30513	-1.02549	0.52722	5.80308e-05
BSGatlas-gene-2122	BSU_18040	yneP	1930834	1931199	+	16	29	40	37	0.999866	0.294295	0.662969	0.435817	1.22629	5.80308e-05
BSGatlas-gene-2123	BSU_18050	yneQ	1931215	1931514	+	11	14	19	46	0.999866	0.712359	0.361356	0.912784	1.63848	5.80308e-05
BSGatlas-gene-2124	BSU_18060	yneR	1931545	1931832	-	239	707	498	905	0.999866	0.0945371	0.823019	0.223663	1.06772	5.80308e-05
BSGatlas-gene-2125	BSU_18070	plsY	1931920	1932501	-	96	188	139	270	0.999866	-0.0411684	0.924195	-0.0951505	0.971868	5.80308e-05
BSGatlas-gene-2126	BSU_18080	yneT	1932671	1933078	+	41	110	115	164	0.999866	0.420014	0.38364	0.871208	1.33794	5.80308e-05
BSGatlas-gene-2128	BSU_18090	parE	1933477	1935444	+	270	453	300	547	0.999866	-0.3639	0.354406	-0.926077	0.777061	5.80308e-05
BSGatlas-gene-2129	BSU_18100	parC	1935448	1937868	+	451	700	552	1049	0.999866	-0.140274	0.719419	-0.359236	0.907347	5.80308e-05
BSGatlas-gene-2130	BSU_18109	ynfCc	1937915	1938091	-	36	102	47	106	0.999866	-0.36735	0.500731	-0.673339	0.775205	5.80308e-05
BSGatlas-gene-2131	BSU_18110	ynfC	1938066	1938476	-	15	82	50	70	0.999866	-0.0452153	0.945215	-0.0687162	0.969145	5.80308e-05
BSGatlas-gene-2132	BSU_18120	alsT	1938925	1940322	+	209	781	698	774	0.999866	0.216501	0.648849	0.455362	1.16191	5.80308e-05
BSGatlas-gene-2134	BSU_18130	bglC	1940625	1942124	+	21	34	24	36	0.999866	-0.441325	0.500371	-0.673907	0.736458	5.80308e-05
BSGatlas-gene-2136	BSU_18150	xynC	1942714	1943982	-	40	82	64	84	0.999866	-0.225965	0.658357	-0.442182	0.855023	5.80308e-05
BSGatlas-gene-2137	BSU_18160	xynD	1944113	1945654	-	43	78	55	86	0.999866	-0.33109	0.51605	-0.649446	0.794936	5.80308e-05
BSGatlas-gene-2138	BSU_18170	yngA	1946249	1946695	+	11	2	3	5	0.999866	-1.6204	0.250666	-1.14873	0.325246	5.80308e-05
BSGatlas-gene-2139	BSU_18180	yngB	1946702	1947595	+	52	42	30	68	0.999866	-0.704563	0.273357	-1.09536	0.613628	5.80308e-05
BSGatlas-gene-2140	BSU_18190	yngC	1947668	1948264	+	254	260	430	447	0.999866	0.153315	0.749599	0.319169	1.11212	5.80308e-05
BSGatlas-gene-2141	BSU_18200	nrnB	1948313	1949512	-	5	3	8	18	0.999866	0.935442	0.429171	0.790611	1.91248	5.80308e-05
BSGatlas-gene-2142	BSU_18210	yngE	1949682	1951217	-	4	10	6	20	0.999866	0.305729	0.778375	0.281438	1.23604	5.80308e-05
BSGatlas-gene-2143	BSU_18220	yngF	1951228	1952010	-	4	0	6	7	0.999866	0.786112	0.649028	0.455112	1.72442	5.80308e-05
BSGatlas-gene-2144	BSU_18230	yngG	1952031	1952930	-	3	0	6	2	0.999866	0.646742	0.74838	0.320776	1.56563	5.80308e-05
BSGatlas-gene-2145	BSU_18239	yngHB	1952945	1953166	-	0	0	6	4	0.999866	4.26542	0.087172	1.71051	19.2317	5.80308e-05
BSGatlas-gene-2146	BSU_18240	yngH	1953181	1954515	-	5	3	12	8	0.999866	0.706796	0.570516	0.567292	1.63218	5.80308e-05
BSGatlas-gene-2147	BSU_18250	yngI	1954525	1956174	-	6	10	24	7	0.999866	0.591187	0.58392	0.547669	1.50649	5.80308e-05
BSGatlas-gene-2148	BSU_18260	yngJ	1956218	1957360	-	2	11	12	17	0.999866	0.766185	0.479713	0.706765	1.70077	5.80308e-05
BSGatlas-gene-2149	BSU_18270	ynzE	1957451	1957756	-	0	2	2	0	0.999866	0.0407435	0.990449	0.0119712	1.02864	5.80308e-05
BSGatlas-gene-2150	BSU_18275		1957746	1957919	-	0	0	1	0	0.999866	1.0922	0.825853	0.220023	2.13199	5.80308e-05
BSGatlas-gene-2151	BSU_18280	yngK	1958027	1959559	-	2	0	5	17	0.999866	2.52152	0.14251	1.46651	5.74187	5.80308e-05
BSGatlas-gene-2152	BSU_18290	yngL	1959695	1960087	-	0	0	2	4	0.999866	3.37857	0.270102	1.10283	10.4004	5.80308e-05
BSGatlas-gene-2153	BSU_18300	ppsE	1960198	1964037	-	23	84	111	90	0.999866	0.57778	0.335841	0.962415	1.49255	5.80308e-05
BSGatlas-gene-2154	BSU_18310	ppsD	1964045	1974856	-	186	422	305	475	0.999866	-0.146091	0.711268	-0.370154	0.903696	5.80308e-05
BSGatlas-gene-2155	BSU_18320	ppsC	1974881	1982548	-	92	206	201	241	0.999866	0.097436	0.822546	0.224271	1.06987	5.80308e-05
BSGatlas-gene-2156	BSU_18330	ppsB	1982565	1990247	-	134	265	234	294	0.999866	-0.0986659	0.810866	-0.239309	0.933896	5.80308e-05
BSGatlas-gene-2157	BSU_18340	ppsA	1990272	1997957	-	55	164	124	192	0.999866	0.0734537	0.877177	0.154548	1.05223	5.80308e-05
BSGatlas-gene-2158	BSU_18350	dacC	1998340	1999815	-	77	140	89	214	0.999866	-0.128954	0.787102	-0.270076	0.914494	5.80308e-05
BSGatlas-gene-2159	BSU_18360	galM	1999849	2000826	-	59	90	110	129	0.999866	0.135888	0.779401	0.2801	1.09877	5.80308e-05
BSGatlas-gene-2160	BSU_18370	yoeA	2000960	2002351	-	152	207	211	315	0.999866	-0.0559629	0.895779	-0.130995	0.961952	5.80308e-05
BSGatlas-gene-2161	BSU_18380	iseA	2002637	2003182	+	59	71	142	155	0.999866	0.609587	0.230835	1.19821	1.52582	5.80308e-05
BSGatlas-gene-2163	BSU_18390	yoeC	2003401	2003946	-	2	4	9	13	0.999866	1.34864	0.287175	1.06434	2.54673	5.80308e-05
BSGatlas-gene-2164	BSU_18400	yoeD	2004262	2004492	-	3	19	7	12	0.999866	-0.59003	0.588139	-0.541535	0.664329	5.80308e-05
BSGatlas-gene-2165	BSU_18410	ggt	2004677	2006440	+	12	11	4	26	0.999866	-0.44384	0.66668	-0.430709	0.735175	5.80308e-05
BSGatlas-gene-2166	BSU_18420	yofA	2006541	2007398	-	21	46	26	59	0.999866	-0.220813	0.724089	-0.352999	0.858082	5.80308e-05
BSGatlas-gene-2167	BSU_18430	yogA	2007526	2008515	+	16	22	9	23	0.999866	-0.906852	0.262663	-1.12012	0.533348	5.80308e-05
BSGatlas-gene-2168	BSU_18440	gltB	2008572	2010053	-	13	36	31	49	0.999866	0.226003	0.732074	0.342368	1.16959	5.80308e-05
BSGatlas-gene-2169	BSU_18450	gltA	2010070	2014632	-	46	109	93	120	0.999866	-0.0154343	0.974657	-0.0317678	0.989359	5.80308e-05
BSGatlas-gene-2170	BSU_18460	gltC	2014779	2015681	+	10	49	27	54	0.999866	0.0343854	0.961767	0.047936	1.02412	5.80308e-05
BSGatlas-gene-2171	BSU_18470	proJ	2015733	2016848	-	11	26	13	21	0.999866	-0.630684	0.426046	-0.795976	0.64587	5.80308e-05
BSGatlas-gene-2172	BSU_18480	proH	2016845	2017738	-	15	19	12	17	0.999866	-0.835024	0.30757	-1.02033	0.560574	5.80308e-05
BSGatlas-gene-2173	BSU_18490	rtp	2017886	2018254	-	9	23	10	24	0.999866	-0.455153	0.589621	-0.539386	0.729433	5.80308e-05
BSGatlas-gene-2174	BSU_18500	yoxD	2018554	2019270	-	381	382	467	476	0.999866	-0.314948	0.512847	-0.654411	0.80388	5.80308e-05
BSGatlas-gene-2175	BSU_18510	yoxC	2019421	2019726	+	14	27	26	20	0.999866	-0.282737	0.710113	-0.371704	0.82203	5.80308e-05
BSGatlas-gene-2176	BSU_18520	yoxB	2019797	2020567	+	13	15	12	9	0.999866	-0.963506	0.29855	-1.03955	0.512809	5.80308e-05
BSGatlas-gene-2177	BSU_18530	yoaA	2020611	2021144	+	5	14	10	16	0.999866	-0.031565	0.974192	-0.0323509	0.978358	5.80308e-05
BSGatlas-gene-2178	BSU_18540	yoaB	2021223	2022467	-	9	55	15	48	0.999866	-0.466084	0.563029	-0.578349	0.723927	5.80308e-05
BSGatlas-gene-2179	BSU_18550	yoaC	2022561	2024024	-	6	79	10	52	0.999866	-0.862633	0.361702	-0.912127	0.549948	5.80308e-05
BSGatlas-gene-2180	BSU_18560	yoaD	2024042	2025076	-	9	57	18	51	0.999866	-0.362286	0.645667	-0.45979	0.777931	5.80308e-05
BSGatlas-gene-2182	BSU_18570	yoaE	2025400	2027442	+	72	164	125	261	0.999866	0.162316	0.721258	0.356778	1.11908	5.80308e-05
BSGatlas-gene-2183	BSU_18580	yoaF	2027509	2027802	+	56	177	167	247	0.999866	0.391166	0.407999	0.82742	1.31145	5.80308e-05
BSGatlas-gene-2184	BSU_18590	yoaG	2028175	2028579	-	5	68	53	65	0.999866	0.45108	0.581847	0.550689	1.36706	5.80308e-05
BSGatlas-gene-2185	BSU_18595		2028665	2028784	-	0	2	0	1	0.999866	-1.27629	0.751542	-0.316606	0.412855	5.80308e-05
BSGatlas-gene-2186	BSU_18596		2028854	2028976	+	0	0	2	0	0.999866	2.14752	0.659553	0.44053	4.43065	5.80308e-05
BSGatlas-gene-2187	BSU_18600	yozQ	2029020	2029313	+	3	11	3	6	0.999866	-1.10118	0.402185	-0.837725	0.466134	5.80308e-05
BSGatlas-gene-2188	BSU_18610	yoaH	2029429	2031114	-	470	482	774	925	0.999866	0.196051	0.666903	0.430403	1.14556	5.80308e-05
BSGatlas-gene-2189	BSU_18620	yoaI	2031439	2032890	+	5	13	6	8	0.999866	-0.834272	0.448921	-0.757214	0.560866	5.80308e-05
BSGatlas-gene-2190	BSU_18630	yoaJ	2032927	2033625	-	26	54	46	82	0.999866	0.13385	0.809643	0.240887	1.09722	5.80308e-05
BSGatlas-gene-2191	BSU_18640	yoaK	2033895	2034572	-	18	30	24	52	0.999866	0.0552029	0.933724	0.0831604	1.03901	5.80308e-05
BSGatlas-gene-2192	BSU_18650	pelB	2034745	2035782	+	6	6	20	14	0.999866	0.963285	0.345206	0.94393	1.94974	5.80308e-05
BSGatlas-gene-2194	BSU_18669	yozS	2037063	2037368	-	9	20	14	64	0.999866	0.784347	0.340695	0.952792	1.72231	5.80308e-05
BSGatlas-gene-2195	BSU_18670	oxdD	2037601	2038779	-	3	11	3	32	0.999866	0.696948	0.561723	0.580285	1.62107	5.80308e-05
BSGatlas-gene-2196	BSU_18680	yoaO	2038902	2039390	-	4	7	13	12	0.999866	0.697229	0.520414	0.642707	1.62139	5.80308e-05
BSGatlas-gene-2197	BSU_18689		2039415	2039570	-	4	0	0	0	0.999866	-4.44172	0.165988	-1.38521	0.0460161	5.80308e-05
BSGatlas-gene-2198	BSU_18690	yoaP	2039610	2040365	-	5	9	8	7	0.999866	-0.382255	0.737941	-0.334581	0.767238	5.80308e-05
BSGatlas-gene-2199	BSU_18700	yoaQ	2040673	2041029	+	0	0	2	0	0.999866	2.14752	0.659553	0.44053	4.43065	5.80308e-05
BSGatlas-gene-2201	BSU_18710	yozF	2041330	2041827	-	1	2	1	3	0.999866	-0.189197	0.932137	-0.0851562	0.877094	5.80308e-05
BSGatlas-gene-2202	BSU_18720	yoaR	2041928	2042839	-	1	4	2	2	0.999866	-0.703564	0.720951	-0.357188	0.614053	5.80308e-05
BSGatlas-gene-2203	BSU_18730	yoaS	2043186	2043668	+	12	73	23	50	0.999866	-0.615403	0.401964	-0.838118	0.652747	5.80308e-05
BSGatlas-gene-2204	BSU_18740	yozG	2043678	2043932	+	1	5	7	8	0.999866	0.938596	0.515042	0.651006	1.91666	5.80308e-05
BSGatlas-gene-2205	BSU_18750	yoaT	2044038	2044832	+	37	49	58	66	0.999866	-0.0410638	0.942211	-0.0724913	0.971938	5.80308e-05
BSGatlas-gene-2206	BSU_18760	yoaU	2044956	2045828	-	9	27	18	24	0.999866	-0.224406	0.775035	-0.285796	0.855948	5.80308e-05
BSGatlas-gene-2207	BSU_18770	yoaV	2045929	2046807	+	13	22	21	55	0.999866	0.490627	0.495779	0.681147	1.40506	5.80308e-05
BSGatlas-gene-2208	BSU_18780	yoaW	2046980	2047411	-	2	10	6	5	0.999866	-0.450245	0.736583	-0.336382	0.731918	5.80308e-05
BSGatlas-gene-2209	BSU_18790	yoaZ	2047675	2048307	-	2	10	7	9	0.999866	0.0331565	0.97865	0.0267616	1.02325	5.80308e-05
BSGatlas-gene-2210	BSU_18800	penP	2048533	2049453	+	291	336	612	671	0.999866	0.433855	0.333591	0.966907	1.35084	5.80308e-05
BSGatlas-gene-2211	BSU_18810	yobA	2049950	2050312	-	0	4	2	3	0.999866	0.0609455	0.978383	0.0270966	1.04315	5.80308e-05
BSGatlas-gene-2212	BSU_18819	yozU	2050373	2050585	-	1	1	0	1	0.999866	-1.69562	0.60609	-0.515662	0.308723	5.80308e-05
BSGatlas-gene-2213	BSU_18820	yobB	2050689	2050952	+	4	0	2	2	0.999866	-0.938874	0.664068	-0.434303	0.52164	5.80308e-05
BSGatlas-gene-2214	BSU_18830	pps	2051329	2053929	-	50	96	105	91	0.999866	-0.0326549	0.950539	-0.0620302	0.97762	5.80308e-05
BSGatlas-gene-2216	BSU_18840	xynA	2054599	2055240	-	508	887	1235	1110	0.999866	0.271464	0.526198	0.63382	1.20703	5.80308e-05
BSGatlas-gene-2217	BSU_18849	yozV	2055868	2056107	-	39	37	50	73	0.999866	0.0259209	0.965658	0.0430549	1.01813	5.80308e-05
BSGatlas-gene-2218	BSU_18850	yobD	2056278	2056616	+	5	20	8	28	0.999866	0.00641705	0.99464	0.00671831	1.00446	5.80308e-05
BSGatlas-gene-2219	BSU_18860	yozH	2056650	2057006	-	4	4	5	12	0.999866	0.389954	0.760448	0.304893	1.31035	5.80308e-05
BSGatlas-gene-2220	BSU_18870	yozI	2057214	2057579	+	14	67	57	60	0.999866	0.197128	0.765237	0.298611	1.14641	5.80308e-05
BSGatlas-gene-2221	BSU_18880	yobE	2057801	2058460	+	7	16	19	17	0.999866	0.206085	0.814587	0.234513	1.15355	5.80308e-05
BSGatlas-gene-2222	BSU_18890	yobF	2058715	2059638	-	8	27	17	28	0.999866	-0.0937873	0.905854	-0.118269	0.93706	5.80308e-05
BSGatlas-gene-2223	BSU_18898	yozW	2059691	2059864	-	0	3	0	0	0.999866	-3.1933	0.468119	-0.725543	0.109325	5.80308e-05
BSGatlas-gene-2225	BSU_18900	yozJ	2060237	2060692	-	4	6	4	6	0.999866	-0.578053	0.663897	-0.434539	0.669867	5.80308e-05
BSGatlas-gene-2226	BSU_18908	yozY	2060817	2061077	+	0	3	5	6	0.999866	1.58453	0.406999	0.829186	2.9991	5.80308e-05
BSGatlas-gene-2228	BSU_18910	rapK	2062150	2063265	+	3	37	38	27	0.999866	0.513263	0.578126	0.556124	1.42727	5.80308e-05
BSGatlas-gene-2229	BSU_18920	phrK	2063262	2063384	+	82	99	67	83	0.999866	-0.875988	0.0871593	-1.71058	0.544881	5.80308e-05
BSGatlas-gene-2230	BSU_18930	yobH	2063510	2064163	-	0	1	0	1	0.999866	-0.545544	0.909813	-0.113275	0.685133	5.80308e-05
BSGatlas-gene-2231	BSU_18940	yozK	2064200	2064547	-	0	0	0	3	0.999866	2.16103	0.657494	0.443376	4.47233	5.80308e-05
BSGatlas-gene-2233	BSU_18960	yozM	2065042	2065377	+	0	2	0	2	0.999866	-0.46175	0.898876	-0.127081	0.726105	5.80308e-05
BSGatlas-gene-2234	BSU_18970	yobI	2065424	2069029	-	72	688	168	1032	0.999866	0.21507	0.779513	0.279954	1.16076	5.80308e-05
BSGatlas-gene-2236	BSU_18979	yoyA	2069262	2069561	-	4	13	9	13	0.999866	-0.0776961	0.940624	-0.0744853	0.94757	5.80308e-05
BSGatlas-gene-2239	BSU_18978	bsrE	2069883	2069975	+	4	14	12	10	0.999866	-0.0785643	0.940247	-0.0749591	0.947	5.80308e-05
BSGatlas-gene-2241	BSU_18980	yobJ	2070244	2071086	-	70	89	96	142	0.999866	-0.0345241	0.943521	-0.0708447	0.976354	5.80308e-05
BSGatlas-gene-2242	BSU_18990	yobK	2071286	2071744	-	27	87	41	134	0.999866	0.0778658	0.898997	0.126928	1.05546	5.80308e-05
BSGatlas-gene-2243	BSU_19000	yobL	2071754	2073556	-	13	28	20	32	0.999866	-0.181115	0.80049	-0.252714	0.882021	5.80308e-05
BSGatlas-gene-2244	BSU_19010	yobM	2073658	2074215	-	7	20	14	24	0.999866	0.00457707	0.995683	0.00541075	1.00318	5.80308e-05
BSGatlas-gene-2245	BSU_19020	yobN	2074343	2075779	+	2	2	5	0	0.999866	-0.0405913	0.984926	-0.0188934	0.972256	5.80308e-05
BSGatlas-gene-2246	BSU_19030	yobO	2076206	2078626	+	25	64	41	50	0.999866	-0.423498	0.46932	-0.723586	0.745615	5.80308e-05
BSGatlas-gene-2248	BSU_19040	csaA	2079214	2079546	-	5	12	12	14	0.999866	0.144395	0.883754	0.146212	1.10527	5.80308e-05
BSGatlas-gene-2249	BSU_19050	yobQ	2079611	2080336	-	4	4	1	9	0.999866	-0.490336	0.749921	-0.318744	0.711859	5.80308e-05
BSGatlas-gene-2250	BSU_19060	yobR	2080351	2081094	-	4	13	13	16	0.999866	0.339264	0.730738	0.344144	1.26511	5.80308e-05
BSGatlas-gene-2251	BSU_19070	yobS	2081172	2081747	-	12	29	36	39	0.999866	0.417857	0.542548	0.608964	1.33594	5.80308e-05
BSGatlas-gene-2252	BSU_19080	yobT	2081753	2082454	-	18	42	32	97	0.999866	0.513249	0.42309	0.801072	1.42726	5.80308e-05
BSGatlas-gene-2253	BSU_19090	yobU	2082531	2083013	-	9	15	14	18	0.999866	-0.125644	0.884713	-0.144997	0.916595	5.80308e-05
BSGatlas-gene-2254	BSU_19100	yobV	2083067	2084008	-	43	74	27	136	0.999866	-0.225001	0.732587	-0.341686	0.855594	5.80308e-05
BSGatlas-gene-2255	BSU_19110	yobW	2084214	2084759	+	3	2	7	4	0.999866	0.556516	0.718298	0.360734	1.47071	5.80308e-05
[truncated: 2,333 more rows]

## Sheet: T1
BSGatlas ID	locus	name	start	end	strand	WT1r_1	WT1r_2	3KO1r_1	3KO1r_2	padj	log2FoldChange	pvalue	stat	foldChange	log10padj
BSGatlas-gene-3987	BSU_34060	yvfU	3495876	3496478	-	72	53	1294	2749	1.2147e-24	4.86097	4.75608e-28	10.9802	29.06	23.9155
BSGatlas-gene-3581	BSU_30670	luxS	3137495	3137968	-	828	711	5705	14638	7.44713e-13	3.5174	5.83174e-16	8.09278	11.451	12.128
BSGatlas-gene-2797	BSU_23810	yqjN	2474028	2475671	-	390	393	2077	4982	1.98473e-08	2.95912	2.33132e-11	6.68361	7.77652	7.7023
BSGatlas-gene-3583	BSU_30690	ytiB	3138321	3138884	-	322	616	3596	6470	2.6869e-07	3.19286	4.20814e-10	6.24611	9.1442	6.57075
BSGatlas-gene-3822	BSU_32580	frlM	3347919	3348821	-	2309	2385	489	567	0.000373255	-2.23247	7.30726e-07	-4.95301	0.212794	3.42799
BSGatlas-gene-89	BSU_00640	spoIIE	70538	73021	+	5212	6974	1347	1456	0.00115688	-2.21597	3.98466e-06	-4.61218	0.215242	2.93671
BSGatlas-gene-401	BSU_03210	putC	345479	347026	+	3780	349	14592	19610	0.00115688	3.15699	3.14343e-06	4.66122	8.91966	2.93671
BSGatlas-gene-3844	BSU_32760	yusD	3364618	3364962	-	127	371	35	34	0.00115688	-3.01553	3.88005e-06	-4.61771	0.123662	2.93671
BSGatlas-gene-4578	BSU_39380	hutG	4046503	4047462	+	950	979	216	264	0.00115688	-2.09802	4.07672e-06	-4.60743	0.233578	2.93671
BSGatlas-gene-4575	BSU_39350	hutH	4042051	4043577	+	3398	2230	672	824	0.00137877	-1.94868	5.39846e-06	-4.54868	0.259053	2.86051
BSGatlas-gene-3749	BSU_31930	ald	3278325	3279461	+	1523	666	3414	5552	0.00162995	1.98824	7.02014e-06	4.49308	3.96752	2.78783
BSGatlas-gene-1539	BSU_12940	dppC	1362174	1363136	+	4125	4523	918	1709	0.00269659	-1.89639	1.26699e-05	-4.36573	0.268614	2.56919
BSGatlas-gene-400	BSU_03200	putB	344551	345462	+	842	85	3762	2614	0.00331122	3.00805	1.68543e-05	4.30294	8.04474	2.48001
BSGatlas-gene-2799	BSU_23830	yqjL	2476969	2477730	+	190	281	52	62	0.0105317	-2.17828	5.77307e-05	-4.0219	0.22094	1.9775
BSGatlas-gene-4576	BSU_39360	hutU	4043574	4045232	+	3747	3926	1119	902	0.0139635	-1.93724	8.20093e-05	-3.93845	0.261115	1.85501
BSGatlas-gene-1333	BSU_11200	argJ	1196091	1197311	+	10536	6444	2193	3825	0.0157843	-1.59282	0.000102671	-3.88419	0.331523	1.80177
BSGatlas-gene-3824	BSU_32600	frlO	3349761	3351029	-	1937	3490	703	740	0.0157843	-2.03432	0.000105064	-3.87859	0.244124	1.80177
BSGatlas-gene-91	BSU_00650	yabS	73106	73843	+	596	506	158	196	0.0183897	-1.71044	0.000151207	-3.78908	0.305567	1.73543
BSGatlas-gene-1538	BSU_12930	dppB	1361242	1362168	+	1348	1901	409	653	0.0183897	-1.79017	0.000146391	-3.79711	0.289137	1.73543
BSGatlas-gene-2169	BSU_18450	gltA	2010070	2014632	-	20490	13886	5248	6075	0.0183897	-1.63098	0.000140861	-3.80665	0.322868	1.73543
BSGatlas-gene-4579	BSU_39390	hutM	4047538	4048965	+	2570	1722	649	562	0.0183897	-1.7992	0.000132449	-3.82186	0.287333	1.73543
BSGatlas-gene-3821	BSU_32570	frlD	3347051	3347905	-	1084	2140	422	451	0.0198139	-2.02058	0.000179743	-3.74591	0.246459	1.70303
BSGatlas-gene-4577	BSU_39370	hutI	4045245	4046510	+	2025	2221	655	604	0.0198139	-1.79724	0.000183728	-3.7404	0.287725	1.70303
BSGatlas-gene-4631	BSU_39890	yxbB	4097416	4098150	+	7604	13586	2999	2501	0.0198139	-2.02365	0.000186192	-3.73705	0.245936	1.70303
BSGatlas-gene-1813	BSU_15330	sigG	1605630	1606412	+	616	318	125	169	0.0234656	-1.69924	0.000233781	-3.6794	0.307947	1.62957
BSGatlas-gene-3610	BSU_30950	glgA	3166118	3167572	-	571	592	166	228	0.0234656	-1.67553	0.000238882	-3.67389	0.31305	1.62957
BSGatlas-gene-1541	BSU_12960	dppE	1364151	1365800	+	5084	5506	1547	2316	0.0235841	-1.58932	0.000249323	-3.66295	0.332328	1.62738
BSGatlas-gene-1335	BSU_11220	argD	1198099	1199256	+	10417	6811	2641	3641	0.0239458	-1.5142	0.000262523	-3.64972	0.35009	1.62077
BSGatlas-gene-1544	BSU_12990	ykfC	1367941	1368831	+	1602	2238	524	810	0.0267253	-1.6951	0.000303458	-3.61233	0.308833	1.57308
BSGatlas-gene-3819	BSU_32550	yurJ	3345013	3346116	-	1772	2884	621	936	0.0275059	-1.76195	0.000330974	-3.58977	0.294849	1.56057
BSGatlas-gene-4430	BSU_38080	ywcI	3907012	3907314	-	1622	7864	1009	1072	0.0275059	-2.39472	0.000333861	-3.5875	0.19016	1.56057
BSGatlas-gene-1540	BSU_12950	dppD	1363141	1364148	+	6745	8690	1840	3984	0.0292094	-1.63043	0.000365976	-3.56348	0.322993	1.53448
BSGatlas-gene-1811	BSU_15310	spoIIGA	1603779	1604708	+	466	551	145	214	0.0353507	-1.64461	0.000456763	-3.50491	0.319832	1.4516
BSGatlas-gene-599	BSU_04860	ydcQ	533338	534780	+	103	259	29	69	0.0355829	-2.18488	0.000473695	-3.49521	0.219931	1.44876
BSGatlas-gene-2168	BSU_18440	gltB	2008572	2010053	-	5502	4771	1743	2080	0.0403958	-1.49028	0.000553584	-3.45339	0.355945	1.39366
BSGatlas-gene-1332	BSU_11190	argC	1195034	1196071	+	3159	2399	862	1396	0.0423482	-1.40712	0.000613501	-3.42557	0.377063	1.37317
BSGatlas-gene-4429	BSU_38070	sacT	3906142	3906972	-	2044	2248	737	616	0.0423482	-1.6908	0.000602923	-3.4303	0.309756	1.37317
BSGatlas-gene-1480	BSU_12440	phrA	1316995	1317129	+	1687	1858	569	795	0.046128	-1.50116	0.000720529	-3.38165	0.353268	1.33604
BSGatlas-gene-2065	BSU_17630	yncC	1896424	1897839	+	262	214	54	120	0.046128	-1.62167	0.000704208	-3.38794	0.32496	1.33604
BSGatlas-gene-3613	BSU_30980	glgB	3169763	3171646	-	214	330	68	115	0.046128	-1.76775	0.000722443	-3.38092	0.293666	1.33604
BSGatlas-gene-1336	BSU_11230	carA	1199327	1200388	+	5131	5184	1707	2481	0.0563445	-1.42092	0.000904512	-3.31866	0.373473	1.24915
BSGatlas-gene-3612	BSU_30970	glgC	3168624	3169766	-	399	643	146	225	0.0586089	-1.67437	0.000963812	-3.30088	0.313303	1.23204
BSGatlas-gene-1337	BSU_11240	carB	1200381	1203473	+	15647	11099	4687	6062	0.0611228	-1.37092	0.00102908	-3.28245	0.386644	1.2138
BSGatlas-gene-4431	BSU_38090	vpr	3907844	3910264	+	6131	13032	2793	3829	0.0673551	-1.72353	0.00116039	-3.24844	0.302807	1.17163
BSGatlas-gene-1545	BSU_13000	ykfD	1368844	1369833	+	3379	4241	1250	1788	0.0684814	-1.46934	0.0012066	-3.23731	0.361148	1.16443
BSGatlas-gene-2316	BSU_19640	yodL	2136538	2136852	-	2139	2661	766	1208	0.0779835	-1.44237	0.00140456	-3.19371	0.367963	1.108
BSGatlas-gene-2757	BSU_23450	sigF	2443429	2444196	-	9700	5395	2749	2672	0.0814381	-1.44994	0.00153055	-3.16883	0.366036	1.08917
BSGatlas-gene-3823	BSU_32590	frlN	3348825	3349703	-	1113	2654	523	782	0.0814381	-1.74755	0.00151708	-3.1714	0.297806	1.08917
BSGatlas-gene-1542	BSU_12970	ykfA	1365888	1366847	+	1978	4236	894	1407	0.0971212	-1.65122	0.00186333	-3.11119	0.318372	1.01269
BSGatlas-gene-1537	BSU_12920	dppA	1360401	1361225	+	4966	8902	2287	2913	0.0995092	-1.57429	0.0019481	-3.09803	0.335809	1.00214
BSGatlas-gene-1038	BSU_08670	ygaB	938243	938587	+	286	667	123	216	0.103133	-1.7367	0.00205942	-3.08153	0.300055	0.986604
BSGatlas-gene-4633	BSU_39910	yxnB	4098423	4098905	+	245	985	114	279	0.10357	-1.99584	0.0021087	-3.07448	0.250722	0.984767
BSGatlas-gene-2624	BSU_22280	yppD	2339226	2339471	-	113	151	39	52	0.121157	-1.67607	0.00256166	-3.01596	0.312933	0.916651
BSGatlas-gene-4634	BSU_39920	asnH	4098926	4101169	+	1298	3279	704	907	0.121157	-1.7011	0.00253524	-3.0191	0.307552	0.916651
BSGatlas-gene-1543	BSU_12980	ykfB	1366844	1367944	+	1842	3017	774	1231	0.12562	-1.46963	0.0027052	-2.99939	0.361074	0.900943
BSGatlas-gene-3611	BSU_30960	glgD	3167569	3168600	-	542	1020	224	397	0.126728	-1.55769	0.0027787	-2.99122	0.339695	0.897126
BSGatlas-gene-3642	BSU_31000	yuaI	3179926	3180447	-	2930	385	350	516	0.139115	-1.86554	0.00310476	-2.95717	0.27442	0.856626
BSGatlas-gene-978	BSU_08090	acoL	882266	883642	+	126	164	41	68	0.140214	-1.58467	0.00323958	-2.94404	0.3334	0.853209
BSGatlas-gene-3825	BSU_32610	frlB	3351110	3352096	-	3379	4941	1637	1368	0.140214	-1.52609	0.00323482	-2.9445	0.347216	0.853209
BSGatlas-gene-4612	BSU_39710	iolF	4076842	4078158	-	1697	1247	461	928	0.140214	-1.22812	0.00329398	-2.93888	0.426872	0.853209
BSGatlas-gene-1659	BSU_13940	ykwB	1462813	1463493	-	260	467	121	154	0.151957	-1.56274	0.00365002	-2.90692	0.338508	0.81828
BSGatlas-gene-4315	BSU_37030	racA	3798789	3799343	+	3765	8004	1515	3390	0.151957	-1.54618	0.00368885	-2.90361	0.342416	0.81828
BSGatlas-gene-1479	BSU_12430	rapA	1315869	1317005	+	4722	5100	1709	3020	0.184844	-1.22037	0.00463023	-2.83169	0.429174	0.733194
BSGatlas-gene-4614	BSU_39730	iolD	4079083	4080996	-	1617	1488	590	862	0.184844	-1.20722	0.00463197	-2.83157	0.433103	0.733194
BSGatlas-gene-4632	BSU_39900	yxbA	4098150	4098419	+	248	992	185	230	0.207151	-1.8035	0.00527206	-2.78992	0.28648	0.683712
BSGatlas-gene-1866	BSU_15790	rpe	1654004	1654657	+	551	263	599	1609	0.213933	1.29194	0.00552841	2.77452	2.44857	0.669723
BSGatlas-gene-783	BSU_06280	ydjP	681547	682362	-	780	655	236	466	0.217953	-1.18753	0.00578953	-2.75947	0.439054	0.661637
BSGatlas-gene-2818	BSU_23980	artP	2492029	2492796	-	6925	6111	2727	3246	0.217953	-1.19162	0.00580297	-2.75871	0.437812	0.661637
BSGatlas-gene-4273	BSU_36650	ureB	3768420	3768794	-	386	535	166	237	0.220265	-1.3461	0.00595079	-2.75048	0.393353	0.657054
BSGatlas-gene-1568	BSU_13190	ispA	1386024	1386983	-	270	693	184	126	0.227211	-1.71606	0.0062274	-2.73556	0.304378	0.64357
BSGatlas-gene-3293	BSU_28060	spoIIB	2863294	2864292	-	1195	2669	695	869	0.239621	-1.48232	0.00666135	-2.71332	0.357912	0.620475
BSGatlas-gene-2001	BSU_17060	ymzD	1780618	1781073	-	60	68	174	187	0.248976	1.42279	0.00709727	2.69225	2.68103	0.603842
BSGatlas-gene-2528	BSU_21530	yolB	2272534	2272890	-	251	257	405	985	0.248976	1.23594	0.00711639	2.69135	2.35535	0.603842
BSGatlas-gene-3570	BSU_30560	pckA	3129530	3131113	+	5245	2301	6521	11140	0.26582	1.17145	0.00770192	2.66487	2.25238	0.575412
BSGatlas-gene-1165	BSU_09630	yhdX	1038653	1038760	+	164	265	71	111	0.266051	-1.42352	0.00790018	-2.65631	0.372802	0.575035
BSGatlas-gene-2798	BSU_23820	yqjM	2475843	2476859	+	136	314	65	117	0.266051	-1.55323	0.00791695	-2.65559	0.340746	0.575035
BSGatlas-gene-2165	BSU_18410	ggt	2004677	2006440	+	248	521	131	190	0.274872	-1.46026	0.00828705	-2.64015	0.363427	0.56087
BSGatlas-gene-1334	BSU_11210	argB	1197326	1198102	+	11236	8667	3805	6542	0.278406	-1.06462	0.00876956	-2.62091	0.478099	0.555321
BSGatlas-gene-2106	BSU_17900	sirA	1922017	1922463	+	256	942	182	276	0.278406	-1.64336	0.00898481	-2.61263	0.32011	0.555321
BSGatlas-gene-2130	BSU_18109	ynfCc	1937915	1938091	-	1058	269	194	304	0.278406	-1.4018	0.00904959	-2.61018	0.378456	0.555321
BSGatlas-gene-2917	BSU_24900	rpmGA	2574408	2574557	-	1076	1007	1567	3708	0.278406	1.13778	0.00881876	2.619	2.20042	0.555321
BSGatlas-gene-3643	BSU_31010	floT	3180465	3181994	-	6466	2445	1301	2766	0.278406	-1.21246	0.00915667	-2.60615	0.431531	0.555321
BSGatlas-gene-4435	BSU_38130	ywcE	3914009	3914272	+	119	114	39	58	0.278406	-1.38494	0.00904126	-2.61049	0.382905	0.555321
BSGatlas-gene-4613	BSU_39720	iolE	4078173	4079066	-	467	377	146	272	0.278406	-1.15413	0.008764	-2.62113	0.449338	0.555321
BSGatlas-gene-3449	BSU_29440	argH	3011751	3013136	-	15811	7505	4335	6777	0.290923	-1.11587	0.00968224	-2.58698	0.461411	0.536222
BSGatlas-gene-1316	BSU_11040	yitM	1182448	1183032	-	67	183	42	47	0.310606	-1.66761	0.0108744	-2.54671	0.314775	0.50779
BSGatlas-gene-1812	BSU_15320	sigE	1604771	1605490	+	554	1791	439	460	0.310606	-1.55884	0.011193	-2.53661	0.339425	0.50779
BSGatlas-gene-2280	BSU_19300	yozC	2100147	2100350	-	205	246	91	108	0.310606	-1.28499	0.0114238	-2.52946	0.410375	0.50779
BSGatlas-gene-2559	BSU_21740	ypmR	2290858	2291625	-	1687	1326	501	1113	0.310606	-1.07087	0.0115535	-2.5255	0.476032	0.50779
BSGatlas-gene-2681	BSU_22820	yphE	2388610	2388813	-	211	494	107	203	0.310606	-1.44472	0.0112767	-2.53401	0.367365	0.50779
BSGatlas-gene-2823	BSU_24030	bkdB	2496796	2498070	-	12122	3412	2351	4163	0.310606	-1.27221	0.0115136	-2.52671	0.414025	0.50779
BSGatlas-gene-3450	BSU_29450	argG	3013133	3014344	-	4933	3302	1617	2669	0.310606	-1.03847	0.0110249	-2.54191	0.486843	0.50779
BSGatlas-gene-3579	BSU_30659	ytzI	3136768	3136944	+	232	479	126	184	0.310606	-1.39692	0.0113814	-2.53077	0.37974	0.50779
BSGatlas-gene-3609	BSU_30940	glgP	3163735	3166131	-	691	1452	369	606	0.310606	-1.36004	0.010764	-2.55027	0.389573	0.50779
BSGatlas-gene-4635	BSU_39930	yxaM	4101166	4102365	+	251	722	173	218	0.310606	-1.51698	0.0114172	-2.52966	0.349416	0.50779
BSGatlas-gene-4615	BSU_39740	iolC	4081029	4082006	-	632	862	258	495	0.312634	-1.19552	0.0117513	-2.51953	0.436629	0.504964
BSGatlas-gene-3784	BSU_32240	thrB	3312844	3313773	-	5655	13324	2625	6361	0.313188	-1.3864	0.0118948	-2.51525	0.382518	0.504195
BSGatlas-gene-262	BSU_01920	skfB	214175	215407	+	2893	5205	1609	2165	0.314981	-1.27162	0.0121352	-2.50819	0.414195	0.501715
BSGatlas-gene-2987	BSU_25550	rpsT	2635815	2636081	+	3060	1898	3581	7670	0.314981	1.04566	0.0122095	2.50603	2.06431	0.501715
BSGatlas-gene-187	BSU_01410	rpsM	147973	148338	+	9647	6421	9431	32893	0.318548	1.16916	0.0124725	2.49849	2.24881	0.496826
BSGatlas-gene-4617	BSU_39760	iolA	4082920	4084383	-	936	1071	387	652	0.324102	-1.113	0.0128169	-2.48882	0.462333	0.489318
BSGatlas-gene-4608	BSU_39670	iolJ	4073081	4073953	-	2159	2258	877	1459	0.326384	-1.06953	0.0130349	-2.48281	0.476473	0.486271
BSGatlas-gene-4274	BSU_36660	ureA	3768791	3769108	-	253	429	129	186	0.341157	-1.29145	0.0137585	-2.46351	0.408541	0.467046
BSGatlas-gene-2557	BSU_21720	ypmT	2290078	2290272	-	929	921	385	572	0.342241	-1.07362	0.0139362	-2.4589	0.475125	0.465668
BSGatlas-gene-2736	BSU_23300	ypuD	2431737	2432081	-	78	200	43	71	0.358706	-1.52604	0.0147471	-2.43853	0.34723	0.445261
BSGatlas-gene-1703	BSU_14340	yknW	1503582	1504277	+	3899	2636	1409	2020	0.377228	-1.00079	0.0156563	-2.41683	0.499726	0.423396
BSGatlas-gene-2678	BSU_22790	hbs	2385543	2385821	-	2846	2291	4338	6632	0.378634	0.991315	0.0158629	2.41206	1.988	0.421781
BSGatlas-gene-1249	BSU_10410	yhzC	1116583	1116816	-	2113	2817	858	1816	0.403737	-1.10625	0.0170727	-2.38514	0.464499	0.393902
BSGatlas-gene-263	BSU_01935	skfC	215404	216894	+	471	515	223	266	0.424146	-1.10472	0.0187661	-2.35015	0.464992	0.372484
BSGatlas-gene-264	BSU_01950	skfE	216913	217632	+	1371	1036	590	513	0.424146	-1.1146	0.0184509	-2.35644	0.461821	0.372484
BSGatlas-gene-776	BSU_06230	iolT	676442	677863	+	166	172	61	106	0.424146	-1.17275	0.0183728	-2.35802	0.443576	0.372484
BSGatlas-gene-2213	BSU_18820	yobB	2050689	2050952	+	73	183	54	36	0.424146	-1.58969	0.0186925	-2.35161	0.332243	0.372484
BSGatlas-gene-2920	BSU_24930	sweD	2576367	2576720	+	182	136	218	554	0.424146	1.09271	0.0186145	2.35316	2.13275	0.372484
BSGatlas-gene-1925	BSU_16360	fliQ	1705543	1705812	+	2878	1313	3445	5292	0.443864	1.02063	0.0198122	2.32988	2.02881	0.35275
BSGatlas-gene-467	BSU_03790	thrD	430623	431987	-	683	3594	463	1422	0.444521	-1.58975	0.0203637	-2.31958	0.332229	0.352108
BSGatlas-gene-610	BSU_04960	conG	541578	544025	+	69	174	32	75	0.444521	-1.48011	0.020232	-2.32202	0.358462	0.352108
BSGatlas-gene-4271	BSU_36640	ureC	3766714	3768423	-	1142	1505	493	954	0.444521	-1.0767	0.0200591	-2.32524	0.474113	0.352108
BSGatlas-gene-306	BSU_02340	gltP	253518	254762	-	913	926	426	527	0.446572	-1.03875	0.0208074	-2.31146	0.486749	0.350109
BSGatlas-gene-1823	BSU_15420	divIVA	1612521	1613015	+	837	606	1069	2002	0.446572	0.960149	0.0206799	2.31378	1.94551	0.350109
BSGatlas-gene-686	BSU_05600	ydgE	604103	604576	+	395	250	133	201	0.477158	-1.0242	0.0231176	-2.27148	0.491682	0.321338
BSGatlas-gene-1215	BSU_10070	sndC	1080150	1081340	-	1594	1153	601	918	0.477158	-0.945512	0.0231049	-2.2717	0.519245	0.321338
BSGatlas-gene-2803	BSU_23840	rnz	2478006	2478929	-	189	158	276	493	0.477158	1.01161	0.0232374	2.26951	2.01616	0.321338
BSGatlas-gene-2817	BSU_23970	artQ	2491289	2491948	-	4084	3084	1534	2524	0.477158	-0.930721	0.0227177	-2.27815	0.524596	0.321338
BSGatlas-gene-3644	BSU_31020	yuaF	3182015	3182539	-	749	175	129	262	0.477158	-1.26986	0.0228672	-2.27565	0.414701	0.321338
BSGatlas-gene-4609	BSU_39680	iolI	4073974	4074810	-	586	858	291	478	0.477158	-1.09505	0.0233535	-2.2676	0.468121	0.321338
BSGatlas-gene-4611	BSU_39700	iolG	4075785	4076819	-	705	981	342	570	0.485539	-1.06974	0.0239538	-2.25787	0.476405	0.313776
BSGatlas-gene-1351	BSU_11370	appF	1212460	1213449	+	1698	1181	661	896	0.491569	-0.95006	0.0244437	-2.25008	0.517611	0.308416
BSGatlas-gene-4514	BSU_38850	yxkC	3989331	3989873	+	848	784	1032	2779	0.506977	0.999784	0.0256069	2.23212	1.9997	0.295012
BSGatlas-gene-4616	BSU_39750	iolB	4082030	4082845	-	259	496	134	255	0.506977	-1.19734	0.0255495	-2.23299	0.436078	0.295012
BSGatlas-gene-1960	BSU_16680	rpsO	1738941	1739210	+	5719	5231	7496	16361	0.513108	0.93763	0.0263874	2.22046	1.91538	0.289792
BSGatlas-gene-2816	BSU_23960	artR	2490574	2491296	-	7014	4969	2544	4386	0.513108	-0.901371	0.0265193	-2.21852	0.535378	0.289792
BSGatlas-gene-4610	BSU_39690	iolH	4074896	4075765	-	375	351	136	271	0.513108	-1.00439	0.0264825	-2.21906	0.498482	0.289792
BSGatlas-gene-266	BSU_01970	skfG	219087	219602	+	474	755	284	338	0.548119	-1.1165	0.0285434	-2.18974	0.461213	0.261125
BSGatlas-gene-3785	BSU_32250	thrC	3313770	3314828	-	3383	11197	1899	5547	0.548482	-1.33839	0.0289918	-2.1836	0.395462	0.260837
BSGatlas-gene-4596	BSU_39550	yxeH	4063684	4064496	-	325	233	496	636	0.548482	0.964168	0.0288646	2.18533	1.95094	0.260837
BSGatlas-gene-3786	BSU_32260	hom	3314828	3316129	-	5584	20876	3534	9738	0.557389	-1.36372	0.0296809	-2.17432	0.388578	0.253841
BSGatlas-gene-2699	BSU_22960	gudB	2402067	2403350	-	3306	2658	4487	7482	0.560585	0.885093	0.0302869	2.16632	1.84688	0.251358
BSGatlas-gene-3386	BSU_28870	infC	2952828	2953349	-	18102	1512	2113	4750	0.560585	-1.50167	0.03029	-2.16628	0.353144	0.251358
BSGatlas-gene-381	BSU_03020	ycgA	325339	326772	+	451	662	221	399	0.574975	-1.04777	0.0316739	-2.1485	0.483715	0.240351
BSGatlas-gene-3537	BSU_30270	melE	3097850	3099130	+	181	123	53	107	0.574975	-1.05924	0.0317429	-2.14763	0.479884	0.240351
BSGatlas-gene-4638	BSU_39960	yxaI	4104444	4104899	+	111	165	272	382	0.574975	1.09017	0.0317369	2.14771	2.12899	0.240351
BSGatlas-gene-1418	BSU_11900	yjcL	1261426	1262616	-	422	296	165	220	0.583703	-0.96219	0.0324534	-2.13878	0.513277	0.233808
BSGatlas-gene-380	BSU_03010	amhX	324038	325189	-	2656	2888	1329	1817	0.590278	-0.934675	0.033716	-2.12345	0.52316	0.228943
BSGatlas-gene-3469	BSU_29630	refZ	3032417	3033040	-	842	1293	439	764	0.590278	-1.03	0.0335661	-2.12525	0.489711	0.228943
BSGatlas-gene-4333	BSU_37180	fadF	3814382	3816499	-	590	277	165	299	0.590278	-0.976444	0.0337434	-2.12312	0.508231	0.228943
BSGatlas-gene-4572	BSU_39330	abn2	4039466	4040875	-	865	884	444	480	0.590278	-0.9861	0.0330951	-2.13093	0.504841	0.228943
BSGatlas-gene-1809	BSU_15300	bpr	1599283	1603584	+	4174	6103	2118	3837	0.594203	-0.992463	0.0346657	-2.11224	0.502619	0.226066
BSGatlas-gene-2226	BSU_18908	yozY	2060817	2061077	+	224	310	138	104	0.594203	-1.1792	0.0342431	-2.1172	0.441597	0.226066
BSGatlas-gene-3890	BSU_33180	yvrC	3403493	3404437	-	476	384	597	1187	0.594203	0.899724	0.0345497	2.1136	1.86571	0.226066
BSGatlas-gene-57	BSU_00370	abrB	44848	45138	-	495	425	768	1071	0.600725	0.906172	0.0352814	2.10511	1.87407	0.221324
BSGatlas-gene-2394	BSU_20320	yorN	2174585	2174734	-	60	226	54	71	0.61162	-1.42385	0.0361608	-2.09511	0.372716	0.213518
BSGatlas-gene-1704	BSU_14350	yknX	1504282	1505415	+	2204	2052	862	1749	0.635488	-0.879	0.0381941	-2.07277	0.543744	0.196893
BSGatlas-gene-1886	BSU_15990	rpsP	1673620	1673892	+	5646	2653	5169	11838	0.635488	0.917643	0.0378573	2.0764	1.88903	0.196893
BSGatlas-gene-2970	BSU_25390	yqeZ	2618466	2619779	-	3462	831	628	1426	0.635488	-1.11464	0.0383184	-2.07143	0.461805	0.196893
BSGatlas-gene-303	BSU_02310	ybfO	249979	251319	+	397	562	221	313	0.651287	-0.998859	0.041063	-2.04289	0.500396	0.186227
BSGatlas-gene-1626	BSU_13700	clpE	1435628	1437727	-	386	367	157	285	0.651287	-0.923289	0.039921	-2.05457	0.527306	0.186227
BSGatlas-gene-1922	BSU_16330	cheY	1703834	1704196	+	918	386	956	1607	0.651287	0.926281	0.0408578	2.04497	1.90037	0.186227
BSGatlas-gene-2583	BSU_21940	degR	2308157	2308339	-	884	453	837	1876	0.651287	0.897576	0.0415661	2.03784	1.86293	0.186227
BSGatlas-gene-2825	BSU_24050	bkdAA	2499090	2500082	-	4350	1040	1049	1377	0.651287	-1.0987	0.0409509	-2.04403	0.466937	0.186227
BSGatlas-gene-3595	BSU_30800	menB	3148901	3149716	-	1131	857	1485	2341	0.651287	0.842461	0.0414388	2.03911	1.79311	0.186227
BSGatlas-gene-3767	BSU_32090	yuiA	3299718	3299861	-	170	414	94	218	0.651287	-1.20255	0.0396614	-2.05726	0.434505	0.186227
BSGatlas-gene-3894	BSU_33210	yvrG	3406614	3408356	-	225	105	223	469	0.651287	0.965426	0.0414188	2.03931	1.95264	0.186227
BSGatlas-gene-4696	BSU_40420	purA	4155433	4156725	-	17898	6462	15261	35745	0.651287	0.97224	0.040511	2.0485	1.96188	0.186227
BSGatlas-gene-2969	BSU_25380	floA	2617449	2618444	-	4739	2012	1248	2554	0.652863	-0.914182	0.0419223	-2.03429	0.530645	0.185178
BSGatlas-gene-2131	BSU_18110	ynfC	1938066	1938476	-	711	279	148	390	0.663107	-1.00144	0.0430994	-2.02275	0.499502	0.178416
BSGatlas-gene-2759	BSU_23470	spoIIAA	2444645	2444998	-	2685	3402	1555	1858	0.663107	-0.943464	0.0430415	-2.02331	0.519983	0.178416
BSGatlas-gene-1939	BSU_16490	rpsB	1717933	1718673	+	7064	5927	8026	18684	0.664326	0.852544	0.0434387	2.01947	1.80568	0.177619
BSGatlas-gene-4629	BSU_39880	yxbC	4095915	4096907	-	1077	2291	779	1027	0.664901	-1.08201	0.0437366	-2.01661	0.472369	0.177243
BSGatlas-gene-598	BSU_04850	ydcP	532922	533302	+	76	206	50	91	0.669679	-1.26188	0.0443131	-2.01112	0.417001	0.174134
BSGatlas-gene-914	BSU_07460	yfmI	819311	820531	-	46	237	49	79	0.685359	-1.43148	0.0468908	-1.98729	0.370751	0.164082
BSGatlas-gene-1117	BSU_09200	yhcS	994998	995594	+	457	255	142	267	0.685359	-0.899854	0.0461149	-1.99434	0.535941	0.164082
BSGatlas-gene-1231	BSU_10230	yhfH	1098120	1098260	-	3618	6232	1954	3929	0.685359	-0.986087	0.0469608	-1.98665	0.504845	0.164082
BSGatlas-gene-1253	BSU_10440	yhjA	1118850	1119119	+	1964	1591	2361	4621	0.685359	0.822699	0.0463332	1.99235	1.76871	0.164082
BSGatlas-gene-2824	BSU_24040	bkdAB	2498093	2499076	-	3859	1233	1003	1622	0.685359	-0.968871	0.0467717	-1.98836	0.510906	0.164082
BSGatlas-gene-2968	BSU_25370	yqfB	2617005	2617424	-	1851	613	374	946	0.685359	-0.999162	0.0457782	-1.99743	0.50029	0.164082
BSGatlas-gene-4479	BSU_38520	dltC	3954987	3955223	+	316	308	378	996	0.689502	0.914035	0.0475146	1.98168	1.88431	0.161465
BSGatlas-gene-4139	BSU_35470	comFA	3642167	3643558	-	210	244	119	113	0.69538	-1.02818	0.048192	-1.97567	0.490329	0.157778
BSGatlas-gene-806	BSU_06460	purS	702319	702573	+	2085	1304	1730	5659	0.697197	0.914006	0.0485909	1.97216	1.88427	0.156645
BSGatlas-gene-3938	BSU_33600	smpB	3451248	3451718	-	462	358	183	308	0.707964	-0.857178	0.0496185	-1.96324	0.552031	0.149989
BSGatlas-gene-3886	BSU_33140	yvqJ	3399092	3400360	-	306	503	185	271	0.710418	-1.00365	0.0500686	-1.95938	0.498737	0.148486
BSGatlas-gene-1314	BSU_11020	yitK	1180909	1181400	-	124	113	247	232	0.71147	0.989571	0.0504214	1.95637	1.9856	0.147843
BSGatlas-gene-1322	BSU_11100	nprB	1186037	1187653	+	78	164	61	48	0.713094	-1.24195	0.0516475	-1.94606	0.422802	0.146853
BSGatlas-gene-2946	BSU_25190	cccA	2599523	2599885	-	1397	1771	823	996	0.713094	-0.911883	0.0516532	-1.94601	0.531491	0.146853
BSGatlas-gene-3690	BSU_31390	yugI	3225178	3225570	-	504	499	704	1320	0.713094	0.846871	0.0508894	1.95241	1.7986	0.146853
BSGatlas-gene-4329	BSU_37150	pyrG	3810693	3812300	-	2132	654	1763	3982	0.713094	0.972079	0.0514193	1.94796	1.96166	0.146853
BSGatlas-gene-1338	BSU_11250	argF	1203461	1204420	+	19973	57477	14004	30013	0.720627	-1.11852	0.052481	-1.93917	0.460568	0.14229
BSGatlas-gene-3473	BSU_29660	rpsD	3035730	3036332	+	6326	3758	5226	15949	0.726691	0.876813	0.0532072	1.93324	1.83631	0.13865
BSGatlas-gene-261	BSU_01910	skfA	213941	214108	+	2075	5163	1791	2036	0.734361	-1.08823	0.0540564	-1.92638	0.470339	0.13409
BSGatlas-gene-2623	BSU_22270	yppE	2338809	2339180	-	677	486	310	336	0.736069	-0.873701	0.0544703	-1.92308	0.545745	0.133081
BSGatlas-gene-82	BSU_00590	yabO	67877	68137	+	1492	1771	1940	5315	0.739487	0.896387	0.0551445	1.91774	1.8614	0.131069
BSGatlas-gene-2109	BSU_17930	ccdA	1923234	1923941	+	268	539	194	245	0.739487	-1.04749	0.0555918	-1.91422	0.483808	0.131069
BSGatlas-gene-3539	BSU_30290	melC	3100031	3100861	+	219	246	62	218	0.739487	-1.0135	0.055321	-1.91635	0.495343	0.131069
BSGatlas-gene-3723	BSU_31700	comX	3255853	3256020	-	69	195	52	83	0.759116	-1.20955	0.0573647	-1.90052	0.432404	0.119692
BSGatlas-gene-20	BSU_00100	dacA	17534	18865	+	746	609	745	2099	0.759202	0.853047	0.0576685	1.89821	1.80631	0.119642
BSGatlas-gene-782	BSU_06270	ydjO	681255	681464	-	373	457	226	228	0.763079	-0.944839	0.0582617	-1.89372	0.519488	0.11743
BSGatlas-gene-3314	BSU_28250	leuD	2888940	2889539	-	3772	3798	1776	3060	0.771955	-0.799276	0.0595439	-1.88416	0.574637	0.112408
BSGatlas-gene-4660	BSU_40150	yydI	4124963	4125592	-	185	253	109	134	0.771955	-0.974345	0.059298	-1.88598	0.508971	0.112408
BSGatlas-gene-2826	BSU_24060	lpdV	2500104	2501528	-	6845	1953	1776	2778	0.77482	-0.945958	0.0600682	-1.88029	0.519085	0.110799
BSGatlas-gene-1661	BSU_13960	ykwC	1465733	1466599	+	418	343	588	832	0.778139	0.809274	0.0607285	1.87547	1.75233	0.108943
BSGatlas-gene-4753	BSU_40890	rpsR	4198603	4198842	-	7075	3244	6110	13699	0.778139	0.829906	0.060935	1.87397	1.77757	0.108943
BSGatlas-gene-1921	BSU_16320	fliY	1702672	1703808	+	785	518	691	1985	0.783272	0.84323	0.0616435	1.86885	1.79406	0.106088
BSGatlas-gene-369	BSU_02910	yceE	313396	313974	+	7327	4117	2917	3848	0.79729	-0.791085	0.0631401	-1.8582	0.577909	0.0983838
BSGatlas-gene-4618	BSU_39770	iolR	4084799	4085554	+	370	305	159	253	0.79729	-0.826381	0.0633711	-1.85658	0.563942	0.0983838
BSGatlas-gene-2246	BSU_19030	yobO	2076206	2078626	+	1467	1564	746	1163	0.799596	-0.807246	0.0639954	-1.85221	0.571472	0.0971295
BSGatlas-gene-3917	BSU_33400	yvgN	3426749	3427579	-	321	453	741	832	0.799596	0.91519	0.0641805	1.85092	1.88582	0.0971295
BSGatlas-gene-2575	BSU_21890	ypgQ	2303920	2304537	-	486	567	239	421	0.80106	-0.847192	0.0646117	-1.84794	0.555866	0.0963349
BSGatlas-gene-3349	BSU_28550	fadR	2917957	2918541	-	285	83	77	98	0.80269	-1.03807	0.0650575	-1.84486	0.486977	0.095452
BSGatlas-gene-265	BSU_01960	skfF	217697	219040	+	779	536	334	463	0.810289	-0.789334	0.066897	-1.83237	0.578611	0.0913601
BSGatlas-gene-1692	BSU_14230	ahpT	1492875	1493321	+	168	222	101	115	0.810289	-0.959263	0.0666887	-1.83377	0.51432	0.0913601
BSGatlas-gene-1896	BSU_16080	ylqH	1679977	1680258	+	1468	134	251	379	0.810289	-1.26295	0.0667861	-1.83311	0.41669	0.0913601
BSGatlas-gene-2655	BSU_22570	ypiF	2365235	2365681	-	308	1280	341	499	0.810289	-1.1766	0.0669424	-1.83206	0.442393	0.0913601
BSGatlas-gene-2656	BSU_22580	reoY	2365736	2366275	-	10860	7157	4569	6699	0.822804	-0.748689	0.0682985	-1.82303	0.595144	0.0847039
BSGatlas-gene-1312	BSU_11010	yitJ	1178757	1180595	-	481	653	223	504	0.823995	-0.877187	0.0693653	-1.81603	0.544428	0.0840756
BSGatlas-gene-1846	BSU_15600	cysC	1633369	1633962	+	1109	610	422	606	0.823995	-0.789481	0.0690713	-1.81795	0.578552	0.0840756
BSGatlas-gene-4100	BSU_35120	yvlB	3607325	3608422	-	1139	707	444	702	0.823995	-0.767514	0.0692991	-1.81646	0.587429	0.0840756
BSGatlas-gene-4114	BSU_35250	ftsX	3623938	3624828	-	2333	1318	2004	5013	0.832881	0.788816	0.0704395	1.80907	1.72766	0.0794169
BSGatlas-gene-99	BSU_00730	cysK	81771	82697	+	3140	2396	4460	5305	0.83431	0.770651	0.0713476	1.80326	1.70604	0.0786728
BSGatlas-gene-1616	BSU_13600	mtnX	1428275	1428982	+	277	301	145	204	0.83431	-0.851069	0.0718669	-1.79996	0.554374	0.0786728
BSGatlas-gene-1687	BSU_14180	ykuQ	1488973	1489683	+	1741	1237	2131	3147	0.83431	0.743765	0.0716884	1.80109	1.67454	0.0786728
BSGatlas-gene-2560	BSU_21750	sco	2291703	2292284	-	886	1154	517	748	0.83431	-0.838373	0.0714768	-1.80244	0.559274	0.0786728
BSGatlas-gene-2381	BSU_20190	yosA	2169807	2169926	+	121	22	158	133	0.851956	1.16987	0.0739766	1.78676	2.24991	0.0695827
BSGatlas-gene-4128	BSU_35360	hag	3634987	3635901	-	68698	58785	79963	156783	0.851956	0.734906	0.0740542	1.78628	1.66429	0.0695827
BSGatlas-gene-172	BSU_01270	rplX	140857	141168	+	3063	2949	2957	9985	0.853138	0.839579	0.0759402	1.77474	1.78953	0.0689807
BSGatlas-gene-186	BSU_01400	rpmJ	147837	147950	+	1049	1301	1324	3756	0.853138	0.845056	0.0764322	1.77177	1.79634	0.0689807
BSGatlas-gene-2844	BSU_24220	spo0A	2518023	2518826	-	6205	8595	4302	4232	0.853138	-0.875521	0.0755837	-1.77691	0.545057	0.0689807
BSGatlas-gene-3379	BSU_28800	araA	2947385	2948875	-	224	116	83	102	0.853138	-0.89514	0.0752354	-1.77903	0.537695	0.0689807
BSGatlas-gene-3459	BSU_29530	sppA	3020040	3021047	-	363	652	232	391	0.853138	-0.916452	0.0764952	-1.77139	0.52981	0.0689807
BSGatlas-gene-3972	BSU_33920	tpi	3479405	3480166	-	1183	795	1174	2489	0.853138	0.745115	0.0753867	1.7781	1.67611	0.0689807
BSGatlas-gene-4395	BSU_37740	bacA	3873566	3874180	-	145	266	98	138	0.853138	-0.980334	0.0750999	-1.77985	0.506862	0.0689807
BSGatlas-gene-1908	BSU_16200	fliE	1692130	1692450	+	630	400	692	1147	0.853799	0.744949	0.077223	1.76703	1.67591	0.0686442
BSGatlas-gene-4394	BSU_37730	bacB	3872869	3873576	-	378	854	271	472	0.853799	-0.970974	0.0771657	-1.76737	0.510162	0.0686442
BSGatlas-gene-1355	BSU_11400	appC	1216210	1217121	+	3484	2076	1497	1854	0.855311	-0.757859	0.0776947	-1.76422	0.591373	0.0678759
BSGatlas-gene-1116	BSU_09190	yhcR	991348	995001	+	2309	1785	943	1784	0.861998	-0.725294	0.0786396	-1.75863	0.604874	0.0644936
BSGatlas-gene-3373	BSU_28740	araP	2940697	2941638	-	145	69	46	69	0.881497	-0.941719	0.0807636	-1.74627	0.520612	0.0547793
BSGatlas-gene-3251	BSU_27700	yrbF	2832424	2832690	-	1526	1701	2287	3809	0.884289	0.759635	0.0813657	1.74282	1.69306	0.0534058
BSGatlas-gene-267	BSU_01980	skfH	219607	220032	+	656	792	380	536	0.89576	-0.796092	0.0841748	-1.72696	0.575907	0.0478083
BSGatlas-gene-1382	BSU_11600	sasB	1237006	1237641	+	106	193	53	129	0.89576	-0.990349	0.083434	-1.7311	0.503356	0.0478083
BSGatlas-gene-2241	BSU_18980	yobJ	2070244	2071086	-	204	260	116	167	0.89576	-0.858665	0.0840329	-1.72775	0.551462	0.0478083
BSGatlas-gene-2520	BSU_21450	yolJ	2265668	2266936	-	64	56	81	170	0.89576	0.896752	0.0840056	1.7279	1.86187	0.0478083
BSGatlas-gene-3489	BSU_29780	ytxG	3047593	3048015	-	2750	6768	1943	4019	0.89576	-0.957723	0.0832029	-1.7324	0.514869	0.0478083
BSGatlas-gene-2829	BSU_24090	ptb	2503765	2504664	-	9691	2456	2325	4275	0.898788	-0.896534	0.0849719	-1.72254	0.537176	0.0463428
BSGatlas-gene-4212	BSU_36090	ywrE	3718794	3719129	+	154	135	80	79	0.898788	-0.899141	0.0851631	-1.72148	0.536206	0.0463428
BSGatlas-gene-3757	BSU_32010	besA	3292490	3293359	-	914	948	1123	2495	0.903083	0.75506	0.0859237	1.7173	1.6877	0.0442724
BSGatlas-gene-4620	BSU_39790	yxcE	4086802	4087452	+	472	300	435	1006	0.921214	0.747516	0.0880094	1.70599	1.6789	0.0356397
BSGatlas-gene-4050	BSU_34660	yvdB	3559979	3561571	-	271	243	130	193	0.937396	-0.781421	0.0899224	-1.69581	0.581793	0.0280771
BSGatlas-gene-3312	BSU_28230	tig	2886315	2887589	-	5334	3739	5561	10396	0.937852	0.689073	0.0903334	1.69364	1.61225	0.0278658
BSGatlas-gene-283	BSU_02140	glpT	233994	235328	-	777	803	974	2033	0.944639	0.737088	0.0917269	1.68636	1.66681	0.0247341
BSGatlas-gene-3750	BSU_31945	yukJ	3279573	3280250	+	845	1018	464	766	0.944639	-0.764147	0.0915615	-1.68722	0.588801	0.0247341
BSGatlas-gene-129	BSU_00870	radA	106096	107472	+	1471	911	601	959	0.948752	-0.691695	0.0988129	-1.65064	0.619126	0.0228472
BSGatlas-gene-812	BSU_06520	purH	708594	710132	+	5649	1915	3289	12266	0.948752	0.875115	0.0970278	1.65944	1.83415	0.0228472
BSGatlas-gene-921	BSU_07530	yfmB	826843	827211	-	164	298	120	155	0.948752	-0.9115	0.0956299	-1.66642	0.531632	0.0228472
BSGatlas-gene-1039	BSU_08680	ygaC	938731	939261	+	264	196	122	160	0.948752	-0.773174	0.0975967	-1.65662	0.585129	0.0228472
BSGatlas-gene-1200	BSU_09958	sscA	1071402	1071488	+	132	40	156	163	0.948752	0.956975	0.0931803	1.67885	1.94124	0.0228472
BSGatlas-gene-1560	BSU_13130	proA	1379605	1380852	+	810	778	416	628	0.948752	-0.726983	0.0940137	-1.6746	0.604166	0.0228472
BSGatlas-gene-1951	BSU_16590	ylxS	1731776	1732246	+	1412	855	647	714	0.948752	-0.743881	0.0954888	-1.66713	0.597131	0.0228472
BSGatlas-gene-2011	BSU_17150	pksG	1789943	1791205	+	677	573	354	428	0.948752	-0.741697	0.0952657	-1.66825	0.598036	0.0228472
BSGatlas-gene-2586	BSU_21970	ypeP	2308967	2309647	-	328	305	146	274	0.948752	-0.749749	0.0975462	-1.65687	0.594707	0.0228472
BSGatlas-gene-3296	BSU_28090	valS	2866664	2869306	-	849	439	833	1382	0.948752	0.713839	0.0983882	1.65272	1.64016	0.0228472
BSGatlas-gene-3580	BSU_30660	ytkA	3136938	3137375	-	481	1112	409	558	0.948752	-0.917406	0.097433	-1.65743	0.52946	0.0228472
BSGatlas-gene-3765	BSU_32080	yuiB	3299344	3299664	-	507	324	194	345	0.948752	-0.729816	0.0946997	-1.67111	0.602981	0.0228472
BSGatlas-gene-3780	BSU_32200	yutJ	3308867	3309934	+	1336	757	1104	2764	0.948752	0.731854	0.0954231	1.66746	1.66077	0.0228472
BSGatlas-gene-4031	BSU_34480	yvdT	3540717	3541406	+	700	646	304	616	0.948752	-0.720957	0.0974754	-1.65722	0.606695	0.0228472
BSGatlas-gene-4393	BSU_37720	bacC	3872105	3872866	-	1711	991	694	1036	0.948752	-0.703861	0.0965306	-1.66191	0.613927	0.0228472
BSGatlas-gene-4574	BSU_39340	hutP	4041492	4041938	+	2122	1095	800	1221	0.948752	-0.722396	0.0930497	-1.67953	0.60609	0.0228472
BSGatlas-gene-4619	BSU_39780	iolS	4085608	4086540	+	2687	1173	970	1362	0.948752	-0.74436	0.0980159	-1.65455	0.596933	0.0228472
BSGatlas-gene-4712	BSU_40550	ppaC	4168204	4169133	+	3721	2844	4607	6545	0.948752	0.68155	0.0987197	1.65109	1.60386	0.0228472
BSGatlas-gene-3452	BSU_29470	ackA	3015111	3016298	-	841	545	796	1673	0.95932	0.694993	0.100289	1.64345	1.61888	0.0180367
BSGatlas-gene-813	BSU_06530	purD	710148	711416	+	4132	1105	2132	9096	0.959355	0.937402	0.10104	1.63983	1.91508	0.0180205
BSGatlas-gene-1787	BSU_15100	ylbP	1576767	1577249	-	2047	2146	1189	1537	0.959355	-0.723329	0.101126	-1.63942	0.605698	0.0180205
BSGatlas-gene-2633	BSU_22370	aspB	2347660	2348841	-	852	1128	1410	2364	0.959355	0.751796	0.10179	1.63624	1.68389	0.0180205
BSGatlas-gene-4067	BSU_34800	cwlO	3574363	3575784	-	20049	17271	21174	46879	0.959355	0.685302	0.101795	1.63621	1.60804	0.0180205
BSGatlas-gene-2994	BSU_25590	comEA	2640513	2641130	-	100	142	62	81	0.965877	-0.898629	0.102866	-1.63112	0.536396	0.0150781
BSGatlas-gene-860	BSU_06960	yesN	760452	761558	+	263	251	112	232	0.970937	-0.757323	0.103785	-1.62678	0.591593	0.0128087
BSGatlas-gene-967	BSU_07990	yfjR	870388	871248	-	361	505	254	270	0.971891	-0.82332	0.104267	-1.62451	0.56514	0.0123825
BSGatlas-gene-4236	BSU_36310	ssbB	3740206	3740547	-	804	829	497	500	0.972509	-0.764589	0.104714	-1.62242	0.588621	0.0121063
BSGatlas-gene-3754	BSU_31980	dhbE	3288641	3290260	-	7333	12616	10017	36292	0.973309	0.871489	0.105181	1.62024	1.82955	0.011749
BSGatlas-gene-281	BSU_02120	aimA	231348	232967	+	1493	862	1400	2647	0.97765	0.675952	0.106958	1.61202	1.59765	0.0098165
BSGatlas-gene-466	BSU_03789	yczN	430356	430469	-	203	44	293	151	0.97765	1.06852	0.107191	1.61095	2.09728	0.0098165
BSGatlas-gene-1439	BSU_12069	yjzH	1278205	1278399	-	240	200	88	207	0.97765	-0.760405	0.108168	-1.60648	0.590331	0.0098165
BSGatlas-gene-1655	BSU_13900	ptsH	1459384	1459650	+	2078	1733	2334	4317	0.97765	0.6595	0.109755	1.59929	1.57953	0.0098165
BSGatlas-gene-1836	BSU_15510	pyrAA	1622657	1623751	+	9607	3779	5370	21980	0.97765	0.837164	0.1093	1.60135	1.78653	0.0098165
BSGatlas-gene-1942	BSU_16520	frr	1720526	1721083	+	751	554	804	1453	0.97765	0.665431	0.110244	1.5971	1.58604	0.0098165
BSGatlas-gene-2271	BSU_19230	azoR1	2096350	2096976	-	979	567	933	1715	0.97765	0.676047	0.109112	1.6022	1.59776	0.0098165
BSGatlas-gene-2901	BSU_24760	rsbRD	2562966	2563802	-	108	75	95	274	0.97765	0.813948	0.109978	1.59829	1.75802	0.0098165
BSGatlas-gene-3384	BSU_28850	rplT	2952224	2952583	-	11433	6532	9764	21785	0.97765	0.677834	0.10873	1.60393	1.59974	0.0098165
BSGatlas-gene-3851	BSU_32830	fadA	3368839	3370014	-	517	308	232	269	0.97765	-0.737118	0.108421	-1.60533	0.599937	0.0098165
BSGatlas-gene-4508	BSU_38800	yxkH	3983187	3984026	-	512	189	430	819	0.97765	0.773571	0.106829	1.61261	1.7095	0.0098165
BSGatlas-gene-4602	BSU_39610	yxeB	4067183	4068148	+	5006	4528	4728	13745	0.97765	0.719378	0.109544	1.60024	1.64647	0.0098165
BSGatlas-gene-127	BSU_00850	mcsB	102484	103575	+	877	652	421	594	0.980555	-0.670152	0.115976	-1.57189	0.628441	0.00852787
BSGatlas-gene-229	BSU_01660	nagZ	186452	188380	-	330	148	122	161	0.980555	-0.768961	0.117331	-1.56608	0.58684	0.00852787
BSGatlas-gene-784	BSU_06290	yeaA	682375	683364	-	264	106	81	137	0.980555	-0.810524	0.111919	-1.58963	0.570175	0.00852787
BSGatlas-gene-1254	BSU_10450	yhjB	1119162	1120631	-	1688	2506	944	1978	0.980555	-0.755174	0.114409	-1.57868	0.592475	0.00852787
BSGatlas-gene-1255	BSU_10460	yhjC	1120628	1120828	-	70	120	50	60	0.980555	-0.932697	0.11782	-1.56399	0.523878	0.00852787
BSGatlas-gene-1874	BSU_15870	recG	1659810	1661858	+	2184	899	699	1260	0.980555	-0.713248	0.116039	-1.57162	0.609946	0.00852787
BSGatlas-gene-1933	BSU_16440	cheW	1714855	1715325	+	1440	524	1084	2426	0.980555	0.750773	0.115214	1.57518	1.68269	0.00852787
BSGatlas-gene-1959	BSU_16670	ribC	1737834	1738784	+	110	178	202	390	0.980555	0.816327	0.115515	1.57388	1.76092	0.00852787
BSGatlas-gene-2258	BSU_19140	yozB	2086070	2086606	-	255	288	300	770	0.980555	0.741922	0.118242	1.56219	1.6724	0.00852787
BSGatlas-gene-2599	BSU_22070	xpt	2319440	2320024	-	2393	1294	1686	5247	0.980555	0.725197	0.117514	1.56529	1.65313	0.00852787
BSGatlas-gene-2680	BSU_22810	yphF	2387854	2388588	-	694	691	360	588	0.980555	-0.687893	0.115478	-1.57404	0.62076	0.00852787
BSGatlas-gene-2856	BSU_24320	nusB	2529267	2529662	-	388	169	326	658	0.980555	0.733536	0.115551	1.57372	1.66271	0.00852787
BSGatlas-gene-2980	BSU_25480	grpE	2627971	2628534	-	696	719	385	564	0.980555	-0.700988	0.113565	-1.58237	0.615151	0.00852787
BSGatlas-gene-3315	BSU_28260	leuC	2889552	2890970	-	3873	4797	2080	4035	0.980555	-0.70306	0.117123	-1.56696	0.614268	0.00852787
BSGatlas-gene-3382	BSU_28830	ysdB	2951490	2951882	+	435	406	211	362	0.980555	-0.695931	0.115715	-1.57302	0.617311	0.00852787
BSGatlas-gene-3385	BSU_28860	rpmI	2952615	2952815	-	5027	3428	4609	10289	0.980555	0.662074	0.111906	1.58969	1.58236	0.00852787
BSGatlas-gene-3737	BSU_31830	yueE	3264678	3265208	-	200	205	97	171	0.980555	-0.752885	0.115205	-1.57522	0.593415	0.00852787
BSGatlas-gene-4669	BSU_40230	yydA	4134436	4134915	-	644	550	708	1403	0.980555	0.662947	0.11825	1.56216	1.58331	0.00852787
BSGatlas-gene-4682	BSU_40340	rocD	4144301	4145506	-	915	974	551	689	0.980555	-0.705046	0.118211	-1.56233	0.613423	0.00852787
BSGatlas-gene-4747	BSU_40840	yyaJ	4194389	4195744	+	102	95	47	74	0.980555	-0.829322	0.116322	-1.5704	0.562794	0.00852787
BSGatlas-gene-1557	BSU_13110	ykkE	1377243	1378145	+	2166	1264	1899	4006	0.980768	0.657006	0.11888	1.55949	1.57681	0.00843385
BSGatlas-gene-1797	BSU_15190	mraY	1587926	1588900	+	774	546	586	1994	0.980768	0.736709	0.119044	1.5588	1.66637	0.00843385
BSGatlas-gene-3022	BSU_25840	phrE	2660330	2660464	+	406	963	387	448	0.982341	-0.881286	0.119619	-1.55637	0.542883	0.0077378
BSGatlas-gene-850	BSU_06860	yezE	753817	754401	+	1172	216	276	450	0.987152	-0.905264	0.120592	-1.55229	0.533935	0.00561576
BSGatlas-gene-1407	BSU_11809	yjcZ	1253103	1253252	+	225	48	232	253	0.988585	0.919625	0.121154	1.54995	1.89162	0.00498606
BSGatlas-gene-1238	BSU_10300	aprE	1104423	1105568	-	374	619	279	359	0.990397	-0.790843	0.122829	-1.54301	0.578006	0.00419089
BSGatlas-gene-1760	BSU_14860	pycA	1554185	1557631	+	10242	14435	5800	11717	0.990397	-0.716166	0.124135	-1.53765	0.608713	0.00419089
BSGatlas-gene-1956	BSU_16640	ylxP	1736156	1736434	+	3545	1388	2513	6301	0.990397	0.722982	0.124695	1.53536	1.65059	0.00419089
BSGatlas-gene-2758	BSU_23460	spoIIAB	2444208	2444648	-	1603	1520	985	977	0.990397	-0.710125	0.123558	-1.54001	0.611267	0.00419089
BSGatlas-gene-3196	BSU_27220	yrhE	2781209	2784151	+	178	150	77	140	0.990397	-0.736075	0.124866	-1.53467	0.600371	0.00419089
BSGatlas-gene-3514	BSU_30020	ytzE	3072401	3072622	+	94	339	89	179	0.990397	-0.99689	0.122739	-1.54338	0.501079	0.00419089
BSGatlas-gene-4267	BSU_36600	mta	3764133	3764906	-	56	78	90	188	0.990397	0.835841	0.123599	1.53984	1.7849	0.00419089
BSGatlas-gene-4337	BSU_37210	ywjC	3818906	3819178	+	115	257	73	170	0.990397	-0.903253	0.122785	-1.54319	0.53468	0.00419089
BSGatlas-gene-4683	BSU_40350	rocR	4145747	4147132	+	288	282	157	218	0.990397	-0.712841	0.124418	-1.53649	0.610117	0.00419089
BSGatlas-gene-3848	BSU_32800	gcvH	3366123	3366506	-	1097	1245	1405	2904	0.995432	0.678927	0.125891	1.53051	1.60095	0.00198848
BSGatlas-gene-3402	BSU_29020	gapB	2967032	2968054	-	11925	4361	8758	19745	0.998586	0.719175	0.12668	1.52732	1.64624	0.000614587
BSGatlas-gene-773	BSU_06200	ydjH	673019	673783	+	256	432	136	341	0.998595	-0.804673	0.127464	-1.52418	0.572492	0.000610667
BSGatlas-gene-1014	BSU_08440	yfiY	919366	920343	-	2020	1694	2276	4037	0.998595	0.628739	0.127126	1.52553	1.54621	0.000610667
BSGatlas-gene-4	BSU_00010	dnaA	410	1750	+	696	396	320	729	0.998991	-0.195208	0.658793	-0.441581	0.873447	0.000438617
BSGatlas-gene-5	BSU_00020	dnaN	1939	3075	+	659	464	436	953	0.998991	0.152303	0.722711	0.354838	1.11134	0.000438617
BSGatlas-gene-7	BSU_00040	recF	3437	4549	+	906	143	207	501	0.998991	-0.600004	0.330163	-0.973786	0.659752	0.000438617
BSGatlas-gene-9	BSU_00060	gyrB	4867	6783	+	1934	915	1228	1935	0.998991	0.10256	0.814315	0.234863	1.07368	0.000438617
BSGatlas-gene-10	BSU_00070	gyrA	6994	9459	+	2775	1157	1620	3021	0.998991	0.172426	0.701282	0.383591	1.12695	0.000438617
BSGatlas-gene-18	BSU_00090	guaB	15915	17381	+	4269	2247	2958	5012	0.998991	0.216841	0.606865	0.514554	1.16219	0.000438617
BSGatlas-gene-21	BSU_00110	pdxS	19062	19946	+	3445	2650	3302	5367	0.998991	0.398521	0.328845	0.976443	1.31816	0.000438617
BSGatlas-gene-23	BSU_00120	pdxT	19968	20558	+	2864	3029	2696	7153	0.998991	0.503335	0.265157	1.11428	1.41749	0.000438617
BSGatlas-gene-25	BSU_00130	serS	20880	22157	+	1269	805	1267	1719	0.998991	0.473358	0.263257	1.11873	1.38834	0.000438617
BSGatlas-gene-27	BSU_00140	dck	22496	23149	-	179	61	71	146	0.998991	-0.212628	0.697363	-0.388883	0.862964	0.000438617
BSGatlas-gene-31	BSU_00180	yaaJ	25852	26337	+	168	43	99	107	0.998991	0.0394114	0.947563	0.0657677	1.02769	0.000438617
BSGatlas-gene-33	BSU_00190	dnaX	26814	28505	+	1020	325	391	791	0.998991	-0.241988	0.627223	-0.48564	0.845579	0.000438617
BSGatlas-gene-34	BSU_00200	yaaK	28529	28852	+	303	353	378	527	0.998991	0.335941	0.469685	0.722992	1.2622	0.000438617
BSGatlas-gene-35	BSU_00210	recR	28867	29463	+	202	95	123	227	0.998991	0.157111	0.747214	0.322315	1.11505	0.000438617
BSGatlas-gene-37	BSU_00230	bofA	29772	30035	+	234	109	151	265	0.998991	0.208936	0.66314	0.435583	1.15584	0.000438617
BSGatlas-gene-45	BSU_00250	xpaC	35845	36459	+	173	106	101	306	0.998991	0.352625	0.482998	0.701489	1.27688	0.000438617
BSGatlas-gene-46	BSU_00260	yaaN	36478	37638	+	176	146	100	174	0.998991	-0.363542	0.441588	-0.769515	0.777254	0.000438617
BSGatlas-gene-47	BSU_00270	yaaO	37720	39162	+	305	94	131	260	0.998991	-0.0800821	0.879851	-0.151158	0.946004	0.000438617
BSGatlas-gene-48	BSU_00280	tmk	39159	39797	+	128	119	145	297	0.998991	0.667157	0.160119	1.40467	1.58794	0.000438617
BSGatlas-gene-49	BSU_00290	darA	39871	40200	+	575	784	757	1101	0.998991	0.296604	0.528889	0.629703	1.22825	0.000438617
BSGatlas-gene-50	BSU_00300	yaaR	40213	40653	+	367	111	171	207	0.998991	-0.295445	0.582519	-0.549708	0.814821	0.000438617
BSGatlas-gene-51	BSU_00310	holB	40665	41654	+	790	149	307	455	0.998991	-0.255705	0.66093	-0.438629	0.837577	0.000438617
BSGatlas-gene-52	BSU_00320	yaaT	41657	42484	+	1391	1076	734	1391	0.998991	-0.354707	0.393172	-0.853879	0.782028	0.000438617
BSGatlas-gene-53	BSU_00330	yabA	42499	42858	+	841	426	353	674	0.998991	-0.395322	0.369869	-0.896719	0.76032	0.000438617
BSGatlas-gene-56	BSU_00360	yabC	43921	44799	+	549	425	371	646	0.998991	-0.0611248	0.885836	-0.143575	0.958517	0.000438617
BSGatlas-gene-59	BSU_00380	metS	45633	47627	+	783	469	679	953	0.998991	0.329583	0.442735	0.767583	1.25665	0.000438617
BSGatlas-gene-61	BSU_00390	yabD	47706	48473	+	146	171	122	254	0.998991	0.0447495	0.927538	0.0909434	1.0315	0.000438617
BSGatlas-gene-62	BSU_00400	yabE	48629	49942	+	1498	1798	1005	1491	0.998991	-0.545537	0.224809	-1.21384	0.685136	0.000438617
BSGatlas-gene-64	BSU_00420	ksgA	50640	51518	+	97	71	91	110	0.998991	0.207338	0.688672	0.400658	1.15456	0.000438617
BSGatlas-gene-66	BSU_00440	veg	52763	53023	+	6643	1933	3316	3820	0.998991	-0.203394	0.691703	-0.396546	0.868505	0.000438617
BSGatlas-gene-69	BSU_00460	ispE	53516	54385	+	1528	1172	1124	2219	0.998991	0.162049	0.695886	0.390881	1.11888	0.000438617
BSGatlas-gene-70	BSU_00470	purR	54441	55298	+	6353	1729	1764	4063	0.998991	-0.536327	0.299219	-1.03811	0.689524	0.000438617
BSGatlas-gene-71	BSU_00480	yabJ	55295	55672	+	1948	1103	1297	2504	0.998991	0.210295	0.617158	0.499882	1.15692	0.000438617
BSGatlas-gene-72	BSU_00490	spoVG	55866	56159	+	18619	22680	13296	20065	0.998991	-0.457503	0.303963	-1.02797	0.728245	0.000438617
BSGatlas-gene-73	BSU_00500	gcaD	56352	57722	+	534	401	466	781	0.998991	0.30268	0.47496	0.714433	1.23343	0.000438617
BSGatlas-gene-74	BSU_00510	prs	57745	58698	+	1020	523	644	1355	0.998991	0.261859	0.549639	0.598301	1.19902	0.000438617
BSGatlas-gene-75	BSU_00520	ctc	58783	59397	+	13050	7826	6055	19377	0.998991	0.0824996	0.857388	0.1797	1.05885	0.000438617
BSGatlas-gene-76	BSU_00530	spoVC	59504	60070	+	186	364	188	364	0.998991	-0.24024	0.655943	-0.445521	0.846605	0.000438617
BSGatlas-gene-78	BSU_00550	mfd	60430	63963	+	1288	606	650	1107	0.998991	-0.171081	0.697682	-0.388451	0.888177	0.000438617
BSGatlas-gene-79	BSU_00560	spoVT	64099	64635	+	531	146	370	461	0.998991	0.34404	0.519071	0.644779	1.26931	0.000438617
BSGatlas-gene-80	BSU_00570	yabM	64817	66415	+	126	62	80	196	0.998991	0.419796	0.418239	0.80948	1.33774	0.000438617
BSGatlas-gene-81	BSU_00580	yabN	66405	67874	+	618	278	372	781	0.998991	0.266498	0.560809	0.581641	1.20288	0.000438617
BSGatlas-gene-83	BSU_00600	yabP	68216	68518	+	171	19	74	112	0.998991	0.0351514	0.960389	0.0496649	1.02466	0.000438617
BSGatlas-gene-84	BSU_00610	yabQ	68515	69150	+	1598	431	867	1046	0.998991	-0.0264151	0.959999	-0.0501549	0.981857	0.000438617
BSGatlas-gene-85	BSU_00620	divIC	69168	69545	+	1531	1568	933	2555	0.998991	-0.0682177	0.880902	-0.149826	0.953816	0.000438617
BSGatlas-gene-86	BSU_00630	yabR	69626	70012	+	491	643	400	772	0.998991	-0.155951	0.739084	-0.333067	0.897541	0.000438617
BSGatlas-gene-93	BSU_00670	tilS	74929	76347	+	744	340	382	549	0.998991	-0.24743	0.587133	-0.542995	0.842395	0.000438617
BSGatlas-gene-94	BSU_00680	hprT	76344	76886	+	1646	1195	1337	2250	0.998991	0.226797	0.580814	0.552196	1.17023	0.000438617
BSGatlas-gene-95	BSU_00690	ftsH	76984	78897	+	22988	8703	10735	19758	0.998991	-0.109628	0.811116	-0.238986	0.926827	0.000438617
BSGatlas-gene-97	BSU_00710	yacC	79880	80755	+	668	490	610	887	0.998991	0.287472	0.497819	0.677926	1.2205	0.000438617
BSGatlas-gene-98	BSU_00720	yacD	80802	81695	+	45	122	64	163	0.998991	0.125136	0.844485	0.19616	1.09061	0.000438617
BSGatlas-gene-100	BSU_00740	pabB	82864	84276	+	710	385	483	779	0.998991	0.13638	0.753147	0.314493	1.09914	0.000438617
BSGatlas-gene-101	BSU_00750	pabA	84290	84874	+	657	345	376	622	0.998991	-0.0755156	0.863365	-0.172092	0.949003	0.000438617
BSGatlas-gene-102	BSU_00760	pabC	84874	85755	+	862	229	401	666	0.998991	-0.0347787	0.94718	-0.0662489	0.976181	0.000438617
BSGatlas-gene-103	BSU_00770	sul	85737	86594	+	1924	2122	1763	3949	0.998991	0.285171	0.519858	0.643565	1.21855	0.000438617
BSGatlas-gene-104	BSU_00780	folB	86587	86949	+	270	196	189	247	0.998991	-0.158875	0.728528	-0.347084	0.895723	0.000438617
BSGatlas-gene-105	BSU_00790	folK	86946	87449	+	493	186	317	523	0.998991	0.271973	0.571535	0.565792	1.20746	0.000438617
BSGatlas-gene-107	BSU_00810	yacF	87634	88635	+	1440	928	707	1493	0.998991	-0.244257	0.562057	-0.579789	0.84425	0.000438617
BSGatlas-gene-109	BSU_00820	lysS	88727	90226	+	1264	1286	1365	3256	0.998991	0.643699	0.144831	1.45803	1.56233	0.000438617
BSGatlas-gene-125	BSU_00830	ctsR	101449	101913	+	154	150	96	225	0.998991	-0.122272	0.802528	-0.250077	0.91874	0.000438617
BSGatlas-gene-126	BSU_00840	mcsA	101927	102484	+	702	411	322	389	0.998991	-0.668969	0.136189	-1.49014	0.628956	0.000438617
BSGatlas-gene-128	BSU_00860	clpC	103572	106004	+	9677	8163	5257	8513	0.998991	-0.493552	0.228622	-1.20392	0.710274	0.000438617
BSGatlas-gene-130	BSU_00880	disA	107476	108558	+	531	454	266	428	0.998991	-0.625499	0.149079	-1.44279	0.648195	0.000438617
BSGatlas-gene-131	BSU_00890	yacL	108674	109774	+	1716	1582	1137	2222	0.998991	-0.13955	0.740833	-0.330751	0.907802	0.000438617
BSGatlas-gene-132	BSU_00900	ispD	109789	110487	+	1187	1258	817	1797	0.998991	-0.107554	0.807498	-0.243655	0.92816	0.000438617
BSGatlas-gene-133	BSU_00910	ispF	110480	110956	+	260	457	213	411	0.998991	-0.434952	0.401912	-0.838211	0.739718	0.000438617
BSGatlas-gene-134	BSU_00920	gltX	111047	112498	+	1172	723	1050	1420	0.998991	0.333616	0.433157	0.783801	1.26017	0.000438617
BSGatlas-gene-136	BSU_00930	cysE	112800	113453	+	338	115	118	190	0.998991	-0.578183	0.263535	-1.11807	0.669807	0.000438617
BSGatlas-gene-137	BSU_00940	cysS	113450	114850	+	832	618	574	931	0.998991	-0.0515808	0.901994	-0.123143	0.964879	0.000438617
BSGatlas-gene-138	BSU_00950	mrnC	114854	115285	+	184	68	81	165	0.998991	-0.108085	0.838644	-0.203629	0.927819	0.000438617
BSGatlas-gene-139	BSU_00960	yacO	115269	116018	+	593	285	323	672	0.998991	0.0778467	0.863455	0.171977	1.05544	0.000438617
BSGatlas-gene-140	BSU_00970	yacP	116025	116537	+	274	148	139	452	0.998991	0.295398	0.554866	0.590485	1.22722	0.000438617
BSGatlas-gene-141	BSU_00980	sigH	116600	117256	+	1312	1609	955	1362	0.998991	-0.473469	0.297239	-1.04237	0.720231	0.000438617
BSGatlas-gene-142	BSU_00990	rpmGB	117349	117498	+	679	1282	650	1466	0.998991	-0.162485	0.754627	-0.312545	0.893485	0.000438617
BSGatlas-gene-143	BSU_01000	secE	117532	117711	+	201	353	204	432	0.998991	-0.0516441	0.921492	-0.098554	0.964836	0.000438617
BSGatlas-gene-144	BSU_01010	nusG	117890	118423	+	635	638	674	1388	0.998991	0.510518	0.242657	1.16837	1.42456	0.000438617
BSGatlas-gene-145	BSU_01020	rplK	118591	119016	+	18935	9151	12167	27828	0.998991	0.389701	0.373611	0.889731	1.31012	0.000438617
BSGatlas-gene-146	BSU_01030	rplA	119111	119809	+	31175	8606	13576	33441	0.998991	0.163498	0.751432	0.316752	1.12	0.000438617
BSGatlas-gene-148	BSU_01040	rplJ	120061	120561	+	47164	16852	22912	61422	0.998991	0.281029	0.562884	0.578563	1.21506	0.000438617
BSGatlas-gene-149	BSU_01050	rplL	120607	120978	+	33057	17720	21855	59786	0.998991	0.52171	0.241369	1.17157	1.43566	0.000438617
BSGatlas-gene-150	BSU_01060	ybxB	121068	121673	+	229	145	114	302	0.998991	-0.0202305	0.96638	-0.0421486	0.986075	0.000438617
BSGatlas-gene-151	BSU_01070	rpoB	121919	125500	+	25783	17116	15401	27575	0.998991	-0.108295	0.789504	-0.266955	0.927684	0.000438617
BSGatlas-gene-152	BSU_01080	rpoC	125562	129161	+	21665	11931	11926	22281	0.998991	-0.0713675	0.863903	-0.171408	0.951735	0.000438617
BSGatlas-gene-153	BSU_01090	rplGB	129340	129588	+	561	302	223	955	0.998991	0.216668	0.677455	0.415938	1.16205	0.000438617
BSGatlas-gene-154	BSU_01100	rpsL	129702	130118	+	10077	6694	6395	19205	0.998991	0.406365	0.363902	0.907955	1.32534	0.000438617
BSGatlas-gene-155	BSU_01110	rpsG	130160	130630	+	45302	16329	24565	53069	0.998991	0.254017	0.589001	0.540285	1.19252	0.000438617
BSGatlas-gene-156	BSU_01120	fusA	130684	132762	+	205668	43677	66738	146007	0.998991	-0.263594	0.632222	-0.478601	0.83301	0.000438617
BSGatlas-gene-157	BSU_01130	tufA	132882	134072	+	82655	59341	61077	138564	0.998991	0.327323	0.430958	0.787554	1.25468	0.000438617
BSGatlas-gene-160	BSU_01150	rpsJ	135364	135672	+	6141	4953	4674	11358	0.998991	0.340904	0.422416	0.802237	1.26655	0.000438617
BSGatlas-gene-161	BSU_01160	rplC	135712	136341	+	34745	20893	19441	57796	0.998991	0.282629	0.528764	0.629895	1.21641	0.000438617
BSGatlas-gene-162	BSU_01170	rplD	136369	136992	+	15988	6205	5565	17253	0.998991	-0.109359	0.82345	-0.22311	0.927	0.000438617
BSGatlas-gene-163	BSU_01180	rplW	136992	137279	+	34213	7135	11505	20992	0.998991	-0.346826	0.528396	-0.630456	0.786312	0.000438617
BSGatlas-gene-164	BSU_01190	rplB	137311	138144	+	24458	12908	12310	35874	0.998991	0.194466	0.668268	0.428526	1.1443	0.000438617
BSGatlas-gene-165	BSU_01200	rpsS	138202	138480	+	6261	4653	4582	12462	0.998991	0.442818	0.308893	1.01755	1.35926	0.000438617
BSGatlas-gene-166	BSU_01210	rplV	138497	138838	+	4396	3718	2676	9682	0.998991	0.345024	0.469011	0.72409	1.27017	0.000438617
BSGatlas-gene-167	BSU_01220	rpsC	138842	139498	+	38878	14750	12138	40829	0.998991	-0.178142	0.722402	-0.35525	0.883841	0.000438617
BSGatlas-gene-168	BSU_01230	rplP	139500	139934	+	8316	10939	4568	12145	0.998991	-0.467687	0.323711	-0.986861	0.723123	0.000438617
BSGatlas-gene-169	BSU_01240	rpmC	139924	140124	+	1082	833	531	1870	0.998991	0.0806731	0.86558	0.169276	1.05751	0.000438617
BSGatlas-gene-170	BSU_01250	rpsQ	140147	140410	+	4612	4331	4104	13120	0.998991	0.690632	0.136439	1.48918	1.61399	0.000438617
BSGatlas-gene-171	BSU_01260	rplN	140451	140819	+	21375	18616	14281	41143	0.998991	0.24184	0.587267	0.542801	1.1825	0.000438617
BSGatlas-gene-173	BSU_01280	rplE	141195	141734	+	19225	10759	8528	28563	0.998991	0.105195	0.822199	0.224718	1.07564	0.000438617
BSGatlas-gene-174	BSU_01290	rpsN	141757	141942	+	8267	4839	5543	19234	0.998991	0.706406	0.133937	1.49876	1.63173	0.000438617
BSGatlas-gene-175	BSU_01300	rpsH	141974	142372	+	4059	1441	1066	4776	0.998991	-0.108732	0.842331	-0.198912	0.927403	0.000438617
BSGatlas-gene-176	BSU_01310	rplF	142402	142941	+	24821	8281	8117	27074	0.998991	-0.0578711	0.910661	-0.112204	0.960681	0.000438617
BSGatlas-gene-177	BSU_01320	rplR	142974	143336	+	11232	4342	4377	15697	0.998991	0.194058	0.702297	0.382222	1.14398	0.000438617
BSGatlas-gene-178	BSU_01330	rpsE	143361	143861	+	32094	10090	10596	28075	0.998991	-0.227683	0.650339	-0.453291	0.854005	0.000438617
BSGatlas-gene-179	BSU_01340	rpmD	143875	144054	+	3223	2869	2237	6520	0.998991	0.290272	0.519027	0.644846	1.22287	0.000438617
BSGatlas-gene-180	BSU_01350	rplO	144085	144525	+	17297	6196	6980	31694	0.998991	0.5204	0.339976	0.954212	1.43435	0.000438617
BSGatlas-gene-181	BSU_01360	secY	144527	145822	+	40340	7597	10160	35366	0.998991	-0.179332	0.763879	-0.300391	0.883112	0.000438617
BSGatlas-gene-182	BSU_01370	adk	145877	146530	+	13929	4226	5986	16519	0.998991	0.203936	0.689721	0.399234	1.15184	0.000438617
BSGatlas-gene-183	BSU_01380	map	146527	147273	+	31877	3217	6357	14763	0.998991	-0.73319	0.271212	-1.10028	0.601572	0.000438617
BSGatlas-gene-184	BSU_01389	ybzG	147312	147536	+	7410	756	1555	3516	0.998991	-0.683697	0.304275	-1.02731	0.622568	0.000438617
BSGatlas-gene-185	BSU_01390	infA	147585	147803	+	13932	3294	2859	10438	0.998991	-0.502995	0.377814	-0.881932	0.70564	0.000438617
BSGatlas-gene-188	BSU_01420	rpsK	148359	148754	+	39155	8175	10439	25270	0.998991	-0.458055	0.411585	-0.821108	0.727967	0.000438617
BSGatlas-gene-189	BSU_01430	rpoA	148931	149875	+	32276	6661	11614	34668	0.998991	0.162472	0.776411	0.283999	1.1192	0.000438617
BSGatlas-gene-190	BSU_01440	rplQ	149953	150315	+	13384	9569	10485	23431	0.998991	0.402314	0.332402	0.969286	1.32163	0.000438617
BSGatlas-gene-191	BSU_01450	ybxA	150443	151288	+	2224	537	506	1971	0.998991	-0.297319	0.607287	-0.51395	0.813763	0.000438617
BSGatlas-gene-192	BSU_01460	ybaE	151303	152133	+	2044	461	487	1805	0.998991	-0.256064	0.660609	-0.439072	0.837369	0.000438617
BSGatlas-gene-193	BSU_01470	ybaF	152130	152927	+	1122	218	254	1211	0.998991	-0.023564	0.970242	-0.0373042	0.983799	0.000438617
BSGatlas-gene-194	BSU_01480	truA	152937	153680	+	3641	1145	1042	3837	0.998991	-0.127966	0.811501	-0.23849	0.915121	0.000438617
BSGatlas-gene-197	BSU_01490	rplM	153842	154279	+	4968	5150	5614	10809	0.998991	0.521457	0.222029	1.22115	1.4354	0.000438617
BSGatlas-gene-198	BSU_01500	rpsI	154300	154692	+	25335	22159	16583	54348	0.998991	0.327995	0.478019	0.709492	1.25527	0.000438617
BSGatlas-gene-199	BSU_01510	ybaJ	155156	155923	+	231	580	250	380	0.998991	-0.589144	0.30246	-1.03117	0.664737	0.000438617
BSGatlas-gene-202	BSU_01540	salA	157421	158479	+	2406	2503	2437	3438	0.998991	0.141144	0.744509	0.325888	1.10278	0.000438617
BSGatlas-gene-204	BSU_01560	kbaA	159182	159778	+	101	168	101	161	0.998991	-0.228968	0.673203	-0.421756	0.853245	0.000438617
BSGatlas-gene-221	BSU_01580	ybaR	177083	178519	+	606	346	164	714	0.998991	-0.356911	0.493858	-0.684186	0.780835	0.000438617
BSGatlas-gene-222	BSU_01590	ybaS	178665	179585	+	242	146	140	218	0.998991	-0.191174	0.679572	-0.413047	0.875893	0.000438617
BSGatlas-gene-224	BSU_01610	feuC	180344	181354	-	371	167	318	454	0.998991	0.494847	0.289327	1.0596	1.40917	0.000438617
BSGatlas-gene-225	BSU_01620	feuB	181347	182351	-	783	507	588	1514	0.998991	0.530384	0.228895	1.20321	1.44431	0.000438617
BSGatlas-gene-226	BSU_01630	feuA	182370	183323	-	398	482	391	1129	0.998991	0.522753	0.281811	1.07626	1.43669	0.000438617
BSGatlas-gene-227	BSU_01640	btr	183414	185003	-	306	313	283	567	0.998991	0.276286	0.540606	0.611897	1.21107	0.000438617
BSGatlas-gene-228	BSU_01650	ybbC	185194	186438	-	212	141	93	190	0.998991	-0.453004	0.336615	-0.960876	0.73052	0.000438617
BSGatlas-gene-231	BSU_01680	murP	189790	191157	-	156	103	84	112	0.998991	-0.460321	0.353321	-0.928167	0.726824	0.000438617
BSGatlas-gene-232	BSU_01690	murR	191183	192034	-	119	58	76	116	0.998991	0.0664622	0.898984	0.126945	1.04715	0.000438617
BSGatlas-gene-235	BSU_01720	ybbK	193570	194025	-	228	230	177	324	0.998991	-0.0330403	0.942849	-0.0716896	0.977358	0.000438617
BSGatlas-gene-241	BSU_01730	sigW	194849	195412	+	664	286	211	574	0.998991	-0.412641	0.394414	-0.851641	0.751247	0.000438617
BSGatlas-gene-242	BSU_01740	rsiW	195426	196052	+	997	797	486	898	0.998991	-0.51276	0.221784	-1.2218	0.70088	0.000438617
BSGatlas-gene-243	BSU_01750	cdaA	196213	197034	+	147	77	85	187	0.998991	0.158246	0.752576	0.315244	1.11593	0.000438617
BSGatlas-gene-244	BSU_01760	cdaR	197027	198478	+	1036	477	598	1009	0.998991	0.0281463	0.949514	0.0633175	1.0197	0.000438617
BSGatlas-gene-245	BSU_01770	glmM	198497	199843	+	784	689	852	1557	0.998991	0.562159	0.182391	1.33343	1.47648	0.000438617
BSGatlas-gene-247	BSU_01780	glmS	200277	202079	+	5249	5494	4690	7660	0.998991	0.0539836	0.89937	0.126458	1.03813	0.000438617
BSGatlas-gene-268	BSU_01990	ybdG	220279	221256	+	84	110	52	104	0.998991	-0.518523	0.342495	-0.949248	0.698086	0.000438617
BSGatlas-gene-271	BSU_02019	ybzI	222971	223234	+	337	309	331	408	0.998991	0.116374	0.79819	0.25569	1.08401	0.000438617
BSGatlas-gene-273	BSU_02040	ybdN	224075	224932	-	312	503	269	261	0.998991	-0.71732	0.178102	-1.34662	0.608226	0.000438617
BSGatlas-gene-274	BSU_02050	ybdO	225064	226248	+	3177	1344	1185	2425	0.998991	-0.410186	0.362847	-0.909954	0.752526	0.000438617
BSGatlas-gene-275	BSU_02060	ybxG	226566	227954	+	1292	762	554	1257	0.998991	-0.322478	0.454878	-0.747307	0.799695	0.000438617
BSGatlas-gene-278	BSU_02090	ybxI	228549	229352	-	162	199	136	195	0.998991	-0.264763	0.593147	-0.534281	0.832336	0.000438617
BSGatlas-gene-279	BSU_02100	cypC	229525	230778	+	102	73	44	142	0.998991	-0.126562	0.817345	-0.230961	0.916012	0.000438617
BSGatlas-gene-280	BSU_02110	ybyB	230819	231079	-	282	407	164	746	0.998991	0.0482864	0.931667	0.0857472	1.03404	0.000438617
BSGatlas-gene-282	BSU_02130	glpQ	233014	233895	-	444	376	407	884	0.998991	0.48025	0.270264	1.10246	1.39499	0.000438617
BSGatlas-gene-288	BSU_02170	ybfB	236879	238129	+	346	228	176	373	0.998991	-0.204668	0.647558	-0.457158	0.867739	0.000438617
BSGatlas-gene-292	BSU_02200	ybfG	239644	241842	-	179	165	136	174	0.998991	-0.236668	0.622338	-0.49254	0.848703	0.000438617
BSGatlas-gene-295	BSU_02230	purT	243892	245046	+	330	397	518	743	0.998991	0.657281	0.155212	1.42136	1.57711	0.000438617
BSGatlas-gene-296	BSU_02240	mpr	245190	246131	+	313	152	156	215	0.998991	-0.3545	0.456972	-0.743843	0.782141	0.000438617
BSGatlas-gene-297	BSU_02250	ybfJ	246094	246492	+	93	117	57	120	0.998991	-0.455451	0.395281	-0.85008	0.729282	0.000438617
BSGatlas-gene-298	BSU_02260	ybfK	246658	247548	+	268	92	208	251	0.998991	0.381901	0.464311	0.731766	1.30306	0.000438617
BSGatlas-gene-299	BSU_02270	pssA	247744	248277	+	422	478	309	624	0.998991	-0.142967	0.75416	-0.313158	0.905655	0.000438617
BSGatlas-gene-300	BSU_02280	ybfM	248268	248756	+	142	56	68	194	0.998991	0.267399	0.626915	0.486074	1.20364	0.000438617
BSGatlas-gene-301	BSU_02290	psd	248749	249540	+	977	561	624	1880	0.998991	0.516251	0.263389	1.11842	1.43023	0.000438617
BSGatlas-gene-305	BSU_02330	ybfQ	252514	253482	+	3025	1559	2467	3461	0.998991	0.33593	0.434751	0.781087	1.26219	0.000438617
BSGatlas-gene-307	BSU_02350	gamP	254907	256802	-	584	435	309	1408	0.998991	0.474156	0.361336	0.912823	1.38911	0.000438617
BSGatlas-gene-308	BSU_02360	gamA	256823	257572	-	583	267	253	603	0.998991	-0.111372	0.811729	-0.238196	0.925708	0.000438617
BSGatlas-gene-309	BSU_02370	gamR	257791	258498	+	224	186	128	313	0.998991	-0.0858431	0.854945	-0.182813	0.942234	0.000438617
BSGatlas-gene-310	BSU_02380	ybgB	258532	258807	+	207	193	129	161	0.998991	-0.547644	0.254123	-1.14039	0.684137	0.000438617
BSGatlas-gene-311	BSU_02390	ybgE	259016	260086	+	607	1040	436	867	0.998991	-0.57683	0.252111	-1.14524	0.670435	0.000438617
BSGatlas-gene-312	BSU_02400	ybgF	260123	261535	-	340	235	185	443	0.998991	-0.0401999	0.929303	-0.0887216	0.97252	0.000438617
BSGatlas-gene-313	BSU_02410	ybgG	261656	262603	-	116	87	101	131	0.998991	0.126186	0.800706	0.252433	1.0914	0.000438617
BSGatlas-gene-318	BSU_02460	ycbC	267890	268816	+	116	90	55	98	0.998991	-0.556052	0.275599	-1.09026	0.680161	0.000438617
BSGatlas-gene-319	BSU_02470	ycbD	268846	270312	+	112	84	66	127	0.998991	-0.158807	0.752572	-0.315249	0.895766	0.000438617
BSGatlas-gene-320	BSU_02480	ycbE	270396	271763	+	179	100	119	182	0.998991	0.0454893	0.924669	0.0945543	1.03203	0.000438617
BSGatlas-gene-321	BSU_02490	ycbF	271800	273167	+	167	106	82	137	0.998991	-0.411851	0.396066	-0.848668	0.751659	0.000438617
BSGatlas-gene-322	BSU_02500	ycbG	273237	273938	+	119	134	81	108	0.998991	-0.538011	0.29733	-1.04218	0.68872	0.000438617
BSGatlas-gene-323	BSU_02510	ycbH	274029	275561	+	421	358	250	434	0.998991	-0.321314	0.461206	-0.736863	0.80034	0.000438617
BSGatlas-gene-325	BSU_02520	ycbJ	275838	276758	+	1094	621	641	991	0.998991	-0.136747	0.748431	-0.320709	0.909568	0.000438617
BSGatlas-gene-331	BSU_02570	ycbN	280086	281009	+	71	94	81	193	0.998991	0.49625	0.357031	0.921037	1.41054	0.000438617
BSGatlas-gene-332	BSU_02580	ycbO	281028	281714	+	262	146	169	284	0.998991	0.0707264	0.877698	0.153888	1.05025	0.000438617
BSGatlas-gene-334	BSU_02590	ycbP	281769	282155	-	274	338	135	581	0.998991	-0.100453	0.853848	-0.184211	0.93274	0.000438617
BSGatlas-gene-341	BSU_02650	pcp	286773	287420	-	171	135	139	179	0.998991	-0.0146553	0.975494	-0.0307186	0.989893	0.000438617
BSGatlas-gene-342	BSU_02660	ycbU	287499	288611	+	145	180	106	165	0.998991	-0.417983	0.405198	-0.832373	0.74847	0.000438617
BSGatlas-gene-343	BSU_02670	lmrB	288653	290092	-	379	154	154	288	0.998991	-0.336059	0.488577	-0.692573	0.792202	0.000438617
BSGatlas-gene-344	BSU_02680	lmrA	290132	290698	-	297	45	126	146	0.998991	-0.22759	0.725985	-0.350471	0.854061	0.000438617
BSGatlas-gene-346	BSU_02700	lip	292205	292843	+	246	404	275	308	0.998991	-0.281777	0.591521	-0.536633	0.822577	0.000438617
BSGatlas-gene-348	BSU_02720	yccF	293499	294575	+	219	129	157	308	0.998991	0.303659	0.510831	0.657544	1.23427	0.000438617
BSGatlas-gene-352	BSU_02760	natB	297170	298330	+	132	59	100	134	0.998991	0.27499	0.599209	0.525539	1.20999	0.000438617
BSGatlas-gene-353	BSU_02770	yccK	298466	299398	+	340	330	272	426	0.998991	-0.0705951	0.874463	-0.157992	0.952245	0.000438617
BSGatlas-gene-354	BSU_02780	ycdA	299438	300502	-	1104	1726	1461	2117	0.998991	0.169052	0.727551	0.348385	1.12432	0.000438617
BSGatlas-gene-357	BSU_02790	ycdB	300830	302248	+	183	113	90	183	0.998991	-0.241972	0.614258	-0.504005	0.845589	0.000438617
BSGatlas-gene-360	BSU_02820	rapJ	304430	305551	+	1748	1071	992	1360	0.998991	-0.3118	0.461649	-0.736134	0.805636	0.000438617
BSGatlas-gene-361	BSU_02830	ycdF	305658	306434	+	93	78	56	124	0.998991	-0.0981211	0.850584	-0.188373	0.934249	0.000438617
BSGatlas-gene-362	BSU_02840	ycdG	306459	308144	+	218	134	157	350	0.998991	0.384603	0.407187	0.828855	1.3055	0.000438617
BSGatlas-gene-363	BSU_02850	znuA	308332	309291	+	149	121	74	145	0.998991	-0.450733	0.354995	-0.924944	0.731671	0.000438617
BSGatlas-gene-364	BSU_02860	znuC	309347	310042	+	176	130	111	197	0.998991	-0.111811	0.811464	-0.238538	0.925426	0.000438617
BSGatlas-gene-365	BSU_02870	znuB	310000	310842	+	156	114	103	177	0.998991	-0.0617832	0.896596	-0.129963	0.958079	0.000438617
BSGatlas-gene-367	BSU_02890	yceC	312159	312758	+	2579	1065	822	1642	0.998991	-0.643048	0.157064	-1.41502	0.640359	0.000438617
BSGatlas-gene-368	BSU_02900	yceD	312780	313361	+	2306	1444	1265	2279	0.998991	-0.186797	0.65108	-0.452263	0.878554	0.000438617
BSGatlas-gene-370	BSU_02920	yceF	314025	314798	+	1980	1242	920	2431	0.998991	-0.118369	0.787266	-0.269863	0.921228	0.000438617
BSGatlas-gene-371	BSU_02930	yceG	314883	316496	+	1501	1511	1343	3012	0.998991	0.330236	0.448484	0.757945	1.25722	0.000438617
BSGatlas-gene-372	BSU_02940	yceH	316512	317603	+	1124	967	627	1436	0.998991	-0.206008	0.63226	-0.478548	0.866933	0.000438617
BSGatlas-gene-373	BSU_02950	niaP	317725	318927	+	3365	1719	2237	4924	0.998991	0.374735	0.386549	0.865894	1.2966	0.000438617
BSGatlas-gene-377	BSU_02980	opuAA	321013	322269	+	735	467	673	978	0.998991	0.391663	0.357046	0.921008	1.3119	0.000438617
BSGatlas-gene-378	BSU_02990	opuAB	322271	323119	+	952	494	547	1370	0.998991	0.262661	0.559321	0.58385	1.19969	0.000438617
BSGatlas-gene-379	BSU_03000	opuAC	323119	324000	+	1980	410	1164	1469	0.998991	0.21124	0.70739	0.375364	1.15768	0.000438617
BSGatlas-gene-383	BSU_03040	amyE	327618	329597	+	1431	1730	817	1627	0.998991	-0.57224	0.203934	-1.27042	0.672572	0.000438617
BSGatlas-gene-384	BSU_03050	ldh	329774	330739	+	2467	9563	3041	7446	0.998991	-0.548236	0.382528	-0.873248	0.683856	0.000438617
BSGatlas-gene-385	BSU_03060	lctP	330771	332396	+	1579	11308	3372	8301	0.998991	-0.529098	0.459907	-0.739001	0.692988	0.000438617
BSGatlas-gene-386	BSU_03070	mdr	332441	333979	-	294	269	230	348	0.998991	-0.0784388	0.86136	-0.174644	0.947082	0.000438617
BSGatlas-gene-387	BSU_03080	ycgE	334092	334556	+	123	39	89	73	0.998991	0.102975	0.866649	0.167917	1.07399	0.000438617
BSGatlas-gene-389	BSU_03100	ycgG	335329	336090	+	117	54	83	141	0.998991	0.324916	0.533348	0.622904	1.25259	0.000438617
BSGatlas-gene-392	BSU_03130	nadE	338288	339106	+	1823	1792	1727	4226	0.998991	0.504956	0.250515	1.1491	1.41908	0.000438617
BSGatlas-gene-398	BSU_03180	cah	342538	343494	+	54	58	111	78	0.998991	0.760352	0.205718	1.26543	1.6939	0.000438617
BSGatlas-gene-402	BSU_03220	putP	347150	348571	+	18840	5577	13610	20090	0.998991	0.47705	0.336906	0.960296	1.39189	0.000438617
BSGatlas-gene-404	BSU_03230	putR	348724	349959	+	226	147	154	203	0.998991	-0.115894	0.804417	-0.247634	0.92281	0.000438617
BSGatlas-gene-408	BSU_03270	ycgT	352858	353868	+	1241	1939	1483	3020	0.998991	0.267768	0.580287	0.552965	1.20394	0.000438617
BSGatlas-gene-409	BSU_03280	nasF	353900	355351	-	447	496	281	829	0.998991	-0.0236081	0.960895	-0.0490304	0.983769	0.000438617
BSGatlas-gene-410	BSU_03290	nasE	355412	355732	-	112	183	101	387	0.998991	0.387825	0.499495	0.675285	1.30842	0.000438617
BSGatlas-gene-411	BSU_03300	nasD	355764	358181	-	438	769	386	1799	0.998991	0.476422	0.40944	0.824879	1.39129	0.000438617
BSGatlas-gene-420	BSU_03380	yckB	367995	368858	-	232	119	155	274	0.998991	0.208693	0.65711	0.443907	1.15564	0.000438617
BSGatlas-gene-425	BSU_03420	nin	371729	372127	-	221	218	189	224	0.998991	-0.167533	0.726039	-0.350399	0.890364	0.000438617
BSGatlas-gene-426	BSU_03430	nucA	372154	372603	-	353	239	247	286	0.998991	-0.183162	0.690431	-0.39827	0.88077	0.000438617
BSGatlas-gene-427	BSU_03440	tlpC	372771	374492	-	509	262	297	1098	0.998991	0.648939	0.196436	1.29177	1.56801	0.000438617
BSGatlas-gene-432	BSU_03480	srfAA	376968	387731	+	496814	311291	249829	502793	0.998991	-0.228818	0.577383	-0.557211	0.853334	0.000438617
BSGatlas-gene-433	BSU_03490	srfAB	387744	398495	+	671487	385931	329289	712386	0.998991	-0.151254	0.718294	-0.36074	0.900468	0.000438617
BSGatlas-gene-435	BSU_03510	srfAC	398532	402359	+	379433	230055	164432	415160	0.998991	-0.236141	0.5823	-0.550028	0.849013	0.000438617
BSGatlas-gene-436	BSU_03520	srfAD	402388	403116	+	44267	35784	34260	57712	0.998991	0.0777769	0.848254	0.191347	1.05539	0.000438617
BSGatlas-gene-437	BSU_03530	ycxA	403217	404443	+	3049	1707	1540	2527	0.998991	-0.30042	0.472919	-0.717737	0.812016	0.000438617
BSGatlas-gene-443	BSU_03580	yczE	408240	408887	-	123	94	94	168	0.998991	0.14582	0.764118	0.300078	1.10636	0.000438617
BSGatlas-gene-444	BSU_03590	tcyC	409208	409951	-	188	106	114	220	0.998991	0.077314	0.871163	0.162181	1.05505	0.000438617
BSGatlas-gene-445	BSU_03600	tcyB	409965	410669	-	205	38	89	162	0.998991	0.0500887	0.935759	0.0806018	1.03533	0.000438617
BSGatlas-gene-446	BSU_03610	tcyA	410656	411462	-	313	281	306	424	0.998991	0.200014	0.654843	0.447045	1.14871	0.000438617
BSGatlas-gene-452	BSU_03660	yclE	415350	416195	+	142	82	79	117	0.998991	-0.255296	0.611606	-0.507782	0.837815	0.000438617
BSGatlas-gene-453	BSU_03670	dtpT	416235	417713	-	313	236	205	369	0.998991	-0.0621125	0.888013	-0.140818	0.957861	0.000438617
BSGatlas-gene-461	BSU_03750	yclJ	426577	427260	+	71	93	46	146	0.998991	-0.0516536	0.928428	-0.089823	0.96483	0.000438617
BSGatlas-gene-462	BSU_03760	yclK	427247	428668	+	230	148	111	229	0.998991	-0.285341	0.540333	-0.612309	0.820548	0.000438617
BSGatlas-gene-463	BSU_03770	rapC	428831	429979	+	2678	2720	2139	3018	0.998991	-0.181158	0.674191	-0.420403	0.881995	0.000438617
BSGatlas-gene-464	BSU_03780	phrC	429963	430085	+	2358	2322	2182	3021	0.998991	0.0449098	0.916721	0.104564	1.03162	0.000438617
BSGatlas-gene-465	BSU_03788	yczM	430185	430274	-	182	110	229	168	0.998991	0.507296	0.343171	0.947919	1.42138	0.000438617
BSGatlas-gene-468	BSU_03800	fpbN	432372	433322	+	650	372	460	911	0.998991	0.310967	0.471662	0.719778	1.24054	0.000438617
BSGatlas-gene-469	BSU_03810	fpbO	433315	434262	+	706	218	452	619	0.998991	0.233496	0.645705	0.459737	1.17568	0.000438617
BSGatlas-gene-470	BSU_03820	fpbP	434256	435014	+	195	314	188	353	0.998991	-0.131503	0.79723	-0.256934	0.91288	0.000438617
BSGatlas-gene-471	BSU_03830	fpbQ	435036	435989	+	6013	3289	4218	7007	0.998991	0.196854	0.637303	0.471472	1.1462	0.000438617
BSGatlas-gene-472	BSU_03840	ycnB	436036	437454	-	393	181	207	287	0.998991	-0.239914	0.611315	-0.508198	0.846796	0.000438617
BSGatlas-gene-474	BSU_03860	ycnD	438516	439265	-	101	98	117	176	0.998991	0.437186	0.376405	0.88454	1.35396	0.000438617
BSGatlas-gene-479	BSU_03910	gabD	442950	444338	+	685	410	337	547	0.998991	-0.38958	0.365477	-0.904979	0.763352	0.000438617
BSGatlas-gene-482	BSU_03940	ycnI	446174	446788	-	8305	10742	9398	18119	0.998991	0.32744	0.469294	0.723628	1.25478	0.000438617
BSGatlas-gene-483	BSU_03950	ycnJ	446801	448426	-	2068	1482	1634	2461	0.998991	0.119313	0.772279	0.289396	1.08622	0.000438617
BSGatlas-gene-484	BSU_03960	ycnK	448461	449033	-	623	279	345	525	0.998991	-0.0890023	0.846005	-0.194218	0.940173	0.000438617
BSGatlas-gene-486	BSU_03981	mtlA	449724	451160	+	68	116	75	152	0.998991	0.0683246	0.903583	0.121137	1.0485	0.000438617
BSGatlas-gene-488	BSU_03990	mtlD	451618	452739	+	88	93	43	116	0.998991	-0.416009	0.44735	-0.759841	0.749495	0.000438617
BSGatlas-gene-489	BSU_04000	ycsA	452830	453894	+	1024	529	876	961	0.998991	0.253824	0.578647	0.555363	1.19236	0.000438617
BSGatlas-gene-492	BSU_04030	ycsD	455346	455738	+	157	125	155	182	0.998991	0.203364	0.674695	0.419713	1.15138	0.000438617
BSGatlas-gene-493	BSU_04039	yczO	455771	455935	-	58	78	48	232	0.998991	0.698279	0.257927	1.1313	1.62257	0.000438617
BSGatlas-gene-494	BSU_04040	ycsE	456068	456817	+	179	231	212	347	0.998991	0.277817	0.566649	0.572993	1.21236	0.000438617
BSGatlas-gene-495	BSU_04050	pxpA	457023	457796	+	474	528	276	1038	0.998991	0.0932726	0.854837	0.18295	1.06679	0.000438617
BSGatlas-gene-496	BSU_04060	ycsG	457811	459025	+	1249	1114	725	2275	0.998991	0.0993533	0.83037	0.214227	1.07129	0.000438617
BSGatlas-gene-497	BSU_04070	ycsI	459049	459822	+	1013	1074	690	2178	0.998991	0.19239	0.686173	0.404054	1.14266	0.000438617
BSGatlas-gene-498	BSU_04080	pxpB	459867	460589	+	514	691	392	1461	0.998991	0.30215	0.562999	0.578393	1.23298	0.000438617
BSGatlas-gene-499	BSU_04090	pxpC	460592	461599	+	919	736	449	1667	0.998991	0.0963677	0.842829	0.198276	1.06908	0.000438617
BSGatlas-gene-500	BSU_04100	kipR	461615	462367	+	595	643	347	1132	0.998991	-0.0161064	0.973624	-0.0330629	0.988898	0.000438617
BSGatlas-gene-502	BSU_04120	yczI	463245	463490	+	42	76	68	158	0.998991	0.676236	0.25224	1.14493	1.59796	0.000438617
BSGatlas-gene-504	BSU_04140	pbpC	463934	465940	+	1944	1026	1198	2635	0.998991	0.245067	0.570975	0.566617	1.18515	0.000438617
BSGatlas-gene-505	BSU_04150	ycsN	466042	466944	+	2292	1553	1087	1957	0.998991	-0.451323	0.272168	-1.09808	0.731372	0.000438617
BSGatlas-gene-506	BSU_04160	mtlR	467130	469214	+	1063	419	442	631	0.998991	-0.476641	0.310291	-1.01461	0.718649	0.000438617
BSGatlas-gene-510	BSU_04200	ydaE	472585	473088	+	158	140	83	254	0.998991	-0.056463	0.911437	-0.111226	0.961619	0.000438617
BSGatlas-gene-511	BSU_04210	ydaF	473174	473725	+	181	479	180	250	0.998991	-0.830335	0.157506	-1.41351	0.562399	0.000438617
BSGatlas-gene-512	BSU_04220	ydaG	473803	474225	+	294	487	208	706	0.998991	-0.0987014	0.855729	-0.181814	0.933873	0.000438617
BSGatlas-gene-516	BSU_04240	ydzA	475584	475874	-	161	151	178	269	0.998991	0.400306	0.391484	0.85693	1.31979	0.000438617
BSGatlas-gene-517	BSU_04250	lrpC	476059	476493	+	123	104	86	168	0.998991	0.00939363	0.984695	0.0191831	1.00653	0.000438617
BSGatlas-gene-518	BSU_04260	topB	476558	478741	+	1985	924	1019	2009	0.998991	-0.0311171	0.943608	-0.0707356	0.978662	0.000438617
BSGatlas-gene-525	BSU_04320	kimA	486432	488255	+	799	458	499	1003	0.998991	0.141201	0.742767	0.328191	1.10282	0.000438617
BSGatlas-gene-527	BSU_04340	ydaP	488830	490554	+	835	637	420	1618	0.998991	0.211505	0.666903	0.430402	1.1579	0.000438617
BSGatlas-gene-531	BSU_04359	ydzK	490777	491043	-	146	116	105	151	0.998991	-0.12494	0.795938	-0.258608	0.917042	0.000438617
BSGatlas-gene-532	BSU_04360	mntH	491147	492424	-	1980	1078	987	1626	0.998991	-0.299236	0.479499	-0.707109	0.812683	0.000438617
BSGatlas-gene-533	BSU_04370	ydaS	492654	492911	-	190	354	106	496	0.998991	-0.236291	0.693566	-0.39402	0.848925	0.000438617
BSGatlas-gene-536	BSU_04400	gsiB	494506	494877	+	150	177	152	388	0.998991	0.48519	0.328458	0.977225	1.39977	0.000438617
BSGatlas-gene-539	BSU_04430	ydbD	495740	496561	-	109	132	71	179	0.998991	-0.183344	0.727093	-0.348995	0.880659	0.000438617
BSGatlas-gene-541	BSU_04450	dctS	497768	499375	+	332	141	159	266	0.998991	-0.204777	0.671048	-0.42471	0.867673	0.000438617
BSGatlas-gene-543	BSU_04470	dctP	500166	501431	+	566	215	316	326	0.998991	-0.229006	0.651063	-0.452286	0.853223	0.000438617
BSGatlas-gene-544	BSU_04480	ydbI	501579	502631	+	742	328	505	838	0.998991	0.276209	0.541736	0.610191	1.21101	0.000438617
BSGatlas-gene-546	BSU_04490	ydbJ	502908	503834	+	194	201	180	331	0.998991	0.205337	0.659112	0.44114	1.15296	0.000438617
BSGatlas-gene-547	BSU_04500	ydbK	503854	504594	+	259	218	244	422	0.998991	0.350025	0.429855	0.789439	1.27458	0.000438617
BSGatlas-gene-548	BSU_04510	ydbL	504689	505024	+	410	1024	536	912	0.998991	-0.232405	0.678203	-0.414916	0.851215	0.000438617
BSGatlas-gene-549	BSU_04520	ydbM	505152	506297	+	496	592	364	697	0.998991	-0.227679	0.618949	-0.49734	0.854007	0.000438617
BSGatlas-gene-550	BSU_04530	fbpB	506322	506501	-	41	208	67	282	0.998991	0.0414218	0.954999	0.0564303	1.02913	0.000438617
BSGatlas-gene-551	BSU_04536	fbpA	506455	506619	-	127	462	231	551	0.998991	0.0711909	0.910542	0.112355	1.05058	0.000438617
BSGatlas-gene-553	BSU_04550	ydbP	507753	508073	-	243	132	191	280	0.998991	0.27659	0.551765	0.595117	1.21133	0.000438617
BSGatlas-gene-554	BSU_04560	ddl	508248	509312	+	2717	1424	1461	2773	0.998991	-0.0628132	0.882534	-0.147758	0.957395	0.000438617
BSGatlas-gene-555	BSU_04570	murF	509384	510757	+	819	412	563	841	0.998991	0.144332	0.743034	0.327838	1.10522	0.000438617
BSGatlas-gene-556	BSU_04580	cshA	511157	512641	+	3478	1226	1671	2494	0.998991	-0.182546	0.69996	-0.385374	0.881147	0.000438617
BSGatlas-gene-557	BSU_04590	ydbS	512814	513293	+	562	325	243	468	0.998991	-0.427718	0.329478	-0.975165	0.743437	0.000438617
BSGatlas-gene-558	BSU_04600	ydbT	513283	514764	+	498	192	173	477	0.998991	-0.214602	0.669925	-0.426251	0.861784	0.000438617
BSGatlas-gene-560	BSU_04610	ydcA	515016	515615	-	169	54	86	105	0.998991	-0.191647	0.73484	-0.338695	0.875605	0.000438617
BSGatlas-gene-562	BSU_04630	ydcC	516241	517257	+	233	99	107	214	0.998991	-0.131891	0.791584	-0.264254	0.912634	0.000438617
BSGatlas-gene-563	BSU_04640	alr	517372	518541	+	328	229	291	437	0.998991	0.302378	0.49073	0.689149	1.23318	0.000438617
BSGatlas-gene-564	BSU_04650	ndoAI	518657	518938	+	1274	604	767	1108	0.998991	-0.0343938	0.938134	-0.0776154	0.976442	0.000438617
BSGatlas-gene-565	BSU_04660	ndoA	518943	519293	+	552	126	230	304	0.998991	-0.292291	0.604097	-0.518518	0.816604	0.000438617
BSGatlas-gene-567	BSU_04670	rsbR	519408	520232	+	307	323	269	347	0.998991	-0.134772	0.77172	-0.290126	0.910814	0.000438617
BSGatlas-gene-568	BSU_04680	rsbS	520237	520602	+	222	197	106	283	0.998991	-0.3201	0.506501	-0.664296	0.801014	0.000438617
BSGatlas-gene-569	BSU_04690	rsbT	520606	521007	+	530	483	431	753	0.998991	0.0819527	0.849181	0.190164	1.05845	0.000438617
BSGatlas-gene-570	BSU_04700	rsbU	521019	522026	+	548	332	329	570	0.998991	-0.0636257	0.882829	-0.147384	0.956856	0.000438617
BSGatlas-gene-572	BSU_04720	rsbW	522414	522896	+	2501	3678	1382	7445	0.998991	0.133428	0.815514	0.233319	1.0969	0.000438617
BSGatlas-gene-573	BSU_04730	sigB	522862	523650	+	6070	2934	2080	5820	0.998991	-0.34429	0.452147	-0.751841	0.787696	0.000438617
BSGatlas-gene-574	BSU_04740	rsbX	523650	524249	+	2676	1549	1077	3209	0.998991	-0.165494	0.715918	-0.36392	0.891623	0.000438617
BSGatlas-gene-580	BSU_04780	ydcI	525743	527902	+	173	116	164	268	0.998991	0.484369	0.293672	1.0501	1.39897	0.000438617
BSGatlas-gene-590	BSU_04800	int	529505	530611	-	78	199	78	129	0.998991	-0.659589	0.278219	-1.08433	0.633059	0.000438617
BSGatlas-gene-613	BSU_04990	yddJ	545595	545975	+	138	238	94	204	0.998991	-0.586595	0.278845	-1.08292	0.665913	0.000438617
BSGatlas-gene-614	BSU_05000	yddK	546166	546966	-	53	99	76	143	0.998991	0.297317	0.608742	0.51187	1.22886	0.000438617
BSGatlas-gene-616	BSU_05020	phrI	548438	548557	+	310	313	309	339	0.998991	-0.0100764	0.983033	-0.0212663	0.99304	0.000438617
BSGatlas-gene-617	BSU_05030	yddM	548710	549651	+	78	248	89	265	0.998991	-0.242789	0.705908	-0.377357	0.84511	0.000438617
BSGatlas-gene-629	BSU_05120	cspC	559264	559464	+	5018	4888	6758	6456	0.998991	0.380889	0.41008	0.823753	1.30214	0.000438617
BSGatlas-gene-642	BSU_05220	ydeJ	569290	569949	-	141	191	104	160	0.998991	-0.494021	0.334768	-0.964554	0.710043	0.000438617
BSGatlas-gene-643	BSU_05230	ydeK	570371	571234	-	236	123	122	227	0.998991	-0.132318	0.780278	-0.278957	0.912365	0.000438617
BSGatlas-gene-648	BSU_05280	ydeO	574690	575562	+	154	116	107	141	0.998991	-0.192443	0.692329	-0.395697	0.875123	0.000438617
BSGatlas-gene-655	BSU_05340	aseA	579889	581196	+	140	57	89	162	0.998991	0.285475	0.586077	0.54453	1.21881	0.000438617
BSGatlas-gene-656	BSU_05343	ydzS/1	581228	581329	+	199	101	138	238	0.998991	0.250268	0.600528	0.523641	1.18943	0.000438617
BSGatlas-gene-663	BSU_05400	ydfG	586628	587071	-	211	261	199	348	0.998991	0.0354562	0.940887	0.0741553	1.02488	0.000438617
BSGatlas-gene-684	BSU_05580	ydgC	603012	603599	+	220	87	100	177	0.998991	-0.202895	0.691058	-0.39742	0.868805	0.000438617
BSGatlas-gene-687	BSU_05610	vmlR	604736	606379	-	352	198	201	340	0.998991	-0.10589	0.813852	-0.235459	0.929232	0.000438617
BSGatlas-gene-689	BSU_05620	ydgF	606699	608075	-	595	422	500	741	0.998991	0.204379	0.631232	0.479993	1.15219	0.000438617
BSGatlas-gene-690	BSU_05630	bstG	608246	608764	-	90	69	90	67	0.998991	0.0106195	0.9853	0.0184243	1.00739	0.000438617
BSGatlas-gene-692	BSU_05650	ydgH	609388	612045	+	185	164	130	271	0.998991	0.0298686	0.949066	0.0638799	1.02092	0.000438617
BSGatlas-gene-695	BSU_05680	ydgK	613641	614849	+	153	123	96	223	0.998991	0.0313649	0.948237	0.0649214	1.02198	0.000438617
BSGatlas-gene-699	BSU_05720	ydhE	618095	619282	+	116	177	110	270	0.998991	0.11603	0.827308	0.218155	1.08375	0.000438617
BSGatlas-gene-702	BSU_05750	fra	621847	622218	+	95	196	109	107	0.998991	-0.554072	0.351987	-0.930743	0.681095	0.000438617
BSGatlas-gene-705	BSU_05780	ydhJ	623373	624350	+	130	69	60	91	0.998991	-0.456822	0.382459	-0.873374	0.72859	0.000438617
BSGatlas-gene-706	BSU_05790	ydhK	624492	625109	+	113	113	77	209	0.998991	0.112424	0.827027	0.218516	1.08104	0.000438617
BSGatlas-gene-713	BSU_05850	gmuR	630170	630883	+	105	45	87	102	0.998991	0.342731	0.534797	0.6207	1.26815	0.000438617
BSGatlas-gene-716	BSU_05880	gmuG	632774	633862	+	151	120	94	185	0.998991	-0.105455	0.825721	-0.220193	0.929512	0.000438617
BSGatlas-gene-727	BSU_05900	thiL	640662	641639	+	104	86	67	113	0.998991	-0.202395	0.690136	-0.39867	0.869107	0.000438617
BSGatlas-gene-728	BSU_05910	tsaE	641654	642130	+	75	78	75	90	0.998991	0.020382	0.970015	0.0375889	1.01423	0.000438617
BSGatlas-gene-729	BSU_05920	tsaB	642111	642800	+	90	101	72	122	0.998991	-0.136094	0.793907	-0.261241	0.909979	0.000438617
BSGatlas-gene-731	BSU_05940	tsaD	643258	644298	+	155	110	102	247	0.998991	0.226231	0.640009	0.467686	1.16977	0.000438617
BSGatlas-gene-732	BSU_05950	ydiF	644528	646456	-	517	161	249	346	0.998991	-0.172533	0.737736	-0.334852	0.887283	0.000438617
BSGatlas-gene-733	BSU_05960	ydiG	646582	647094	+	220	134	237	206	0.998991	0.35668	0.481454	0.703965	1.28048	0.000438617
BSGatlas-gene-734	BSU_05970	rex	647091	647738	+	141	108	83	187	0.998991	-0.0496483	0.919114	-0.10155	0.966172	0.000438617
BSGatlas-gene-735	BSU_05980	tatAY	647760	647933	+	423	392	221	442	0.998991	-0.467351	0.292204	-1.0533	0.723292	0.000438617
BSGatlas-gene-736	BSU_05990	tatCY	647940	648704	+	5017	3050	2491	3617	0.998991	-0.461715	0.26672	-1.11065	0.726122	0.000438617
BSGatlas-gene-738	BSU_06010	ydiL	648930	649664	-	130	136	87	119	0.998991	-0.482374	0.339204	-0.955739	0.715799	0.000438617
BSGatlas-gene-739	BSU_06020	groES	649903	650187	+	2760	4889	2939	5434	0.998991	-0.0991947	0.842372	-0.19886	0.933554	0.000438617
BSGatlas-gene-740	BSU_06030	groEL	650234	651868	+	16711	22934	11709	26482	0.998991	-0.29351	0.529828	-0.628269	0.815914	0.000438617
BSGatlas-gene-750	BSU_06060	ydiO	655223	656506	+	226	201	162	203	0.998991	-0.304789	0.517574	-0.647089	0.809561	0.000438617
BSGatlas-gene-751	BSU_06070	ydiP	656528	657697	+	390	342	220	481	0.998991	-0.241513	0.588033	-0.541689	0.845858	0.000438617
BSGatlas-gene-752	BSU_06073	ydzW/1	657793	658062	-	320	217	216	400	0.998991	0.0784581	0.85881	0.177889	1.05589	0.000438617
BSGatlas-gene-754	BSU_06076	ydzW/3	658189	658605	-	176	56	77	114	0.998991	-0.283443	0.611741	-0.507589	0.821628	0.000438617
BSGatlas-gene-761	BSU_06090	ydiR	659623	660564	+	444	569	504	918	0.998991	0.299093	0.518778	0.645231	1.23037	0.000438617
BSGatlas-gene-762	BSU_06100	ydiS	660596	661627	+	148	264	162	407	0.998991	0.184225	0.732934	0.341225	1.13621	0.000438617
BSGatlas-gene-763	BSU_06110	ydjA	661630	663027	+	83	60	61	169	0.998991	0.491971	0.355757	0.92348	1.40637	0.000438617
BSGatlas-gene-767	BSU_06140	gutR	664775	667264	-	246	124	144	259	0.998991	0.0412795	0.930318	0.0874448	1.02903	0.000438617
BSGatlas-gene-768	BSU_06150	gutB	667466	668527	+	94	58	58	136	0.998991	0.202781	0.700683	0.384399	1.15091	0.000438617
BSGatlas-gene-770	BSU_06170	fruC	670087	671049	+	3057	1450	2741	3767	0.998991	0.508215	0.247097	1.15743	1.42229	0.000438617
BSGatlas-gene-771	BSU_06180	pspA	671245	671928	+	380	482	344	494	0.998991	-0.184723	0.695102	-0.39194	0.879818	0.000438617
BSGatlas-gene-772	BSU_06190	ydjG	671994	673019	+	352	445	217	468	0.998991	-0.437401	0.358427	-0.918367	0.738464	0.000438617
BSGatlas-gene-774	BSU_06210	ydjI	673814	674785	+	248	495	242	804	0.998991	0.151762	0.787826	0.269134	1.11093	0.000438617
BSGatlas-gene-777	BSU_06240	bdhA	677911	678951	-	5588	4380	4656	10742	0.998991	0.449792	0.283775	1.07188	1.36584	0.000438617
BSGatlas-gene-779	BSU_06250	ydjM	679390	679761	+	2255	7466	3638	3776	0.998991	-0.56601	0.35504	-0.924858	0.675482	0.000438617
BSGatlas-gene-780	BSU_06260	ydjN	679827	680873	+	438	519	432	1067	0.998991	0.410803	0.380806	0.876411	1.32943	0.000438617
BSGatlas-gene-786	BSU_06310	gabP	685155	686564	-	2117	1445	1479	1948	0.998991	-0.110837	0.792398	-0.263198	0.926051	0.000438617
BSGatlas-gene-788	BSU_06320	mneS	686962	687834	+	218	98	149	267	0.998991	0.326868	0.500406	0.673851	1.25429	0.000438617
BSGatlas-gene-789	BSU_06330	yeaC	688184	689146	+	178	63	98	121	0.998991	-0.117226	0.829974	-0.214735	0.921959	0.000438617
BSGatlas-gene-790	BSU_06340	yeaD	689146	690342	+	401	203	193	487	0.998991	0.0289357	0.950926	0.061544	1.02026	0.000438617
BSGatlas-gene-791	BSU_06350	yebA	690364	692577	+	435	177	245	450	0.998991	0.12069	0.799583	0.253887	1.08726	0.000438617
BSGatlas-gene-793	BSU_06360	guaA	692740	694281	+	4642	3246	4426	6977	0.998991	0.43912	0.281281	1.07745	1.35578	0.000438617
BSGatlas-gene-795	BSU_06370	pbuG	694662	695984	+	6004	1958	2703	7578	0.998991	0.253334	0.614625	0.503482	1.19196	0.000438617
BSGatlas-gene-796	BSU_06380	yebC	696195	696998	+	194	93	128	235	0.998991	0.257976	0.595142	0.531399	1.1958	0.000438617
BSGatlas-gene-798	BSU_06400	yebE	697538	698092	+	133	98	87	186	0.998991	0.0876929	0.857359	0.179737	1.06267	0.000438617
BSGatlas-gene-802	BSU_06420	purE	698612	699100	+	7399	3537	4728	13363	0.998991	0.569993	0.214623	1.24095	1.48452	0.000438617
BSGatlas-gene-803	BSU_06430	purK	699093	700235	+	9436	3049	5525	16977	0.998991	0.719963	0.159602	1.40641	1.64714	0.000438617
BSGatlas-gene-804	BSU_06440	purB	700232	701527	+	8939	3187	4973	15005	0.998991	0.583862	0.240783	1.17303	1.49886	0.000438617
BSGatlas-gene-805	BSU_06450	purC	701601	702326	+	6844	1599	3009	8503	0.998991	0.359919	0.513629	0.653198	1.28335	0.000438617
BSGatlas-gene-807	BSU_06470	purQ	702570	703253	+	5204	1558	2351	11251	0.998991	0.819654	0.151834	1.43308	1.76498	0.000438617
BSGatlas-gene-808	BSU_06480	purL	703237	705465	+	11076	3024	5085	17857	0.998991	0.566513	0.30046	1.03545	1.48094	0.000438617
BSGatlas-gene-809	BSU_06490	purF	705441	706871	+	15251	4100	8819	19873	0.998991	0.50891	0.323835	0.986609	1.42298	0.000438617
BSGatlas-gene-810	BSU_06500	purM	706973	708013	+	2754	964	1486	5069	0.998991	0.663639	0.197657	1.28826	1.58407	0.000438617
BSGatlas-gene-811	BSU_06510	purN	708010	708597	+	1516	399	531	2169	0.998991	0.340464	0.552583	0.593894	1.26616	0.000438617
BSGatlas-gene-817	BSU_06560	yerA	713664	715406	+	2376	2440	2120	4458	0.998991	0.257333	0.551133	0.596063	1.19527	0.000438617
BSGatlas-gene-818	BSU_06570	yerB	715433	716428	+	2353	1435	1852	2895	0.998991	0.250469	0.545735	0.604163	1.18959	0.000438617
BSGatlas-gene-819	BSU_06580	yerC	716431	716745	+	369	407	522	764	0.998991	0.597445	0.185863	1.32292	1.51303	0.000438617
BSGatlas-gene-820	BSU_06590	yerD	716780	718357	-	118	178	75	268	0.998991	-0.105205	0.852364	-0.186103	0.929673	0.000438617
BSGatlas-gene-821	BSU_06600	pcrB	718622	719308	+	216	159	140	211	0.998991	-0.18665	0.685503	-0.404966	0.878644	0.000438617
BSGatlas-gene-822	BSU_06610	pcrA	719370	721589	+	1000	641	669	1424	0.998991	0.212039	0.617044	0.500044	1.15832	0.000438617
BSGatlas-gene-823	BSU_06620	ligA	721613	723619	+	1804	978	1196	2270	0.998991	0.218433	0.606394	0.515228	1.16347	0.000438617
BSGatlas-gene-824	BSU_06630	yerH	723635	724825	+	560	361	311	900	0.998991	0.202255	0.660339	0.439445	1.1505	0.000438617
BSGatlas-gene-825	BSU_06640	yerI	724987	725997	+	2220	1470	1428	3181	0.998991	0.169653	0.686317	0.403858	1.12479	0.000438617
BSGatlas-gene-827	BSU_06650	sapB	726035	726733	-	249	178	112	230	0.998991	-0.463604	0.314238	-1.00637	0.725173	0.000438617
BSGatlas-gene-828	BSU_06660	opuE	726840	728318	-	349	191	109	525	0.998991	-0.0166297	0.97579	-0.0303468	0.988539	0.000438617
BSGatlas-gene-829	BSU_06670	gatC	728732	729022	+	361	538	529	671	0.998991	0.278844	0.572724	0.564044	1.21322	0.000438617
BSGatlas-gene-830	BSU_06680	gatA	729038	730495	+	4480	4840	4734	6953	0.998991	0.19621	0.650718	0.452765	1.14569	0.000438617
BSGatlas-gene-831	BSU_06690	gatB	730509	731939	+	4570	3796	3669	6385	0.998991	0.133238	0.744935	0.325326	1.09675	0.000438617
BSGatlas-gene-833	BSU_06710	swrC	732955	736113	+	17792	6894	7843	13567	0.998991	-0.250001	0.582745	-0.54938	0.840896	0.000438617
BSGatlas-gene-834	BSU_06720	dgkB	736436	737347	+	1467	759	786	1729	0.998991	0.0554118	0.89902	0.126899	1.03916	0.000438617
BSGatlas-gene-835	BSU_06730	rlmCD	737603	738982	+	312	124	171	357	0.998991	0.19203	0.695878	0.39089	1.14237	0.000438617
BSGatlas-gene-838	BSU_06760	dnmA	740288	742927	+	144	72	85	126	0.998991	-0.0814049	0.873245	-0.159538	0.945137	0.000438617
BSGatlas-gene-839	BSU_06770	yeeB	742939	744738	+	127	137	134	179	0.998991	0.134216	0.786539	0.270807	1.0975	0.000438617
BSGatlas-gene-843	BSU_06811	yezG	747079	747534	-	69	106	92	150	0.998991	0.282944	0.605096	0.517086	1.21667	0.000438617
BSGatlas-gene-844	BSU_06812	yeeF	747554	749563	-	329	458	428	511	0.998991	0.135976	0.782495	0.276069	1.09884	0.000438617
BSGatlas-gene-846	BSU_06830	rapH	750959	752089	+	495	336	228	413	0.998991	-0.490064	0.257871	-1.13144	0.711994	0.000438617
BSGatlas-gene-847	BSU_06839	phrH	752079	752252	+	218	346	175	260	0.998991	-0.54949	0.28369	-1.07207	0.683261	0.000438617
BSGatlas-gene-848	BSU_06840	yeeI	752412	753131	+	2489	1557	1630	2611	0.998991	-0.0148394	0.971331	-0.0359387	0.989767	0.000438617
BSGatlas-gene-852	BSU_06880	yesF	754920	755780	+	140	78	52	97	0.998991	-0.648	0.209694	-1.25441	0.638165	0.000438617
BSGatlas-gene-856	BSU_06920	yesJ	757111	757653	+	920	443	509	989	0.998991	0.046102	0.917078	0.104116	1.03247	0.000438617
BSGatlas-gene-858	BSU_06940	yesL	758093	758722	+	231	245	168	196	0.998991	-0.472266	0.330546	-0.973014	0.720832	0.000438617
BSGatlas-gene-859	BSU_06950	yesM	758719	760452	+	158	79	69	111	0.998991	-0.45902	0.369317	-0.897754	0.72748	0.000438617
BSGatlas-gene-865	BSU_07010	rhgR	765838	768123	+	119	47	68	95	0.998991	-0.0409229	0.941183	-0.0737835	0.972033	0.000438617
BSGatlas-gene-869	BSU_07050	yesW	770234	772096	+	159	66	62	120	0.998991	-0.381533	0.472801	-0.717929	0.767622	0.000438617
BSGatlas-gene-870	BSU_07060	yesX	772142	773980	+	202	96	73	116	0.998991	-0.711058	0.158918	-1.40872	0.610872	0.000438617
BSGatlas-gene-872	BSU_07080	yesZ	774799	776790	+	221	142	153	214	0.998991	-0.0464373	0.920495	-0.0998108	0.968325	0.000438617
BSGatlas-gene-879	BSU_07150	hmoA	785113	785439	-	1851	2452	2331	4751	0.998991	0.502696	0.274212	1.09341	1.41686	0.000438617
BSGatlas-gene-880	BSU_07160	yetH	785543	785905	-	324	375	291	332	0.998991	-0.256094	0.594422	-0.53244	0.837352	0.000438617
BSGatlas-gene-885	BSU_07200	yetJ	787992	788636	+	1001	590	592	1197	0.998991	0.0493061	0.907886	0.115706	1.03477	0.000438617
BSGatlas-gene-886	BSU_07210	yetK	788636	789628	+	231	192	184	286	0.998991	0.041649	0.926741	0.0919453	1.02929	0.000438617
BSGatlas-gene-889	BSU_07240	yetN	791462	792532	-	65	65	50	169	0.998991	0.493352	0.384427	0.869769	1.40771	0.000438617
BSGatlas-gene-893	BSU_07260	yfnI	796314	798233	+	2694	1240	1435	2916	0.998991	0.0520323	0.905967	0.118127	1.03672	0.000438617
BSGatlas-gene-899	BSU_07320	yfnC	803317	804546	-	496	486	512	1075	0.998991	0.506888	0.248564	1.15385	1.42098	0.000438617
BSGatlas-gene-900	BSU_07330	yfnB	804657	805364	-	191	63	103	110	0.998991	-0.199409	0.722866	-0.354631	0.870907	0.000438617
BSGatlas-gene-901	BSU_07340	mtrA	805456	806841	-	112	69	76	90	0.998991	-0.154939	0.76859	-0.29422	0.89817	0.000438617
BSGatlas-gene-902	BSU_07350	yfmT	807091	808548	+	34800	14139	17178	40033	0.998991	0.120279	0.793206	0.26215	1.08694	0.000438617
BSGatlas-gene-903	BSU_07360	yfmS	808562	809422	+	5357	2516	2932	10237	0.998991	0.553573	0.255419	1.13729	1.46772	0.000438617
BSGatlas-gene-904	BSU_07370	yfmR	809557	811446	+	727	403	387	877	0.998991	0.0280925	0.949263	0.063632	1.01966	0.000438617
BSGatlas-gene-905	BSU_07380	yfmQ	811569	812015	+	895	1269	833	2094	0.998991	0.174588	0.718487	0.360482	1.12864	0.000438617
BSGatlas-gene-906	BSU_07390	yfmP	812140	812562	+	77	123	44	135	0.998991	-0.455776	0.437098	-0.777102	0.729118	0.000438617
BSGatlas-gene-909	BSU_07420	yfmM	814384	815940	-	450	274	350	679	0.998991	0.391099	0.367708	0.900774	1.31139	0.000438617
BSGatlas-gene-910	BSU_07430	yfmL	816113	817243	+	216	138	171	269	0.998991	0.230593	0.614389	0.503819	1.17332	0.000438617
BSGatlas-gene-911	BSU_07440	yfmK	817311	817757	+	82	92	60	127	0.998991	-0.0926944	0.861575	-0.174369	0.93777	0.000438617
BSGatlas-gene-912	BSU_07450	yfmJ	817810	818829	-	895	1048	677	1044	0.998991	-0.323921	0.470434	-0.721773	0.798895	0.000438617
BSGatlas-gene-916	BSU_07480	yfmG	820867	822330	+	374	1572	579	615	0.998991	-0.901508	0.16674	-1.38275	0.535327	0.000438617
BSGatlas-gene-917	BSU_07490	fecF	822903	823703	-	1145	463	508	782	0.998991	-0.345547	0.454859	-0.74734	0.787009	0.000438617
BSGatlas-gene-918	BSU_07500	fecE	823716	824717	-	1050	338	504	793	0.998991	-0.107214	0.828215	-0.216991	0.928379	0.000438617
BSGatlas-gene-919	BSU_07510	fecD	824714	825715	-	421	294	360	651	0.998991	0.381154	0.374227	0.888583	1.30238	0.000438617
BSGatlas-gene-920	BSU_07520	fecC	825787	826734	-	1345	1197	1432	2401	0.998991	0.459668	0.271138	1.10045	1.37523	0.000438617
BSGatlas-gene-923	BSU_07550	yflT	827455	827802	+	288	703	322	992	0.998991	0.057327	0.921544	0.0984893	1.04054	0.000438617
BSGatlas-gene-924	BSU_07560	pel	827993	829255	+	55593	60947	49129	81650	0.998991	0.010316	0.980866	0.0239835	1.00718	0.000438617
BSGatlas-gene-925	BSU_07570	yflS	829382	830818	+	547	360	379	509	0.998991	-0.086232	0.843416	-0.197526	0.94198	0.000438617
BSGatlas-gene-926	BSU_07580	citS	830945	832573	+	990	648	717	1095	0.998991	0.0665609	0.873984	0.1586	1.04722	0.000438617
BSGatlas-gene-927	BSU_07590	citT	832545	833225	+	168	51	66	89	0.998991	-0.481027	0.40413	-0.834268	0.716467	0.000438617
BSGatlas-gene-928	BSU_07600	yflP	833228	834187	+	302	192	143	294	0.998991	-0.30766	0.498195	-0.677333	0.807951	0.000438617
BSGatlas-gene-931	BSU_07630	nos	836653	837744	+	199	75	148	157	0.998991	0.199285	0.709732	0.372216	1.14813	0.000438617
BSGatlas-gene-933	BSU_07650	yflK	838077	838742	+	274	228	197	280	0.998991	-0.167654	0.710933	-0.370603	0.890289	0.000438617
BSGatlas-gene-938	BSU_07690	yflG	839735	840484	-	174	146	187	262	0.998991	0.39674	0.392598	0.854916	1.31653	0.000438617
BSGatlas-gene-939	BSU_07700	nagP	840656	842014	+	1585	977	858	1400	0.998991	-0.266934	0.521907	-0.640409	0.831084	0.000438617
BSGatlas-gene-940	BSU_07710	ltaS	842047	843996	-	2859	1512	1731	3520	0.998991	0.155884	0.714576	0.365717	1.1141	0.000438617
BSGatlas-gene-943	BSU_07750	yflA	844770	846185	+	740	688	345	1349	0.998991	-0.0366243	0.941649	-0.0731973	0.974933	0.000438617
BSGatlas-gene-948	BSU_07800	treP	850367	851779	+	182	87	93	218	0.998991	0.0862082	0.863785	0.171558	1.06158	0.000438617
BSGatlas-gene-950	BSU_07820	treR	853556	854272	+	310	101	101	306	0.998991	-0.141573	0.79568	-0.258942	0.90653	0.000438617
BSGatlas-gene-951	BSU_07830	hypO	854412	855077	+	139	106	137	227	0.998991	0.458884	0.329116	0.975896	1.37448	0.000438617
BSGatlas-gene-952	BSU_07840	yfkN	855114	859502	-	3753	4094	2296	3898	0.998991	-0.500655	0.246454	-1.15901	0.706786	0.000438617
BSGatlas-gene-953	BSU_07850	yfkM	859745	860263	+	502	532	234	888	0.998991	-0.175197	0.730285	-0.344746	0.885647	0.000438617
BSGatlas-gene-954	BSU_07860	yfkL	860303	861493	-	146	55	101	112	0.998991	0.117572	0.83147	0.212816	1.08491	0.000438617
BSGatlas-gene-956	BSU_07880	yfkJ	862004	862474	+	434	333	221	765	0.998991	0.12144	0.802539	0.250062	1.08782	0.000438617
BSGatlas-gene-957	BSU_07890	yfkI	862492	862812	+	122	130	66	218	0.998991	-0.0931064	0.861844	-0.174028	0.937502	0.000438617
BSGatlas-gene-958	BSU_07900	yfkH	862836	863663	+	442	411	204	813	0.998991	-0.0308507	0.95175	-0.0605091	0.978843	0.000438617
BSGatlas-gene-960	BSU_07910	yfkF	863862	865037	-	276	157	163	288	0.998991	-0.0327742	0.942868	-0.0716653	0.977539	0.000438617
BSGatlas-gene-961	BSU_07920	chaA	865205	866260	+	235	230	99	493	0.998991	0.0297456	0.957395	0.0534222	1.02083	0.000438617
BSGatlas-gene-963	BSU_07940	yfkC	867164	868006	-	157	71	114	254	0.998991	0.580816	0.248577	1.15381	1.49569	0.000438617
BSGatlas-gene-964	BSU_07955	yfkA	868007	869128	-	174	54	112	222	0.998991	0.497276	0.360459	0.914491	1.41155	0.000438617
BSGatlas-gene-969	BSU_08010	yfjP	872425	873288	+	128	109	77	119	0.998991	-0.38652	0.435924	-0.779094	0.764973	0.000438617
BSGatlas-gene-970	BSU_08020	yfjO	873402	874802	+	630	238	335	537	0.998991	-0.0226235	0.962262	-0.047315	0.984441	0.000438617
BSGatlas-gene-972	BSU_08030	yfjN	876426	877403	+	125	80	102	176	0.998991	0.338742	0.486691	0.695581	1.26465	0.000438617
BSGatlas-gene-973	BSU_08040	yfjM	877599	878051	+	69	80	80	80	0.998991	0.0352781	0.950217	0.0624338	1.02475	0.000438617
BSGatlas-gene-979	BSU_08100	acoR	883758	885575	+	766	364	329	647	0.998991	-0.302266	0.501146	-0.672687	0.810978	0.000438617
BSGatlas-gene-981	BSU_08120	yfjF	885844	886173	-	211	141	95	192	0.998991	-0.427348	0.363843	-0.908066	0.743627	0.000438617
BSGatlas-gene-982	BSU_08130	yfjE	886223	886681	-	131	152	109	222	0.998991	0.0299193	0.951939	0.060272	1.02096	0.000438617
BSGatlas-gene-983	BSU_08140	yfjD	886775	887332	-	135	177	116	215	0.998991	-0.10791	0.830504	-0.214055	0.927932	0.000438617
BSGatlas-gene-985	BSU_08150	yfjC	887364	888131	-	94	268	141	214	0.998991	-0.261883	0.666524	-0.430924	0.833999	0.000438617
BSGatlas-gene-986	BSU_08160	yfjB	888143	889366	-	222	581	287	220	0.998991	-0.763523	0.216579	-1.23567	0.589056	0.000438617
BSGatlas-gene-989	BSU_08190	glvR	891436	892200	+	323	318	324	736	0.998991	0.525991	0.244653	1.16343	1.43992	0.000438617
BSGatlas-gene-990	BSU_08200	malP	892215	893798	+	421	294	276	438	0.998991	-0.0962984	0.824342	-0.221963	0.93543	0.000438617
BSGatlas-gene-992	BSU_08220	yfiC	895619	897433	+	107	52	82	137	0.998991	0.394869	0.448808	0.757404	1.31482	0.000438617
BSGatlas-gene-993	BSU_08230	catD	897588	897992	+	187	118	115	176	0.998991	-0.145032	0.759509	-0.306126	0.904359	0.000438617
BSGatlas-gene-994	BSU_08240	catE	898010	898867	+	276	118	135	245	0.998991	-0.118512	0.808091	-0.24289	0.921137	0.000438617
BSGatlas-gene-996	BSU_08260	yfiG	900080	901528	+	397	152	204	298	0.998991	-0.143327	0.77048	-0.291747	0.905429	0.000438617
BSGatlas-gene-997	BSU_08270	yfiH	901555	902496	+	178	122	117	174	0.998991	-0.125053	0.791534	-0.264319	0.91697	0.000438617
BSGatlas-gene-998	BSU_08280	yfiI	902506	903687	+	710	284	348	435	0.998991	-0.331731	0.490126	-0.690108	0.794582	0.000438617
BSGatlas-gene-999	BSU_08290	lnrJ	903811	905013	+	251	126	130	270	0.998991	-0.0217045	0.963659	-0.0455624	0.985068	0.000438617
BSGatlas-gene-1000	BSU_08300	lnrK	905010	905672	+	529	298	358	708	0.998991	0.255393	0.559265	0.583934	1.19366	0.000438617
BSGatlas-gene-1010	BSU_08390	bstA	913924	914460	+	295	214	241	349	0.998991	0.131475	0.767634	0.295471	1.09541	0.000438617
BSGatlas-gene-1012	BSU_08410	yfiV	916124	916606	-	193	130	141	266	0.998991	0.211419	0.646675	0.458387	1.15783	0.000438617
BSGatlas-gene-1013	BSU_08425	mprF	916778	919348	+	1554	694	886	1895	0.998991	0.207351	0.644375	0.46159	1.15457	0.000438617
BSGatlas-gene-1015	BSU_08450	yfiZ	920474	921475	+	570	319	440	850	0.998991	0.431256	0.320731	0.992956	1.34841	0.000438617
BSGatlas-gene-1016	BSU_08460	yfhA	921472	922503	+	408	283	346	847	0.998991	0.615195	0.166053	1.385	1.53177	0.000438617
BSGatlas-gene-1017	BSU_08470	yfhB	922618	923499	+	1447	822	743	1134	0.998991	-0.336297	0.428201	-0.792273	0.792072	0.000438617
BSGatlas-gene-1018	BSU_08480	yfhC	923587	924171	+	3458	1904	1514	3534	0.998991	-0.225454	0.601377	-0.522421	0.855326	0.000438617
BSGatlas-gene-1022	BSU_08520	recX	925633	926427	+	153	118	71	178	0.998991	-0.306849	0.536262	-0.618475	0.808406	0.000438617
BSGatlas-gene-1023	BSU_08530	yfhH	926429	926743	+	127	164	76	196	0.998991	-0.345411	0.510689	-0.657766	0.787084	0.000438617
BSGatlas-gene-1025	BSU_08540	yfhI	926886	928079	+	222	156	104	398	0.998991	0.165779	0.749032	0.319916	1.12177	0.000438617
BSGatlas-gene-1027	BSU_08560	yfhJ	928389	928658	+	277	204	152	281	0.998991	-0.280054	0.533007	-0.623423	0.82356	0.000438617
BSGatlas-gene-1028	BSU_08570	yfhK	928803	929321	+	318	429	155	837	0.998991	0.0411361	0.943332	0.0710825	1.02892	0.000438617
BSGatlas-gene-1029	BSU_08580	yfhL	929406	929738	+	640	366	245	471	0.998991	-0.597583	0.172022	-1.36574	0.66086	0.000438617
BSGatlas-gene-1030	BSU_08590	yfhM	929725	930585	+	309	208	127	267	0.998991	-0.53286	0.241381	-1.17154	0.691183	0.000438617
BSGatlas-gene-1031	BSU_08600	csbB	930818	931807	+	299	244	171	359	0.998991	-0.197999	0.65964	-0.440411	0.871759	0.000438617
BSGatlas-gene-1032	BSU_08610	yfhO	931879	934464	+	162	78	72	190	0.998991	-0.0165226	0.974635	-0.0317957	0.988613	0.000438617
BSGatlas-gene-1033	BSU_08620	yfhP	934457	935440	-	200	103	114	410	0.998991	0.589379	0.26055	1.12509	1.5046	0.000438617
BSGatlas-gene-1034	BSU_08630	mutY	935656	936765	+	119	50	101	150	0.998991	0.539573	0.30571	1.02426	1.45354	0.000438617
BSGatlas-gene-1036	BSU_08650	fabL	937079	937831	+	288	209	274	548	0.998991	0.58449	0.183465	1.33016	1.49951	0.000438617
BSGatlas-gene-1040	BSU_08690	ygaD	939349	941091	+	365	271	187	418	0.998991	-0.23559	0.597884	-0.527445	0.849337	0.000438617
BSGatlas-gene-1042	BSU_08710	gsaB	942449	943738	-	504	362	254	648	0.998991	-0.124571	0.781165	-0.277801	0.917277	0.000438617
BSGatlas-gene-1043	BSU_08720	ygaF	943891	944364	+	222	180	196	245	0.998991	0.066644	0.886096	0.143246	1.04728	0.000438617
BSGatlas-gene-1044	BSU_08730	perR	944487	944924	+	1330	813	855	1772	0.998991	0.165118	0.695583	0.39129	1.12126	0.000438617
BSGatlas-gene-1045	BSU_08740	ygzB	944959	945312	-	234	164	127	189	0.998991	-0.416419	0.367776	-0.900648	0.749282	0.000438617
BSGatlas-gene-1046	BSU_08750	ygxA	945520	946404	+	412	386	400	502	0.998991	0.0932806	0.835889	0.207154	1.06679	0.000438617
BSGatlas-gene-1067	BSU_08760	spo0M	953373	954149	-	3885	2835	2274	3113	0.998991	-0.389287	0.348877	-0.936771	0.763507	0.000438617
BSGatlas-gene-1070	BSU_08780	ygaJ	954893	955585	+	256	198	129	271	0.998991	-0.339213	0.458287	-0.74167	0.790472	0.000438617
BSGatlas-gene-1072	BSU_08790	thiC	955895	957667	+	3968	4547	3909	10894	0.998991	0.542251	0.242147	1.16964	1.45624	0.000438617
BSGatlas-gene-1075	BSU_08820	katA	959535	960986	-	1193	453	511	746	0.998991	-0.400031	0.396835	-0.847287	0.757842	0.000438617
BSGatlas-gene-1083	BSU_08890	ygaO	966196	966669	-	92	81	67	128	0.998991	0.0200277	0.968808	0.039103	1.01398	0.000438617
BSGatlas-gene-1087	BSU_08910	queG	967935	969095	+	147	66	82	107	0.998991	-0.186222	0.72452	-0.352424	0.878904	0.000438617
BSGatlas-gene-1089	BSU_08930	cspR	970135	970617	+	132	74	99	146	0.998991	0.191626	0.700983	0.383994	1.14205	0.000438617
BSGatlas-gene-1091	BSU_08950	yhbE	971374	972087	+	118	116	81	102	0.998991	-0.446638	0.384366	-0.86988	0.733751	0.000438617
BSGatlas-gene-1092	BSU_08960	yhbF	972099	972806	+	212	129	107	184	0.998991	-0.322926	0.49254	-0.686275	0.799447	0.000438617
BSGatlas-gene-1102	BSU_09050	yhcE	980473	981234	+	270	220	217	410	0.998991	0.211644	0.633749	0.476457	1.15801	0.000438617
BSGatlas-gene-1104	BSU_09070	yhcG	981604	982302	+	115	124	59	160	0.998991	-0.360529	0.493037	-0.685487	0.778879	0.000438617
BSGatlas-gene-1105	BSU_09080	yhcH	982319	983236	+	73	168	74	155	0.998991	-0.345172	0.563489	-0.577666	0.787214	0.000438617
BSGatlas-gene-1106	BSU_09090	yhcI	983229	984170	+	226	168	139	314	0.998991	0.0364055	0.937168	0.0788293	1.02556	0.000438617
BSGatlas-gene-1108	BSU_09100	cspB	984262	984465	-	11790	11739	15529	20467	0.998991	0.513788	0.232689	1.19346	1.42779	0.000438617
BSGatlas-gene-1110	BSU_09120	dgcK	985734	986813	-	227	44	175	284	0.998991	0.781974	0.189163	1.31306	1.71948	0.000438617
BSGatlas-gene-1111	BSU_09130	tcyP	986986	988377	+	340	94	154	254	0.998991	-0.0962988	0.85865	-0.178093	0.93543	0.000438617
BSGatlas-gene-1121	BSU_09240	yhcW	997724	998386	+	192	73	92	139	0.998991	-0.220764	0.674547	-0.419915	0.858111	0.000438617
BSGatlas-gene-1122	BSU_09250	yhcX	998402	999943	+	438	274	346	513	0.998991	0.201916	0.643436	0.4629	1.15023	0.000438617
BSGatlas-gene-1124	BSU_09260	yhxA	1000364	1001716	+	3716	3392	2649	5067	0.998991	-0.0425956	0.918674	-0.102104	0.970907	0.000438617
BSGatlas-gene-1125	BSU_09270	glpP	1001744	1002322	+	387	375	238	718	0.998991	0.0809526	0.865323	0.169602	1.05772	0.000438617
BSGatlas-gene-1127	BSU_09280	glpF	1002501	1003325	+	1807	1347	1408	2215	0.998991	0.100235	0.807645	0.243465	1.07195	0.000438617
BSGatlas-gene-1128	BSU_09290	glpK	1003344	1004834	+	17226	7463	10585	16142	0.998991	0.0824627	0.852065	0.186484	1.05882	0.000438617
BSGatlas-gene-1131	BSU_09310	pgcA	1006774	1008519	+	2562	2660	1801	4113	0.998991	-0.0292894	0.94668	-0.0668768	0.979903	0.000438617
BSGatlas-gene-1132	BSU_09320	yhcY	1008668	1009807	+	196	160	98	186	0.998991	-0.470249	0.316279	-1.00213	0.72184	0.000438617
BSGatlas-gene-1133	BSU_09330	yhcZ	1009804	1010448	+	108	77	85	110	0.998991	0.0148268	0.976841	0.0290293	1.01033	0.000438617
BSGatlas-gene-1134	BSU_09340	yhdA	1010445	1010969	+	333	313	189	312	0.998991	-0.502608	0.263064	-1.11918	0.70583	0.000438617
BSGatlas-gene-1137	BSU_09370	lytF	1011792	1013258	-	3769	1593	1615	3075	0.998991	-0.265185	0.553581	-0.592403	0.832092	0.000438617
BSGatlas-gene-1138	BSU_09380	nsrR	1013411	1013851	-	437	173	247	383	0.998991	0.0181039	0.969952	0.037669	1.01263	0.000438617
BSGatlas-gene-1140	BSU_09390	ygxB	1013958	1015616	-	308	157	136	278	0.998991	-0.273236	0.560218	-0.582518	0.827462	0.000438617
BSGatlas-gene-1144	BSU_09420	lytE	1018998	1020002	+	2439	2044	1810	4708	0.998991	0.333398	0.443728	0.765913	1.25998	0.000438617
BSGatlas-gene-1146	BSU_09440	citA	1021057	1022157	+	105	73	112	104	0.998991	0.281758	0.598515	0.526537	1.21568	0.000438617
BSGatlas-gene-1148	BSU_09460	bcaP	1023350	1024747	+	2519	1868	1302	1864	0.998991	-0.551581	0.183782	-1.3292	0.682272	0.000438617
BSGatlas-gene-1149	BSU_09470	yhdH	1024865	1026220	+	491	219	348	641	0.998991	0.405484	0.376551	0.884268	1.32453	0.000438617
BSGatlas-gene-1152	BSU_09500	yhdK	1028233	1028523	-	254	304	202	340	0.998991	-0.208833	0.658167	-0.442445	0.865237	0.000438617
BSGatlas-gene-1153	BSU_09510	yhdL	1028511	1029587	-	475	413	332	471	0.998991	-0.243541	0.578419	-0.555696	0.84467	0.000438617
BSGatlas-gene-1155	BSU_09530	yhdN	1030265	1031260	+	705	483	263	1034	0.998991	-0.120862	0.808195	-0.242755	0.919638	0.000438617
BSGatlas-gene-1156	BSU_09540	plsC	1031395	1031994	+	1048	1266	920	1370	0.998991	-0.160807	0.721757	-0.356111	0.894525	0.000438617
BSGatlas-gene-1157	BSU_09550	mpfA	1032063	1033397	-	2026	737	736	1469	0.998991	-0.391003	0.407979	-0.827455	0.762599	0.000438617
BSGatlas-gene-1158	BSU_09560	yhdQ	1033458	1033889	-	741	438	285	640	0.998991	-0.488835	0.265731	-1.11295	0.7126	0.000438617
BSGatlas-gene-1159	BSU_09570	yhdR	1034046	1035227	+	252	321	323	549	0.998991	0.430147	0.362051	0.911463	1.34737	0.000438617
BSGatlas-gene-1161	BSU_09590	yhdT	1035554	1036939	+	2520	947	999	1720	0.998991	-0.391568	0.399004	-0.843401	0.762301	0.000438617
BSGatlas-gene-1164	BSU_09620	yhdW	1037688	1038419	-	162	101	99	177	0.998991	-0.0343667	0.942902	-0.0716233	0.97646	0.000438617
BSGatlas-gene-1167	BSU_09650	srtN	1040094	1040837	+	158	107	88	169	0.998991	-0.16965	0.724479	-0.352479	0.889058	0.000438617
BSGatlas-gene-1168	BSU_09660	yheN	1040861	1041709	-	231	71	180	286	0.998991	0.614727	0.244856	1.16294	1.53127	0.000438617
BSGatlas-gene-1169	BSU_09670	dat	1041994	1042842	+	2837	3739	2154	2865	0.998991	-0.523784	0.258191	-1.13068	0.695545	0.000438617
BSGatlas-gene-1171	BSU_09690	nhaX	1044373	1044873	-	195	209	78	403	0.998991	-0.0809284	0.887408	-0.141584	0.945449	0.000438617
BSGatlas-gene-1173	BSU_09700	bmrB	1045037	1045198	+	722	306	404	415	0.998991	-0.283797	0.562283	-0.579454	0.821426	0.000438617
BSGatlas-gene-1174	BSU_09710	bmrC	1045318	1047075	+	9996	4075	3956	5983	0.998991	-0.525567	0.243862	-1.16539	0.694686	0.000438617
BSGatlas-gene-1175	BSU_09720	bmrD	1047072	1049093	+	8338	3520	3073	5451	0.998991	-0.534629	0.22941	-1.20188	0.690336	0.000438617
BSGatlas-gene-1176	BSU_09730	yheG	1049142	1049762	-	137	62	103	111	0.998991	0.125674	0.81513	0.233813	1.09102	0.000438617
BSGatlas-gene-1182	BSU_09790	yheB	1053520	1054653	+	103	71	95	135	0.998991	0.328595	0.51312	0.653987	1.25579	0.000438617
BSGatlas-gene-1183	BSU_09800	yheA	1054746	1055099	+	238	273	302	587	0.998991	0.61034	0.187338	1.31849	1.52662	0.000438617
BSGatlas-gene-1187	BSU_09840	hemZ	1057680	1059185	+	154	116	145	338	0.998991	0.667144	0.156907	1.41555	1.58793	0.000438617
BSGatlas-gene-1191	BSU_09880	yhaR	1061491	1062258	+	1213	1002	956	1289	0.998991	-0.0627873	0.882535	-0.147757	0.957413	0.000438617
BSGatlas-gene-1193	BSU_09890	yhaQ	1062591	1063487	+	128	153	135	218	0.998991	0.171458	0.728706	0.346847	1.1262	0.000438617
BSGatlas-gene-1194	BSU_09900	yhaP	1063480	1064739	+	869	422	634	998	0.998991	0.286681	0.515354	0.650524	1.21983	0.000438617
BSGatlas-gene-1196	BSU_09920	sbcE	1066077	1068968	+	586	316	406	540	0.998991	0.0374145	0.933208	0.0838093	1.02627	0.000438617
BSGatlas-gene-1197	BSU_09930	yhaM	1069042	1069986	+	1153	716	662	1144	0.998991	-0.146001	0.727345	-0.348659	0.903752	0.000438617
BSGatlas-gene-1199	BSU_09950	prsA	1070364	1071242	-	1039	1331	1389	2517	0.998991	0.530836	0.243166	1.16711	1.44477	0.000438617
BSGatlas-gene-1205	BSU_09990	scoC	1073106	1073717	-	735	1094	688	796	0.998991	-0.422098	0.393976	-0.852429	0.746338	0.000438617
BSGatlas-gene-1206	BSU_10000	yhaH	1073895	1074251	-	2673	2126	1518	2477	0.998991	-0.378987	0.356272	-0.922492	0.768977	0.000438617
BSGatlas-gene-1208	BSU_10010	trpP	1074646	1075164	-	968	519	712	1633	0.998991	0.524865	0.231649	1.19612	1.4388	0.000438617
BSGatlas-gene-1209	BSU_10020	serC	1075289	1076368	-	1839	1642	1487	2577	0.998991	0.0838046	0.840623	0.201097	1.05981	0.000438617
BSGatlas-gene-1210	BSU_10030	hit	1076515	1076952	-	212	358	249	477	0.998991	0.12044	0.814541	0.234571	1.08707	0.000438617
BSGatlas-gene-1212	BSU_10040	ecsA	1077440	1078183	+	181	286	205	234	0.998991	-0.213456	0.685468	-0.405013	0.862469	0.000438617
BSGatlas-gene-1213	BSU_10050	ecsB	1078176	1079402	+	454	404	315	618	0.998991	-0.0407247	0.925572	-0.0934172	0.972166	0.000438617
BSGatlas-gene-1214	BSU_10060	ecsC	1079422	1080132	+	273	147	185	337	0.998991	0.22242	0.627802	0.484823	1.16669	0.000438617
BSGatlas-gene-1218	BSU_10100	hmoB	1083229	1083729	-	767	964	827	1267	0.998991	0.119058	0.7945	0.260471	1.08603	0.000438617
BSGatlas-gene-1219	BSU_10110	pbpF	1083851	1085995	+	168	62	98	157	0.998991	0.117922	0.823675	0.222821	1.08517	0.000438617
BSGatlas-gene-1220	BSU_10120	hemE	1086117	1087178	+	592	461	489	663	0.998991	0.0529795	0.902326	0.122724	1.03741	0.000438617
BSGatlas-gene-1221	BSU_10130	hemH	1087250	1088182	+	520	846	648	1245	0.998991	0.243857	0.621611	0.493569	1.18415	0.000438617
BSGatlas-gene-1222	BSU_10140	hemY	1088197	1089609	+	668	659	447	1447	0.998991	0.252052	0.597874	0.527461	1.1909	0.000438617
BSGatlas-gene-1223	BSU_10150	yhgD	1089755	1090330	+	104	72	79	141	0.998991	0.206842	0.679959	0.412518	1.15416	0.000438617
BSGatlas-gene-1224	BSU_10160	yhgE	1090401	1092728	+	402	164	250	397	0.998991	0.156846	0.742338	0.328759	1.11485	0.000438617
BSGatlas-gene-1225	BSU_10170	fabHB	1092770	1093747	-	803	768	673	773	0.998991	-0.18832	0.675747	-0.418274	0.877627	0.000438617
BSGatlas-gene-1226	BSU_10180	yhfC	1093874	1094650	+	167	95	84	146	0.998991	-0.277019	0.571813	-0.565383	0.825294	0.000438617
BSGatlas-gene-1228	BSU_10200	yhfE	1095063	1096103	+	761	1123	1238	1752	0.998991	0.508136	0.2891	1.0601	1.42221	0.000438617
BSGatlas-gene-1229	BSU_10210	yhfF	1096116	1096523	+	469	367	317	474	0.998991	-0.175943	0.684519	-0.406304	0.885189	0.000438617
BSGatlas-gene-1230	BSU_10220	gltT	1096560	1097849	-	4325	2953	2372	4701	0.998991	-0.174521	0.670639	-0.425271	0.886062	0.000438617
BSGatlas-gene-1232	BSU_10240	yhfI	1098412	1099146	+	189	290	174	274	0.998991	-0.278165	0.584619	-0.54665	0.824639	0.000438617
BSGatlas-gene-1233	BSU_10250	lplJ	1099159	1100154	+	629	460	414	703	0.998991	-0.0755427	0.858267	-0.178581	0.948985	0.000438617
BSGatlas-gene-1234	BSU_10260	yhfK	1100219	1100863	+	493	420	459	592	0.998991	0.125512	0.775566	0.285102	1.09089	0.000438617
BSGatlas-gene-1235	BSU_10270	lcfB	1100980	1102521	+	299	199	164	256	0.998991	-0.331925	0.460879	-0.737401	0.794476	0.000438617
BSGatlas-gene-1237	BSU_10290	yhfN	1103104	1104384	+	232	114	94	141	0.998991	-0.604889	0.218188	-1.23136	0.657522	0.000438617
BSGatlas-gene-1240	BSU_10320	yhfP	1106524	1107516	+	920	548	835	1271	0.998991	0.453014	0.284626	1.06999	1.3689	0.000438617
BSGatlas-gene-1241	BSU_10330	yhfQ	1107733	1108704	+	4767	3320	4142	8849	0.998991	0.534241	0.196164	1.29256	1.44818	0.000438617
BSGatlas-gene-1242	BSU_10340	yhfR	1108736	1109317	-	657	336	408	551	0.998991	-0.078543	0.861006	-0.175094	0.947014	0.000438617
BSGatlas-gene-1243	BSU_10350	yhfS	1109388	1110482	-	627	777	561	1473	0.998991	0.281797	0.552758	0.593632	1.21571	0.000438617
BSGatlas-gene-1244	BSU_10360	yhfT	1110479	1111918	-	1812	1106	1169	1646	0.998991	-0.107	0.799542	-0.25394	0.928517	0.000438617
BSGatlas-gene-1245	BSU_10370	yhfU	1111925	1112485	-	766	754	631	1115	0.998991	0.0455226	0.915879	0.105626	1.03206	0.000438617
BSGatlas-gene-1246	BSU_10380	hemAT	1112620	1113918	-	1379	1185	1035	2029	0.998991	0.098818	0.813492	0.235923	1.0709	0.000438617
BSGatlas-gene-1250	BSU_10420	comK	1117109	1117687	+	130	134	120	147	0.998991	-0.0746205	0.881782	-0.148711	0.949592	0.000438617
BSGatlas-gene-1259	BSU_10500	yhjG	1122862	1124361	+	134	87	98	148	0.998991	0.0762668	0.876255	0.155719	1.05429	0.000438617
BSGatlas-gene-1272	BSU_10620	addB	1136320	1139820	+	745	445	380	825	0.998991	-0.116152	0.789063	-0.267528	0.922646	0.000438617
BSGatlas-gene-1273	BSU_10630	addA	1139807	1143505	+	1598	902	947	1962	0.998991	0.0990687	0.815888	0.232837	1.07108	0.000438617
BSGatlas-gene-1274	BSU_10640	sbcD	1143577	1144752	+	429	382	361	675	0.998991	0.200383	0.644294	0.461703	1.149	0.000438617
BSGatlas-gene-1275	BSU_10650	sbcC	1144749	1148141	+	1562	825	897	1903	0.998991	0.113815	0.792223	0.263425	1.08209	0.000438617
BSGatlas-gene-1276	BSU_10660	hlpB	1148155	1148457	+	174	59	98	137	0.998991	0.0143521	0.978969	0.026362	1.01	0.000438617
BSGatlas-gene-1286	BSU_10750	yisK	1152244	1153149	+	1049	1583	840	1194	0.998991	-0.533676	0.268955	-1.10547	0.690793	0.000438617
BSGatlas-gene-1287	BSU_10760	yisL	1153265	1153621	+	490	691	559	1124	0.998991	0.2915	0.540598	0.61191	1.22391	0.000438617
BSGatlas-gene-1288	BSU_10770	wprA	1153789	1156473	+	2232	3744	2989	7017	0.998991	0.475601	0.340428	0.95332	1.3905	0.000438617
BSGatlas-gene-1294	BSU_10830	yisR	1162267	1163130	+	260	194	115	250	0.998991	-0.473004	0.304579	-1.02666	0.720463	0.000438617
BSGatlas-gene-1295	BSU_10840	iolQ	1163148	1164161	+	262	182	123	366	0.998991	-0.0642488	0.894288	-0.13288	0.956443	0.000438617
BSGatlas-gene-1296	BSU_10850	iolX	1164370	1165398	+	101	126	75	148	0.998991	-0.223108	0.668688	-0.427949	0.856718	0.000438617
BSGatlas-gene-1297	BSU_10860	bstC	1165449	1165958	-	346	239	187	277	0.998991	-0.414852	0.35219	-0.930349	0.750097	0.000438617
BSGatlas-gene-1300	BSU_10890	yisX	1168199	1168837	-	379	521	256	632	0.998991	-0.272064	0.579295	-0.554415	0.828134	0.000438617
BSGatlas-gene-1310	BSU_10990	yitH	1177365	1178213	-	370	144	182	318	0.998991	-0.0892165	0.854933	-0.182828	0.940033	0.000438617
BSGatlas-gene-1311	BSU_11000	yitI	1178218	1178667	-	91	114	54	145	0.998991	-0.291692	0.593482	-0.533797	0.816943	0.000438617
BSGatlas-gene-1315	BSU_11030	yitL	1181499	1182395	+	114	99	121	172	0.998991	0.361427	0.459348	0.739921	1.2847	0.000438617
BSGatlas-gene-1323	BSU_11110	yitS	1187700	1188551	-	1052	537	934	998	0.998991	0.299952	0.51467	0.651583	1.2311	0.000438617
BSGatlas-gene-1324	BSU_11120	yitT	1188689	1189531	+	233	119	121	248	0.998991	-0.0385872	0.935662	-0.0807236	0.973608	0.000438617
BSGatlas-gene-1325	BSU_11130	ipi	1189646	1190005	+	358	498	287	323	0.998991	-0.597105	0.232535	-1.19385	0.661079	0.000438617
BSGatlas-gene-1327	BSU_11140	yitU	1190490	1191302	-	243	128	144	189	0.998991	-0.184786	0.70044	-0.384726	0.87978	0.000438617
BSGatlas-gene-1328	BSU_11150	yitV	1191423	1192190	+	187	188	191	240	0.998991	0.108634	0.820046	0.227485	1.07821	0.000438617
BSGatlas-gene-1329	BSU_11160	yitW	1192254	1192562	+	268	250	221	360	0.998991	0.0333266	0.940969	0.0740514	1.02337	0.000438617
BSGatlas-gene-1331	BSU_11180	yitZ	1194333	1194827	+	196	89	104	265	0.998991	0.240411	0.635053	0.474627	1.18133	0.000438617
BSGatlas-gene-1340	BSU_11270	yjzD	1204731	1204916	-	730	1003	1022	1154	0.998991	0.221716	0.647805	0.456813	1.16612	0.000438617
BSGatlas-gene-1345	BSU_11310	comZ	1207597	1207788	+	113	134	119	216	0.998991	0.262042	0.599177	0.525585	1.19917	0.000438617
BSGatlas-gene-1347	BSU_11330	fabHA	1208222	1209160	+	1972	1409	1150	1719	0.998991	-0.321896	0.436612	-0.777926	0.800018	0.000438617
BSGatlas-gene-1348	BSU_11340	fabF	1209183	1210424	+	5122	3008	3552	5337	0.998991	0.0657728	0.87424	0.158275	1.04665	0.000438617
BSGatlas-gene-1350	BSU_11360	appD	1211477	1212463	+	1955	2312	1525	1590	0.998991	-0.528529	0.26275	-1.11991	0.693261	0.000438617
BSGatlas-gene-1352	BSU_11381	appA/1	1213537	1214001	+	7689	4072	3959	4009	0.998991	-0.536395	0.239138	-1.17714	0.689491	0.000438617
BSGatlas-gene-1353	BSU_11382	appA/2	1214001	1215167	+	6014	1844	2495	2865	0.998991	-0.494395	0.328549	-0.977041	0.709859	0.000438617
BSGatlas-gene-1354	BSU_11390	appB	1215243	1216193	+	7005	7184	4255	6328	0.998991	-0.54967	0.198353	-1.28626	0.683176	0.000438617
BSGatlas-gene-1357	BSU_11420	trpS	1218113	1219105	-	1050	543	891	1337	0.998991	0.435024	0.315241	1.00429	1.35193	0.000438617
BSGatlas-gene-1360	BSU_11430	oppA	1219849	1221486	+	8709	9175	12258	15863	0.998991	0.550288	0.208116	1.25876	1.46438	0.000438617
BSGatlas-gene-1361	BSU_11440	oppB	1221594	1222529	+	1607	2456	1444	2267	0.998991	-0.313214	0.513167	-0.653914	0.804847	0.000438617
BSGatlas-gene-1362	BSU_11450	oppC	1222533	1223450	+	1845	1628	1424	2444	0.998991	0.0190556	0.963478	0.045789	1.0133	0.000438617
BSGatlas-gene-1363	BSU_11460	oppD	1223455	1224531	+	3299	2497	2346	4165	0.998991	0.0431253	0.91582	0.1057	1.03034	0.000438617
BSGatlas-gene-1364	BSU_11470	oppF	1224533	1225450	+	1591	661	847	1837	0.998991	0.158659	0.729349	0.345991	1.11625	0.000438617
BSGatlas-gene-1366	BSU_11490	yjbC	1226938	1227516	+	122	138	66	196	0.998991	-0.24438	0.644465	-0.461465	0.844178	0.000438617
BSGatlas-gene-1367	BSU_11500	spx	1227697	1228092	+	1584	1909	1883	2408	0.998991	0.180845	0.691725	0.396516	1.13355	0.000438617
BSGatlas-gene-1370	BSU_11520	mecA	1229068	1229724	+	3593	2385	3015	3875	0.998991	0.157973	0.707512	0.375199	1.11572	0.000438617
BSGatlas-gene-1373	BSU_11540	pepF	1231083	1233095	+	1878	1977	1426	2116	0.998991	-0.251394	0.561992	-0.579886	0.840085	0.000438617
BSGatlas-gene-1376	BSU_11550	yjbH	1233614	1234513	-	114	84	47	129	0.998991	-0.36233	0.492901	-0.685702	0.777907	0.000438617
BSGatlas-gene-1379	BSU_11570	cwlQ	1235163	1235708	-	4656	2575	2518	7914	0.998991	0.338732	0.463295	0.733432	1.26464	0.000438617
BSGatlas-gene-1381	BSU_11590	yjbL	1236609	1236977	+	139	217	151	267	0.998991	0.0275689	0.957471	0.0533276	1.01929	0.000438617
BSGatlas-gene-1383	BSU_11610	nadF	1237660	1238460	+	585	349	422	581	0.998991	0.0536862	0.90226	0.122806	1.03791	0.000438617
BSGatlas-gene-1384	BSU_11620	yjbO	1238523	1239374	+	2188	1357	1705	2651	0.998991	0.221183	0.593458	0.533832	1.16569	0.000438617
BSGatlas-gene-1386	BSU_11640	cpaA	1240356	1242200	+	223	139	198	318	0.998991	0.427196	0.346634	0.941139	1.34462	0.000438617
BSGatlas-gene-1388	BSU_11650	tenA	1242449	1243159	+	764	880	519	1216	0.998991	-0.14687	0.748281	-0.320906	0.903208	0.000438617
BSGatlas-gene-1389	BSU_11660	tenI	1243134	1243751	+	1296	795	581	1449	0.998991	-0.204837	0.639321	-0.468648	0.867637	0.000438617
BSGatlas-gene-1390	BSU_11670	thiO	1243735	1244844	+	4564	3354	2311	6504	0.998991	-0.0498223	0.909854	-0.113223	0.966055	0.000438617
BSGatlas-gene-1391	BSU_11680	thiS	1244844	1245044	+	413	736	305	1028	0.998991	-0.119067	0.827358	-0.218092	0.920783	0.000438617
BSGatlas-gene-1392	BSU_11690	thiG	1245041	1245811	+	7528	7610	5711	14056	0.998991	0.165568	0.706269	0.376871	1.12161	0.000438617
BSGatlas-gene-1393	BSU_11700	thiF	1245808	1246818	+	6637	3898	3516	9330	0.998991	0.117638	0.788127	0.268744	1.08496	0.000438617
BSGatlas-gene-1394	BSU_11710	thiD	1246837	1247652	+	4678	4367	3481	8474	0.998991	0.194524	0.653199	0.449322	1.14435	0.000438617
BSGatlas-gene-1395	BSU_11720	fabI	1247788	1248564	+	2620	3592	2406	4161	0.998991	-0.108941	0.81323	-0.236261	0.927268	0.000438617
BSGatlas-gene-1410	BSU_11839	yjzE	1256109	1256363	+	160	305	129	339	0.998991	-0.286736	0.604368	-0.518129	0.819754	0.000438617
BSGatlas-gene-1411	BSU_11840	yjcF	1256436	1256858	-	1381	579	736	1397	0.998991	0.0511364	0.910289	0.112674	1.03608	0.000438617
BSGatlas-gene-1412	BSU_11850	yjcG	1256862	1257377	-	1083	1546	1277	1925	0.998991	0.117498	0.803206	0.2492	1.08485	0.000438617
BSGatlas-gene-1413	BSU_11860	yjcH	1257414	1258136	-	431	395	348	419	0.998991	-0.180192	0.691191	-0.397239	0.882586	0.000438617
BSGatlas-gene-1415	BSU_11870	metI	1258492	1259613	+	512	717	356	621	0.998991	-0.523274	0.272043	-1.09837	0.695791	0.000438617
BSGatlas-gene-1416	BSU_11880	metC	1259606	1260778	+	1032	1124	663	1118	0.998991	-0.433266	0.323286	-0.987728	0.740583	0.000438617
BSGatlas-gene-1417	BSU_11890	yjcK	1260811	1261356	-	219	252	158	177	0.998991	-0.57868	0.244585	-1.1636	0.669576	0.000438617
BSGatlas-gene-1420	BSU_11910	yjcM	1263702	1264931	-	339	885	509	1148	0.998991	0.134406	0.814249	0.234949	1.09764	0.000438617
BSGatlas-gene-1421	BSU_11920	yjcN	1265057	1265377	+	120	148	107	118	0.998991	-0.344422	0.514533	-0.651795	0.787623	0.000438617
BSGatlas-gene-1425	BSU_11940	yjcP	1266614	1267117	+	112	114	138	288	0.998991	0.729015	0.132609	1.50389	1.65751	0.000438617
BSGatlas-gene-1426	BSU_11950	yjcQ	1267129	1267413	+	257	354	270	376	0.998991	-0.0666409	0.891713	-0.136137	0.954859	0.000438617
BSGatlas-gene-1429	BSU_11980	yjdA	1268829	1269584	+	107	162	80	178	0.998991	-0.300432	0.576357	-0.558714	0.812009	0.000438617
BSGatlas-gene-1430	BSU_11990	yjdB	1269733	1270080	-	126	420	190	384	0.998991	-0.22873	0.712207	-0.368894	0.853386	0.000438617
BSGatlas-gene-1432	BSU_12010	manP	1272725	1274677	+	81	79	58	116	0.998991	-0.0503299	0.92394	-0.0954717	0.965715	0.000438617
BSGatlas-gene-1438	BSU_12060	yjdI	1277686	1278165	+	101	99	73	141	0.998991	-0.0690906	0.891717	-0.136133	0.953239	0.000438617
BSGatlas-gene-1442	BSU_12080	ctaO	1279514	1280503	-	198	111	128	148	0.998991	-0.175835	0.722303	-0.355382	0.885255	0.000438617
BSGatlas-gene-1446	BSU_12110	yjfA	1282571	1283044	-	390	109	125	289	0.998991	-0.337864	0.534834	-0.620643	0.791212	0.000438617
BSGatlas-gene-1447	BSU_12120	yjfB	1283169	1283336	-	142	140	129	302	0.998991	0.409435	0.397338	0.846386	1.32817	0.000438617
BSGatlas-gene-1451	BSU_12160	yjgC	1285591	1288548	+	258	182	133	295	0.998991	-0.195599	0.670254	-0.4258	0.87321	0.000438617
BSGatlas-gene-1453	BSU_12180	yjhA	1289298	1289939	+	449	1234	1151	979	0.998991	0.217826	0.718162	0.360916	1.16298	0.000438617
BSGatlas-gene-1454	BSU_12190	yjhB	1290018	1290644	+	480	518	407	552	0.998991	-0.172243	0.704248	-0.379593	0.887462	0.000438617
BSGatlas-gene-1456	BSU_12210	yjiB	1291344	1292534	+	75	124	52	87	0.998991	-0.715921	0.211689	-1.24894	0.608816	0.000438617
BSGatlas-gene-1457	BSU_12220	yjiC	1292557	1293735	+	164	211	112	159	0.998991	-0.611974	0.225214	-1.21278	0.654301	0.000438617
BSGatlas-gene-1459	BSU_12230	yjjA	1294138	1294950	+	289	417	289	472	0.998991	-0.074169	0.879167	-0.152026	0.949889	0.000438617
BSGatlas-gene-1462	BSU_12260	yjlA	1296620	1297594	-	164	200	171	195	0.998991	-0.0880492	0.861634	-0.174294	0.940794	0.000438617
BSGatlas-gene-1464	BSU_12280	yjlC	1298612	1299034	+	549	405	483	1095	0.998991	0.559607	0.195254	1.29519	1.47387	0.000438617
BSGatlas-gene-1465	BSU_12290	ndh	1299074	1300252	+	5459	3475	5149	9396	0.998991	0.593533	0.146353	1.45253	1.50894	0.000438617
BSGatlas-gene-1473	BSU_12370	exuR	1308802	1309803	+	216	140	147	176	0.998991	-0.174998	0.714442	-0.365897	0.885769	0.000438617
BSGatlas-gene-1477	BSU_12410	bstD	1313840	1314304	-	118	152	142	328	0.998991	0.569519	0.259363	1.1279	1.48403	0.000438617
BSGatlas-gene-1478	BSU_12420	yjoB	1314453	1315724	+	269	98	99	167	0.998991	-0.501645	0.331393	-0.971311	0.706301	0.000438617
BSGatlas-gene-1481	BSU_12450	yjpA	1317157	1317414	-	713	706	802	1047	0.998991	0.284703	0.518858	0.645108	1.21816	0.000438617
BSGatlas-gene-1482	BSU_12460	xlyB	1317535	1318488	+	69	76	66	105	0.998991	0.0933504	0.862093	0.173711	1.06684	0.000438617
BSGatlas-gene-1487	BSU_12510	xre	1321329	1321670	-	246	86	87	165	0.998991	-0.452294	0.390678	-0.858388	0.73088	0.000438617
BSGatlas-gene-1497	BSU_12590	xkdE	1327195	1328682	+	169	161	110	214	0.998991	-0.192606	0.685532	-0.404925	0.875024	0.000438617
BSGatlas-gene-1498	BSU_12600	xkdF	1328702	1329529	+	174	254	188	274	0.998991	-0.0511902	0.919268	-0.101356	0.96514	0.000438617
BSGatlas-gene-1499	BSU_12610	xkdG	1329555	1330490	+	180	240	145	348	0.998991	-0.0108335	0.982801	-0.0215575	0.992519	0.000438617
BSGatlas-gene-1500	BSU_12619	ykzL	1330512	1330895	+	68	82	59	122	0.998991	0.0710698	0.896148	0.130529	1.0505	0.000438617
BSGatlas-gene-1503	BSU_12640	xkdJ	1331743	1332183	+	187	143	152	207	0.998991	0.0448182	0.923734	0.0957318	1.03155	0.000438617
BSGatlas-gene-1505	BSU_12650	xkdK	1332402	1333802	+	273	486	235	439	0.998991	-0.40138	0.439052	-0.773795	0.757134	0.000438617
BSGatlas-gene-1509	BSU_12680	xkdO	1334966	1338964	+	254	66	219	156	0.998991	0.382402	0.529037	0.629476	1.30351	0.000438617
BSGatlas-gene-1514	BSU_12730	xkdT	1341350	1342396	+	112	63	68	106	0.998991	-0.0777803	0.880898	-0.149831	0.947514	0.000438617
BSGatlas-gene-1517	BSU_12750	xkdV	1343230	1345293	+	86	91	59	152	0.998991	0.0302347	0.954805	0.056674	1.02118	0.000438617
BSGatlas-gene-1520	BSU_12780	xepA	1345839	1346678	+	166	224	113	233	0.998991	-0.388726	0.440847	-0.770765	0.763804	0.000438617
BSGatlas-gene-1523	BSU_12810	xlyA	1347289	1348182	+	163	173	144	212	0.998991	-0.0444801	0.926285	-0.0925195	0.969639	0.000438617
BSGatlas-gene-1527	BSU_12840	pit	1349468	1350469	-	153	132	161	301	0.998991	0.548977	0.236378	1.18409	1.46305	0.000438617
BSGatlas-gene-1528	BSU_12850	ykaA	1350482	1351099	-	232	141	233	309	0.998991	0.493673	0.283775	1.07188	1.40803	0.000438617
BSGatlas-gene-1529	BSU_12860	steT	1351375	1352691	-	853	220	464	1396	0.998991	0.686951	0.211628	1.2491	1.60988	0.000438617
BSGatlas-gene-1530	BSU_12870	mhqA	1353080	1354030	+	112	97	90	93	0.998991	-0.233762	0.657161	-0.443837	0.850415	0.000438617
BSGatlas-gene-1535	BSU_12900	htrA	1357936	1359285	-	598	485	554	861	0.998991	0.278394	0.511874	0.655922	1.21284	0.000438617
BSGatlas-gene-1536	BSU_12910	proG	1359454	1360272	+	124	119	117	151	0.998991	0.0488799	0.921581	0.0984427	1.03446	0.000438617
BSGatlas-gene-1546	BSU_13010	ykgB	1369876	1370925	-	1084	678	909	1545	0.998991	0.383698	0.35758	0.919987	1.30468	0.000438617
BSGatlas-gene-1559	BSU_13120	proB	1378496	1379593	+	478	362	258	402	0.998991	-0.448137	0.3009	-1.03451	0.732989	0.000438617
BSGatlas-gene-1562	BSU_13150	ohrR	1381434	1381877	-	98	93	76	118	0.998991	-0.102335	0.841033	-0.200573	0.931524	0.000438617
BSGatlas-gene-1563	BSU_13160	ohrB	1382020	1382430	+	702	942	427	2094	0.998991	0.259123	0.641	0.466301	1.19675	0.000438617
BSGatlas-gene-1566	BSU_13180	metE	1383320	1385608	-	902	1115	653	1110	0.998991	-0.367858	0.417425	-0.810897	0.774932	0.000438617
BSGatlas-gene-1569	BSU_13200	rsbRB	1387206	1388039	+	742	598	685	1108	0.998991	0.305893	0.466383	0.728378	1.23618	0.000438617
BSGatlas-gene-1570	BSU_13210	thiX	1388070	1388834	-	681	347	318	996	0.998991	0.174783	0.715577	0.364377	1.12879	0.000438617
BSGatlas-gene-1571	BSU_13220	thiW	1388809	1390452	-	1439	787	877	2085	0.998991	0.27122	0.535211	0.620071	1.20683	0.000438617
BSGatlas-gene-1572	BSU_13230	thiV	1390439	1391038	-	733	731	573	1578	0.998991	0.319063	0.486467	0.695939	1.24752	0.000438617
BSGatlas-gene-1573	BSU_13240	thiU	1391040	1391642	-	190	185	155	333	0.998991	0.193132	0.68012	0.412299	1.14324	0.000438617
BSGatlas-gene-1578	BSU_13280	ykoJ	1394776	1395288	+	273	360	344	529	0.998991	0.30296	0.524845	0.635894	1.23367	0.000438617
BSGatlas-gene-1581	BSU_13300	mgtE	1396013	1397368	+	1205	670	680	1248	0.998991	-0.0550914	0.896961	-0.129501	0.962533	0.000438617
BSGatlas-gene-1585	BSU_13340	ykoM	1398496	1398960	+	1100	1457	833	1112	0.998991	-0.529919	0.257849	-1.13149	0.692593	0.000438617
BSGatlas-gene-1596	BSU_13440	ykoY	1410654	1411628	+	915	291	547	572	0.998991	-0.0379285	0.941713	-0.0731166	0.974053	0.000438617
BSGatlas-gene-1597	BSU_13450	sigI	1411892	1412647	+	114	218	168	298	0.998991	0.263766	0.627733	0.48492	1.20061	0.000438617
BSGatlas-gene-1598	BSU_13460	rsgI	1412644	1413789	+	133	175	151	261	0.998991	0.238826	0.631879	0.479084	1.18003	0.000438617
BSGatlas-gene-1601	BSU_13490	htpX	1414997	1415893	+	1212	718	789	1542	0.998991	0.158111	0.707882	0.374702	1.11582	0.000438617
BSGatlas-gene-1602	BSU_13500	ktrD	1416067	1417416	+	205	74	162	285	0.998991	0.634786	0.213196	1.24483	1.55271	0.000438617
BSGatlas-gene-1605	BSU_13520	ykrP	1417938	1418960	-	494	251	224	633	0.998991	0.0403367	0.932358	0.0848782	1.02835	0.000438617
BSGatlas-gene-1606	BSU_13530	kinE	1419213	1421429	+	709	916	449	700	0.998991	-0.662245	0.153268	-1.42808	0.631894	0.000438617
BSGatlas-gene-1607	BSU_13540	ogt	1421426	1421923	+	620	454	276	656	0.998991	-0.377946	0.389633	-0.860283	0.769532	0.000438617
BSGatlas-gene-1608	BSU_13545		1422013	1422138	+	124	63	58	80	0.998991	-0.476102	0.374	-0.889006	0.718918	0.000438617
BSGatlas-gene-1609	BSU_13550	mtnA	1422172	1423233	-	24893	17819	11308	19857	0.998991	-0.570758	0.158333	-1.4107	0.673263	0.000438617
BSGatlas-gene-1610	BSU_13560	mtnK	1423241	1424434	-	21718	22251	15393	24741	0.998991	-0.273238	0.519132	-0.644684	0.827461	0.000438617
BSGatlas-gene-1612	BSU_13570	mtnU	1424767	1425546	-	1150	2114	1035	1396	0.998991	-0.597747	0.243665	-1.16587	0.660785	0.000438617
BSGatlas-gene-1613	BSU_13580	mtnE	1425641	1426837	+	1320	1344	993	1428	0.998991	-0.257245	0.55334	-0.592763	0.836684	0.000438617
BSGatlas-gene-1615	BSU_13590	mtnW	1427061	1428278	+	1074	1213	683	1051	0.998991	-0.543743	0.22064	-1.22483	0.685989	0.000438617
BSGatlas-gene-1617	BSU_13610	mtnB	1428940	1429569	+	404	449	248	442	0.998991	-0.475551	0.296248	-1.04451	0.719192	0.000438617
BSGatlas-gene-1618	BSU_13620	mtnD	1429584	1430120	+	536	880	552	774	0.998991	-0.262735	0.599147	-0.525627	0.833506	0.000438617
BSGatlas-gene-1619	BSU_13630	ykvA	1430161	1430481	-	243	158	163	248	0.998991	-0.0433951	0.924298	-0.0950214	0.970369	0.000438617
BSGatlas-gene-1620	BSU_13640	spo0E	1430684	1430941	+	479	1204	494	625	0.998991	-0.779132	0.170276	-1.37132	0.582717	0.000438617
BSGatlas-gene-1622	BSU_13660	kinD	1431486	1433006	-	1064	500	490	753	0.998991	-0.374672	0.400115	-0.841416	0.771281	0.000438617
BSGatlas-gene-1623	BSU_13670	mhqR	1433199	1433636	+	131	65	81	169	0.998991	0.243634	0.633526	0.476769	1.18397	0.000438617
BSGatlas-gene-1624	BSU_13680	motB	1433676	1434461	-	2277	640	880	2716	0.998991	0.184127	0.730607	0.344318	1.13613	0.000438617
BSGatlas-gene-1625	BSU_13690	motA	1434433	1435245	-	7774	4146	4290	12175	0.998991	0.296983	0.510077	0.658717	1.22857	0.000438617
BSGatlas-gene-1632	BSU_13750	queF	1441291	1441788	+	87	83	84	171	0.998991	0.412279	0.415993	0.813392	1.33079	0.000438617
BSGatlas-gene-1642	BSU_13810	ykvS	1447662	1447847	-	91	184	97	107	0.998991	-0.574426	0.328646	-0.976845	0.671554	0.000438617
BSGatlas-gene-1648	BSU_13850	pfeT	1451371	1453284	+	599	226	190	385	0.998991	-0.593243	0.222343	-1.22032	0.662851	0.000438617
BSGatlas-gene-1649	BSU_13860	papB	1453691	1454782	+	847	827	893	1730	0.998991	0.477061	0.266599	1.11093	1.3919	0.000438617
BSGatlas-gene-1652	BSU_13880	glcT	1456092	1456958	+	168	98	126	195	0.998991	0.200343	0.675074	0.419195	1.14897	0.000438617
BSGatlas-gene-1654	BSU_13890	ptsG	1457187	1459286	+	339	86	271	409	0.998991	0.694982	0.202192	1.27533	1.61886	0.000438617
BSGatlas-gene-1656	BSU_13910	ptsI	1459650	1461362	+	5224	2220	3913	8862	0.998991	0.674516	0.13632	1.48964	1.59606	0.000438617
BSGatlas-gene-1660	BSU_13950	mcpC	1463628	1465595	+	4086	2627	3590	6119	0.998991	0.434594	0.287436	1.06376	1.35153	0.000438617
BSGatlas-gene-1662	BSU_13970	ykwD	1466638	1467411	-	61	56	83	130	0.998991	0.742994	0.157316	1.41416	1.67365	0.000438617
BSGatlas-gene-1664	BSU_13980	pbpH	1467748	1469862	+	231	211	186	238	0.998991	-0.145004	0.756295	-0.31035	0.904377	0.000438617
BSGatlas-gene-1665	BSU_13990	kinA	1470026	1471846	+	155	209	115	172	0.998991	-0.50076	0.324122	-0.986023	0.706734	0.000438617
BSGatlas-gene-1666	BSU_14000	patA	1471857	1473038	-	1374	1461	855	1360	0.998991	-0.499801	0.250386	-1.14941	0.707204	0.000438617
BSGatlas-gene-1668	BSU_14010	cheV	1473605	1474516	+	1601	989	1384	2506	0.998991	0.482089	0.244881	1.16287	1.39676	0.000438617
BSGatlas-gene-1670	BSU_14030	ykuC	1475150	1476442	-	476	237	347	694	0.998991	0.446462	0.320242	0.99396	1.36269	0.000438617
BSGatlas-gene-1674	BSU_14071	fadG	1479137	1480867	+	80	110	105	108	0.998991	0.0749758	0.892909	0.134624	1.05334	0.000438617
BSGatlas-gene-1677	BSU_14090	ykuI	1482248	1483471	+	264	221	227	337	0.998991	0.115166	0.79731	0.25683	1.0831	0.000438617
BSGatlas-gene-1680	BSU_14110	ykuK	1484466	1484984	+	256	149	197	227	0.998991	0.0515119	0.913887	0.108137	1.03635	0.000438617
BSGatlas-gene-1681	BSU_14120	abbA	1485118	1485315	+	604	1033	489	710	0.998991	-0.628428	0.212848	-1.24577	0.646881	0.000438617
BSGatlas-gene-1682	BSU_14130	darB	1485453	1485896	+	160	258	144	146	0.998991	-0.63286	0.24749	-1.15647	0.644897	0.000438617
BSGatlas-gene-1683	BSU_14140	ccpC	1486045	1486926	+	325	245	230	401	0.998991	0.0261755	0.952404	0.0596876	1.01831	0.000438617
BSGatlas-gene-1684	BSU_14150	ykuN	1487038	1487514	+	665	1067	830	1690	0.998991	0.304539	0.535429	0.61974	1.23502	0.000438617
BSGatlas-gene-1685	BSU_14160	ykuO	1487504	1488397	+	1069	1003	783	2112	0.998991	0.256855	0.567489	0.571754	1.19487	0.000438617
BSGatlas-gene-1686	BSU_14170	ykuP	1488413	1488868	+	1182	3081	1429	4406	0.998991	0.0951111	0.870349	0.163216	1.06815	0.000438617
BSGatlas-gene-1688	BSU_14190	ykuR	1489753	1490877	+	393	310	293	635	0.998991	0.235026	0.591882	0.536111	1.17693	0.000438617
BSGatlas-gene-1690	BSU_14210	ykuT	1491221	1492024	-	232	155	123	417	0.998991	0.260554	0.602952	0.52016	1.19794	0.000438617
BSGatlas-gene-1691	BSU_14220	ahpA	1492261	1492803	+	393	515	471	593	0.998991	0.106417	0.824291	0.22203	1.07655	0.000438617
BSGatlas-gene-1693	BSU_14240	rok	1493787	1494362	+	1247	1743	1071	1356	0.998991	-0.431956	0.365228	-0.905448	0.741256	0.000438617
BSGatlas-gene-1695	BSU_14260	mobA	1495505	1496104	+	136	91	95	171	0.998991	0.115839	0.811	0.239136	1.08361	0.000438617
BSGatlas-gene-1696	BSU_14270	moeB	1496155	1497174	+	158	86	114	169	0.998991	0.158075	0.746766	0.322907	1.1158	0.000438617
BSGatlas-gene-1697	BSU_14280	moeA	1497192	1498484	+	817	618	610	979	0.998991	0.0416745	0.920768	0.0994661	1.02931	0.000438617
BSGatlas-gene-1698	BSU_14290	mobB	1498445	1498966	+	413	213	214	351	0.998991	-0.214661	0.635854	-0.473503	0.861749	0.000438617
BSGatlas-gene-1699	BSU_14300	moaE	1498966	1499439	+	255	236	245	342	0.998991	0.155256	0.732963	0.341187	1.11362	0.000438617
BSGatlas-gene-1700	BSU_14310	moaD	1499432	1499665	+	203	125	174	221	0.998991	0.228678	0.628631	0.483655	1.17176	0.000438617
BSGatlas-gene-1702	BSU_14330	yknV	1501658	1503472	+	113	74	68	128	0.998991	-0.0504368	0.920577	-0.0997065	0.965644	0.000438617
BSGatlas-gene-1705	BSU_14360	yknY	1505416	1506108	+	490	303	211	416	0.998991	-0.459215	0.295729	-1.04564	0.727382	0.000438617
BSGatlas-gene-1706	BSU_14370	yknZ	1506105	1507298	+	819	582	364	709	0.998991	-0.519119	0.220075	-1.22633	0.697798	0.000438617
BSGatlas-gene-1708	BSU_14390	fruK	1508330	1509241	+	164	138	109	218	0.998991	-0.0421754	0.928937	-0.0891823	0.971189	0.000438617
BSGatlas-gene-1709	BSU_14400	fruA	1509256	1511163	+	1310	699	908	1311	0.998991	0.0985049	0.81927	0.228484	1.07066	0.000438617
BSGatlas-gene-1710	BSU_14410	sipT	1511308	1511889	+	193	120	137	247	0.998991	0.189774	0.683106	0.408228	1.14059	0.000438617
BSGatlas-gene-1712	BSU_14430	ykpA	1512373	1513995	+	2307	1217	1554	2966	0.998991	0.262437	0.536826	0.61762	1.1995	0.000438617
BSGatlas-gene-1713	BSU_14440	ykpB	1514052	1514963	+	290	270	139	247	0.998991	-0.684934	0.132762	-1.5033	0.622034	0.000438617
BSGatlas-gene-1714	BSU_14450	ampS	1514997	1516229	-	244	409	345	479	0.998991	0.168121	0.742776	0.32818	1.12359	0.000438617
BSGatlas-gene-1716	BSU_14470	mreBH	1516574	1517581	-	409	239	269	883	0.998991	0.628059	0.193592	1.30003	1.54548	0.000438617
BSGatlas-gene-1717	BSU_14480	abh	1517865	1518143	+	56	120	120	161	0.998991	0.493313	0.401562	0.838834	1.40767	0.000438617
BSGatlas-gene-1719	BSU_14490	kinC	1518333	1519619	+	102	140	112	190	0.998991	0.138231	0.789311	0.267205	1.10055	0.000438617
BSGatlas-gene-1720	BSU_14500	ykqA	1519635	1520468	+	83	105	81	163	0.998991	0.174355	0.740484	0.331212	1.12846	0.000438617
BSGatlas-gene-1721	BSU_14510	ktrC	1520531	1521196	+	226	159	236	256	0.998991	0.329858	0.487312	0.69459	1.25689	0.000438617
BSGatlas-gene-1722	BSU_14520	adeC	1521351	1523084	+	305	332	217	366	0.998991	-0.284451	0.535487	-0.619652	0.821054	0.000438617
BSGatlas-gene-1723	BSU_14530	rnjA	1523118	1524785	-	8903	4126	5010	6173	0.998991	-0.218219	0.625588	-0.487947	0.859626	0.000438617
BSGatlas-gene-1724	BSU_14540	rpoY	1524791	1525000	-	671	878	644	820	0.998991	-0.206011	0.663151	-0.435567	0.866931	0.000438617
BSGatlas-gene-1725	BSU_14550	ykrA	1525386	1526159	+	233	222	262	366	0.998991	0.359257	0.431694	0.786296	1.28277	0.000438617
BSGatlas-gene-1726	BSU_14560	defB	1526195	1526749	-	368	225	265	441	0.998991	0.163432	0.710114	0.371702	1.11995	0.000438617
BSGatlas-gene-1730	BSU_14580	pdhA	1528326	1529441	+	707	484	618	1203	0.998991	0.482447	0.251696	1.14624	1.39711	0.000438617
BSGatlas-gene-1731	BSU_14590	pdhB	1529445	1530422	+	890	563	573	1066	0.998991	0.0612342	0.884375	0.145425	1.04336	0.000438617
BSGatlas-gene-1733	BSU_14610	pdhD	1531870	1533282	+	3386	1974	2719	5639	0.998991	0.51747	0.216754	1.23521	1.43144	0.000438617
BSGatlas-gene-1734	BSU_14620	slp	1533327	1533701	-	112	133	78	206	0.998991	-0.0291354	0.955552	-0.055736	0.980007	0.000438617
BSGatlas-gene-1736	BSU_14629	sr1	1534120	1534239	+	261	253	259	383	0.998991	0.202331	0.655432	0.446229	1.15056	0.000438617
BSGatlas-gene-1737	BSU_14630	speA	1534279	1535751	-	118	63	101	183	0.998991	0.559177	0.2628	1.1198	1.47343	0.000438617
BSGatlas-gene-1738	BSU_14640	yktA	1535936	1536202	+	230	386	296	344	0.998991	-0.0786792	0.880862	-0.149877	0.946924	0.000438617
BSGatlas-gene-1739	BSU_14650	yktB	1536235	1536873	-	83	182	124	134	0.998991	-0.184846	0.75606	-0.310658	0.879743	0.000438617
BSGatlas-gene-1741	BSU_14670	yktC	1537441	1538238	+	119	202	117	131	0.998991	-0.501037	0.367287	-0.901566	0.706599	0.000438617
BSGatlas-gene-1744	BSU_14700	nprE	1540036	1541601	-	199	192	147	218	0.998991	-0.218037	0.642129	-0.464724	0.859734	0.000438617
BSGatlas-gene-1750	BSU_14760	ylaF	1545820	1546008	-	632	573	478	745	0.998991	-0.099619	0.816849	-0.231599	0.933279	0.000438617
BSGatlas-gene-1751	BSU_14770	ylaG	1546121	1547959	+	3655	1976	2929	4668	0.998991	0.367025	0.382475	0.873345	1.28969	0.000438617
BSGatlas-gene-1752	BSU_14780	ylaH	1548016	1548333	+	994	229	309	701	0.998991	-0.32436	0.557193	-0.587016	0.798653	0.000438617
BSGatlas-gene-1756	BSU_14820	ylaL	1550797	1551282	-	382	465	475	628	0.998991	0.25772	0.58181	0.550743	1.19559	0.000438617
BSGatlas-gene-1758	BSU_14840	ylaN	1552412	1552693	+	360	357	261	464	0.998991	-0.13981	0.75408	-0.313264	0.907639	0.000438617
BSGatlas-gene-1759	BSU_14850	ftsW	1552899	1554110	+	388	285	170	393	0.998991	-0.42547	0.343439	-0.947393	0.744596	0.000438617
BSGatlas-gene-1761	BSU_14870	ctaA	1558034	1558954	-	1320	1707	1360	3165	0.998991	0.342612	0.461258	0.736777	1.26805	0.000438617
BSGatlas-gene-1762	BSU_14880	ctaB	1559309	1560226	+	4244	2794	3511	6461	0.998991	0.387595	0.342566	0.949108	1.30821	0.000438617
BSGatlas-gene-1763	BSU_14890	ctaC	1560466	1561536	+	1047	1617	1279	1147	0.998991	-0.21085	0.685024	-0.405617	0.864028	0.000438617
BSGatlas-gene-1764	BSU_14900	ctaD	1561569	1563437	+	6897	5414	4674	5482	0.998991	-0.326379	0.446228	-0.761719	0.797536	0.000438617
BSGatlas-gene-1765	BSU_14910	ctaE	1563437	1564060	+	932	649	521	750	0.998991	-0.38997	0.35714	-0.920828	0.763145	0.000438617
BSGatlas-gene-1766	BSU_14920	ctaF	1564063	1564395	+	2577	1633	1931	1885	0.998991	-0.130325	0.773979	-0.287174	0.913625	0.000438617
BSGatlas-gene-1767	BSU_14930	ctaG	1564422	1565315	+	1944	1375	1389	1611	0.998991	-0.18046	0.676752	-0.416899	0.882422	0.000438617
BSGatlas-gene-1768	BSU_14940	ylbA	1565347	1565709	-	935	1134	692	844	0.998991	-0.537602	0.247826	-1.15565	0.688915	0.000438617
BSGatlas-gene-1770	BSU_14960	ylbC	1566379	1567419	+	151	97	108	99	0.998991	-0.247533	0.638413	-0.469919	0.842335	0.000438617
BSGatlas-gene-1773	BSU_14990	ylbF	1568420	1568869	+	1041	390	602	1075	0.998991	0.18071	0.700762	0.384291	1.13344	0.000438617
BSGatlas-gene-1777	BSU_15010	ylbH	1569519	1570073	+	101	70	64	109	0.998991	-0.0902304	0.860486	-0.175756	0.939373	0.000438617
BSGatlas-gene-1778	BSU_15020	ylbI	1570078	1570563	+	207	72	120	190	0.998991	0.129727	0.804871	0.247048	1.09409	0.000438617
BSGatlas-gene-1781	BSU_15050	ddcP	1572765	1573790	+	317	117	232	217	0.998991	0.122002	0.81847	0.229513	1.08824	0.000438617
BSGatlas-gene-1782	BSU_15060	tmcAL	1573807	1575054	-	126	109	118	168	0.998991	0.184653	0.70394	0.380008	1.13654	0.000438617
BSGatlas-gene-1784	BSU_15070	ylbN	1575264	1575782	+	5417	2554	2100	4645	0.998991	-0.352374	0.423556	-0.800267	0.783294	0.000438617
BSGatlas-gene-1785	BSU_15080	rpmF	1575804	1575983	+	4948	4149	5083	8020	0.998991	0.412219	0.315688	1.00336	1.33073	0.000438617
BSGatlas-gene-1788	BSU_15110	ylbQ	1577409	1578305	+	234	241	197	177	0.998991	-0.378259	0.456964	-0.743855	0.769365	0.000438617
BSGatlas-gene-1789	BSU_15120	bshC	1578376	1579995	+	362	295	451	620	0.998991	0.620531	0.155967	1.41877	1.53744	0.000438617
BSGatlas-gene-1790	BSU_15130	mraZ	1580121	1580552	+	352	64	102	123	0.998991	-0.803149	0.196872	-1.29052	0.573097	0.000438617
BSGatlas-gene-1791	BSU_15140	mraW	1580622	1581557	+	1540	824	737	1431	0.998991	-0.226318	0.597066	-0.528624	0.854814	0.000438617
BSGatlas-gene-1793	BSU_15150	ftsL	1581597	1581950	+	5002	4176	2828	4532	0.998991	-0.435196	0.289508	-1.0592	0.739593	0.000438617
BSGatlas-gene-1794	BSU_15160	pbpB	1581947	1584097	+	2189	1174	913	2035	0.998991	-0.317036	0.463575	-0.732973	0.802717	0.000438617
BSGatlas-gene-1795	BSU_15170	spoVD	1584214	1586154	+	196	82	100	181	0.998991	-0.0489755	0.923037	-0.096609	0.966623	0.000438617
BSGatlas-gene-1796	BSU_15180	murE	1586330	1587814	+	989	867	973	2099	0.998991	0.548864	0.197588	1.28846	1.46293	0.000438617
BSGatlas-gene-1798	BSU_15200	murD	1588901	1590256	+	1363	509	864	1675	0.998991	0.376628	0.421681	0.803509	1.2983	0.000438617
BSGatlas-gene-1799	BSU_15210	spoVE	1590317	1591417	+	776	190	375	691	0.998991	0.12652	0.81426	0.234934	1.09166	0.000438617
BSGatlas-gene-1800	BSU_15220	murG	1591540	1592631	+	604	270	449	916	0.998991	0.55162	0.226554	1.20928	1.46573	0.000438617
BSGatlas-gene-1801	BSU_15230	murB	1592663	1593574	+	1518	706	1263	2094	0.998991	0.537731	0.219804	1.22705	1.45169	0.000438617
BSGatlas-gene-1803	BSU_15250	ylxW	1594492	1595187	+	152	101	149	243	0.998991	0.537372	0.250613	1.14886	1.45133	0.000438617
BSGatlas-gene-1804	BSU_15260	ylxX	1595210	1595917	+	104	59	96	150	0.998991	0.523124	0.301017	1.03426	1.43706	0.000438617
BSGatlas-gene-1805	BSU_15270	sbp	1595935	1596300	+	401	248	477	433	0.998991	0.513511	0.286178	1.06654	1.42752	0.000438617
BSGatlas-gene-1807	BSU_15280	ftsA	1596474	1597796	+	1344	1917	1135	1757	0.998991	-0.345358	0.462919	-0.734049	0.787113	0.000438617
BSGatlas-gene-1808	BSU_15290	ftsZ	1597832	1598980	+	19292	12717	10352	20088	0.998991	-0.197791	0.627826	-0.484789	0.871884	0.000438617
BSGatlas-gene-1814	BSU_15340	ylmA	1606560	1607354	+	225	332	218	290	0.998991	-0.278817	0.580588	-0.552525	0.824267	0.000438617
BSGatlas-gene-1816	BSU_15350	ylmB	1607556	1608836	+	331	532	275	605	0.998991	-0.221276	0.661375	-0.438016	0.857806	0.000438617
BSGatlas-gene-1817	BSU_15360	ylmC	1608919	1609164	+	296	185	192	271	0.998991	-0.115363	0.799559	-0.253918	0.92315	0.000438617
BSGatlas-gene-1818	BSU_15370	ylmD	1609327	1610163	+	1228	658	578	1076	0.998991	-0.283162	0.509547	-0.659543	0.821788	0.000438617
BSGatlas-gene-1819	BSU_15380	ylmE	1610170	1610862	+	2824	1539	1157	2002	0.998991	-0.547589	0.193488	-1.30033	0.684162	0.000438617
BSGatlas-gene-1820	BSU_15390	sepF	1610859	1611314	+	1483	1560	1128	2239	0.998991	-0.0384239	0.929453	-0.0885334	0.973718	0.000438617
BSGatlas-gene-1821	BSU_15400	ylmG	1611321	1611593	+	996	812	654	1355	0.998991	-0.00993941	0.981232	-0.0235248	0.993134	0.000438617
BSGatlas-gene-1822	BSU_15410	ylmH	1611654	1612427	+	178	119	163	244	0.998991	0.375438	0.418491	0.809043	1.29723	0.000438617
BSGatlas-gene-1825	BSU_15430	ileS	1613357	1616122	+	2400	2212	2141	3431	0.998991	0.144408	0.7299	0.345258	1.10528	0.000438617
BSGatlas-gene-1827	BSU_15450	lspA	1616744	1617208	+	70	67	109	94	0.998991	0.548849	0.328143	0.977862	1.46292	0.000438617
BSGatlas-gene-1828	BSU_15460	ylyB	1617210	1618121	+	130	84	107	161	0.998991	0.247554	0.611922	0.507332	1.18719	0.000438617
BSGatlas-gene-1830	BSU_15470	pyrR	1618304	1618849	+	3105	655	2435	3616	0.998991	0.725369	0.18874	1.31431	1.65332	0.000438617
BSGatlas-gene-1832	BSU_15480	pyrP	1619023	1620330	+	16522	4312	9761	23767	0.998991	0.615733	0.240085	1.17477	1.53234	0.000438617
BSGatlas-gene-1834	BSU_15490	pyrB	1620476	1621390	+	18202	7887	10976	32493	0.998991	0.583181	0.217603	1.23293	1.49815	0.000438617
BSGatlas-gene-1835	BSU_15500	pyrC	1621374	1622660	+	14475	3010	7020	20088	0.998991	0.552226	0.331198	0.971704	1.46635	0.000438617
BSGatlas-gene-1837	BSU_15520	pyrAB	1623736	1626951	+	63933	21109	23351	126623	0.998991	0.604619	0.294515	1.04827	1.52058	0.000438617
BSGatlas-gene-1838	BSU_15530	pyrK	1626948	1627718	+	11924	3174	5173	19735	0.998991	0.576074	0.302664	1.03074	1.49079	0.000438617
BSGatlas-gene-1839	BSU_15540	pyrD	1627718	1628653	+	11862	4003	3776	22925	0.998991	0.521667	0.377182	0.8831	1.43561	0.000438617
BSGatlas-gene-1840	BSU_15550	pyrF	1628622	1629341	+	10929	2227	3000	11575	0.998991	0.021491	0.971225	0.0360725	1.01501	0.000438617
BSGatlas-gene-1841	BSU_15560	pyrE	1629320	1629970	+	15185	2666	3560	16387	0.998991	0.0194179	0.975497	0.0307148	1.01355	0.000438617
BSGatlas-gene-1843	BSU_15570	cysH	1630382	1631083	+	504	643	384	501	0.998991	-0.500729	0.290414	-1.05721	0.70675	0.000438617
BSGatlas-gene-1844	BSU_15580	cysP	1631095	1632159	+	1971	907	751	1347	0.998991	-0.526005	0.232308	-1.19444	0.694475	0.000438617
BSGatlas-gene-1845	BSU_15590	sat	1632208	1633356	+	852	674	409	840	0.998991	-0.445588	0.29454	-1.04821	0.734285	0.000438617
BSGatlas-gene-1847	BSU_15610	ylnD	1634061	1634834	+	1203	528	445	771	0.998991	-0.568075	0.207686	-1.25995	0.674516	0.000438617
BSGatlas-gene-1848	BSU_15620	sirB	1634837	1635622	+	783	406	432	618	0.998991	-0.219976	0.61867	-0.497736	0.85858	0.000438617
BSGatlas-gene-1849	BSU_15630	ylnF	1635603	1636091	+	648	216	174	454	0.998991	-0.564925	0.272392	-1.09757	0.67599	0.000438617
BSGatlas-gene-1850	BSU_15640	rqcH	1636131	1637849	-	141	107	139	184	0.998991	0.310528	0.518164	0.646179	1.24016	0.000438617
BSGatlas-gene-1852	BSU_15660	yloC	1640720	1641595	+	2181	1317	1421	1918	0.998991	-0.11276	0.790003	-0.266307	0.924817	0.000438617
BSGatlas-gene-1853	BSU_15670	remA	1641672	1641941	+	167	146	107	242	0.998991	-0.0256489	0.957196	-0.0536725	0.982379	0.000438617
BSGatlas-gene-1854	BSU_15680	gmk	1641949	1642563	+	554	680	664	1030	0.998991	0.30203	0.508305	0.66148	1.23288	0.000438617
BSGatlas-gene-1855	BSU_15690	yloH	1642567	1642770	+	855	1130	953	1306	0.998991	0.046694	0.920337	0.100009	1.0329	0.000438617
BSGatlas-gene-1856	BSU_15700	yloI	1642851	1644071	+	413	276	233	433	0.998991	-0.167487	0.700989	-0.383986	0.890392	0.000438617
BSGatlas-gene-1858	BSU_15710	priA	1644068	1646485	+	764	297	388	747	0.998991	0.0311028	0.947381	0.0659965	1.02179	0.000438617
BSGatlas-gene-1859	BSU_15720	defA	1646512	1646994	+	177	87	103	185	0.998991	0.0458837	0.925763	0.0931775	1.03232	0.000438617
BSGatlas-gene-1860	BSU_15730	fmt	1646999	1647952	+	984	595	479	809	0.998991	-0.383093	0.365373	-0.905174	0.766792	0.000438617
BSGatlas-gene-1861	BSU_15740	yloM	1647939	1649282	+	969	729	631	1787	0.998991	0.302211	0.500005	0.674482	1.23303	0.000438617
BSGatlas-gene-1862	BSU_15750	yloN	1649286	1650377	+	3703	2825	2791	4388	0.998991	0.0348002	0.932181	0.0851013	1.02441	0.000438617
BSGatlas-gene-1863	BSU_15760	prpC	1650384	1651148	+	383	209	315	359	0.998991	0.183207	0.694633	0.392576	1.13541	0.000438617
BSGatlas-gene-1864	BSU_15770	prkC	1651142	1653088	+	248	170	202	341	0.998991	0.27362	0.540444	0.612142	1.20884	0.000438617
BSGatlas-gene-1865	BSU_15780	cpgA	1653103	1653999	+	421	320	445	735	0.998991	0.559884	0.189533	1.31196	1.47415	0.000438617
BSGatlas-gene-1869	BSU_15820	rpmB	1655599	1655787	-	11330	12823	10268	17945	0.998991	0.0548374	0.899489	0.126307	1.03874	0.000438617
BSGatlas-gene-1870	BSU_15830	yloU	1656064	1656426	+	374	613	396	573	0.998991	-0.20014	0.69067	-0.397946	0.870466	0.000438617
BSGatlas-gene-1871	BSU_15840	fakA	1656442	1658103	+	2131	1388	1336	2738	0.998991	0.0773083	0.852477	0.185959	1.05505	0.000438617
BSGatlas-gene-1872	BSU_15850	sdaAB	1658242	1658904	+	746	565	429	671	0.998991	-0.353911	0.402785	-0.836658	0.78246	0.000438617
BSGatlas-gene-1873	BSU_15860	sdaAA	1658930	1659832	+	1728	1716	1116	2324	0.998991	-0.188218	0.661863	-0.437343	0.877689	0.000438617
BSGatlas-gene-1875	BSU_15880	fapR	1661967	1662533	+	3079	1884	1528	2416	0.998991	-0.409237	0.322773	-0.988776	0.753021	0.000438617
BSGatlas-gene-1876	BSU_15890	plsX	1662547	1663548	+	2413	2428	1437	2414	0.998991	-0.477892	0.26142	-1.12304	0.718026	0.000438617
BSGatlas-gene-1877	BSU_15900	fabD	1663567	1664520	+	3832	4497	3223	5564	0.998991	-0.0938598	0.831033	-0.213377	0.937013	0.000438617
BSGatlas-gene-1878	BSU_15910	fabG	1664513	1665253	+	1873	2633	1982	2908	0.998991	-0.0421952	0.928178	-0.0901373	0.971176	0.000438617
BSGatlas-gene-1879	BSU_15920	acpA	1665337	1665570	+	2395	4846	2814	5590	0.998991	-0.0418012	0.936036	-0.0802526	0.971441	0.000438617
BSGatlas-gene-1880	BSU_15930	rnc	1665710	1666459	+	542	257	308	620	0.998991	0.12067	0.79051	0.265648	1.08724	0.000438617
BSGatlas-gene-1881	BSU_15940	smc	1666560	1670120	+	2252	1527	1549	2724	0.998991	0.0672872	0.869599	0.164168	1.04774	0.000438617
BSGatlas-gene-1882	BSU_15950	ftsY	1670140	1671129	+	943	575	659	1118	0.998991	0.136262	0.746157	0.323711	1.09905	0.000438617
BSGatlas-gene-1883	BSU_15960	sivC	1671166	1671651	-	6979	4780	4840	11059	0.998991	0.275267	0.510117	0.658655	1.21022	0.000438617
BSGatlas-gene-1884	BSU_15970	ylxM	1671828	1672160	+	396	150	234	641	0.998991	0.553662	0.271694	1.09917	1.46781	0.000438617
BSGatlas-gene-1885	BSU_15980	ffh	1672174	1673514	+	48925	7017	14635	30733	0.998991	-0.302753	0.620232	-0.495522	0.810704	0.000438617
BSGatlas-gene-1887	BSU_16000	ylqC	1673892	1674137	+	2708	148	374	1766	0.998991	-0.507476	0.744845	-0.325444	0.703452	0.000438617
BSGatlas-gene-1889	BSU_16020	rimM	1674650	1675174	+	103	83	96	151	0.998991	0.300263	0.544072	0.606666	1.23137	0.000438617
BSGatlas-gene-1890	BSU_16030	trmD	1675171	1675902	+	640	234	231	429	0.998991	-0.458616	0.345079	-0.944177	0.727684	0.000438617
BSGatlas-gene-1892	BSU_16040	rplS	1676042	1676389	+	19410	10479	14640	28141	0.998991	0.41686	0.319429	0.995632	1.33502	0.000438617
BSGatlas-gene-1893	BSU_16050	rbgA	1676532	1677380	+	791	363	479	734	0.998991	0.0315228	0.944181	0.070016	1.02209	0.000438617
BSGatlas-gene-1894	BSU_16060	rnhB	1677451	1678218	+	1811	365	468	1196	0.998991	-0.445767	0.436702	-0.777775	0.734194	0.000438617
BSGatlas-gene-1897	BSU_16090	sucC	1680431	1681588	+	14365	11915	11564	23297	0.998991	0.248183	0.546582	0.60289	1.18771	0.000438617
BSGatlas-gene-1898	BSU_16100	sucD	1681617	1682519	+	12680	9200	11246	21163	0.998991	0.435995	0.282862	1.07391	1.35284	0.000438617
BSGatlas-gene-1899	BSU_16110	dprA	1682580	1683473	+	360	220	155	314	0.998991	-0.430222	0.339558	-0.955039	0.742148	0.000438617
BSGatlas-gene-1900	BSU_16120	topA	1683661	1685736	+	2531	1215	1445	1940	0.998991	-0.164985	0.70837	-0.374046	0.891938	0.000438617
BSGatlas-gene-1901	BSU_16130	trmFO	1685812	1687119	+	404	318	317	619	0.998991	0.228039	0.598222	0.52696	1.17124	0.000438617
BSGatlas-gene-1902	BSU_16140	codV	1687187	1688101	+	254	126	144	307	0.998991	0.136453	0.774209	0.286873	1.0992	0.000438617
BSGatlas-gene-1903	BSU_16150	clpQ	1688114	1688659	+	182	285	195	370	0.998991	0.0566368	0.911333	0.111357	1.04004	0.000438617
BSGatlas-gene-1904	BSU_16160	clpY	1688676	1690079	+	1486	1473	1291	2231	0.998991	0.0999435	0.814343	0.234827	1.07173	0.000438617
BSGatlas-gene-1905	BSU_16170	codY	1690119	1690898	+	1142	976	1287	2090	0.998991	0.551119	0.186153	1.32204	1.46522	0.000438617
BSGatlas-gene-1906	BSU_16180	flgB	1691278	1691667	+	109	78	115	184	0.998991	0.578034	0.234086	1.1899	1.49281	0.000438617
BSGatlas-gene-1907	BSU_16190	flgC	1691667	1692119	+	662	423	597	980	0.998991	0.449273	0.28745	1.06373	1.36535	0.000438617
[truncated: 3,101 more rows]

## Sheet: T2
BSGatlas ID	locus	name	start	end	strand	WT2r_1	WT2r_2	3KO2r_1	3KO2r_2	padj	log2FoldChange	pvalue	stat	foldChange	log10padj
[truncated: 4,332 more rows]

[truncated: 5 more sheets: T3, T4, T5, T6, T7]
