# Supplementary material for: Translation in Bacillus subtilis is spatially and temporally coordinated during sporulation
Source: Nat Commun. 2024 Aug 21;15:7188. doi: 10.1038/s41467-024-51654-6 (PMC11339384; doi:10.1038/s41467-024-51654-6)
Supplement: Supplementary file 10 — Source Data [file 41467_2024_51654_MOESM10_ESM.zip]

Archive with 15 entries (15 files):
- Source Data/Fig1c.xlsx
- Source Data/Fig2a.xlsx
- Source Data/Fig2b.xlsx
- Source Data/Fig3b.xlsx
- Source Data/Fig3d.xlsx
- Source Data/Fig3f.xlsx
- Source Data/Fig5c.xlsx
- Source Data/Fig5e.xlsx
- Source Data/SupplFig1b.xlsx
- Source Data/SupplFig1e.xlsx
- Source Data/SupplFig2b.xlsx
- Source Data/SupplFig2e.xlsx
- Source Data/SupplFig3.xlsx
- Source Data/SupplFig6.xlsx
- Source Data/SupplFig7.xlsx
