# Supplementary material for: Translation in Bacillus subtilis is spatially and temporally coordinated during sporulation
Source: Nat Commun. 2024 Aug 21;15:7188. doi: 10.1038/s41467-024-51654-6 (PMC11339384; doi:10.1038/s41467-024-51654-6)
Supplement: Supplementary file 10 — Source Data [file 41467_2024_51654_MOESM10_ESM.zip › Source Data/Fig1c.xlsx]

## Sheet: T0_RIBO-seq
BSGatlas ID	locus	name	start	end	strand	WT0r_1	WT0r_2	3KO0r_1	3KO0r_2	padj	log2FoldChange	pvalue	stat	foldChange	log10padj
BSGatlas-gene-3581	BSU_30670	luxS	3137495	3137968	-	167	298	3394	5755	1.69891e-20	3.72983	3.9787e-24	10.1321	13.2676	19.7698
BSGatlas-gene-3583	BSU_30690	ytiB	3138321	3138884	-	104	170	2511	2069	7.00942e-12	3.58582	3.2831e-15	7.87965	12.0071	11.1543
BSGatlas-gene-2797	BSU_23810	yqjN	2474028	2475671	-	72	116	969	819	3.85315e-06	2.76592	2.70713e-09	5.94844	6.80181	5.41418
BSGatlas-gene-3987	BSU_34060	yvfU	3495876	3496478	-	13	54	1129	237	9.78074e-05	4.1984	9.16228e-08	5.3426	18.3589	4.00963
BSGatlas-gene-3584	BSU_30700	rpmEB	3138978	3139226	-	19	32	3	3	0.165526	-3.62214	0.000193824	-3.72693	0.0812135	0.781135
BSGatlas-gene-4347	BSU_37310	fnr	3831512	3832228	-	1378	292	198	293	0.256324	-2.70981	0.000360175	-3.56767	0.15285	0.59121
BSGatlas-gene-1077	BSU_08830	ssuB	961394	962161	+	0	0	6	38	0.767217	6.12691	0.00125773	3.22545	69.8851	0.115082
BSGatlas-gene-4	BSU_00010	dnaA	410	1750	+	310	431	435	691	0.999866	-0.0100994	0.979872	-0.02523	0.993024	5.80308e-05
BSGatlas-gene-5	BSU_00020	dnaN	1939	3075	+	336	604	746	941	0.999866	0.320952	0.399961	0.841691	1.24915	5.80308e-05
BSGatlas-gene-6	BSU_00030	yaaA	3206	3421	+	26	37	32	56	0.999866	-0.129055	0.832606	-0.21136	0.91443	5.80308e-05
BSGatlas-gene-7	BSU_00040	recF	3437	4549	+	176	268	293	405	0.999866	0.0806176	0.842962	0.198106	1.05747	5.80308e-05
BSGatlas-gene-8	BSU_00050	remB	4567	4812	+	2	11	5	11	0.999866	-0.133679	0.914655	-0.107169	0.911504	5.80308e-05
BSGatlas-gene-9	BSU_00060	gyrB	4867	6783	+	669	1263	1275	1598	0.999866	0.061474	0.868933	0.165014	1.04353	5.80308e-05
BSGatlas-gene-10	BSU_00070	gyrA	6994	9459	+	1202	1819	1870	2515	0.999866	-0.0336489	0.928648	-0.0895466	0.976946	5.80308e-05
BSGatlas-gene-17	BSU_00080	yaaC	14847	15794	-	0	2	1	0	0.999866	-1.01394	0.792693	-0.262816	0.495193	5.80308e-05
BSGatlas-gene-18	BSU_00090	guaB	15915	17381	+	3137	5061	4871	6974	0.999866	-0.0355419	0.921764	-0.0982119	0.975665	5.80308e-05
BSGatlas-gene-20	BSU_00100	dacA	17534	18865	+	1073	1085	1449	1967	0.999866	-0.00089476	0.998391	-0.00201621	0.99938	5.80308e-05
BSGatlas-gene-21	BSU_00110	pdxS	19062	19946	+	2204	2683	2867	3704	0.999866	-0.18758	0.645896	-0.459471	0.878077	5.80308e-05
BSGatlas-gene-23	BSU_00120	pdxT	19968	20558	+	1892	2637	2564	3904	0.999866	-0.0948305	0.80299	-0.249479	0.936382	5.80308e-05
BSGatlas-gene-25	BSU_00130	serS	20880	22157	+	813	1611	1419	2595	0.999866	0.170374	0.643335	0.463041	1.12535	5.80308e-05
BSGatlas-gene-27	BSU_00140	dck	22496	23149	-	61	199	91	341	0.999866	0.18068	0.753168	0.314465	1.13342	5.80308e-05
BSGatlas-gene-28	BSU_00150	dgk	23146	23769	-	30	59	40	69	0.999866	-0.256845	0.643731	-0.462489	0.836916	5.80308e-05
BSGatlas-gene-29	BSU_00160	yaaH	23868	25151	-	9	13	15	17	0.999866	-0.00844996	0.99238	-0.00954998	0.99416	5.80308e-05
BSGatlas-gene-30	BSU_00170	yaaI	25221	25766	-	4	4	3	6	0.999866	-0.510528	0.722835	-0.354672	0.701965	5.80308e-05
BSGatlas-gene-31	BSU_00180	yaaJ	25852	26337	+	101	127	90	205	0.999866	-0.309805	0.528891	-0.6297	0.806751	5.80308e-05
BSGatlas-gene-33	BSU_00190	dnaX	26814	28505	+	265	449	522	612	0.999866	0.142712	0.720239	0.358139	1.10398	5.80308e-05
BSGatlas-gene-34	BSU_00200	yaaK	28529	28852	+	177	434	430	444	0.999866	0.0885901	0.837505	0.205086	1.06333	5.80308e-05
BSGatlas-gene-35	BSU_00210	recR	28867	29463	+	66	118	110	135	0.999866	-0.10787	0.816364	-0.232224	0.927957	5.80308e-05
BSGatlas-gene-36	BSU_00220	yaaL	29481	29705	+	26	47	26	53	0.999866	-0.471457	0.438236	-0.775175	0.721236	5.80308e-05
BSGatlas-gene-37	BSU_00230	bofA	29772	30035	+	38	98	145	86	0.999866	0.418471	0.485642	0.697257	1.33651	5.80308e-05
BSGatlas-gene-44	BSU_00240	csfB	35531	35725	+	5	36	14	11	0.999866	-0.967256	0.313735	-1.00742	0.511478	5.80308e-05
BSGatlas-gene-45	BSU_00250	xpaC	35845	36459	+	59	85	77	140	0.999866	-0.0270464	0.955987	-0.0551906	0.981427	5.80308e-05
BSGatlas-gene-46	BSU_00260	yaaN	36478	37638	+	32	101	67	117	0.999866	0.00284238	0.995736	0.00534385	1.00197	5.80308e-05
BSGatlas-gene-47	BSU_00270	yaaO	37720	39162	+	138	160	96	264	0.999866	-0.453826	0.376953	-0.883525	0.730104	5.80308e-05
BSGatlas-gene-48	BSU_00280	tmk	39159	39797	+	75	189	157	330	0.999866	0.354353	0.434844	0.78093	1.27841	5.80308e-05
BSGatlas-gene-49	BSU_00290	darA	39871	40200	+	137	459	278	522	0.999866	-0.0317297	0.944695	-0.0693705	0.978247	5.80308e-05
BSGatlas-gene-50	BSU_00300	yaaR	40213	40653	+	76	188	115	243	0.999866	-0.0930767	0.840083	-0.201787	0.937521	5.80308e-05
BSGatlas-gene-51	BSU_00310	holB	40665	41654	+	125	223	195	350	0.999866	0.0713055	0.862791	0.172823	1.05067	5.80308e-05
BSGatlas-gene-52	BSU_00320	yaaT	41657	42484	+	375	1083	470	1993	0.999866	0.169179	0.756367	0.310255	1.12442	5.80308e-05
BSGatlas-gene-53	BSU_00330	yabA	42499	42858	+	152	357	242	639	0.999866	0.218969	0.630894	0.480469	1.1639	5.80308e-05
BSGatlas-gene-54	BSU_00340	trmN6	42917	43660	+	29	91	55	74	0.999866	-0.326635	0.556922	-0.58742	0.797394	5.80308e-05
BSGatlas-gene-55	BSU_00350	yazA	43647	43946	+	3	16	14	10	0.999866	0.0459031	0.965822	0.0428489	1.03233	5.80308e-05
BSGatlas-gene-56	BSU_00360	yabC	43921	44799	+	132	246	248	322	0.999866	0.0726881	0.858886	0.177792	1.05167	5.80308e-05
BSGatlas-gene-57	BSU_00370	abrB	44848	45138	-	535	425	938	1943	0.999866	0.807832	0.110127	1.59762	1.75058	5.80308e-05
BSGatlas-gene-59	BSU_00380	metS	45633	47627	+	515	778	903	1028	0.999866	0.0327667	0.934743	0.0818786	1.02297	5.80308e-05
BSGatlas-gene-61	BSU_00390	yabD	47706	48473	+	75	110	119	141	0.999866	-0.065139	0.890569	-0.137585	0.955853	5.80308e-05
BSGatlas-gene-62	BSU_00400	yabE	48629	49942	+	600	621	1071	1052	0.999866	0.189626	0.687585	0.402135	1.14047	5.80308e-05
BSGatlas-gene-63	BSU_00410	rnmV	50087	50647	+	58	113	80	194	0.999866	0.0826533	0.866824	0.167694	1.05896	5.80308e-05
BSGatlas-gene-64	BSU_00420	ksgA	50640	51518	+	66	150	139	214	0.999866	0.202801	0.64641	0.458756	1.15093	5.80308e-05
BSGatlas-gene-65	BSU_00430	yabG	51680	52552	+	5	21	11	24	0.999866	-0.0329	0.9713	-0.0359776	0.977453	5.80308e-05
BSGatlas-gene-66	BSU_00440	veg	52763	53023	+	691	2826	993	3696	0.999866	-0.0926846	0.868013	-0.166182	0.937776	5.80308e-05
BSGatlas-gene-67	BSU_00450	sspF	53183	53368	+	37	104	41	139	0.999866	-0.214454	0.717421	-0.361908	0.861872	5.80308e-05
BSGatlas-gene-69	BSU_00460	ispE	53516	54385	+	454	945	817	1151	0.999866	-0.0154083	0.966814	-0.0416045	0.989377	5.80308e-05
BSGatlas-gene-70	BSU_00470	purR	54441	55298	+	754	1809	1652	2224	0.999866	0.126558	0.737801	0.334767	1.09169	5.80308e-05
BSGatlas-gene-71	BSU_00480	yabJ	55295	55672	+	404	911	806	1225	0.999866	0.124916	0.738625	0.333674	1.09044	5.80308e-05
BSGatlas-gene-72	BSU_00490	spoVG	55866	56159	+	988	4079	1508	4389	0.999866	-0.256961	0.621442	-0.493808	0.836849	5.80308e-05
BSGatlas-gene-73	BSU_00500	gcaD	56352	57722	+	665	789	969	1428	0.999866	0.0816851	0.843615	0.197271	1.05825	5.80308e-05
BSGatlas-gene-74	BSU_00510	prs	57745	58698	+	1385	1480	1853	2329	0.999866	-0.0940172	0.829229	-0.21569	0.93691	5.80308e-05
BSGatlas-gene-75	BSU_00520	ctc	58783	59397	+	7799	9584	9304	12282	0.999866	-0.303781	0.450794	-0.754092	0.810126	5.80308e-05
BSGatlas-gene-76	BSU_00530	spoVC	59504	60070	+	102	240	204	253	0.999866	-0.0478586	0.911463	-0.111194	0.967371	5.80308e-05
BSGatlas-gene-77	BSU_00540	fin	60130	60360	+	17	58	23	66	0.999866	-0.268652	0.690061	-0.398772	0.830095	5.80308e-05
BSGatlas-gene-78	BSU_00550	mfd	60430	63963	+	502	1248	831	1453	0.999866	-0.118218	0.75978	-0.305769	0.921325	5.80308e-05
BSGatlas-gene-79	BSU_00560	spoVT	64099	64635	+	206	410	357	657	0.999866	0.162007	0.678982	0.413853	1.11884	5.80308e-05
BSGatlas-gene-80	BSU_00570	yabM	64817	66415	+	107	135	111	188	0.999866	-0.334747	0.471672	-0.719761	0.792923	5.80308e-05
BSGatlas-gene-81	BSU_00580	yabN	66405	67874	+	387	504	441	806	0.999866	-0.164551	0.690174	-0.398619	0.892206	5.80308e-05
BSGatlas-gene-82	BSU_00590	yabO	67877	68137	+	639	1013	1250	1233	0.999866	0.0744599	0.857609	0.179418	1.05297	5.80308e-05
BSGatlas-gene-83	BSU_00600	yabP	68216	68518	+	40	72	67	83	0.999866	-0.0999125	0.846812	-0.193187	0.93309	5.80308e-05
BSGatlas-gene-84	BSU_00610	yabQ	68515	69150	+	809	545	1055	863	0.999866	-0.170956	0.764101	-0.3001	0.888254	5.80308e-05
BSGatlas-gene-85	BSU_00620	divIC	69168	69545	+	657	762	1207	1186	0.999866	0.170779	0.7056	0.377772	1.12567	5.80308e-05
BSGatlas-gene-86	BSU_00630	yabR	69626	70012	+	263	562	478	653	0.999866	-0.0429011	0.910985	-0.111796	0.970701	5.80308e-05
BSGatlas-gene-89	BSU_00640	spoIIE	70538	73021	+	62	162	76	87	0.999866	-0.896037	0.0700432	-1.81163	0.537361	5.80308e-05
BSGatlas-gene-91	BSU_00650	yabS	73106	73843	+	14	39	21	26	0.999866	-0.619798	0.38269	-0.872951	0.650762	5.80308e-05
BSGatlas-gene-92	BSU_00660	yabT	73809	74825	+	4	12	7	3	0.999866	-1.00016	0.428512	-0.791741	0.499944	5.80308e-05
BSGatlas-gene-93	BSU_00670	tilS	74929	76347	+	292	423	387	611	0.999866	-0.122537	0.757475	-0.308798	0.918571	5.80308e-05
BSGatlas-gene-94	BSU_00680	hprT	76344	76886	+	661	995	1187	1745	0.999866	0.238636	0.526252	0.633737	1.17988	5.80308e-05
BSGatlas-gene-95	BSU_00690	ftsH	76984	78897	+	7095	11769	8658	17366	0.999866	-0.146556	0.696544	-0.389991	0.903405	5.80308e-05
BSGatlas-gene-96	BSU_00700	coaX	79092	79868	+	45	133	121	225	0.999866	0.474265	0.327737	0.978683	1.38921	5.80308e-05
BSGatlas-gene-97	BSU_00710	yacC	79880	80755	+	418	1018	752	1396	0.999866	0.0652858	0.867136	0.167298	1.04629	5.80308e-05
BSGatlas-gene-98	BSU_00720	yacD	80802	81695	+	51	296	61	429	0.999866	-0.0184506	0.980122	-0.0249154	0.987292	5.80308e-05
BSGatlas-gene-99	BSU_00730	cysK	81771	82697	+	881	1867	1921	3037	0.999866	0.330389	0.360603	0.914217	1.25735	5.80308e-05
BSGatlas-gene-100	BSU_00740	pabB	82864	84276	+	231	413	391	666	0.999866	0.146189	0.703895	0.380068	1.10664	5.80308e-05
BSGatlas-gene-101	BSU_00750	pabA	84290	84874	+	202	403	365	541	0.999866	0.0576663	0.881034	0.149658	1.04078	5.80308e-05
BSGatlas-gene-102	BSU_00760	pabC	84874	85755	+	447	324	516	473	0.999866	-0.315036	0.567241	-0.572119	0.803831	5.80308e-05
BSGatlas-gene-103	BSU_00770	sul	85737	86594	+	1866	1438	1905	2503	0.999866	-0.30216	0.545081	-0.605148	0.811037	5.80308e-05
BSGatlas-gene-104	BSU_00780	folB	86587	86949	+	65	249	183	299	0.999866	0.202088	0.683208	0.408089	1.15036	5.80308e-05
BSGatlas-gene-105	BSU_00790	folK	86946	87449	+	167	501	220	825	0.999866	0.0792292	0.882597	0.147678	1.05645	5.80308e-05
BSGatlas-gene-106	BSU_00800	yazB	87401	87610	+	41	54	64	87	0.999866	0.0741693	0.890349	0.137863	1.05275	5.80308e-05
BSGatlas-gene-107	BSU_00810	yacF	87634	88635	+	456	864	717	1267	0.999866	0.0260089	0.944236	0.0699469	1.01819	5.80308e-05
BSGatlas-gene-109	BSU_00820	lysS	88727	90226	+	1406	2216	2939	2665	0.999866	0.127649	0.763975	0.300265	1.09251	5.80308e-05
BSGatlas-gene-125	BSU_00830	ctsR	101449	101913	+	52	86	113	63	0.999866	-0.0769959	0.899514	-0.126275	0.94803	5.80308e-05
BSGatlas-gene-126	BSU_00840	mcsA	101927	102484	+	287	312	515	480	0.999866	0.143629	0.765442	0.298342	1.10468	5.80308e-05
BSGatlas-gene-127	BSU_00850	mcsB	102484	103575	+	201	256	213	346	0.999866	-0.344358	0.423746	-0.79994	0.787658	5.80308e-05
BSGatlas-gene-128	BSU_00860	clpC	103572	106004	+	1777	2351	2013	2877	0.999866	-0.366773	0.34708	-0.940267	0.775515	5.80308e-05
BSGatlas-gene-129	BSU_00870	radA	106096	107472	+	132	446	241	481	0.999866	-0.142572	0.759337	-0.306352	0.905903	5.80308e-05
BSGatlas-gene-130	BSU_00880	disA	107476	108558	+	113	181	165	226	0.999866	-0.148029	0.729004	-0.346451	0.902483	5.80308e-05
BSGatlas-gene-131	BSU_00890	yacL	108674	109774	+	392	472	715	609	0.999866	0.0626425	0.895116	0.131833	1.04438	5.80308e-05
BSGatlas-gene-132	BSU_00900	ispD	109789	110487	+	312	710	560	656	0.999866	-0.21057	0.597431	-0.528099	0.864196	5.80308e-05
BSGatlas-gene-133	BSU_00910	ispF	110480	110956	+	160	213	237	297	0.999866	-0.0688952	0.87451	-0.157933	0.953368	5.80308e-05
BSGatlas-gene-134	BSU_00920	gltX	111047	112498	+	710	1636	1560	2032	0.999866	0.140863	0.708551	0.373803	1.10256	5.80308e-05
BSGatlas-gene-136	BSU_00930	cysE	112800	113453	+	71	131	122	269	0.999866	0.356041	0.43901	0.773865	1.27991	5.80308e-05
BSGatlas-gene-137	BSU_00940	cysS	113450	114850	+	292	863	490	1187	0.999866	0.0236805	0.958128	0.0525034	1.01655	5.80308e-05
BSGatlas-gene-138	BSU_00950	mrnC	114854	115285	+	36	51	34	91	0.999866	-0.146431	0.804972	-0.246917	0.903483	5.80308e-05
BSGatlas-gene-139	BSU_00960	yacO	115269	116018	+	140	260	214	325	0.999866	-0.113292	0.778464	-0.281322	0.924476	5.80308e-05
BSGatlas-gene-140	BSU_00970	yacP	116025	116537	+	49	118	82	111	0.999866	-0.268781	0.579917	-0.553506	0.83002	5.80308e-05
BSGatlas-gene-141	BSU_00980	sigH	116600	117256	+	124	287	225	379	0.999866	0.0418685	0.918886	0.101837	1.02945	5.80308e-05
BSGatlas-gene-142	BSU_00990	rpmGB	117349	117498	+	148	283	501	482	0.999866	0.720513	0.0972356	1.65841	1.64777	5.80308e-05
BSGatlas-gene-143	BSU_01000	secE	117532	117711	+	33	156	98	148	0.999866	0.00516994	0.99272	0.00912435	1.00359	5.80308e-05
BSGatlas-gene-144	BSU_01010	nusG	117890	118423	+	333	569	556	822	0.999866	0.0535936	0.886724	0.142451	1.03785	5.80308e-05
BSGatlas-gene-145	BSU_01020	rplK	118591	119016	+	5561	6908	8123	8988	0.999866	-0.129997	0.755662	-0.311183	0.913833	5.80308e-05
BSGatlas-gene-146	BSU_01030	rplA	119111	119809	+	6784	8205	11380	13258	0.999866	0.116393	0.779616	0.27982	1.08402	5.80308e-05
BSGatlas-gene-148	BSU_01040	rplJ	120061	120561	+	16723	19851	27229	30997	0.999866	0.0694818	0.868912	0.16504	1.04934	5.80308e-05
BSGatlas-gene-149	BSU_01050	rplL	120607	120978	+	11785	19382	22832	28918	0.999866	0.18817	0.608345	0.512437	1.13932	5.80308e-05
BSGatlas-gene-150	BSU_01060	ybxB	121068	121673	+	56	88	91	103	0.999866	-0.105417	0.832324	-0.211721	0.929536	5.80308e-05
BSGatlas-gene-151	BSU_01070	rpoB	121919	125500	+	11448	16951	15297	21972	0.999866	-0.194466	0.598655	-0.526335	0.873896	5.80308e-05
BSGatlas-gene-152	BSU_01080	rpoC	125562	129161	+	5252	12298	8291	14730	0.999866	-0.125252	0.734986	-0.338501	0.916844	5.80308e-05
BSGatlas-gene-153	BSU_01090	rplGB	129340	129588	+	150	314	162	948	0.999866	0.573157	0.346043	0.942291	1.48778	5.80308e-05
BSGatlas-gene-154	BSU_01100	rpsL	129702	130118	+	2851	5502	5860	6092	0.999866	0.0396944	0.919246	0.101384	1.0279	5.80308e-05
BSGatlas-gene-155	BSU_01110	rpsG	130160	130630	+	10430	14868	26659	19164	0.999866	0.366294	0.439879	0.772398	1.28904	5.80308e-05
BSGatlas-gene-156	BSU_01120	fusA	130684	132762	+	54695	45857	70148	74741	0.999866	-0.141642	0.773448	-0.287868	0.906487	5.80308e-05
BSGatlas-gene-157	BSU_01130	tufA	132882	134072	+	42089	60937	64908	97840	0.999866	0.0604815	0.870455	0.163081	1.04281	5.80308e-05
BSGatlas-gene-158	BSU_01140	ybaC	134171	135127	+	8	44	15	32	0.999866	-0.558327	0.489034	-0.691847	0.679089	5.80308e-05
BSGatlas-gene-160	BSU_01150	rpsJ	135364	135672	+	1905	3633	4741	6047	0.999866	0.450784	0.215068	1.23975	1.36678	5.80308e-05
BSGatlas-gene-161	BSU_01160	rplC	135712	136341	+	9342	20349	14825	31825	0.999866	0.0918983	0.811515	0.238473	1.06577	5.80308e-05
BSGatlas-gene-162	BSU_01170	rplD	136369	136992	+	3214	6928	6182	7801	0.999866	-0.0192744	0.958229	-0.0523759	0.986729	5.80308e-05
BSGatlas-gene-163	BSU_01180	rplW	136992	137279	+	5101	10881	6004	15919	0.999866	-0.137747	0.744166	-0.326341	0.908938	5.80308e-05
BSGatlas-gene-164	BSU_01190	rplB	137311	138144	+	8473	11758	11322	13326	0.999866	-0.285909	0.467833	-0.72601	0.820225	5.80308e-05
BSGatlas-gene-165	BSU_01200	rpsS	138202	138480	+	1500	2282	4730	3879	0.999866	0.691697	0.120825	1.55132	1.61518	5.80308e-05
BSGatlas-gene-166	BSU_01210	rplV	138497	138838	+	968	2219	2015	2137	0.999866	-0.061533	0.877654	-0.153944	0.958245	5.80308e-05
BSGatlas-gene-167	BSU_01220	rpsC	138842	139498	+	10757	11881	12715	19099	0.999866	-0.169336	0.685446	-0.405043	0.889252	5.80308e-05
BSGatlas-gene-168	BSU_01230	rplP	139500	139934	+	2218	5518	6200	5240	0.999866	0.173398	0.695441	0.391482	1.12771	5.80308e-05
BSGatlas-gene-169	BSU_01240	rpmC	139924	140124	+	269	528	546	692	0.999866	0.130654	0.734664	0.338928	1.09479	5.80308e-05
BSGatlas-gene-170	BSU_01250	rpsQ	140147	140410	+	2402	3616	3327	6563	0.999866	0.0865294	0.821761	0.22528	1.06181	5.80308e-05
BSGatlas-gene-171	BSU_01260	rplN	140451	140819	+	9535	17159	15088	22841	0.999866	-0.0435996	0.901472	-0.123802	0.970231	5.80308e-05
BSGatlas-gene-172	BSU_01270	rplX	140857	141168	+	909	1502	1632	2607	0.999866	0.23671	0.515818	0.649806	1.1783	5.80308e-05
BSGatlas-gene-173	BSU_01280	rplE	141195	141734	+	5046	8787	7531	11413	0.999866	-0.104298	0.768449	-0.294404	0.930257	5.80308e-05
BSGatlas-gene-174	BSU_01290	rpsN	141757	141942	+	2383	4588	3673	6507	0.999866	-0.0126703	0.971892	-0.035236	0.991256	5.80308e-05
BSGatlas-gene-175	BSU_01300	rpsH	141974	142372	+	590	1324	945	1592	0.999866	-0.111804	0.763978	-0.300261	0.92543	5.80308e-05
BSGatlas-gene-176	BSU_01310	rplF	142402	142941	+	3966	8221	7061	11141	0.999866	0.0534613	0.880231	0.150677	1.03775	5.80308e-05
BSGatlas-gene-177	BSU_01320	rplR	142974	143336	+	3184	3921	4424	5129	0.999866	-0.168504	0.684585	-0.406215	0.889765	5.80308e-05
BSGatlas-gene-178	BSU_01330	rpsE	143361	143861	+	10283	11360	13120	17709	0.999866	-0.133437	0.751296	-0.316931	0.911657	5.80308e-05
BSGatlas-gene-179	BSU_01340	rpmD	143875	144054	+	961	1138	2062	2906	0.999866	0.609326	0.13829	1.48219	1.52555	5.80308e-05
BSGatlas-gene-180	BSU_01350	rplO	144085	144525	+	3768	7017	6639	9575	0.999866	0.0528971	0.881119	0.149551	1.03735	5.80308e-05
BSGatlas-gene-181	BSU_01360	secY	144527	145822	+	8199	10039	12888	11276	0.999866	-0.148375	0.743777	-0.326855	0.902266	5.80308e-05
BSGatlas-gene-182	BSU_01370	adk	145877	146530	+	3749	6974	6412	8084	0.999866	-0.0799929	0.825903	-0.219959	0.946062	5.80308e-05
BSGatlas-gene-183	BSU_01380	map	146527	147273	+	6033	5411	6386	6929	0.999866	-0.438166	0.359618	-0.916094	0.738072	5.80308e-05
BSGatlas-gene-184	BSU_01389	ybzG	147312	147536	+	798	1608	1053	2727	0.999866	0.04899	0.907461	0.116242	1.03454	5.80308e-05
BSGatlas-gene-185	BSU_01390	infA	147585	147803	+	1853	3394	3114	5364	0.999866	0.126376	0.724529	0.352412	1.09155	5.80308e-05
BSGatlas-gene-186	BSU_01400	rpmJ	147837	147950	+	508	993	1220	1541	0.999866	0.374666	0.316021	1.00267	1.29654	5.80308e-05
BSGatlas-gene-187	BSU_01410	rpsM	147973	148338	+	3477	8083	7151	17286	0.999866	0.517287	0.207494	1.26049	1.43126	5.80308e-05
BSGatlas-gene-188	BSU_01420	rpsK	148359	148754	+	5713	9616	9861	15415	0.999866	0.151185	0.671118	0.424615	1.11048	5.80308e-05
BSGatlas-gene-189	BSU_01430	rpoA	148931	149875	+	12643	11358	14165	18377	0.999866	-0.244624	0.598389	-0.526719	0.844036	5.80308e-05
BSGatlas-gene-190	BSU_01440	rplQ	149953	150315	+	4162	9289	11554	11083	0.999866	0.317954	0.438338	0.775003	1.24656	5.80308e-05
BSGatlas-gene-191	BSU_01450	ybxA	150443	151288	+	440	913	551	917	0.999866	-0.415626	0.264563	-1.11567	0.749694	5.80308e-05
BSGatlas-gene-192	BSU_01460	ybaE	151303	152133	+	357	686	556	676	0.999866	-0.262697	0.496513	-0.679987	0.833528	5.80308e-05
BSGatlas-gene-193	BSU_01470	ybaF	152130	152927	+	113	227	219	215	0.999866	-0.111296	0.805206	-0.246616	0.925756	5.80308e-05
BSGatlas-gene-194	BSU_01480	truA	152937	153680	+	716	1170	1153	1367	0.999866	-0.116495	0.762107	-0.302715	0.922426	5.80308e-05
BSGatlas-gene-197	BSU_01490	rplM	153842	154279	+	2543	4914	7185	6844	0.999866	0.448157	0.271081	1.10058	1.3643	5.80308e-05
BSGatlas-gene-198	BSU_01500	rpsI	154300	154692	+	8155	18142	17170	20477	0.999866	0.0506693	0.892648	0.134955	1.03575	5.80308e-05
BSGatlas-gene-199	BSU_01510	ybaJ	155156	155923	+	74	169	96	181	0.999866	-0.343333	0.450477	-0.754619	0.788218	5.80308e-05
BSGatlas-gene-200	BSU_01520	ybaK	156109	156552	+	0	2	1	0	0.999866	-1.01394	0.792693	-0.262816	0.495193	5.80308e-05
BSGatlas-gene-201	BSU_01530	cwlD	156612	157325	+	17	8	49	5	0.999866	0.584113	0.609086	0.511378	1.49912	5.80308e-05
BSGatlas-gene-202	BSU_01540	salA	157421	158479	+	1394	2477	1858	3152	0.999866	-0.198167	0.582447	-0.549813	0.871657	5.80308e-05
BSGatlas-gene-203	BSU_01550	gerD	158515	159072	-	2	3	3	3	0.999866	-0.265488	0.87882	-0.152465	0.831917	5.80308e-05
BSGatlas-gene-204	BSU_01560	kbaA	159182	159778	+	6	29	18	21	0.999866	-0.20345	0.81175	-0.238169	0.868471	5.80308e-05
BSGatlas-gene-205	BSU_01570	pdaB	159779	160543	-	2	0	4	6	0.999866	1.42974	0.476836	0.711401	2.69399	5.80308e-05
BSGatlas-gene-221	BSU_01580	ybaR	177083	178519	+	275	360	364	557	0.999866	-0.0848033	0.837203	-0.205473	0.942913	5.80308e-05
BSGatlas-gene-222	BSU_01590	ybaS	178665	179585	+	79	132	134	241	0.999866	0.241018	0.585052	0.54602	1.18183	5.80308e-05
BSGatlas-gene-223	BSU_01600	ybbA	179595	180347	-	73	138	39	107	0.999866	-1.14651	0.027686	-2.20171	0.451716	5.80308e-05
BSGatlas-gene-224	BSU_01610	feuC	180344	181354	-	243	350	207	264	0.999866	-0.905853	0.0301864	-2.16764	0.533717	5.80308e-05
BSGatlas-gene-225	BSU_01620	feuB	181347	182351	-	278	420	190	261	0.999866	-1.20431	0.00300402	-2.96733	0.433977	5.80308e-05
BSGatlas-gene-226	BSU_01630	feuA	182370	183323	-	146	360	158	181	0.999866	-1.02231	0.0194824	-2.33617	0.492326	5.80308e-05
BSGatlas-gene-227	BSU_01640	btr	183414	185003	-	82	74	105	133	0.999866	-0.0574821	0.915518	-0.106082	0.96094	5.80308e-05
BSGatlas-gene-228	BSU_01650	ybbC	185194	186438	-	8	13	14	32	0.999866	0.51523	0.544711	0.605704	1.42922	5.80308e-05
BSGatlas-gene-229	BSU_01660	nagZ	186452	188380	-	10	31	19	36	0.999866	-0.0622191	0.933154	-0.0838773	0.95779	5.80308e-05
BSGatlas-gene-230	BSU_01670	amiE	188408	189733	-	4	6	16	11	0.999866	0.961011	0.383174	0.872064	1.94667	5.80308e-05
BSGatlas-gene-231	BSU_01680	murP	189790	191157	-	8	16	20	16	0.999866	0.137244	0.875238	0.157009	1.0998	5.80308e-05
BSGatlas-gene-232	BSU_01690	murR	191183	192034	-	7	28	30	21	0.999866	0.227165	0.784714	0.273181	1.17053	5.80308e-05
BSGatlas-gene-233	BSU_01700	murQ	192051	192965	-	17	45	31	39	0.999866	-0.281079	0.663287	-0.435379	0.822975	5.80308e-05
BSGatlas-gene-234	BSU_01710	ybbJ	193075	193557	-	14	13	7	13	0.999866	-1.12869	0.227959	-1.20563	0.457331	5.80308e-05
BSGatlas-gene-235	BSU_01720	ybbK	193570	194025	-	52	69	81	101	0.999866	0.00661425	0.989758	0.0128369	1.0046	5.80308e-05
BSGatlas-gene-241	BSU_01730	sigW	194849	195412	+	138	251	301	325	0.999866	0.188906	0.657576	0.443263	1.1399	5.80308e-05
BSGatlas-gene-242	BSU_01740	rsiW	195426	196052	+	220	416	436	483	0.999866	0.0383687	0.924973	0.0941717	1.02695	5.80308e-05
BSGatlas-gene-243	BSU_01750	cdaA	196213	197034	+	75	204	134	243	0.999866	-0.0591606	0.896489	-0.130098	0.959822	5.80308e-05
BSGatlas-gene-244	BSU_01760	cdaR	197027	198478	+	387	1026	570	1535	0.999866	0.0251103	0.955698	0.0555526	1.01756	5.80308e-05
BSGatlas-gene-245	BSU_01770	glmM	198497	199843	+	571	1093	905	2336	0.999866	0.348271	0.40953	0.824722	1.27303	5.80308e-05
BSGatlas-gene-247	BSU_01780	glmS	200277	202079	+	5316	5298	4810	9712	0.999866	-0.275077	0.542285	-0.609362	0.826406	5.80308e-05
BSGatlas-gene-248	BSU_01790	ybbU	202126	202266	+	2	0	5	0	0.999866	0.660878	0.80286	0.249647	1.58104	5.80308e-05
BSGatlas-gene-249	BSU_01800	alkA	202547	203458	-	12	20	18	32	0.999866	0.0622674	0.934342	0.0823835	1.04411	5.80308e-05
BSGatlas-gene-250	BSU_01810	adaA	203729	204364	+	0	4	1	2	0.999866	-0.692676	0.784095	-0.273987	0.618705	5.80308e-05
BSGatlas-gene-251	BSU_01820	adaB	204351	204890	+	6	13	14	25	0.999866	0.498388	0.574823	0.560963	1.41263	5.80308e-05
BSGatlas-gene-253	BSU_01830	ndhF	205409	206926	+	6	6	7	16	0.999866	0.242743	0.825331	0.220694	1.18324	5.80308e-05
BSGatlas-gene-254	BSU_01845	ybcC	206941	209556	+	20	20	18	52	0.999866	0.0678786	0.927543	0.090936	1.04817	5.80308e-05
BSGatlas-gene-255	BSU_01860	ybcF	209633	210160	+	4	10	9	22	0.999866	0.590735	0.562429	0.579237	1.50601	5.80308e-05
BSGatlas-gene-256	BSU_01870	ybcH	210224	210514	+	1	2	3	0	0.999866	-0.25014	0.920587	-0.0996942	0.840815	5.80308e-05
BSGatlas-gene-257	BSU_01880	ybcI	210572	210946	+	7	12	8	13	0.999866	-0.420487	0.671608	-0.423943	0.747172	5.80308e-05
BSGatlas-gene-258	BSU_01889	ybzH	211429	211731	+	10	63	16	63	0.999866	-0.346644	0.666646	-0.430756	0.786411	5.80308e-05
BSGatlas-gene-259	BSU_01890	ybcL	211859	213031	+	11	37	12	64	0.999866	0.0801846	0.921924	0.0980105	1.05715	5.80308e-05
BSGatlas-gene-260	BSU_01900	ybcM	213155	213469	+	2	5	3	0	0.999866	-1.4575	0.475049	-0.714289	0.364123	5.80308e-05
BSGatlas-gene-261	BSU_01910	skfA	213941	214108	+	48	97	120	147	0.999866	0.384273	0.417172	0.811336	1.3052	5.80308e-05
BSGatlas-gene-262	BSU_01920	skfB	214175	215407	+	21	53	40	54	0.999866	-0.12771	0.83013	-0.214535	0.915283	5.80308e-05
BSGatlas-gene-263	BSU_01935	skfC	215404	216894	+	3	13	12	18	0.999866	0.486171	0.632511	0.478195	1.40072	5.80308e-05
BSGatlas-gene-264	BSU_01950	skfE	216913	217632	+	32	43	58	45	0.999866	-0.0568893	0.92795	-0.0904249	0.961335	5.80308e-05
BSGatlas-gene-265	BSU_01960	skfF	217697	219040	+	10	21	70	28	0.999866	1.3165	0.10374	1.62699	2.49061	5.80308e-05
BSGatlas-gene-266	BSU_01970	skfG	219087	219602	+	10	18	19	20	0.999866	-0.023381	0.977123	-0.0286762	0.983924	5.80308e-05
BSGatlas-gene-267	BSU_01980	skfH	219607	220032	+	16	35	38	34	0.999866	0.0541304	0.936193	0.0800553	1.03823	5.80308e-05
BSGatlas-gene-268	BSU_01990	ybdG	220279	221256	+	15	16	33	31	0.999866	0.469308	0.53387	0.622109	1.38445	5.80308e-05
BSGatlas-gene-269	BSU_02000	ybdJ	221258	221929	+	10	46	17	74	0.999866	0.182033	0.817597	0.230637	1.13448	5.80308e-05
BSGatlas-gene-270	BSU_02010	ybdK	221950	222912	+	19	51	20	57	0.999866	-0.416395	0.532541	-0.624131	0.749295	5.80308e-05
BSGatlas-gene-271	BSU_02019	ybzI	222971	223234	+	88	187	171	246	0.999866	0.0919812	0.828437	0.216707	1.06583	5.80308e-05
BSGatlas-gene-272	BSU_02030	prkD	223219	223989	-	5	11	12	7	0.999866	-0.14921	0.891625	-0.136249	0.901744	5.80308e-05
BSGatlas-gene-273	BSU_02040	ybdN	224075	224932	-	5	34	30	34	0.999866	0.400762	0.625068	0.48868	1.32021	5.80308e-05
BSGatlas-gene-274	BSU_02050	ybdO	225064	226248	+	210	627	377	670	0.999866	-0.146252	0.731924	-0.342567	0.903595	5.80308e-05
BSGatlas-gene-275	BSU_02060	ybxG	226566	227954	+	137	182	369	319	0.999866	0.577292	0.230566	1.1989	1.49205	5.80308e-05
BSGatlas-gene-276	BSU_02070	csgA	228066	228314	+	0	0	1	0	0.999866	1.0922	0.825853	0.220023	2.13199	5.80308e-05
BSGatlas-gene-277	BSU_02080	ybxH	228331	228522	+	0	0	2	2	0.999866	2.8886	0.406005	0.830944	7.40552	5.80308e-05
BSGatlas-gene-278	BSU_02090	ybxI	228549	229352	-	22	45	31	55	0.999866	-0.185621	0.758755	-0.307117	0.87927	5.80308e-05
BSGatlas-gene-279	BSU_02100	cypC	229525	230778	+	60	53	68	60	0.999866	-0.440283	0.47386	-0.716212	0.73699	5.80308e-05
BSGatlas-gene-280	BSU_02110	ybyB	230819	231079	-	59	104	82	77	0.999866	-0.523233	0.311627	-1.01181	0.695811	5.80308e-05
BSGatlas-gene-281	BSU_02120	aimA	231348	232967	+	1369	1998	2169	3079	0.999866	0.0526177	0.888832	0.139782	1.03715	5.80308e-05
BSGatlas-gene-282	BSU_02130	glpQ	233014	233895	-	630	1100	1162	2149	0.999866	0.349776	0.347938	0.938596	1.27436	5.80308e-05
BSGatlas-gene-283	BSU_02140	glpT	233994	235328	-	1962	2858	2971	7358	0.999866	0.429759	0.307885	1.01967	1.34701	5.80308e-05
BSGatlas-gene-286	BSU_02150	ybeF	235625	235873	+	2	3	2	8	0.999866	0.317936	0.846234	0.193926	1.24655	5.80308e-05
BSGatlas-gene-287	BSU_02160	ybfA	235965	236882	+	25	53	43	71	0.999866	0.0171792	0.975728	0.0304252	1.01198	5.80308e-05
BSGatlas-gene-288	BSU_02170	ybfB	236879	238129	+	114	136	126	179	0.999866	-0.340342	0.468714	-0.724574	0.789854	5.80308e-05
BSGatlas-gene-289	BSU_02180	ybfE	238164	238448	-	0	0	0	2	0.999866	1.58606	0.747021	0.32257	3.00228	5.80308e-05
BSGatlas-gene-291	BSU_02190	ybfF	238644	239555	-	13	42	40	26	0.999866	-0.0694339	0.925327	-0.0937258	0.953012	5.80308e-05
BSGatlas-gene-292	BSU_02200	ybfG	239644	241842	-	41	74	77	157	0.999866	0.435824	0.382396	0.873489	1.35268	5.80308e-05
BSGatlas-gene-293	BSU_02210	ybfH	241917	242837	-	16	23	31	30	0.999866	0.115963	0.87122	0.162109	1.0837	5.80308e-05
BSGatlas-gene-294	BSU_02220	ybfI	242834	243661	-	5	17	11	20	0.999866	0.0238387	0.979638	0.0255222	1.01666	5.80308e-05
BSGatlas-gene-295	BSU_02230	purT	243892	245046	+	634	971	1117	1264	0.999866	0.0270438	0.945713	0.068091	1.01892	5.80308e-05
BSGatlas-gene-296	BSU_02240	mpr	245190	246131	+	20	56	69	74	0.999866	0.489431	0.399467	0.842574	1.40389	5.80308e-05
BSGatlas-gene-297	BSU_02250	ybfJ	246094	246492	+	10	17	22	19	0.999866	0.117608	0.886733	0.142439	1.08493	5.80308e-05
BSGatlas-gene-298	BSU_02260	ybfK	246658	247548	+	181	326	353	458	0.999866	0.150947	0.703239	0.380952	1.1103	5.80308e-05
BSGatlas-gene-299	BSU_02270	pssA	247744	248277	+	271	324	399	410	0.999866	-0.138853	0.761164	-0.303953	0.908241	5.80308e-05
BSGatlas-gene-300	BSU_02280	ybfM	248268	248756	+	81	102	110	144	0.999866	-0.129193	0.789144	-0.267422	0.914343	5.80308e-05
BSGatlas-gene-301	BSU_02290	psd	248749	249540	+	837	953	1145	1357	0.999866	-0.132898	0.758461	-0.307502	0.911998	5.80308e-05
BSGatlas-gene-302	BSU_02300	ybfN	249595	249873	+	7	15	16	19	0.999866	0.181867	0.835536	0.207606	1.13435	5.80308e-05
BSGatlas-gene-303	BSU_02310	ybfO	249979	251319	+	38	76	82	88	0.999866	0.0957317	0.854346	0.183576	1.06861	5.80308e-05
BSGatlas-gene-304	BSU_02320	ybfP	251427	252314	+	4	24	29	43	0.999866	0.984163	0.226103	1.21046	1.97817	5.80308e-05
BSGatlas-gene-305	BSU_02330	ybfQ	252514	253482	+	754	2308	1764	2402	0.999866	0.0219103	0.957779	0.052941	1.0153	5.80308e-05
BSGatlas-gene-306	BSU_02340	gltP	253518	254762	-	24	72	32	91	0.999866	-0.178291	0.772418	-0.289214	0.883749	5.80308e-05
BSGatlas-gene-307	BSU_02350	gamP	254907	256802	-	287	829	532	849	0.999866	-0.15185	0.71248	-0.368527	0.900095	5.80308e-05
BSGatlas-gene-308	BSU_02360	gamA	256823	257572	-	198	535	297	537	0.999866	-0.305229	0.464129	-0.732065	0.809314	5.80308e-05
BSGatlas-gene-309	BSU_02370	gamR	257791	258498	+	75	294	163	371	0.999866	0.0759084	0.882962	0.147216	1.05402	5.80308e-05
BSGatlas-gene-310	BSU_02380	ybgB	258532	258807	+	43	232	56	404	0.999866	0.212403	0.774579	0.286391	1.15862	5.80308e-05
BSGatlas-gene-311	BSU_02390	ybgE	259016	260086	+	33	126	77	137	0.999866	-0.005634	0.991754	-0.0103356	0.996102	5.80308e-05
BSGatlas-gene-312	BSU_02400	ybgF	260123	261535	-	68	140	140	140	0.999866	-0.0339985	0.94326	-0.0711732	0.97671	5.80308e-05
BSGatlas-gene-313	BSU_02410	ybgG	261656	262603	-	30	69	47	80	0.999866	-0.159674	0.768199	-0.294731	0.895228	5.80308e-05
BSGatlas-gene-314	BSU_02420	glnT	262732	264168	-	20	20	23	11	0.999866	-0.756104	0.381791	-0.8746	0.592093	5.80308e-05
BSGatlas-gene-315	BSU_02430	glsA	264191	265174	-	4	0	6	8	0.999866	0.878274	0.605907	0.515924	1.83817	5.80308e-05
BSGatlas-gene-316	BSU_02440	glnK	265476	266708	+	34	50	53	109	0.999866	0.319429	0.559664	0.583341	1.24784	5.80308e-05
BSGatlas-gene-317	BSU_02450	glnL	266719	267663	+	28	93	36	130	0.999866	-0.0888936	0.888038	-0.140788	0.940244	5.80308e-05
BSGatlas-gene-318	BSU_02460	ycbC	267890	268816	+	19	14	26	36	0.999866	0.211255	0.783783	0.274393	1.1577	5.80308e-05
BSGatlas-gene-319	BSU_02470	ycbD	268846	270312	+	12	52	23	56	0.999866	-0.158109	0.823873	-0.222566	0.896199	5.80308e-05
BSGatlas-gene-320	BSU_02480	ycbE	270396	271763	+	57	80	80	106	0.999866	-0.139012	0.780736	-0.27836	0.908141	5.80308e-05
BSGatlas-gene-321	BSU_02490	ycbF	271800	273167	+	11	19	18	42	0.999866	0.390605	0.60664	0.514876	1.31094	5.80308e-05
BSGatlas-gene-322	BSU_02500	ycbG	273237	273938	+	36	64	58	86	0.999866	-0.0221665	0.96616	-0.0424254	0.984753	5.80308e-05
BSGatlas-gene-323	BSU_02510	ycbH	274029	275561	+	50	109	75	151	0.999866	-0.0435208	0.92864	-0.0895557	0.970284	5.80308e-05
BSGatlas-gene-325	BSU_02520	ycbJ	275838	276758	+	95	386	229	492	0.999866	0.141785	0.77979	0.279593	1.10327	5.80308e-05
BSGatlas-gene-327	BSU_02530	rtpA	277160	277321	+	4	5	3	12	0.999866	0.0214332	0.987063	0.0162153	1.01497	5.80308e-05
BSGatlas-gene-328	BSU_02540	ycbK	277342	278280	+	12	43	14	40	0.999866	-0.532695	0.480129	-0.706094	0.691262	5.80308e-05
BSGatlas-gene-329	BSU_02550	ycbL	278377	279057	+	22	31	32	73	0.999866	0.33976	0.59024	0.538488	1.26555	5.80308e-05
BSGatlas-gene-330	BSU_02560	ycbM	279059	279994	+	14	42	18	97	0.999866	0.43259	0.571155	0.566351	1.34965	5.80308e-05
BSGatlas-gene-331	BSU_02570	ycbN	280086	281009	+	43	97	59	138	0.999866	-0.0709591	0.89096	-0.137089	0.952005	5.80308e-05
BSGatlas-gene-332	BSU_02580	ycbO	281028	281714	+	63	141	136	217	0.999866	0.277056	0.532319	0.62447	1.21172	5.80308e-05
BSGatlas-gene-333	BSU_02585		281675	281809	-	2	0	3	3	0.999866	0.712858	0.751355	0.316854	1.63905	5.80308e-05
BSGatlas-gene-334	BSU_02590	ycbP	281769	282155	-	249	329	186	383	0.999866	-0.684251	0.116933	-1.56778	0.622329	5.80308e-05
BSGatlas-gene-335	BSU_02600	cwlJ	282469	282897	+	12	26	42	34	0.999866	0.568684	0.425662	0.796637	1.48317	5.80308e-05
BSGatlas-gene-336	BSU_02610	ycbR	283003	283734	+	25	72	34	112	0.999866	0.0291496	0.962691	0.0467765	1.02041	5.80308e-05
BSGatlas-gene-337	BSU_02619	yczK	283816	283992	+	1	0	1	0	0.999866	-0.683321	0.863873	-0.171446	0.62273	5.80308e-05
BSGatlas-gene-338	BSU_02620	phoD	284011	285762	+	3	10	7	13	0.999866	0.141949	0.900672	0.124812	1.1034	5.80308e-05
BSGatlas-gene-339	BSU_02630	tatAD	285775	285987	+	3	9	4	2	0.999866	-1.34636	0.35566	-0.923666	0.393282	5.80308e-05
BSGatlas-gene-340	BSU_02640	tatCD	286048	286776	+	2	0	3	9	0.999866	1.61159	0.414344	0.816273	3.05587	5.80308e-05
BSGatlas-gene-341	BSU_02650	pcp	286773	287420	-	23	63	51	81	0.999866	0.137906	0.806186	0.245349	1.10031	5.80308e-05
BSGatlas-gene-342	BSU_02660	ycbU	287499	288611	+	11	70	45	73	0.999866	0.186317	0.78845	0.268324	1.13785	5.80308e-05
BSGatlas-gene-343	BSU_02670	lmrB	288653	290092	-	48	219	135	246	0.999866	0.108901	0.840441	0.20133	1.07841	5.80308e-05
BSGatlas-gene-344	BSU_02680	lmrA	290132	290698	-	43	117	98	137	0.999866	0.0948515	0.846378	0.193742	1.06796	5.80308e-05
BSGatlas-gene-345	BSU_02690	ansZ	290915	292042	+	10	83	35	45	0.999866	-0.504807	0.506994	-0.663526	0.704755	5.80308e-05
BSGatlas-gene-346	BSU_02700	lip	292205	292843	+	64	317	267	340	0.999866	0.336518	0.533024	0.623396	1.26271	5.80308e-05
BSGatlas-gene-347	BSU_02710	yczC	292881	293264	-	14	8	18	20	0.999866	0.0785615	0.931817	0.0855592	1.05596	5.80308e-05
BSGatlas-gene-348	BSU_02720	yccF	293499	294575	+	209	338	385	534	0.999866	0.188732	0.631586	0.479496	1.13976	5.80308e-05
BSGatlas-gene-349	BSU_02730	natK	294615	295571	-	33	61	35	138	0.999866	0.215786	0.730106	0.344985	1.16134	5.80308e-05
BSGatlas-gene-350	BSU_02740	natR	295584	296285	-	44	43	74	52	0.999866	-0.0314763	0.961177	-0.0486765	0.978419	5.80308e-05
BSGatlas-gene-351	BSU_02750	natA	296429	297169	+	21	30	47	42	0.999866	0.284107	0.664466	0.433756	1.21766	5.80308e-05
BSGatlas-gene-352	BSU_02760	natB	297170	298330	+	13	40	37	51	0.999866	0.285826	0.660605	0.439077	1.21911	5.80308e-05
BSGatlas-gene-353	BSU_02770	yccK	298466	299398	+	72	140	133	148	0.999866	-0.0833206	0.856961	-0.180244	0.943883	5.80308e-05
BSGatlas-gene-354	BSU_02780	ycdA	299438	300502	-	152	329	509	495	0.999866	0.617022	0.155182	1.42146	1.53371	5.80308e-05
BSGatlas-gene-356	BSU_02785		300525	300656	-	7	17	11	20	0.999866	-0.151446	0.86512	-0.16986	0.900348	5.80308e-05
BSGatlas-gene-357	BSU_02790	ycdB	300830	302248	+	62	74	69	103	0.999866	-0.291497	0.573188	-0.563363	0.817054	5.80308e-05
BSGatlas-gene-358	BSU_02800	ycdC	302435	303796	+	43	31	30	63	0.999866	-0.444546	0.510288	-0.65839	0.734815	5.80308e-05
BSGatlas-gene-359	BSU_02810	cwlK	303804	304307	-	7	15	8	30	0.999866	0.164981	0.859508	0.177	1.12115	5.80308e-05
BSGatlas-gene-360	BSU_02820	rapJ	304430	305551	+	323	1070	333	1385	0.999866	-0.255774	0.646023	-0.459295	0.837538	5.80308e-05
BSGatlas-gene-361	BSU_02830	ycdF	305658	306434	+	57	72	103	56	0.999866	-0.180077	0.775888	-0.284681	0.882656	5.80308e-05
BSGatlas-gene-362	BSU_02840	ycdG	306459	308144	+	268	176	321	229	0.999866	-0.348028	0.567488	-0.571755	0.785657	5.80308e-05
BSGatlas-gene-363	BSU_02850	znuA	308332	309291	+	41	91	65	144	0.999866	0.102635	0.840743	0.200943	1.07373	5.80308e-05
BSGatlas-gene-364	BSU_02860	znuC	309347	310042	+	86	288	191	308	0.999866	-0.0207797	0.964495	-0.0445141	0.9857	5.80308e-05
BSGatlas-gene-365	BSU_02870	znuB	310000	310842	+	86	141	122	174	0.999866	-0.177041	0.689305	-0.399798	0.884515	5.80308e-05
BSGatlas-gene-366	BSU_02880	yceB	310880	311875	-	18	16	17	25	0.999866	-0.370487	0.640813	-0.466563	0.773521	5.80308e-05
BSGatlas-gene-367	BSU_02890	yceC	312159	312758	+	764	926	813	1602	0.999866	-0.163125	0.698723	-0.387045	0.893089	5.80308e-05
BSGatlas-gene-368	BSU_02900	yceD	312780	313361	+	683	1434	1373	1908	0.999866	0.128559	0.725395	0.351258	1.0932	5.80308e-05
BSGatlas-gene-369	BSU_02910	yceE	313396	313974	+	2054	3060	2348	2668	0.999866	-0.577076	0.1417	-1.46949	0.670321	5.80308e-05
BSGatlas-gene-370	BSU_02920	yceF	314025	314798	+	517	979	783	1329	0.999866	-0.0585697	0.873479	-0.159241	0.960216	5.80308e-05
BSGatlas-gene-371	BSU_02930	yceG	314883	316496	+	878	821	1277	1186	0.999866	-0.0872375	0.859822	-0.176601	0.941323	5.80308e-05
BSGatlas-gene-372	BSU_02940	yceH	316512	317603	+	321	568	552	949	0.999866	0.183128	0.62733	0.485488	1.13534	5.80308e-05
BSGatlas-gene-373	BSU_02950	niaP	317725	318927	+	1923	2058	2535	3242	0.999866	-0.105029	0.808382	-0.242514	0.929786	5.80308e-05
BSGatlas-gene-375	BSU_02960	yceJ	319180	320352	-	1	18	7	13	0.999866	-0.234603	0.848682	-0.1908	0.849919	5.80308e-05
BSGatlas-gene-376	BSU_02970	yceK	320421	320723	-	16	36	23	50	0.999866	-0.0653378	0.92179	-0.0981793	0.955722	5.80308e-05
BSGatlas-gene-377	BSU_02980	opuAA	321013	322269	+	439	1204	868	1440	0.999866	0.0156196	0.968726	0.0392059	1.01089	5.80308e-05
BSGatlas-gene-378	BSU_02990	opuAB	322271	323119	+	357	955	472	1371	0.999866	-0.0675978	0.885068	-0.144548	0.954226	5.80308e-05
BSGatlas-gene-379	BSU_03000	opuAC	323119	324000	+	842	1310	1123	1926	0.999866	-0.0987952	0.791801	-0.263973	0.933813	5.80308e-05
BSGatlas-gene-380	BSU_03010	amhX	324038	325189	-	30	44	50	47	0.999866	-0.133008	0.826545	-0.219135	0.911928	5.80308e-05
BSGatlas-gene-381	BSU_03020	ycgA	325339	326772	+	18	34	23	37	0.999866	-0.340959	0.607447	-0.51372	0.789516	5.80308e-05
BSGatlas-gene-382	BSU_03030	ycgB	326888	327469	+	19	21	22	25	0.999866	-0.369636	0.61963	-0.496374	0.773978	5.80308e-05
BSGatlas-gene-383	BSU_03040	amyE	327618	329597	+	201	343	256	619	0.999866	0.0576385	0.894101	0.133117	1.04076	5.80308e-05
BSGatlas-gene-384	BSU_03050	ldh	329774	330739	+	3911	1824	2161	2006	0.999866	-1.22346	0.0488288	-1.97008	0.428255	5.80308e-05
BSGatlas-gene-385	BSU_03060	lctP	330771	332396	+	7747	223	1363	166	0.999866	-3.1514	0.169441	-1.374	0.112547	5.80308e-05
BSGatlas-gene-386	BSU_03070	mdr	332441	333979	-	118	683	303	780	0.999866	0.0259381	0.964365	0.0446763	1.01814	5.80308e-05
BSGatlas-gene-387	BSU_03080	ycgE	334092	334556	+	52	71	94	104	0.999866	0.127231	0.805431	0.246324	1.0922	5.80308e-05
BSGatlas-gene-388	BSU_03090	ycgF	334630	335259	+	21	39	24	52	0.999866	-0.246955	0.698866	-0.386852	0.842673	5.80308e-05
BSGatlas-gene-389	BSU_03100	ycgG	335329	336090	+	69	151	101	272	0.999866	0.172922	0.725517	0.351095	1.12734	5.80308e-05
BSGatlas-gene-390	BSU_03110	ycgH	336092	337432	-	6	6	6	11	0.999866	-0.168912	0.883656	-0.146336	0.889513	5.80308e-05
BSGatlas-gene-391	BSU_03120	ycgI	337562	338158	+	2	5	2	2	0.999866	-1.25711	0.475725	-0.713195	0.418382	5.80308e-05
BSGatlas-gene-392	BSU_03130	nadE	338288	339106	+	1097	2377	1932	3269	0.999866	0.0558798	0.878109	0.153367	1.03949	5.80308e-05
BSGatlas-gene-393	BSU_03140	tmrB	339156	339749	-	7	11	13	16	0.999866	0.144001	0.878203	0.153247	1.10497	5.80308e-05
BSGatlas-gene-395	BSU_03150	aroK	340025	340585	+	18	36	25	47	0.999866	-0.14208	0.826346	-0.21939	0.906212	5.80308e-05
BSGatlas-gene-396	BSU_03160	ycgJ	340613	341374	-	4	10	8	14	0.999866	0.138384	0.897492	0.12883	1.10067	5.80308e-05
BSGatlas-gene-397	BSU_03170	ycgK	341492	342466	+	14	21	23	32	0.999866	0.0830124	0.908999	0.114301	1.05923	5.80308e-05
BSGatlas-gene-398	BSU_03180	cah	342538	343494	+	21	41	67	57	0.999866	0.546414	0.372492	0.891816	1.46045	5.80308e-05
BSGatlas-gene-399	BSU_03190	ycgL	343578	344360	+	25	57	47	78	0.999866	0.0901562	0.871387	0.161898	1.06449	5.80308e-05
BSGatlas-gene-400	BSU_03200	putB	344551	345462	+	53	277	143	156	0.999866	-0.447773	0.437572	-0.776299	0.733174	5.80308e-05
BSGatlas-gene-401	BSU_03210	putC	345479	347026	+	146	1896	346	1330	0.999866	-0.652491	0.387405	-0.864334	0.636181	5.80308e-05
BSGatlas-gene-402	BSU_03220	putP	347150	348571	+	442	2675	1138	2728	0.999866	-0.0799966	0.888624	-0.140045	0.94606	5.80308e-05
BSGatlas-gene-404	BSU_03230	putR	348724	349959	+	56	82	80	109	0.999866	-0.121672	0.80547	-0.246275	0.919122	5.80308e-05
BSGatlas-gene-405	BSU_03240	ycgQ	349996	350853	-	29	46	62	62	0.999866	0.21015	0.716758	0.362795	1.15681	5.80308e-05
BSGatlas-gene-406	BSU_03250	ycgR	350858	351742	-	29	54	43	87	0.999866	0.0667396	0.904702	0.119723	1.04735	5.80308e-05
BSGatlas-gene-407	BSU_03260	ycgS	351842	352696	-	6	15	7	23	0.999866	-0.0681726	0.944065	-0.0701622	0.953845	5.80308e-05
BSGatlas-gene-408	BSU_03270	ycgT	352858	353868	+	1038	886	717	1295	0.999866	-0.679078	0.159057	-1.40825	0.624564	5.80308e-05
BSGatlas-gene-409	BSU_03280	nasF	353900	355351	-	1156	376	268	481	0.999866	-1.95115	0.0042191	-2.8613	0.25861	5.80308e-05
BSGatlas-gene-410	BSU_03290	nasE	355412	355732	-	485	56	109	80	0.999866	-2.40805	0.131403	-1.50859	0.188411	5.80308e-05
BSGatlas-gene-411	BSU_03300	nasD	355764	358181	-	3597	420	673	303	0.999866	-2.86632	0.0865456	-1.71391	0.137137	5.80308e-05
BSGatlas-gene-412	BSU_03310	nasC	358303	360435	-	4	18	10	21	0.999866	0.0445129	0.963377	0.0459169	1.03133	5.80308e-05
BSGatlas-gene-413	BSU_03320	nasB	360442	362757	-	7	64	18	47	0.999866	-0.501887	0.547932	-0.600862	0.706182	5.80308e-05
BSGatlas-gene-414	BSU_03330	nasA	362937	364142	+	57	230	94	123	0.999866	-0.778833	0.142727	-1.46571	0.582838	5.80308e-05
BSGatlas-gene-415	BSU_03340	folEB	364259	365173	+	5	3	7	14	0.999866	0.637779	0.604071	0.518555	1.55593	5.80308e-05
BSGatlas-gene-416	BSU_03350	yciB	365170	365754	+	1	3	2	3	0.999866	-0.148358	0.940003	-0.0752659	0.902277	5.80308e-05
BSGatlas-gene-418	BSU_03360	zagA	366063	367256	+	8	8	8	12	0.999866	-0.327959	0.753216	-0.314402	0.796663	5.80308e-05
BSGatlas-gene-419	BSU_03370	yckA	367305	367985	-	103	150	99	220	0.999866	-0.312593	0.504878	-0.666834	0.805193	5.80308e-05
BSGatlas-gene-420	BSU_03380	yckB	367995	368858	-	301	338	391	553	0.999866	-0.0808061	0.85382	-0.184247	0.945529	5.80308e-05
BSGatlas-gene-421	BSU_03385		369020	369217	+	0	0	2	3	0.999866	3.15435	0.330214	0.973684	8.90334	5.80308e-05
BSGatlas-gene-422	BSU_03390	yckC	369236	369691	+	15	19	25	31	0.999866	0.135623	0.853604	0.184522	1.09857	5.80308e-05
BSGatlas-gene-423	BSU_03400	yckD	369773	370105	+	0	0	5	0	0.999866	3.47327	0.324531	0.985189	11.106	5.80308e-05
BSGatlas-gene-424	BSU_03410	yckE	370259	371692	+	8	21	21	23	0.999866	0.157664	0.845054	0.195432	1.11548	5.80308e-05
BSGatlas-gene-425	BSU_03420	nin	371729	372127	-	101	206	142	206	0.999866	-0.337103	0.426611	-0.795004	0.791629	5.80308e-05
BSGatlas-gene-426	BSU_03430	nucA	372154	372603	-	158	413	213	533	0.999866	-0.157647	0.729814	-0.345373	0.896486	5.80308e-05
BSGatlas-gene-427	BSU_03440	tlpC	372771	374492	-	201	314	407	520	0.999866	0.293049	0.466296	0.728519	1.22523	5.80308e-05
BSGatlas-gene-428	BSU_03450	hxlB	374603	375160	-	5	15	8	12	0.999866	-0.4637	0.648853	-0.455356	0.725124	5.80308e-05
BSGatlas-gene-429	BSU_03460	hxlA	375166	375798	-	10	18	21	39	0.999866	0.525606	0.484969	0.698332	1.43954	5.80308e-05
BSGatlas-gene-430	BSU_03470	hxlR	376032	376394	+	2	11	7	9	0.999866	-0.0696142	0.954801	-0.056679	0.952893	5.80308e-05
BSGatlas-gene-432	BSU_03480	srfAA	376968	387731	+	26777	73911	34500	77559	0.999866	-0.362178	0.384813	-0.869062	0.777989	5.80308e-05
BSGatlas-gene-433	BSU_03490	srfAB	387744	398495	+	33817	91486	47072	90477	0.999866	-0.363542	0.357281	-0.920558	0.777254	5.80308e-05
BSGatlas-gene-435	BSU_03510	srfAC	398532	402359	+	19984	50214	23129	60518	0.999866	-0.304032	0.479946	-0.70639	0.809986	5.80308e-05
BSGatlas-gene-436	BSU_03520	srfAD	402388	403116	+	3876	6486	4329	6615	0.999866	-0.489317	0.170988	-1.36904	0.712362	5.80308e-05
BSGatlas-gene-437	BSU_03530	ycxA	403217	404443	+	151	520	293	580	0.999866	-0.0787634	0.865087	-0.169902	0.946869	5.80308e-05
BSGatlas-gene-438	BSU_03540	ycxB	404458	405015	-	3	9	4	12	0.999866	-0.129903	0.916275	-0.105127	0.913893	5.80308e-05
BSGatlas-gene-439	BSU_03550	ycxC	405069	406007	-	12	33	17	49	0.999866	-0.00174195	0.99811	-0.00236926	0.998793	5.80308e-05
BSGatlas-gene-440	BSU_03560	ycxD	406131	407465	+	11	34	25	26	0.999866	-0.226763	0.759384	-0.30629	0.85455	5.80308e-05
BSGatlas-gene-441	BSU_03569	sfp/1	407460	407627	-	12	14	16	23	0.999866	-0.03288	0.968279	-0.039767	0.977467	5.80308e-05
BSGatlas-gene-442	BSU_03570	sfp/2	407638	408135	-	58	65	79	88	0.999866	-0.160845	0.767605	-0.295509	0.894501	5.80308e-05
BSGatlas-gene-443	BSU_03580	yczE	408240	408887	-	108	227	151	324	0.999866	-0.0630349	0.885354	-0.144186	0.957248	5.80308e-05
BSGatlas-gene-444	BSU_03590	tcyC	409208	409951	-	190	301	218	416	0.999866	-0.241752	0.557327	-0.586816	0.845717	5.80308e-05
BSGatlas-gene-445	BSU_03600	tcyB	409965	410669	-	144	127	217	176	0.999866	-0.0756069	0.892184	-0.135541	0.948943	5.80308e-05
BSGatlas-gene-446	BSU_03610	tcyA	410656	411462	-	529	820	651	1489	0.999866	0.0222688	0.956874	0.0540762	1.01556	5.80308e-05
BSGatlas-gene-447	BSU_03620	bsdA	411578	412450	-	18	16	26	33	0.999866	0.142263	0.850256	0.188792	1.10363	5.80308e-05
BSGatlas-gene-448	BSU_03630	bsdB	412540	413154	+	4	7	12	16	0.999866	0.813322	0.439508	0.773024	1.75725	5.80308e-05
BSGatlas-gene-449	BSU_03640	bsdC	413157	414578	+	13	12	7	14	0.999866	-0.955989	0.313591	-1.00772	0.515488	5.80308e-05
BSGatlas-gene-450	BSU_03651	bsdD	414595	414822	+	0	2	2	0	0.999866	0.0407435	0.990449	0.0119712	1.02864	5.80308e-05
BSGatlas-gene-451	BSU_03652	yclD	414819	415283	+	1	8	11	8	0.999866	0.806849	0.539447	0.61365	1.74939	5.80308e-05
BSGatlas-gene-452	BSU_03660	yclE	415350	416195	+	26	58	54	72	0.999866	0.0926546	0.866975	0.167503	1.06633	5.80308e-05
BSGatlas-gene-453	BSU_03670	dtpT	416235	417713	-	259	334	415	747	0.999866	0.322149	0.441114	0.770314	1.25019	5.80308e-05
BSGatlas-gene-454	BSU_03680	yclG	417993	419747	+	13	20	13	24	0.999866	-0.435475	0.583068	-0.548909	0.73945	5.80308e-05
BSGatlas-gene-455	BSU_03690	gerKD	419763	419984	-	0	0	2	0	0.999866	2.14752	0.659553	0.44053	4.43065	5.80308e-05
BSGatlas-gene-456	BSU_03700	gerKA	420110	421744	+	9	8	14	18	0.999866	0.26577	0.779028	0.280585	1.20228	5.80308e-05
BSGatlas-gene-457	BSU_03710	gerKC	421734	422957	+	5	20	8	23	0.999866	-0.187057	0.845247	-0.195186	0.878396	5.80308e-05
BSGatlas-gene-458	BSU_03720	gerKB	422982	424103	+	17	28	24	41	0.999866	-0.0490089	0.942075	-0.072662	0.9666	5.80308e-05
BSGatlas-gene-459	BSU_03730	yclH	424208	424888	-	4	5	6	7	0.999866	-0.0456837	0.971728	-0.0354408	0.968831	5.80308e-05
BSGatlas-gene-460	BSU_03740	yclI	424904	426364	-	5	7	3	3	0.999866	-1.55145	0.263406	-1.11838	0.341167	5.80308e-05
BSGatlas-gene-461	BSU_03750	yclJ	426577	427260	+	68	64	51	83	0.999866	-0.670798	0.235027	-1.18751	0.628159	5.80308e-05
BSGatlas-gene-462	BSU_03760	yclK	427247	428668	+	190	130	77	200	0.999866	-1.04072	0.0789643	-1.75673	0.486084	5.80308e-05
BSGatlas-gene-463	BSU_03770	rapC	428831	429979	+	95	288	147	273	0.999866	-0.341757	0.457341	-0.743232	0.78908	5.80308e-05
BSGatlas-gene-464	BSU_03780	phrC	429963	430085	+	108	264	172	331	0.999866	-0.0862924	0.841565	-0.199891	0.94194	5.80308e-05
BSGatlas-gene-465	BSU_03788	yczM	430185	430274	-	33	229	137	131	0.999866	-0.215895	0.738467	-0.333884	0.861012	5.80308e-05
BSGatlas-gene-466	BSU_03789	yczN	430356	430469	-	45	147	127	91	0.999866	-0.143773	0.803209	-0.249197	0.905149	5.80308e-05
BSGatlas-gene-467	BSU_03790	thrD	430623	431987	-	133	143	284	168	0.999866	0.185798	0.748237	0.320965	1.13745	5.80308e-05
BSGatlas-gene-468	BSU_03800	fpbN	432372	433322	+	608	1091	711	1423	0.999866	-0.263107	0.49216	-0.686878	0.833291	5.80308e-05
BSGatlas-gene-469	BSU_03810	fpbO	433315	434262	+	669	791	714	1109	0.999866	-0.327894	0.430515	-0.78831	0.796699	5.80308e-05
BSGatlas-gene-470	BSU_03820	fpbP	434256	435014	+	171	299	247	342	0.999866	-0.217253	0.587259	-0.542812	0.860202	5.80308e-05
BSGatlas-gene-471	BSU_03830	fpbQ	435036	435989	+	2142	3034	4043	4473	0.999866	0.16187	0.686548	0.403545	1.11874	5.80308e-05
BSGatlas-gene-472	BSU_03840	ycnB	436036	437454	-	127	544	302	757	0.999866	0.205411	0.695084	0.391965	1.15302	5.80308e-05
BSGatlas-gene-473	BSU_03850	ycnC	437474	438352	-	40	118	106	167	0.999866	0.326522	0.507103	0.663356	1.25399	5.80308e-05
BSGatlas-gene-474	BSU_03860	ycnD	438516	439265	-	58	227	113	375	0.999866	0.269622	0.637553	0.471122	1.20549	5.80308e-05
BSGatlas-gene-475	BSU_03870	ycnE	439282	439569	-	29	58	48	84	0.999866	0.0529602	0.922498	0.097287	1.03739	5.80308e-05
BSGatlas-gene-476	BSU_03880	yczG	439709	440023	+	67	82	96	110	0.999866	-0.121139	0.813152	-0.236362	0.919461	5.80308e-05
BSGatlas-gene-477	BSU_03890	gabR	440025	441464	-	8	9	8	11	0.999866	-0.4589	0.6572	-0.443783	0.727541	5.80308e-05
BSGatlas-gene-478	BSU_03900	gabT	441571	442881	+	10	23	12	12	0.999866	-0.915205	0.29036	-1.05733	0.530268	5.80308e-05
BSGatlas-gene-479	BSU_03910	gabD	442950	444338	+	222	216	274	335	0.999866	-0.176883	0.713726	-0.366856	0.884612	5.80308e-05
BSGatlas-gene-480	BSU_03920	glcU	444461	445324	+	0	0	6	2	0.999866	4.02221	0.133537	1.5003	16.2483	5.80308e-05
BSGatlas-gene-481	BSU_03930	gdh	445344	446129	+	1	8	14	8	0.999866	1.0475	0.416148	0.813121	2.06695	5.80308e-05
BSGatlas-gene-482	BSU_03940	ycnI	446174	446788	-	13624	3499	5871	7808	0.999866	-1.23034	0.0855294	-1.71947	0.426217	5.80308e-05
BSGatlas-gene-483	BSU_03950	ycnJ	446801	448426	-	1685	553	976	1148	0.999866	-0.929445	0.170346	-1.37109	0.52506	5.80308e-05
BSGatlas-gene-484	BSU_03960	ycnK	448461	449033	-	372	102	202	219	0.999866	-1.03423	0.158953	-1.4086	0.488277	5.80308e-05
BSGatlas-gene-485	BSU_03970	ycnL	449198	449551	+	19	64	38	68	0.999866	-0.10803	0.8591	-0.17752	0.927854	5.80308e-05
BSGatlas-gene-486	BSU_03981	mtlA	449724	451160	+	89	182	104	354	0.999866	0.125477	0.809746	0.240754	1.09087	5.80308e-05
BSGatlas-gene-487	BSU_03982	mtlF	451185	451616	+	23	42	31	61	0.999866	-0.0785023	0.896789	-0.129719	0.94704	5.80308e-05
BSGatlas-gene-488	BSU_03990	mtlD	451618	452739	+	40	113	48	166	0.999866	-0.0846534	0.885047	-0.144574	0.943011	5.80308e-05
BSGatlas-gene-489	BSU_04000	ycsA	452830	453894	+	423	907	617	1372	0.999866	0.0124108	0.97544	0.0307858	1.00864	5.80308e-05
BSGatlas-gene-490	BSU_04010	sipU	454029	454592	+	40	68	75	85	0.999866	0.0473444	0.927847	0.0905536	1.03336	5.80308e-05
BSGatlas-gene-491	BSU_04020	yczH	454652	455260	-	13	39	20	29	0.999866	-0.540313	0.448501	-0.757917	0.687622	5.80308e-05
BSGatlas-gene-492	BSU_04030	ycsD	455346	455738	+	93	200	216	302	0.999866	0.320125	0.443567	0.766184	1.24844	5.80308e-05
BSGatlas-gene-493	BSU_04039	yczO	455771	455935	-	25	27	39	28	0.999866	-0.182293	0.799696	-0.25374	0.881301	5.80308e-05
BSGatlas-gene-494	BSU_04040	ycsE	456068	456817	+	106	273	208	367	0.999866	0.102091	0.811232	0.238837	1.07333	5.80308e-05
BSGatlas-gene-495	BSU_04050	pxpA	457023	457796	+	107	1078	325	575	0.999866	-0.685383	0.303405	-1.02916	0.621841	5.80308e-05
BSGatlas-gene-496	BSU_04060	ycsG	457811	459025	+	231	2934	696	1507	0.999866	-0.817882	0.248008	-1.1552	0.567274	5.80308e-05
BSGatlas-gene-497	BSU_04070	ycsI	459049	459822	+	203	1960	614	944	0.999866	-0.743721	0.252956	-1.1432	0.597197	5.80308e-05
BSGatlas-gene-498	BSU_04080	pxpB	459867	460589	+	63	537	171	243	0.999866	-0.811609	0.209176	-1.25583	0.569746	5.80308e-05
BSGatlas-gene-499	BSU_04090	pxpC	460592	461599	+	112	678	309	369	0.999866	-0.511893	0.372533	-0.891739	0.701302	5.80308e-05
BSGatlas-gene-500	BSU_04100	kipR	461615	462367	+	83	848	228	544	0.999866	-0.600601	0.379721	-0.878411	0.659479	5.80308e-05
BSGatlas-gene-501	BSU_04110	lipC	462431	463072	+	23	331	67	247	0.999866	-0.532366	0.505629	-0.665659	0.69142	5.80308e-05
BSGatlas-gene-502	BSU_04120	yczI	463245	463490	+	70	76	139	168	0.999866	0.452768	0.372775	0.891288	1.36866	5.80308e-05
BSGatlas-gene-503	BSU_04130	yczJ	463496	463783	-	14	23	13	40	0.999866	-0.131533	0.864915	-0.170121	0.912861	5.80308e-05
BSGatlas-gene-504	BSU_04140	pbpC	463934	465940	+	724	996	1295	1450	0.999866	0.10986	0.788371	0.268426	1.07912	5.80308e-05
BSGatlas-gene-505	BSU_04150	ycsN	466042	466944	+	448	590	536	658	0.999866	-0.38606	0.350625	-0.933379	0.765217	5.80308e-05
BSGatlas-gene-506	BSU_04160	mtlR	467130	469214	+	109	343	238	518	0.999866	0.252194	0.587654	0.542238	1.19102	5.80308e-05
BSGatlas-gene-507	BSU_04170	ydaB	469426	470937	+	23	61	30	83	0.999866	-0.126629	0.837536	-0.205046	0.915969	5.80308e-05
BSGatlas-gene-508	BSU_04180	ydaC	470957	471502	-	3	3	4	0	0.999866	-0.972109	0.627039	-0.485899	0.50976	5.80308e-05
BSGatlas-gene-509	BSU_04190	ydaD	471709	472569	+	33	36	34	52	0.999866	-0.329061	0.595848	-0.53038	0.796055	5.80308e-05
BSGatlas-gene-510	BSU_04200	ydaE	472585	473088	+	85	101	125	81	0.999866	-0.370555	0.524409	-0.636565	0.773485	5.80308e-05
BSGatlas-gene-511	BSU_04210	ydaF	473174	473725	+	22	55	32	72	0.999866	-0.106622	0.859607	-0.176875	0.92876	5.80308e-05
BSGatlas-gene-512	BSU_04220	ydaG	473803	474225	+	75	118	118	99	0.999866	-0.324479	0.530272	-0.627591	0.798587	5.80308e-05
BSGatlas-gene-515	BSU_04230	amj	474731	475540	+	15	46	62	78	0.999866	0.765294	0.199779	1.28218	1.69972	5.80308e-05
BSGatlas-gene-516	BSU_04240	ydzA	475584	475874	-	416	157	200	202	0.999866	-1.31924	0.0514814	-1.94744	0.400745	5.80308e-05
BSGatlas-gene-517	BSU_04250	lrpC	476059	476493	+	73	66	67	80	0.999866	-0.577858	0.310169	-1.01487	0.669958	5.80308e-05
BSGatlas-gene-518	BSU_04260	topB	476558	478741	+	1222	1344	1151	1674	0.999866	-0.516657	0.224541	-1.21454	0.69899	5.80308e-05
BSGatlas-gene-519	BSU_04270	ydaJ	478944	480032	+	27	51	50	60	0.999866	-0.0123537	0.982677	-0.0217123	0.991474	5.80308e-05
BSGatlas-gene-520	BSU_04280	ydaK	480013	480864	+	11	23	15	15	0.999866	-0.651578	0.429565	-0.789937	0.636584	5.80308e-05
BSGatlas-gene-521	BSU_04290	ydaL	480875	482584	+	15	98	33	67	0.999866	-0.551364	0.431416	-0.78677	0.682375	5.80308e-05
BSGatlas-gene-522	BSU_04300	ydaM	482577	483839	+	49	94	44	127	0.999866	-0.362274	0.507725	-0.662385	0.777937	5.80308e-05
BSGatlas-gene-523	BSU_04310	ydaN	483845	485956	+	39	76	59	84	0.999866	-0.211075	0.681086	-0.410982	0.863893	5.80308e-05
BSGatlas-gene-525	BSU_04320	kimA	486432	488255	+	75	218	151	197	0.999866	-0.185318	0.689005	-0.400205	0.879455	5.80308e-05
BSGatlas-gene-526	BSU_04330	mutT	488314	488763	+	4	9	4	10	0.999866	-0.4604	0.703385	-0.380755	0.726784	5.80308e-05
BSGatlas-gene-527	BSU_04340	ydaP	488830	490554	+	325	317	441	318	0.999866	-0.334582	0.533705	-0.62236	0.793014	5.80308e-05
BSGatlas-gene-529	BSU_04345		490546	490749	-	19	36	72	36	0.999866	0.584835	0.41233	0.819801	1.49987	5.80308e-05
BSGatlas-gene-531	BSU_04359	ydzK	490777	491043	-	47	208	87	293	0.999866	0.0876244	0.884	0.1459	1.06262	5.80308e-05
BSGatlas-gene-532	BSU_04360	mntH	491147	492424	-	405	572	395	758	0.999866	-0.399538	0.324715	-0.984815	0.758101	5.80308e-05
BSGatlas-gene-533	BSU_04370	ydaS	492654	492911	-	64	74	96	110	0.999866	-0.0216766	0.966922	-0.0414689	0.985087	5.80308e-05
BSGatlas-gene-534	BSU_04380	ydaT	492989	493441	-	13	2	22	19	0.999866	0.620564	0.577353	0.557256	1.53748	5.80308e-05
BSGatlas-gene-535	BSU_04390	ydbA	493559	494377	+	17	31	24	44	0.999866	-0.0678531	0.918691	-0.102083	0.954057	5.80308e-05
BSGatlas-gene-536	BSU_04400	gsiB	494506	494877	+	53	90	89	59	0.999866	-0.397309	0.495049	-0.6823	0.759273	5.80308e-05
BSGatlas-gene-537	BSU_04410	ydbB	495009	495350	+	8	14	16	27	0.999866	0.400857	0.632098	0.478775	1.32029	5.80308e-05
BSGatlas-gene-538	BSU_04420	ydbC	495344	495703	+	5	16	15	24	0.999866	0.426347	0.632378	0.478383	1.34383	5.80308e-05
BSGatlas-gene-539	BSU_04430	ydbD	495740	496561	-	32	48	59	88	0.999866	0.297302	0.583568	0.54818	1.22884	5.80308e-05
BSGatlas-gene-540	BSU_04440	dctB	496646	497698	-	24	58	29	87	0.999866	-0.0801811	0.897503	-0.128817	0.945939	5.80308e-05
BSGatlas-gene-541	BSU_04450	dctS	497768	499375	+	54	108	80	153	0.999866	-0.0361858	0.939367	-0.076065	0.97523	5.80308e-05
BSGatlas-gene-542	BSU_04460	dctR	499365	500045	+	12	42	24	51	0.999866	-0.00608377	0.993007	-0.00876513	0.995792	5.80308e-05
BSGatlas-gene-543	BSU_04470	dctP	500166	501431	+	688	2439	2620	7456	0.999866	1.18751	0.0158439	2.41249	2.27759	5.80308e-05
BSGatlas-gene-544	BSU_04480	ydbI	501579	502631	+	630	614	938	1031	0.999866	0.0236951	0.959786	0.0504223	1.01656	5.80308e-05
BSGatlas-gene-546	BSU_04490	ydbJ	502908	503834	+	175	339	265	533	0.999866	0.0593905	0.88397	0.145938	1.04203	5.80308e-05
BSGatlas-gene-547	BSU_04500	ydbK	503854	504594	+	198	413	313	720	0.999866	0.17899	0.670897	0.424917	1.13209	5.80308e-05
BSGatlas-gene-548	BSU_04510	ydbL	504689	505024	+	681	649	383	622	0.999866	-1.10717	0.0165523	-2.3965	0.464203	5.80308e-05
BSGatlas-gene-549	BSU_04520	ydbM	505152	506297	+	483	470	295	649	0.999866	-0.75517	0.11549	-1.57399	0.592476	5.80308e-05
BSGatlas-gene-550	BSU_04530	fbpB	506322	506501	-	25	23	16	12	0.999866	-1.3744	0.0906822	-1.69181	0.385714	5.80308e-05
BSGatlas-gene-551	BSU_04536	fbpA	506455	506619	-	88	36	24	26	0.999866	-2.11051	0.00568429	-2.76546	0.231565	5.80308e-05
BSGatlas-gene-552	BSU_04540	ydbO	506866	507738	+	56	87	86	88	0.999866	-0.240958	0.639238	-0.468764	0.846184	5.80308e-05
BSGatlas-gene-553	BSU_04550	ydbP	507753	508073	-	127	211	240	320	0.999866	0.180704	0.662059	0.437072	1.13344	5.80308e-05
BSGatlas-gene-554	BSU_04560	ddl	508248	509312	+	1633	2249	1483	3414	0.999866	-0.337133	0.419109	-0.807969	0.791613	5.80308e-05
BSGatlas-gene-555	BSU_04570	murF	509384	510757	+	777	863	694	905	0.999866	-0.672689	0.119515	-1.55681	0.627337	5.80308e-05
BSGatlas-gene-556	BSU_04580	cshA	511157	512641	+	1212	2851	2115	4690	0.999866	0.195932	0.624249	0.489838	1.14546	5.80308e-05
BSGatlas-gene-557	BSU_04590	ydbS	512814	513293	+	222	304	324	442	0.999866	-0.0514679	0.901201	-0.124144	0.964954	5.80308e-05
BSGatlas-gene-558	BSU_04600	ydbT	513283	514764	+	174	242	315	417	0.999866	0.23013	0.582855	0.549219	1.17294	5.80308e-05
BSGatlas-gene-560	BSU_04610	ydcA	515016	515615	-	48	58	50	76	0.999866	-0.379264	0.489366	-0.691317	0.76883	5.80308e-05
BSGatlas-gene-561	BSU_04620	acpS	515710	516075	+	15	44	50	44	0.999866	0.282968	0.667224	0.429961	1.2167	5.80308e-05
BSGatlas-gene-562	BSU_04630	ydcC	516241	517257	+	21	35	58	42	0.999866	0.374726	0.56968	0.568523	1.29659	5.80308e-05
BSGatlas-gene-563	BSU_04640	alr	517372	518541	+	274	596	486	699	0.999866	-0.0561562	0.882954	-0.147226	0.961823	5.80308e-05
BSGatlas-gene-564	BSU_04650	ndoAI	518657	518938	+	341	480	518	812	0.999866	0.0867163	0.826476	0.219223	1.06195	5.80308e-05
BSGatlas-gene-565	BSU_04660	ndoA	518943	519293	+	266	286	259	576	0.999866	-0.121805	0.795898	-0.258659	0.919037	5.80308e-05
BSGatlas-gene-567	BSU_04670	rsbR	519408	520232	+	187	229	247	399	0.999866	-0.00752953	0.986201	-0.0172957	0.994795	5.80308e-05
BSGatlas-gene-568	BSU_04680	rsbS	520237	520602	+	69	148	115	269	0.999866	0.248798	0.596074	0.530054	1.18822	5.80308e-05
BSGatlas-gene-569	BSU_04690	rsbT	520606	521007	+	158	388	287	684	0.999866	0.280636	0.523642	0.637742	1.21473	5.80308e-05
BSGatlas-gene-570	BSU_04700	rsbU	521019	522026	+	144	203	233	296	0.999866	0.0324989	0.939812	0.0755062	1.02278	5.80308e-05
BSGatlas-gene-571	BSU_04710	rsbV	522088	522417	+	1004	2305	1268	2643	0.999866	-0.303262	0.437646	-0.776175	0.810418	5.80308e-05
BSGatlas-gene-572	BSU_04720	rsbW	522414	522896	+	506	1371	1101	901	0.999866	-0.276977	0.550906	-0.596403	0.825319	5.80308e-05
BSGatlas-gene-573	BSU_04730	sigB	522862	523650	+	2799	3806	2116	3477	0.999866	-0.866176	0.024249	-2.25316	0.548599	5.80308e-05
BSGatlas-gene-574	BSU_04740	rsbX	523650	524249	+	848	1064	1111	947	0.999866	-0.438548	0.343307	-0.947652	0.737877	5.80308e-05
BSGatlas-gene-575	BSU_04745		524360	524476	+	4	12	6	12	0.999866	-0.32897	0.765741	-0.29795	0.796105	5.80308e-05
BSGatlas-gene-576	BSU_04750	ydcF	524492	524785	+	5	11	4	7	0.999866	-1.07014	0.364225	-0.907344	0.476274	5.80308e-05
BSGatlas-gene-577	BSU_04760	ydcG	524782	525222	+	16	39	24	23	0.999866	-0.662712	0.349167	-0.936206	0.63169	5.80308e-05
BSGatlas-gene-579	BSU_04770	pamR	525206	525649	+	35	91	80	130	0.999866	0.246385	0.624056	0.49011	1.18623	5.80308e-05
BSGatlas-gene-580	BSU_04780	ydcI	525743	527902	+	75	161	165	231	0.999866	0.243701	0.573209	0.563332	1.18403	5.80308e-05
BSGatlas-gene-581	G8J2-20	cmpA	527912	528025	-	2	0	1	0	0.999866	-1.80312	0.590182	-0.538572	0.286554	5.80308e-05
BSGatlas-gene-582	BSU_04790	ydcK	528129	528581	+	4	13	11	18	0.999866	0.302858	0.759444	0.306211	1.23359	5.80308e-05
BSGatlas-gene-590	BSU_04800	int	529505	530611	-	8	15	19	12	0.999866	0.000591872	0.999489	0.000640574	1.00041	5.80308e-05
BSGatlas-gene-591	BSU_04810	immA	530624	531133	-	7	21	15	5	0.999866	-0.769253	0.460943	-0.737295	0.586721	5.80308e-05
BSGatlas-gene-592	BSU_04820	immR	531130	531513	-	8	15	9	13	0.999866	-0.599646	0.523573	-0.637847	0.659916	5.80308e-05
BSGatlas-gene-593	BSU_04830	xis	531787	531981	+	7	0	3	0	0.999866	-1.97911	0.378692	-0.880308	0.253647	5.80308e-05
BSGatlas-gene-594	BSU_04839	ydzL	531978	532238	+	2	6	2	0	0.999866	-2.23773	0.280325	-1.07959	0.212019	5.80308e-05
BSGatlas-gene-595	BSU_04840	ydcO	532292	532552	+	9	9	5	0	0.999866	-2.26936	0.125792	-1.53091	0.207422	5.80308e-05
BSGatlas-gene-598	BSU_04850	ydcP	532922	533302	+	29	5	21	16	0.999866	-0.717313	0.491255	-0.688315	0.608229	5.80308e-05
BSGatlas-gene-599	BSU_04860	ydcQ	533338	534780	+	48	63	34	29	0.999866	-1.35771	0.0266432	-2.21671	0.3902	5.80308e-05
BSGatlas-gene-600	BSU_04870	nicK	534773	535831	+	19	37	8	12	0.999866	-2.01885	0.00886502	-2.61722	0.246755	5.80308e-05
BSGatlas-gene-602	BSU_04880	ydcS	536096	536365	+	6	7	4	4	0.999866	-1.28254	0.319702	-0.99507	0.41107	5.80308e-05
BSGatlas-gene-603	BSU_04890	ydcT	536404	536670	+	5	0	1	8	0.999866	-0.311255	0.873401	-0.15934	0.80594	5.80308e-05
BSGatlas-gene-604	BSU_04900	yddA	536687	536995	+	5	10	2	3	0.999866	-2.1141	0.122472	-1.54448	0.23099	5.80308e-05
BSGatlas-gene-605	BSU_04910	conB	536985	538049	+	8	9	2	11	0.999866	-1.14606	0.33704	-0.960031	0.451859	5.80308e-05
BSGatlas-gene-606	BSU_04920	conC	538061	538309	+	11	11	10	11	0.999866	-0.683802	0.478264	-0.709097	0.622522	5.80308e-05
BSGatlas-gene-607	BSU_04930	conD	538322	538846	+	5	19	9	0	0.999866	-1.54344	0.286526	-1.06577	0.343067	5.80308e-05
BSGatlas-gene-608	BSU_04940	conE	538734	541229	+	15	53	23	19	0.999866	-1.04737	0.155363	-1.42084	0.483848	5.80308e-05
BSGatlas-gene-609	BSU_04950	yddF	541248	541574	+	2	4	0	0	0.999866	-4.52535	0.0932018	-1.67874	0.0434245	5.80308e-05
BSGatlas-gene-610	BSU_04960	conG	541578	544025	+	16	38	13	12	0.999866	-1.55245	0.0450945	-2.00377	0.340931	5.80308e-05
BSGatlas-gene-611	BSU_04970	cwlT	544022	545011	+	2	4	5	2	0.999866	-0.157069	0.924643	-0.0945871	0.896845	5.80308e-05
BSGatlas-gene-612	BSU_04980	yddI	545026	545532	+	0	2	5	2	0.999866	1.64683	0.472442	0.718512	3.13144	5.80308e-05
BSGatlas-gene-613	BSU_04990	yddJ	545595	545975	+	23	89	52	80	0.999866	-0.178193	0.76164	-0.303327	0.88381	5.80308e-05
BSGatlas-gene-614	BSU_05000	yddK	546166	546966	-	57	138	105	178	0.999866	0.0298486	0.948484	0.0646103	1.0209	5.80308e-05
BSGatlas-gene-615	BSU_05010	rapI	547306	548481	+	5	28	13	17	0.999866	-0.492633	0.591386	-0.536829	0.710727	5.80308e-05
BSGatlas-gene-616	BSU_05020	phrI	548438	548557	+	79	72	150	213	0.999866	0.585674	0.261381	1.12313	1.50074	5.80308e-05
BSGatlas-gene-617	BSU_05030	yddM	548710	549651	+	22	76	56	91	0.999866	0.141583	0.804818	0.247117	1.10312	5.80308e-05
BSGatlas-gene-618	BSU_05040	yddN	550240	551259	-	2	16	14	19	0.999866	0.534752	0.606333	0.515315	1.44869	5.80308e-05
BSGatlas-gene-619	BSU_05050	lrpA	551519	551929	+	4	13	11	18	0.999866	0.302858	0.759444	0.306211	1.23359	5.80308e-05
BSGatlas-gene-620	BSU_05060	lrpB	552052	552501	-	2	8	6	7	0.999866	-0.0195507	0.9882	-0.0147891	0.98654	5.80308e-05
BSGatlas-gene-621	BSU_05070	yddQ	552616	553158	+	4	3	6	5	0.999866	0.0336562	0.981092	0.0236993	1.0236	5.80308e-05
BSGatlas-gene-622	BSU_05080	yddR	553711	554475	+	11	16	11	37	0.999866	0.148873	0.860024	0.176344	1.1087	5.80308e-05
BSGatlas-gene-623	BSU_05090	yddS	554669	555979	+	30	86	46	127	0.999866	0.0356118	0.950714	0.0618099	1.02499	5.80308e-05
BSGatlas-gene-624	BSU_05099	ydzM	556562	556738	+	1	3	4	0	0.999866	-0.177934	0.938102	-0.0776553	0.883968	5.80308e-05
BSGatlas-gene-625	BSU_05100	yddT	556763	557449	+	4	7	4	3	0.999866	-1.12878	0.418803	-0.8085	0.457303	5.80308e-05
BSGatlas-gene-626	BSU_05109	ydzN	557873	558058	+	2	31	11	48	0.999866	0.430416	0.674958	0.419354	1.34762	5.80308e-05
BSGatlas-gene-627	BSU_05110	ydeA	558408	559001	+	4	11	9	4	0.999866	-0.541024	0.657872	-0.442854	0.687283	5.80308e-05
BSGatlas-gene-629	BSU_05120	cspC	559264	559464	+	1580	4475	3745	6656	0.999866	0.303017	0.447083	0.760287	1.23372	5.80308e-05
BSGatlas-gene-632	BSU_05130	ydeB	560151	560612	-	2	27	9	14	0.999866	-0.626446	0.567215	-0.572158	0.64777	5.80308e-05
BSGatlas-gene-634	BSU_05140	ydzE	561180	561416	-	4	7	4	7	0.999866	-0.569325	0.657838	-0.4429	0.673932	5.80308e-05
BSGatlas-gene-635	BSU_05150	ydeC	561514	562389	-	15	27	22	42	0.999866	0.0300559	0.965282	0.0435265	1.02105	5.80308e-05
BSGatlas-gene-636	BSU_05160	ydeD	562502	563461	+	6	21	4	37	0.999866	-0.0110751	0.991506	-0.010646	0.992353	5.80308e-05
BSGatlas-gene-637	BSU_05170	ydeE	563614	564486	-	8	12	17	27	0.999866	0.55425	0.51282	0.654454	1.46841	5.80308e-05
BSGatlas-gene-638	BSU_05180	ydeF	564713	566101	+	13	48	33	48	0.999866	-0.0129779	0.984454	-0.0194851	0.991045	5.80308e-05
BSGatlas-gene-639	BSU_05190	ydeG	566211	567503	+	11	39	23	34	0.999866	-0.242588	0.735919	-0.337263	0.845228	5.80308e-05
BSGatlas-gene-640	BSU_05200	ydeH	567662	568108	+	1	10	8	17	0.999866	0.792621	0.517429	0.647314	1.73222	5.80308e-05
BSGatlas-gene-641	BSU_05210	ydeI	568345	568938	+	4	8	16	9	0.999866	0.654693	0.55292	0.593391	1.57428	5.80308e-05
BSGatlas-gene-642	BSU_05220	ydeJ	569290	569949	-	31	78	68	113	0.999866	0.231536	0.654644	0.44732	1.17408	5.80308e-05
BSGatlas-gene-643	BSU_05230	ydeK	570371	571234	-	20	41	52	71	0.999866	0.500497	0.3867	0.865617	1.4147	5.80308e-05
BSGatlas-gene-644	BSU_05240	ydeL	571389	572780	+	5	22	16	39	0.999866	0.552112	0.51621	0.649199	1.46623	5.80308e-05
BSGatlas-gene-645	BSU_05250	ydeM	572974	573399	+	4	10	11	28	0.999866	0.914859	0.348234	0.938021	1.88538	5.80308e-05
BSGatlas-gene-646	BSU_05260	ydeN	573452	574024	-	3	6	15	7	0.999866	0.906984	0.454301	0.748263	1.87512	5.80308e-05
BSGatlas-gene-647	BSU_05270	ydzF	574106	574435	-	17	26	14	33	0.999866	-0.503546	0.494634	-0.682958	0.705371	5.80308e-05
BSGatlas-gene-648	BSU_05280	ydeO	574690	575562	+	97	78	111	128	0.999866	-0.229374	0.683557	-0.407614	0.853005	5.80308e-05
BSGatlas-gene-649	BSU_05290	ydeP	575712	576098	-	11	16	14	23	0.999866	-0.140913	0.864293	-0.170913	0.906945	5.80308e-05
BSGatlas-gene-650	BSU_05300	ydeQ	576209	576802	+	11	16	13	21	0.999866	-0.261047	0.755051	-0.311986	0.834482	5.80308e-05
BSGatlas-gene-651	BSU_05310	ydeR	576946	578133	-	11	8	3	12	0.999866	-1.15886	0.304068	-1.02775	0.447867	5.80308e-05
BSGatlas-gene-652	BSU_05320	ydeS	578337	578933	+	42	42	55	101	0.999866	0.20272	0.7258	0.350718	1.15087	5.80308e-05
BSGatlas-gene-653	BSU_05329	ydzO	579047	579232	+	0	0	1	4	0.999866	3.03442	0.370943	0.894708	8.19318	5.80308e-05
BSGatlas-gene-654	BSU_05330	aseR	579541	579876	+	20	17	18	24	0.999866	-0.490064	0.533299	-0.622978	0.711994	5.80308e-05
BSGatlas-gene-655	BSU_05340	aseA	579889	581196	+	47	57	85	79	0.999866	0.0979713	0.862127	0.173668	1.07027	5.80308e-05
BSGatlas-gene-656	BSU_05343	ydzS/1	581228	581329	+	205	92	173	179	0.999866	-0.534486	0.414953	-0.815208	0.690405	5.80308e-05
BSGatlas-gene-657	BSU_05344	ydzS/2	581341	581454	+	2	0	0	1	0.999866	-2.04468	0.550779	-0.596593	0.242376	5.80308e-05
BSGatlas-gene-658	BSU_05350	ydfB	581694	582479	+	9	27	11	55	0.999866	0.27682	0.743426	0.32732	1.21152	5.80308e-05
BSGatlas-gene-659	BSU_05360	ydfC	582536	583456	-	0	2	2	2	0.999866	0.757249	0.77529	0.285462	1.69027	5.80308e-05
BSGatlas-gene-660	BSU_05370	ydfD	583589	585037	+	8	19	8	20	0.999866	-0.50632	0.574953	-0.560773	0.704016	5.80308e-05
BSGatlas-gene-661	BSU_05380	ydfE	585155	585778	-	2	8	9	11	0.999866	0.591312	0.62366	0.49067	1.50662	5.80308e-05
BSGatlas-gene-662	BSU_05390	ydfF	585868	586548	+	9	17	23	18	0.999866	0.203309	0.809166	0.241502	1.15134	5.80308e-05
BSGatlas-gene-663	BSU_05400	ydfG	586628	587071	-	55	159	81	220	0.999866	-0.0437726	0.933342	-0.0836403	0.970115	5.80308e-05
BSGatlas-gene-666	BSU_05410	ydfH	587744	588967	+	13	23	21	39	0.999866	0.159958	0.823542	0.222992	1.11725	5.80308e-05
BSGatlas-gene-667	BSU_05420	ydfI	588960	589601	+	12	20	39	39	0.999866	0.781239	0.268416	1.10672	1.71861	5.80308e-05
BSGatlas-gene-668	BSU_05430	ydfJ	589717	591891	+	7	8	9	20	0.999866	0.280051	0.778948	0.28069	1.21424	5.80308e-05
BSGatlas-gene-669	BSU_05440	nap	592303	593205	-	35	88	76	75	0.999866	-0.130222	0.810825	-0.239362	0.913691	5.80308e-05
BSGatlas-gene-670	BSU_05450	ydfK	593407	594096	-	1	6	3	3	0.999866	-0.553747	0.747154	-0.322394	0.681248	5.80308e-05
BSGatlas-gene-671	BSU_05460	ydfL	594186	594998	-	4	17	8	11	0.999866	-0.546565	0.602479	-0.520838	0.684648	5.80308e-05
BSGatlas-gene-672	BSU_05470	mneP	595109	596002	-	55	50	87	100	0.999866	0.185432	0.746091	0.323798	1.13716	5.80308e-05
BSGatlas-gene-673	BSU_05480	mhqN	596478	597098	+	3	7	5	5	0.999866	-0.456359	0.735254	-0.338145	0.728823	5.80308e-05
BSGatlas-gene-674	BSU_05490	mhqO	597114	598052	+	34	31	26	44	0.999866	-0.5894	0.375335	-0.886524	0.664619	5.80308e-05
BSGatlas-gene-675	BSU_05500	mhqP	598154	598543	+	11	15	13	19	0.999866	-0.293287	0.730668	-0.344237	0.816041	5.80308e-05
BSGatlas-gene-676	BSU_05510	ydfQ	598729	599067	+	3	0	0	8	0.999866	0.182118	0.940152	0.0750793	1.13455	5.80308e-05
BSGatlas-gene-677	BSU_05520	ydzH	599107	599343	-	2	9	3	3	0.999866	-1.23519	0.413271	-0.818152	0.424786	5.80308e-05
BSGatlas-gene-678	BSU_05529	ydzR	599875	600105	-	2	12	10	5	0.999866	-0.138738	0.913116	-0.109109	0.908313	5.80308e-05
BSGatlas-gene-679	BSU_05530	ydfR	600229	600906	-	0	3	1	2	0.999866	-0.291127	0.913505	-0.108619	0.817263	5.80308e-05
BSGatlas-gene-680	BSU_05540	ydfS	601019	601726	+	2	3	5	0	0.999866	-0.294026	0.886608	-0.142597	0.815623	5.80308e-05
BSGatlas-gene-681	BSU_05550	cotP	601741	602172	-	3	3	4	11	0.999866	0.612344	0.663634	0.434901	1.52874	5.80308e-05
BSGatlas-gene-682	BSU_05560	ydgA	602185	602427	-	4	0	2	0	0.999866	-1.7508	0.503159	-0.669528	0.297138	5.80308e-05
BSGatlas-gene-683	BSU_05570	ydgB	602441	602713	-	2	5	0	13	0.999866	0.162427	0.927554	0.0909224	1.11917	5.80308e-05
BSGatlas-gene-684	BSU_05580	ydgC	603012	603599	+	100	240	128	311	0.999866	-0.18786	0.685681	-0.404723	0.877907	5.80308e-05
BSGatlas-gene-685	BSU_05590	ydgD	603596	603940	+	16	22	10	33	0.999866	-0.511165	0.524097	-0.637043	0.701655	5.80308e-05
BSGatlas-gene-686	BSU_05600	ydgE	604103	604576	+	36	117	34	116	0.999866	-0.568092	0.352119	-0.930488	0.674508	5.80308e-05
BSGatlas-gene-687	BSU_05610	vmlR	604736	606379	-	44	164	101	200	0.999866	0.0824273	0.874965	0.157355	1.0588	5.80308e-05
BSGatlas-gene-689	BSU_05620	ydgF	606699	608075	-	555	427	746	734	0.999866	-0.0809611	0.878111	-0.153364	0.945428	5.80308e-05
BSGatlas-gene-690	BSU_05630	bstG	608246	608764	-	10	60	34	55	0.999866	-0.0188052	0.979084	-0.0262172	0.98705	5.80308e-05
BSGatlas-gene-691	BSU_05640	ydgG	608933	609391	+	3	7	12	5	0.999866	0.416483	0.742084	0.329095	1.33467	5.80308e-05
BSGatlas-gene-692	BSU_05650	ydgH	609388	612045	+	138	238	243	374	0.999866	0.153595	0.702991	0.381286	1.11234	5.80308e-05
BSGatlas-gene-693	BSU_05660	ydgI	612191	612820	-	40	44	81	58	0.999866	0.183808	0.770161	0.292164	1.13588	5.80308e-05
BSGatlas-gene-694	BSU_05670	ydgJ	612836	613330	-	27	23	23	37	0.999866	-0.436718	0.539841	-0.613053	0.738813	5.80308e-05
BSGatlas-gene-695	BSU_05680	ydgK	613641	614849	+	106	230	167	347	0.999866	0.0571506	0.894955	0.132036	1.04041	5.80308e-05
BSGatlas-gene-696	BSU_05690	ydhB	614885	615622	-	29	45	36	78	0.999866	9.79603e-05	0.999866	0.000167458	1.00007	5.80308e-05
BSGatlas-gene-697	BSU_05700	ydhC	615871	616545	+	16	27	27	37	0.999866	0.0271484	0.968123	0.0399621	1.019	5.80308e-05
BSGatlas-gene-698	BSU_05710	ydhD	616672	617934	+	20	52	66	50	0.999866	0.302203	0.633639	0.476611	1.23303	5.80308e-05
BSGatlas-gene-699	BSU_05720	ydhE	618095	619282	+	292	161	117	190	0.999866	-1.3733	0.0217747	-2.29428	0.386006	5.80308e-05
BSGatlas-gene-700	BSU_05730	ydhF	619321	620031	-	12	6	8	16	0.999866	-0.39346	0.70656	-0.37648	0.761302	5.80308e-05
BSGatlas-gene-701	BSU_05740	phoB	620097	621485	-	5	11	23	22	0.999866	1.03638	0.247267	1.15701	2.05108	5.80308e-05
BSGatlas-gene-702	BSU_05750	fra	621847	622218	+	57	115	80	149	0.999866	-0.142194	0.762998	-0.301547	0.90614	5.80308e-05
BSGatlas-gene-703	BSU_05760	ydhH	622293	622790	-	0	19	6	10	0.999866	-0.473918	0.742123	-0.329043	0.720007	5.80308e-05
BSGatlas-gene-704	BSU_05770	ydhI	622808	623290	-	7	7	9	25	0.999866	0.560666	0.576109	0.559078	1.47495	5.80308e-05
BSGatlas-gene-705	BSU_05780	ydhJ	623373	624350	+	29	104	40	108	0.999866	-0.343521	0.5663	-0.573508	0.788115	5.80308e-05
BSGatlas-gene-706	BSU_05790	ydhK	624492	625109	+	40	75	69	91	0.999866	-0.0456903	0.928402	-0.0898553	0.968826	5.80308e-05
BSGatlas-gene-707	BSU_05800	pbuE	625125	626291	-	12	29	18	37	0.999866	-0.111937	0.877662	-0.153933	0.925345	5.80308e-05
BSGatlas-gene-709	BSU_05810	gmuB	626622	626933	+	7	46	16	32	0.999866	-0.525526	0.523985	-0.637214	0.694706	5.80308e-05
BSGatlas-gene-710	BSU_05820	gmuA	626933	627265	+	6	16	12	25	0.999866	0.225463	0.800231	0.253048	1.16915	5.80308e-05
BSGatlas-gene-711	BSU_05830	gmuC	627284	628612	+	51	78	44	92	0.999866	-0.547648	0.298908	-1.03878	0.684134	5.80308e-05
BSGatlas-gene-712	BSU_05840	gmuD	628630	630027	+	45	100	63	137	0.999866	-0.0931951	0.853723	-0.184371	0.937444	5.80308e-05
BSGatlas-gene-713	BSU_05850	gmuR	630170	630883	+	36	59	69	49	0.999866	-0.150892	0.804113	-0.248027	0.900693	5.80308e-05
BSGatlas-gene-714	BSU_05860	gmuE	630912	631811	+	21	46	19	64	0.999866	-0.300393	0.656792	-0.444347	0.812031	5.80308e-05
BSGatlas-gene-715	BSU_05870	gmuF	631808	632755	+	19	31	27	39	0.999866	-0.159484	0.808161	-0.242799	0.895345	5.80308e-05
BSGatlas-gene-716	BSU_05880	gmuG	632774	633862	+	41	74	59	100	0.999866	-0.0961568	0.849974	-0.189151	0.935522	5.80308e-05
BSGatlas-gene-717	BSU_05890	ydhU/1	633923	634651	-	0	2	1	3	0.999866	0.630345	0.818134	0.229946	1.54793	5.80308e-05
BSGatlas-gene-718	BSU_05899	ydhU/2	634651	634776	-	1	0	1	0	0.999866	-0.683321	0.863873	-0.171446	0.62273	5.80308e-05
BSGatlas-gene-727	BSU_05900	thiL	640662	641639	+	36	89	83	151	0.999866	0.389269	0.434051	0.782278	1.30973	5.80308e-05
BSGatlas-gene-728	BSU_05910	tsaE	641654	642130	+	83	115	105	177	0.999866	-0.107853	0.816154	-0.232495	0.927968	5.80308e-05
BSGatlas-gene-729	BSU_05920	tsaB	642111	642800	+	64	117	152	149	0.999866	0.250344	0.603548	0.519305	1.18949	5.80308e-05
BSGatlas-gene-730	BSU_05930	ydiD	642810	643265	+	20	50	25	53	0.999866	-0.375763	0.550992	-0.596275	0.770698	5.80308e-05
BSGatlas-gene-731	BSU_05940	tsaD	643258	644298	+	102	234	166	306	0.999866	-0.0379955	0.929061	-0.0890263	0.974007	5.80308e-05
BSGatlas-gene-732	BSU_05950	ydiF	644528	646456	-	165	221	196	256	0.999866	-0.363938	0.403189	-0.83594	0.777041	5.80308e-05
BSGatlas-gene-733	BSU_05960	ydiG	646582	647094	+	186	263	257	392	0.999866	-0.0712134	0.863297	-0.172179	0.951837	5.80308e-05
BSGatlas-gene-734	BSU_05970	rex	647091	647738	+	69	103	126	173	0.999866	0.224989	0.625394	0.48822	1.16877	5.80308e-05
BSGatlas-gene-735	BSU_05980	tatAY	647760	647933	+	94	214	104	307	0.999866	-0.175648	0.723862	-0.353302	0.88537	5.80308e-05
BSGatlas-gene-736	BSU_05990	tatCY	647940	648704	+	3816	1659	2460	3329	0.999866	-0.751779	0.222205	-1.22069	0.593871	5.80308e-05
BSGatlas-gene-737	BSU_06000	ydiK	648742	648933	-	8	9	5	12	0.999866	-0.684597	0.524706	-0.636108	0.622179	5.80308e-05
BSGatlas-gene-738	BSU_06010	ydiL	648930	649664	-	59	86	77	106	0.999866	-0.242303	0.622954	-0.491668	0.845395	5.80308e-05
BSGatlas-gene-739	BSU_06020	groES	649903	650187	+	1144	1847	2690	2260	0.999866	0.241598	0.582093	0.550331	1.1823	5.80308e-05
BSGatlas-gene-740	BSU_06030	groEL	650234	651868	+	6804	11818	11163	12096	0.999866	-0.186268	0.628678	-0.483588	0.878876	5.80308e-05
BSGatlas-gene-741	BSU_06033	ydzT/1	651977	652084	-	1	2	1	0	0.999866	-1.94876	0.506343	-0.664542	0.259038	5.80308e-05
BSGatlas-gene-742	BSU_06034	ydzT/2	652087	652245	-	1	0	1	0	0.999866	-0.683321	0.863873	-0.171446	0.62273	5.80308e-05
BSGatlas-gene-743	BSU_06036	ydzT/3	652290	652418	-	2	0	0	0	0.999866	-3.43631	0.399665	-0.842219	0.092378	5.80308e-05
BSGatlas-gene-745	BSU_06038	ydzT/5	652713	653018	-	0	3	0	0	0.999866	-3.1933	0.468119	-0.725543	0.109325	5.80308e-05
BSGatlas-gene-746	BSU_06040	ydiM	653432	653812	+	5	16	8	14	0.999866	-0.405351	0.684958	-0.405706	0.755053	5.80308e-05
BSGatlas-gene-747	BSU_06048	ydzU	654071	654343	+	0	0	1	5	0.999866	3.27609	0.306392	1.02282	9.68729	5.80308e-05
BSGatlas-gene-748	BSU_06049	ydzV	654333	654692	+	6	6	10	5	0.999866	-0.196562	0.871359	-0.161933	0.872628	5.80308e-05
BSGatlas-gene-750	BSU_06060	ydiO	655223	656506	+	72	172	140	261	0.999866	0.193921	0.663286	0.435381	1.14387	5.80308e-05
BSGatlas-gene-751	BSU_06070	ydiP	656528	657697	+	234	321	290	486	0.999866	-0.140251	0.733764	-0.340124	0.907361	5.80308e-05
BSGatlas-gene-752	BSU_06073	ydzW/1	657793	658062	-	71	83	127	81	0.999866	-0.0842293	0.8872	-0.141848	0.943288	5.80308e-05
BSGatlas-gene-753	BSU_06074	ydzW/2	658061	658189	-	3	4	2	2	0.999866	-1.36598	0.426945	-0.79443	0.38797	5.80308e-05
BSGatlas-gene-754	BSU_06076	ydzW/3	658189	658605	-	31	35	29	56	0.999866	-0.305089	0.628234	-0.484214	0.809392	5.80308e-05
BSGatlas-gene-756	BSU_06077	ydzW/4	658615	658758	-	2	7	9	4	0.999866	0.231465	0.866931	0.167558	1.17403	5.80308e-05
BSGatlas-gene-757	BSU_06078	ydzW/5	658813	659010	-	0	8	14	7	0.999866	1.26752	0.389688	0.860183	2.40747	5.80308e-05
BSGatlas-gene-758	BSU_06079	ydzW/6	659010	659129	-	0	0	3	3	0.999866	3.47371	0.244504	1.1638	11.1094	5.80308e-05
BSGatlas-gene-759	BSU_06083	ydzW/7	659129	659221	-	3	16	11	16	0.999866	0.120778	0.906384	0.117601	1.08732	5.80308e-05
BSGatlas-gene-761	BSU_06090	ydiR	659623	660564	+	155	380	387	568	0.999866	0.354644	0.377311	0.882861	1.27867	5.80308e-05
BSGatlas-gene-762	BSU_06100	ydiS	660596	661627	+	54	339	111	477	0.999866	0.119909	0.858382	0.178435	1.08667	5.80308e-05
BSGatlas-gene-763	BSU_06110	ydjA	661630	663027	+	35	238	69	281	0.999866	-0.088183	0.898834	-0.127135	0.940707	5.80308e-05
BSGatlas-gene-765	BSU_06120	ydjB	663601	663936	+	3	4	5	18	0.999866	1.02255	0.420368	0.805782	2.0315	5.80308e-05
BSGatlas-gene-766	BSU_06130	ydjC	664319	664669	+	12	12	12	15	0.999866	-0.460922	0.61048	-0.509389	0.726522	5.80308e-05
BSGatlas-gene-767	BSU_06140	gutR	664775	667264	-	90	208	118	381	0.999866	0.14316	0.779606	0.279832	1.10432	5.80308e-05
BSGatlas-gene-768	BSU_06150	gutB	667466	668527	+	40	116	58	107	0.999866	-0.404821	0.436818	-0.777578	0.75533	5.80308e-05
BSGatlas-gene-769	BSU_06160	gutP	668601	669992	+	36	55	38	66	0.999866	-0.40563	0.468201	-0.72541	0.754907	5.80308e-05
BSGatlas-gene-770	BSU_06170	fruC	670087	671049	+	966	1762	1724	1903	0.999866	-0.0881961	0.819639	-0.228009	0.940698	5.80308e-05
BSGatlas-gene-771	BSU_06180	pspA	671245	671928	+	156	237	406	344	0.999866	0.432434	0.356771	0.921535	1.34951	5.80308e-05
BSGatlas-gene-772	BSU_06190	ydjG	671994	673019	+	175	370	409	482	0.999866	0.230608	0.569383	0.568961	1.17333	5.80308e-05
BSGatlas-gene-773	BSU_06200	ydjH	673019	673783	+	128	237	204	360	0.999866	0.06203	0.879415	0.151711	1.04393	5.80308e-05
BSGatlas-gene-774	BSU_06210	ydjI	673814	674785	+	115	373	369	572	0.999866	0.511671	0.249632	1.15124	1.4257	5.80308e-05
BSGatlas-gene-775	BSU_06220	ydjJ	674832	675857	-	2	9	10	15	0.999866	0.761739	0.503102	0.669616	1.69553	5.80308e-05
BSGatlas-gene-776	BSU_06230	iolT	676442	677863	+	13	19	11	27	0.999866	-0.395687	0.62688	-0.486123	0.760127	5.80308e-05
BSGatlas-gene-777	BSU_06240	bdhA	677911	678951	-	2418	3135	3928	3595	0.999866	-0.109856	0.803255	-0.249137	0.926681	5.80308e-05
BSGatlas-gene-779	BSU_06250	ydjM	679390	679761	+	374	363	605	812	0.999866	0.274491	0.552521	0.593986	1.20957	5.80308e-05
BSGatlas-gene-780	BSU_06260	ydjN	679827	680873	+	37	169	100	177	0.999866	0.025144	0.963955	0.045191	1.01758	5.80308e-05
BSGatlas-gene-781	BSU_06269	ydzJ	680907	681065	-	1	10	4	15	0.999866	0.346162	0.797366	0.256757	1.27117	5.80308e-05
BSGatlas-gene-782	BSU_06270	ydjO	681255	681464	-	42	151	101	216	0.999866	0.247784	0.63687	0.47208	1.18738	5.80308e-05
BSGatlas-gene-783	BSU_06280	ydjP	681547	682362	-	79	191	191	229	0.999866	0.180893	0.684202	0.406736	1.13359	5.80308e-05
BSGatlas-gene-784	BSU_06290	yeaA	682375	683364	-	20	45	66	54	0.999866	0.46178	0.457069	0.743681	1.37724	5.80308e-05
BSGatlas-gene-785	BSU_06300	cotA	683462	685003	-	14	36	19	58	0.999866	0.0507677	0.942975	0.0715311	1.03582	5.80308e-05
BSGatlas-gene-786	BSU_06310	gabP	685155	686564	-	29	95	97	87	0.999866	0.205531	0.719242	0.359473	1.15311	5.80308e-05
BSGatlas-gene-788	BSU_06320	mneS	686962	687834	+	158	223	286	496	0.999866	0.41607	0.318149	0.998269	1.33429	5.80308e-05
BSGatlas-gene-789	BSU_06330	yeaC	688184	689146	+	74	117	103	211	0.999866	0.0995924	0.830556	0.213988	1.07147	5.80308e-05
BSGatlas-gene-790	BSU_06340	yeaD	689146	690342	+	228	238	228	337	0.999866	-0.387469	0.401995	-0.838064	0.76447	5.80308e-05
BSGatlas-gene-791	BSU_06350	yebA	690364	692577	+	203	265	251	351	0.999866	-0.244478	0.566003	-0.573949	0.844121	5.80308e-05
BSGatlas-gene-793	BSU_06360	guaA	692740	694281	+	3105	5707	5599	9349	0.999866	0.20195	0.569594	0.56865	1.15025	5.80308e-05
BSGatlas-gene-795	BSU_06370	pbuG	694662	695984	+	1312	2319	3070	3679	0.999866	0.375723	0.314716	1.00538	1.29749	5.80308e-05
BSGatlas-gene-796	BSU_06380	yebC	696195	696998	+	104	219	170	240	0.999866	-0.163384	0.69712	-0.389211	0.892928	5.80308e-05
BSGatlas-gene-797	BSU_06390	yebD	697157	697324	+	21	13	14	23	0.999866	-0.636888	0.453836	-0.749035	0.643099	5.80308e-05
BSGatlas-gene-798	BSU_06400	yebE	697538	698092	+	51	67	97	78	0.999866	0.0449301	0.936797	0.0792959	1.03163	5.80308e-05
BSGatlas-gene-799	BSU_06410	yebG	698092	698289	+	9	13	9	16	0.999866	-0.421617	0.64995	-0.453832	0.746587	5.80308e-05
BSGatlas-gene-802	BSU_06420	purE	698612	699100	+	5855	14990	9017	20992	0.999866	-0.011307	0.97816	-0.0273758	0.992193	5.80308e-05
BSGatlas-gene-803	BSU_06430	purK	699093	700235	+	3238	6739	6059	9226	0.999866	0.0964123	0.786048	0.271446	1.06911	5.80308e-05
BSGatlas-gene-804	BSU_06440	purB	700232	701527	+	3119	7587	7682	10839	0.999866	0.316912	0.393445	0.853387	1.24566	5.80308e-05
BSGatlas-gene-805	BSU_06450	purC	701601	702326	+	1783	3058	2891	5060	0.999866	0.132894	0.713861	0.366676	1.09649	5.80308e-05
BSGatlas-gene-806	BSU_06460	purS	702319	702573	+	363	1287	1185	2008	0.999866	0.524053	0.237738	1.18066	1.43799	5.80308e-05
BSGatlas-gene-807	BSU_06470	purQ	702570	703253	+	1462	2216	2464	3146	0.999866	0.0461341	0.902967	0.121914	1.03249	5.80308e-05
BSGatlas-gene-808	BSU_06480	purL	703237	705465	+	3400	5592	6797	7459	0.999866	0.143543	0.710696	0.370922	1.10461	5.80308e-05
BSGatlas-gene-809	BSU_06490	purF	705441	706871	+	5792	6278	10929	8142	0.999866	0.101697	0.838161	0.204247	1.07303	5.80308e-05
BSGatlas-gene-810	BSU_06500	purM	706973	708013	+	973	1717	2017	2478	0.999866	0.217925	0.55884	0.584565	1.16306	5.80308e-05
BSGatlas-gene-811	BSU_06510	purN	708010	708597	+	418	789	695	869	0.999866	-0.137098	0.718124	-0.360967	0.909347	5.80308e-05
BSGatlas-gene-812	BSU_06520	purH	708594	710132	+	2372	3740	5138	5379	0.999866	0.259348	0.514772	0.651426	1.19694	5.80308e-05
BSGatlas-gene-813	BSU_06530	purD	710148	711416	+	1658	2145	3302	3066	0.999866	0.193262	0.660297	0.439504	1.14335	5.80308e-05
BSGatlas-gene-814	BSU_06540	yezC	711456	711875	-	9	19	22	36	0.999866	0.518857	0.492814	0.685841	1.43282	5.80308e-05
BSGatlas-gene-815	BSU_06550	yecA	712019	713293	+	8	29	23	28	0.999866	0.0566483	0.941778	0.0730358	1.04005	5.80308e-05
BSGatlas-gene-816	BSU_06559	yezF	713308	713535	-	0	4	2	2	0.999866	-0.204307	0.930646	-0.0870319	0.867955	5.80308e-05
BSGatlas-gene-817	BSU_06560	yerA	713664	715406	+	4510	1576	1521	2502	0.999866	-1.49391	0.0232446	-2.26939	0.35505	5.80308e-05
BSGatlas-gene-818	BSU_06570	yerB	715433	716428	+	2785	1534	1672	2362	0.999866	-0.895026	0.114797	-1.57699	0.537737	5.80308e-05
BSGatlas-gene-819	BSU_06580	yerC	716431	716745	+	373	483	446	608	0.999866	-0.307044	0.456145	-0.74521	0.808296	5.80308e-05
BSGatlas-gene-820	BSU_06590	yerD	716780	718357	-	52	71	64	54	0.999866	-0.585414	0.306399	-1.02281	0.666458	5.80308e-05
BSGatlas-gene-821	BSU_06600	pcrB	718622	719308	+	141	154	159	238	0.999866	-0.226384	0.630583	-0.480906	0.854775	5.80308e-05
BSGatlas-gene-822	BSU_06610	pcrA	719370	721589	+	504	762	867	1324	0.999866	0.201274	0.59534	0.531114	1.14971	5.80308e-05
BSGatlas-gene-823	BSU_06620	ligA	721613	723619	+	945	1523	1607	2033	0.999866	0.0130033	0.972417	0.0345775	1.00905	5.80308e-05
BSGatlas-gene-824	BSU_06630	yerH	723635	724825	+	202	319	335	456	0.999866	0.040231	0.919783	0.100707	1.02828	5.80308e-05
BSGatlas-gene-825	BSU_06640	yerI	724987	725997	+	319	959	532	994	0.999866	-0.218419	0.606682	-0.514816	0.859507	5.80308e-05
BSGatlas-gene-827	BSU_06650	sapB	726035	726733	-	81	204	96	333	0.999866	-0.0014383	0.997853	-0.0026907	0.999004	5.80308e-05
BSGatlas-gene-828	BSU_06660	opuE	726840	728318	-	471	575	542	692	0.999866	-0.372536	0.377163	-0.883136	0.772423	5.80308e-05
BSGatlas-gene-829	BSU_06670	gatC	728732	729022	+	239	357	449	727	0.999866	0.380309	0.334816	0.96446	1.30162	5.80308e-05
BSGatlas-gene-830	BSU_06680	gatA	729038	730495	+	3470	3917	5252	6311	0.999866	0.0255781	0.952127	0.0600358	1.01789	5.80308e-05
BSGatlas-gene-831	BSU_06690	gatB	730509	731939	+	1551	2847	2480	3473	0.999866	-0.0972813	0.785986	-0.271527	0.934793	5.80308e-05
BSGatlas-gene-832	BSU_06700	yerO	731954	732823	-	34	80	72	121	0.999866	0.24606	0.626859	0.486153	1.18596	5.80308e-05
BSGatlas-gene-833	BSU_06710	swrC	732955	736113	+	1995	3755	4401	4581	0.999866	0.160495	0.68231	0.409314	1.11767	5.80308e-05
BSGatlas-gene-834	BSU_06720	dgkB	736436	737347	+	757	918	1451	1516	0.999866	0.242347	0.577899	0.556456	1.18292	5.80308e-05
BSGatlas-gene-835	BSU_06730	rlmCD	737603	738982	+	150	331	246	406	0.999866	-0.0811201	0.839879	-0.202048	0.945323	5.80308e-05
BSGatlas-gene-836	BSU_06740	yefB	738995	739897	-	2	7	1	7	0.999866	-0.750522	0.637836	-0.470726	0.594388	5.80308e-05
BSGatlas-gene-837	BSU_06750	yefC	739878	740213	+	3	0	1	4	0.999866	-0.343108	0.879801	-0.151222	0.788341	5.80308e-05
BSGatlas-gene-838	BSU_06760	dnmA	740288	742927	+	43	168	95	165	0.999866	-0.123069	0.816212	-0.232419	0.918232	5.80308e-05
BSGatlas-gene-839	BSU_06770	yeeB	742939	744738	+	40	88	95	131	0.999866	0.322211	0.507022	0.663482	1.25024	5.80308e-05
BSGatlas-gene-840	BSU_06780	yeeC	744851	745999	+	23	54	56	45	0.999866	-0.0215841	0.972395	-0.0346048	0.98515	5.80308e-05
BSGatlas-gene-841	BSU_06790	yeeD	746261	746566	-	1	0	1	0	0.999866	-0.683321	0.863873	-0.171446	0.62273	5.80308e-05
BSGatlas-gene-842	BSU_06800	yezA	746633	746839	-	2	2	2	0	0.999866	-1.40983	0.557442	-0.586645	0.376357	5.80308e-05
BSGatlas-gene-843	BSU_06811	yezG	747079	747534	-	18	26	24	43	0.999866	-0.00282841	0.996673	-0.00416986	0.998041	5.80308e-05
BSGatlas-gene-844	BSU_06812	yeeF	747554	749563	-	72	120	109	194	0.999866	0.0709193	0.875439	0.156754	1.05039	5.80308e-05
BSGatlas-gene-845	BSU_06820	yeeG	749775	750797	+	2	3	3	8	0.999866	0.496197	0.752197	0.315743	1.41049	5.80308e-05
BSGatlas-gene-846	BSU_06830	rapH	750959	752089	+	11	74	34	73	0.999866	-0.0527486	0.94165	-0.0731965	0.964098	5.80308e-05
BSGatlas-gene-847	BSU_06839	phrH	752079	752252	+	18	61	32	59	0.999866	-0.2595	0.678969	-0.413871	0.835377	5.80308e-05
BSGatlas-gene-848	BSU_06840	yeeI	752412	753131	+	744	1473	1082	1837	0.999866	-0.149559	0.681236	-0.410777	0.901526	5.80308e-05
BSGatlas-gene-849	BSU_06850	yeeK	753265	753702	+	15	77	35	136	0.999866	0.404596	0.568408	0.570397	1.32372	5.80308e-05
BSGatlas-gene-850	BSU_06860	yezE	753817	754401	+	90	154	144	213	0.999866	-0.00731342	0.986469	-0.0169588	0.994944	5.80308e-05
BSGatlas-gene-851	BSU_06870	yesE	754480	754923	+	8	47	25	28	0.999866	-0.373702	0.635887	-0.473458	0.7718	5.80308e-05
BSGatlas-gene-852	BSU_06880	yesF	754920	755780	+	18	43	27	43	0.999866	-0.306082	0.631518	-0.479591	0.808835	5.80308e-05
BSGatlas-gene-853	BSU_06890	cotJA	755907	756155	+	2	4	3	6	0.999866	0.0214624	0.989071	0.0136982	1.01499	5.80308e-05
BSGatlas-gene-854	BSU_06900	cotJB	756139	756402	+	5	6	10	11	0.999866	0.360239	0.747095	0.322472	1.28364	5.80308e-05
BSGatlas-gene-855	BSU_06910	cotJC	756417	756986	+	3	17	26	20	0.999866	0.904646	0.337779	0.958562	1.87208	5.80308e-05
BSGatlas-gene-856	BSU_06920	yesJ	757111	757653	+	370	251	454	347	0.999866	-0.293665	0.616837	-0.500339	0.815827	5.80308e-05
BSGatlas-gene-857	BSU_06930	yesK	757676	757978	+	13	16	24	34	0.999866	0.395351	0.598728	0.526231	1.31526	5.80308e-05
BSGatlas-gene-858	BSU_06940	yesL	758093	758722	+	22	40	29	65	0.999866	0.00340975	0.995603	0.0055104	1.00237	5.80308e-05
BSGatlas-gene-859	BSU_06950	yesM	758719	760452	+	11	29	23	46	0.999866	0.266479	0.706253	0.376893	1.20287	5.80308e-05
BSGatlas-gene-860	BSU_06960	yesN	760452	761558	+	23	100	34	104	0.999866	-0.315866	0.626757	-0.486296	0.803369	5.80308e-05
BSGatlas-gene-861	BSU_06970	rhiL	761662	762945	+	9	30	14	65	0.999866	0.442281	0.58731	0.542739	1.35875	5.80308e-05
BSGatlas-gene-862	BSU_06980	rhiF	762942	763871	+	13	15	14	30	0.999866	-0.0185496	0.981796	-0.0228177	0.987225	5.80308e-05
BSGatlas-gene-863	BSU_06990	rhiG	763875	764765	+	5	16	10	19	0.999866	-0.0191965	0.983909	-0.0201678	0.986782	5.80308e-05
BSGatlas-gene-864	BSU_07000	rhiN	764781	765815	+	8	33	21	30	0.999866	-0.092285	0.905213	-0.119079	0.938036	5.80308e-05
BSGatlas-gene-865	BSU_07010	rhgR	765838	768123	+	13	28	19	60	0.999866	0.338394	0.640793	0.46659	1.26435	5.80308e-05
BSGatlas-gene-866	BSU_07020	yesT	768137	768835	+	4	2	6	7	0.999866	0.402547	0.778471	0.281312	1.32184	5.80308e-05
BSGatlas-gene-867	BSU_07030	yesU	768828	769490	+	5	14	4	0	0.999866	-2.48367	0.103715	-1.62711	0.178789	5.80308e-05
BSGatlas-gene-868	BSU_07040	yesV	769487	770113	+	2	5	3	4	0.999866	-0.480559	0.762177	-0.302623	0.7167	5.80308e-05
BSGatlas-gene-869	BSU_07050	yesW	770234	772096	+	17	20	29	39	0.999866	0.269859	0.701042	0.383914	1.20569	5.80308e-05
BSGatlas-gene-870	BSU_07060	yesX	772142	773980	+	15	57	37	49	0.999866	-0.146255	0.822058	-0.224899	0.903593	5.80308e-05
BSGatlas-gene-871	BSU_07070	yesY	774138	774791	+	1	6	5	11	0.999866	0.749138	0.59738	0.528172	1.68079	5.80308e-05
BSGatlas-gene-872	BSU_07080	yesZ	774799	776790	+	26	58	43	106	0.999866	0.253575	0.658136	0.442488	1.19216	5.80308e-05
BSGatlas-gene-873	BSU_07090	yetA	776834	779407	+	26	45	28	58	0.999866	-0.319382	0.5978	-0.527567	0.801413	5.80308e-05
BSGatlas-gene-874	BSU_07100	lplA	779529	781037	+	9	23	19	23	0.999866	-0.0683754	0.931275	-0.0862408	0.953711	5.80308e-05
BSGatlas-gene-875	BSU_07110	lplB	781092	782048	+	12	43	20	46	0.999866	-0.221248	0.756659	-0.309871	0.857823	5.80308e-05
BSGatlas-gene-876	BSU_07120	lplC	782062	782949	+	31	49	42	57	0.999866	-0.251309	0.659948	-0.439985	0.840134	5.80308e-05
BSGatlas-gene-877	BSU_07130	lplD	782958	784298	+	37	40	47	75	0.999866	0.00944568	0.987145	0.0161123	1.00657	5.80308e-05
BSGatlas-gene-878	BSU_07140	yetF	784381	785076	+	22	35	40	35	0.999866	-0.10258	0.876104	-0.15591	0.931366	5.80308e-05
BSGatlas-gene-879	BSU_07150	hmoA	785113	785439	-	651	969	860	1874	0.999866	0.108965	0.788253	0.26858	1.07845	5.80308e-05
BSGatlas-gene-880	BSU_07160	yetH	785543	785905	-	130	144	237	281	0.999866	0.301947	0.52378	0.637529	1.23281	5.80308e-05
BSGatlas-gene-882	BSU_07170	yetI	786689	787264	+	30	60	48	97	0.999866	0.120558	0.824771	0.221412	1.08716	5.80308e-05
BSGatlas-gene-883	BSU_07180	yezB	787264	787560	+	63	79	78	106	0.999866	-0.233375	0.645784	-0.459627	0.850643	5.80308e-05
BSGatlas-gene-884	BSU_07190	yezD	787715	787882	+	1	5	2	0	0.999866	-1.7293	0.454467	-0.747988	0.301597	5.80308e-05
BSGatlas-gene-885	BSU_07200	yetJ	787992	788636	+	438	1159	873	1554	0.999866	0.111413	0.778661	0.281065	1.08029	5.80308e-05
BSGatlas-gene-886	BSU_07210	yetK	788636	789628	+	124	293	206	538	0.999866	0.265316	0.564273	0.576506	1.2019	5.80308e-05
BSGatlas-gene-887	BSU_07220	yetL	789652	790155	-	11	34	11	47	0.999866	-0.207492	0.797713	-0.256308	0.866042	5.80308e-05
BSGatlas-gene-888	BSU_07230	yetM	790318	791427	+	12	23	22	33	0.999866	0.116077	0.873193	0.159604	1.08378	5.80308e-05
BSGatlas-gene-889	BSU_07240	yetN	791462	792532	-	59	59	87	77	0.999866	-0.118777	0.838927	-0.203266	0.920968	5.80308e-05
BSGatlas-gene-890	BSU_07250	yetO	792682	795867	+	28	24	20	43	0.999866	-0.459807	0.520587	-0.642441	0.727084	5.80308e-05
BSGatlas-gene-893	BSU_07260	yfnI	796314	798233	+	1241	1657	2201	2349	0.999866	0.086539	0.835177	0.208067	1.06182	5.80308e-05
BSGatlas-gene-894	BSU_07270	yfnH	798469	799233	+	15	12	24	22	0.999866	0.140733	0.866671	0.167889	1.10246	5.80308e-05
BSGatlas-gene-895	BSU_07280	yfnG	799240	800208	+	30	30	54	25	0.999866	-0.113411	0.881467	-0.14911	0.9244	5.80308e-05
BSGatlas-gene-896	BSU_07290	yfnF	800232	801143	+	27	25	59	33	0.999866	0.279723	0.705493	0.377916	1.21396	5.80308e-05
BSGatlas-gene-897	BSU_07300	yfnE	801172	802350	+	27	43	44	47	0.999866	-0.146419	0.80798	-0.243032	0.90349	5.80308e-05
BSGatlas-gene-898	BSU_07310	yfnD	802351	803286	+	27	39	47	54	0.999866	0.0615099	0.918048	0.102893	1.04356	5.80308e-05
BSGatlas-gene-899	BSU_07320	yfnC	803317	804546	-	259	723	464	736	0.999866	-0.176102	0.66666	-0.430736	0.885091	5.80308e-05
BSGatlas-gene-900	BSU_07330	yfnB	804657	805364	-	70	101	60	141	0.999866	-0.420409	0.408391	-0.826729	0.747213	5.80308e-05
BSGatlas-gene-901	BSU_07340	mtrA	805456	806841	-	125	286	271	498	0.999866	0.37534	0.360806	0.91383	1.29715	5.80308e-05
BSGatlas-gene-902	BSU_07350	yfmT	807091	808548	+	5954	6671	10257	9876	0.999866	0.0844645	0.851855	0.186752	1.06029	5.80308e-05
BSGatlas-gene-903	BSU_07360	yfmS	808562	809422	+	1261	1395	1614	1904	0.999866	-0.216657	0.618565	-0.497886	0.860557	5.80308e-05
BSGatlas-gene-904	BSU_07370	yfmR	809557	811446	+	385	332	445	537	0.999866	-0.224725	0.649495	-0.454464	0.855758	5.80308e-05
BSGatlas-gene-905	BSU_07380	yfmQ	811569	812015	+	1857	969	1025	1439	0.999866	-1.00307	0.0840924	-1.72742	0.498938	5.80308e-05
BSGatlas-gene-906	BSU_07390	yfmP	812140	812562	+	26	44	30	71	0.999866	-0.0885169	0.883957	-0.145955	0.940489	5.80308e-05
BSGatlas-gene-907	BSU_07400	yfmO	812628	813818	+	52	95	60	114	0.999866	-0.333384	0.499299	-0.675593	0.793672	5.80308e-05
BSGatlas-gene-908	BSU_07410	yfmN	814109	814264	+	0	0	3	5	0.999866	3.81798	0.163955	1.39189	14.1035	5.80308e-05
BSGatlas-gene-909	BSU_07420	yfmM	814384	815940	-	264	549	473	797	0.999866	0.108565	0.775227	0.285544	1.07816	5.80308e-05
BSGatlas-gene-910	BSU_07430	yfmL	816113	817243	+	114	310	296	448	0.999866	0.345021	0.414237	0.81646	1.27017	5.80308e-05
BSGatlas-gene-911	BSU_07440	yfmK	817311	817757	+	16	46	24	60	0.999866	-0.0914752	0.890351	-0.13786	0.938563	5.80308e-05
BSGatlas-gene-912	BSU_07450	yfmJ	817810	818829	-	175	272	203	330	0.999866	-0.337507	0.409085	-0.825506	0.791408	5.80308e-05
BSGatlas-gene-914	BSU_07460	yfmI	819311	820531	-	3	7	4	11	0.999866	0.009932	0.993804	0.00776549	1.00691	5.80308e-05
BSGatlas-gene-916	BSU_07480	yfmG	820867	822330	+	9	23	29	19	0.999866	0.206771	0.801176	0.251826	1.1541	5.80308e-05
BSGatlas-gene-917	BSU_07490	fecF	822903	823703	-	203	358	221	391	0.999866	-0.451155	0.257034	-1.13343	0.731457	5.80308e-05
BSGatlas-gene-918	BSU_07500	fecE	823716	824717	-	252	330	320	491	0.999866	-0.142644	0.731437	-0.343215	0.905857	5.80308e-05
BSGatlas-gene-919	BSU_07510	fecD	824714	825715	-	189	200	225	330	0.999866	-0.147561	0.750124	-0.318476	0.902776	5.80308e-05
BSGatlas-gene-920	BSU_07520	fecC	825787	826734	-	540	510	764	643	0.999866	-0.183513	0.719219	-0.359503	0.880556	5.80308e-05
BSGatlas-gene-921	BSU_07530	yfmB	826843	827211	-	6	4	2	6	0.999866	-1.11814	0.431524	-0.786587	0.460687	5.80308e-05
BSGatlas-gene-923	BSU_07550	yflT	827455	827802	+	106	108	183	166	0.999866	0.11023	0.835266	0.207953	1.0794	5.80308e-05
BSGatlas-gene-924	BSU_07560	pel	827993	829255	+	1806	3149	2231	3751	0.999866	-0.301465	0.401862	-0.838301	0.811428	5.80308e-05
BSGatlas-gene-925	BSU_07570	yflS	829382	830818	+	60	101	99	99	0.999866	-0.205942	0.68152	-0.41039	0.866972	5.80308e-05
BSGatlas-gene-926	BSU_07580	citS	830945	832573	+	182	229	281	341	0.999866	0.00339053	0.99387	0.00768244	1.00235	5.80308e-05
BSGatlas-gene-927	BSU_07590	citT	832545	833225	+	14	30	21	41	0.999866	-0.0551883	0.936623	-0.0795148	0.962469	5.80308e-05
BSGatlas-gene-928	BSU_07600	yflP	833228	834187	+	23	106	48	105	0.999866	-0.186908	0.761221	-0.303878	0.878486	5.80308e-05
BSGatlas-gene-929	BSU_07610	citM	834383	835684	+	18	93	36	140	0.999866	0.179122	0.798008	0.255927	1.13219	5.80308e-05
BSGatlas-gene-930	BSU_07620	yflN	835740	836534	+	4	35	32	65	0.999866	0.942209	0.24298	1.16757	1.92147	5.80308e-05
BSGatlas-gene-931	BSU_07630	nos	836653	837744	+	165	313	256	440	0.999866	-0.0150313	0.969763	-0.0379056	0.989635	5.80308e-05
BSGatlas-gene-932	BSU_07640	yflL	837735	838010	-	11	41	12	30	0.999866	-0.791696	0.309384	-1.01652	0.577665	5.80308e-05
BSGatlas-gene-933	BSU_07650	yflK	838077	838742	+	106	306	208	440	0.999866	0.150955	0.739376	0.332679	1.1103	5.80308e-05
BSGatlas-gene-934	BSU_07660	yflJ	838783	838920	-	24	28	11	54	0.999866	-0.44725	0.568281	-0.570585	0.733439	5.80308e-05
BSGatlas-gene-936	BSU_07670	yflI	839077	839232	-	11	13	10	13	0.999866	-0.667575	0.469215	-0.723757	0.629564	5.80308e-05
BSGatlas-gene-937	BSU_07680	yflH	839339	839653	-	22	90	39	95	0.999866	-0.207115	0.738951	-0.333243	0.866268	5.80308e-05
BSGatlas-gene-938	BSU_07690	yflG	839735	840484	-	159	267	217	357	0.999866	-0.14621	0.717273	-0.362106	0.903621	5.80308e-05
BSGatlas-gene-939	BSU_07700	nagP	840656	842014	+	701	1714	1051	2344	0.999866	-0.0494231	0.903589	-0.121128	0.966323	5.80308e-05
BSGatlas-gene-940	BSU_07710	ltaS	842047	843996	-	1123	1876	2097	2283	0.999866	0.0298392	0.939212	0.0762601	1.0209	5.80308e-05
BSGatlas-gene-941	BSU_07720	yflD	844097	844234	+	2	0	0	0	0.999866	-3.43631	0.399665	-0.842219	0.092378	5.80308e-05
BSGatlas-gene-942	BSU_07735	yflB	844253	844645	+	7	26	14	24	0.999866	-0.243155	0.771457	-0.29047	0.844895	5.80308e-05
BSGatlas-gene-943	BSU_07750	yflA	844770	846185	+	330	371	482	333	0.999866	-0.321458	0.540251	-0.612434	0.80026	5.80308e-05
BSGatlas-gene-944	BSU_07760	yfkT	846182	847258	-	15	8	22	17	0.999866	0.0855723	0.927068	0.0915342	1.06111	5.80308e-05
BSGatlas-gene-945	BSU_07770	yfkS	847282	847482	-	1	0	0	3	0.999866	0.473255	0.892199	0.135522	1.38824	5.80308e-05
BSGatlas-gene-946	BSU_07780	yfkR	847498	848652	-	4	11	4	6	0.999866	-1.06122	0.389077	-0.861292	0.479228	5.80308e-05
BSGatlas-gene-947	BSU_07790	yfkQ	848633	850174	-	2	10	9	8	0.999866	0.167513	0.891505	0.1364	1.12312	5.80308e-05
BSGatlas-gene-948	BSU_07800	treP	850367	851779	+	35	114	57	130	0.999866	-0.165913	0.762713	-0.30192	0.891364	5.80308e-05
BSGatlas-gene-949	BSU_07810	treA	851850	853535	+	21	41	22	60	0.999866	-0.203488	0.755347	-0.311597	0.868449	5.80308e-05
BSGatlas-gene-950	BSU_07820	treR	853556	854272	+	110	199	136	301	0.999866	-0.101681	0.818592	-0.229357	0.931947	5.80308e-05
BSGatlas-gene-951	BSU_07830	hypO	854412	855077	+	115	157	151	210	0.999866	-0.186943	0.674725	-0.419673	0.878465	5.80308e-05
BSGatlas-gene-952	BSU_07840	yfkN	855114	859502	-	96	223	200	272	0.999866	0.0828262	0.845286	0.195137	1.05909	5.80308e-05
BSGatlas-gene-953	BSU_07850	yfkM	859745	860263	+	110	200	167	157	0.999866	-0.415056	0.373376	-0.890167	0.749991	5.80308e-05
BSGatlas-gene-954	BSU_07860	yfkL	860303	861493	-	62	99	136	120	0.999866	0.172974	0.735078	0.338378	1.12738	5.80308e-05
BSGatlas-gene-955	BSU_07870	yfkK	861586	861801	-	26	58	27	84	0.999866	-0.196612	0.752749	-0.315017	0.872597	5.80308e-05
BSGatlas-gene-956	BSU_07880	yfkJ	862004	862474	+	337	413	333	544	0.999866	-0.420466	0.319456	-0.995576	0.747183	5.80308e-05
BSGatlas-gene-957	BSU_07890	yfkI	862492	862812	+	52	100	47	76	0.999866	-0.850248	0.0901043	-1.69485	0.554689	5.80308e-05
BSGatlas-gene-958	BSU_07900	yfkH	862836	863663	+	212	244	245	209	0.999866	-0.570038	0.253904	-1.14092	0.673599	5.80308e-05
BSGatlas-gene-960	BSU_07910	yfkF	863862	865037	-	78	142	119	139	0.999866	-0.28048	0.540564	-0.611961	0.823317	5.80308e-05
BSGatlas-gene-961	BSU_07920	chaA	865205	866260	+	117	181	125	136	0.999866	-0.725937	0.113463	-1.58282	0.604604	5.80308e-05
BSGatlas-gene-962	BSU_07930	yfkD	866331	867125	+	23	59	25	85	0.999866	-0.159591	0.805546	-0.246176	0.895279	5.80308e-05
BSGatlas-gene-963	BSU_07940	yfkC	867164	868006	-	177	181	205	382	0.999866	0.0111068	0.981376	0.0233437	1.00773	5.80308e-05
BSGatlas-gene-964	BSU_07955	yfkA	868007	869128	-	161	230	239	302	0.999866	-0.104119	0.806996	-0.244304	0.930373	5.80308e-05
BSGatlas-gene-965	BSU_07970	yfjT	869273	869458	+	13	20	10	31	0.999866	-0.34776	0.67217	-0.423172	0.785803	5.80308e-05
BSGatlas-gene-966	BSU_07980	pdaA	869559	870350	+	4	8	9	15	0.999866	0.457117	0.671403	0.424223	1.3728	5.80308e-05
BSGatlas-gene-967	BSU_07990	yfjR	870388	871248	-	48	117	98	136	0.999866	0.0252491	0.957832	0.0528741	1.01766	5.80308e-05
BSGatlas-gene-968	BSU_08000	yfjQ	871347	872306	-	16	45	29	66	0.999866	0.115802	0.85703	0.180157	1.08358	5.80308e-05
BSGatlas-gene-969	BSU_08010	yfjP	872425	873288	+	36	69	39	96	0.999866	-0.237343	0.670101	-0.42601	0.848306	5.80308e-05
BSGatlas-gene-970	BSU_08020	yfjO	873402	874802	+	202	364	289	572	0.999866	0.0168079	0.966674	0.0417807	1.01172	5.80308e-05
BSGatlas-gene-971	BSU_08029	yfzA	875428	875694	+	2	5	0	0	0.999866	-4.70625	0.0694218	-1.81566	0.0383069	5.80308e-05
BSGatlas-gene-972	BSU_08030	yfjN	876426	877403	+	42	136	112	203	0.999866	0.358767	0.472523	0.71838	1.28233	5.80308e-05
BSGatlas-gene-973	BSU_08040	yfjM	877599	878051	+	41	84	71	155	0.999866	0.280481	0.578571	0.555473	1.2146	5.80308e-05
BSGatlas-gene-974	BSU_08050	yfjL	878081	878770	+	11	31	24	48	0.999866	0.268225	0.702044	0.382563	1.20433	5.80308e-05
BSGatlas-gene-975	BSU_08060	acoA	879002	880003	+	38	56	43	104	0.999866	-0.00435406	0.993826	-0.00773764	0.996987	5.80308e-05
BSGatlas-gene-976	BSU_08070	acoB	880007	881035	+	7	38	27	42	0.999866	0.234961	0.75836	0.307636	1.17687	5.80308e-05
BSGatlas-gene-977	BSU_08080	acoC	881049	882245	+	13	38	26	42	0.999866	-0.059088	0.930595	-0.0870965	0.959871	5.80308e-05
BSGatlas-gene-978	BSU_08090	acoL	882266	883642	+	36	113	71	157	0.999866	0.116611	0.826601	0.219063	1.08419	5.80308e-05
BSGatlas-gene-979	BSU_08100	acoR	883758	885575	+	88	276	104	551	0.999866	0.253517	0.682537	0.409004	1.19211	5.80308e-05
BSGatlas-gene-980	BSU_08110	sspH	885629	885808	+	2	4	6	25	0.999866	1.71804	0.169849	1.37269	3.2899	5.80308e-05
BSGatlas-gene-981	BSU_08120	yfjF	885844	886173	-	61	63	41	96	0.999866	-0.577164	0.316743	-1.00117	0.67028	5.80308e-05
BSGatlas-gene-982	BSU_08130	yfjE	886223	886681	-	66	30	67	62	0.999866	-0.324753	0.654035	-0.448164	0.798435	5.80308e-05
BSGatlas-gene-983	BSU_08140	yfjD	886775	887332	-	70	49	78	85	0.999866	-0.2418	0.696299	-0.390321	0.845689	5.80308e-05
BSGatlas-gene-985	BSU_08150	yfjC	887364	888131	-	30	41	38	41	0.999866	-0.402802	0.514203	-0.652307	0.756388	5.80308e-05
BSGatlas-gene-986	BSU_08160	yfjB	888143	889366	-	78	77	67	130	0.999866	-0.362254	0.501973	-0.671389	0.777948	5.80308e-05
BSGatlas-gene-987	BSU_08170	yfjA	889372	889686	-	17	17	35	58	0.999866	0.789331	0.251958	1.14561	1.72827	5.80308e-05
BSGatlas-gene-988	BSU_08180	malA	890022	891371	+	63	224	117	383	0.999866	0.27966	0.615284	0.502546	1.21391	5.80308e-05
BSGatlas-gene-989	BSU_08190	glvR	891436	892200	+	80	172	182	238	0.999866	0.244382	0.571499	0.565845	1.18459	5.80308e-05
BSGatlas-gene-990	BSU_08200	malP	892215	893798	+	62	171	82	272	0.999866	0.0346038	0.949289	0.0635991	1.02428	5.80308e-05
BSGatlas-gene-991	BSU_08210	yfiB	893904	895625	+	36	55	35	66	0.999866	-0.45848	0.417395	-0.810948	0.727752	5.80308e-05
BSGatlas-gene-992	BSU_08220	yfiC	895619	897433	+	57	74	68	96	0.999866	-0.280793	0.584489	-0.54684	0.823138	5.80308e-05
BSGatlas-gene-993	BSU_08230	catD	897588	897992	+	18	17	25	26	0.999866	-0.0745296	0.922828	-0.0968723	0.949652	5.80308e-05
BSGatlas-gene-994	BSU_08240	catE	898010	898867	+	24	30	10	50	0.999866	-0.603834	0.441244	-0.770093	0.658003	5.80308e-05
BSGatlas-gene-995	BSU_08250	yfiF	898961	899905	+	6	15	10	32	0.999866	0.41562	0.648955	0.455215	1.33387	5.80308e-05
BSGatlas-gene-996	BSU_08260	yfiG	900080	901528	+	43	77	81	109	0.999866	0.12951	0.793593	0.261647	1.09392	5.80308e-05
BSGatlas-gene-997	BSU_08270	yfiH	901555	902496	+	25	43	28	49	0.999866	-0.39622	0.515535	-0.650244	0.759846	5.80308e-05
BSGatlas-gene-998	BSU_08280	yfiI	902506	903687	+	97	163	106	289	0.999866	-0.041154	0.932396	-0.0848311	0.971877	5.80308e-05
BSGatlas-gene-999	BSU_08290	lnrJ	903811	905013	+	62	196	119	260	0.999866	0.0633774	0.897794	0.128449	1.04491	5.80308e-05
BSGatlas-gene-1000	BSU_08300	lnrK	905010	905672	+	150	340	315	401	0.999866	0.0709699	0.861794	0.174091	1.05042	5.80308e-05
BSGatlas-gene-1001	BSU_08310	lnrL	905816	906751	+	9	17	17	31	0.999866	0.321207	0.686874	0.403101	1.24938	5.80308e-05
BSGatlas-gene-1002	BSU_08320	lnrM	906764	907954	+	6	10	3	5	0.999866	-1.57231	0.20162	-1.27695	0.336269	5.80308e-05
BSGatlas-gene-1003	BSU_08330	lnrN	907968	909125	+	3	3	8	6	0.999866	0.673676	0.629454	0.482495	1.59513	5.80308e-05
BSGatlas-gene-1004	BSU_08340	padR	909198	909746	-	39	77	70	115	0.999866	0.130912	0.792888	0.262562	1.09499	5.80308e-05
BSGatlas-gene-1005	BSU_08350	lipB	910019	910651	+	61	111	125	193	0.999866	0.336951	0.452419	0.751388	1.26308	5.80308e-05
BSGatlas-gene-1006	BSU_08360	yfiQ	910840	911928	+	8	15	7	17	0.999866	-0.534066	0.573087	-0.56351	0.690605	5.80308e-05
BSGatlas-gene-1008	BSU_08370	yfiR	911964	912581	-	22	46	32	53	0.999866	-0.211083	0.725926	-0.35055	0.863889	5.80308e-05
BSGatlas-gene-1009	BSU_08380	yfiS	912547	913800	-	10	26	18	42	0.999866	0.19614	0.793406	0.26189	1.14563	5.80308e-05
BSGatlas-gene-1010	BSU_08390	bstA	913924	914460	+	96	183	163	257	0.999866	0.0465712	0.911736	0.110849	1.03281	5.80308e-05
BSGatlas-gene-1011	BSU_08400	yfiU	914457	916013	-	8	14	18	27	0.999866	0.481605	0.560242	0.582481	1.3963	5.80308e-05
BSGatlas-gene-1012	BSU_08410	yfiV	916124	916606	-	36	93	95	111	0.999866	0.230531	0.651939	0.45107	1.17327	5.80308e-05
BSGatlas-gene-1013	BSU_08425	mprF	916778	919348	+	548	808	763	1108	0.999866	-0.12374	0.746742	-0.322939	0.917805	5.80308e-05
BSGatlas-gene-1014	BSU_08440	yfiY	919366	920343	-	1116	1177	1607	1812	0.999866	-0.0495076	0.9121	-0.11039	0.966266	5.80308e-05
BSGatlas-gene-1015	BSU_08450	yfiZ	920474	921475	+	363	499	523	647	0.999866	-0.138505	0.734968	-0.338524	0.90846	5.80308e-05
BSGatlas-gene-1016	BSU_08460	yfhA	921472	922503	+	251	667	328	935	0.999866	-0.0965837	0.836777	-0.206018	0.935245	5.80308e-05
BSGatlas-gene-1017	BSU_08470	yfhB	922618	923499	+	123	277	211	318	0.999866	-0.0997217	0.80797	-0.243045	0.933213	5.80308e-05
BSGatlas-gene-1018	BSU_08480	yfhC	923587	924171	+	468	911	689	762	0.999866	-0.412228	0.296199	-1.04462	0.751462	5.80308e-05
BSGatlas-gene-1019	BSU_08490	yfhD	924210	924401	-	5	8	6	21	0.999866	0.390187	0.718654	0.360258	1.31056	5.80308e-05
BSGatlas-gene-1020	BSU_08500	yfhE	924468	924578	-	2	1	0	4	0.999866	-0.567078	0.815705	-0.233072	0.674983	5.80308e-05
BSGatlas-gene-1021	BSU_08510	yfhF	924633	925544	-	50	57	62	66	0.999866	-0.333745	0.556849	-0.587529	0.793474	5.80308e-05
BSGatlas-gene-1022	BSU_08520	recX	925633	926427	+	34	83	36	100	0.999866	-0.35165	0.54098	-0.611331	0.783687	5.80308e-05
BSGatlas-gene-1023	BSU_08530	yfhH	926429	926743	+	43	82	85	119	0.999866	0.17971	0.712354	0.368696	1.13266	5.80308e-05
BSGatlas-gene-1025	BSU_08540	yfhI	926886	928079	+	164	319	281	342	0.999866	-0.134077	0.741993	-0.329215	0.911253	5.80308e-05
BSGatlas-gene-1026	BSU_08550	sspK	928112	928264	-	3	3	2	17	0.999866	0.850124	0.560316	0.582372	1.80266	5.80308e-05
BSGatlas-gene-1027	BSU_08560	yfhJ	928389	928658	+	151	121	103	172	0.999866	-0.721337	0.180737	-1.33849	0.606535	5.80308e-05
BSGatlas-gene-1028	BSU_08570	yfhK	928803	929321	+	168	239	156	187	0.999866	-0.813614	0.0639311	-1.85266	0.568955	5.80308e-05
BSGatlas-gene-1029	BSU_08580	yfhL	929406	929738	+	80	317	191	288	0.999866	-0.12591	0.799931	-0.253436	0.916426	5.80308e-05
BSGatlas-gene-1030	BSU_08590	yfhM	929725	930585	+	55	83	86	96	0.999866	-0.142414	0.778612	-0.281129	0.906002	5.80308e-05
BSGatlas-gene-1031	BSU_08600	csbB	930818	931807	+	195	208	238	206	0.999866	-0.442234	0.386297	-0.866352	0.735994	5.80308e-05
BSGatlas-gene-1032	BSU_08610	yfhO	931879	934464	+	203	247	303	305	0.999866	-0.140525	0.762479	-0.302227	0.907189	5.80308e-05
BSGatlas-gene-1033	BSU_08620	yfhP	934457	935440	-	89	151	124	245	0.999866	0.0217466	0.960967	0.0489403	1.01519	5.80308e-05
BSGatlas-gene-1034	BSU_08630	mutY	935656	936765	+	66	134	145	178	0.999866	0.19626	0.663707	0.434801	1.14572	5.80308e-05
BSGatlas-gene-1035	BSU_08640	yfhS	936773	936997	-	0	4	3	0	0.999866	-0.352543	0.898728	-0.127268	0.783203	5.80308e-05
BSGatlas-gene-1036	BSU_08650	fabL	937079	937831	+	227	463	421	683	0.999866	0.144546	0.704999	0.378581	1.10538	5.80308e-05
BSGatlas-gene-1037	BSU_08660	sspE	937900	938154	+	60	215	93	301	0.999866	0.000835644	0.998814	0.00148702	1.00058	5.80308e-05
BSGatlas-gene-1038	BSU_08670	ygaB	938243	938587	+	1	5	2	4	0.999866	-0.434073	0.807687	-0.243411	0.740169	5.80308e-05
BSGatlas-gene-1039	BSU_08680	ygaC	938731	939261	+	48	106	114	135	0.999866	0.218471	0.649186	0.454893	1.1635	5.80308e-05
BSGatlas-gene-1040	BSU_08690	ygaD	939349	941091	+	97	292	194	311	0.999866	-0.0789045	0.860169	-0.176159	0.946776	5.80308e-05
BSGatlas-gene-1041	BSU_08700	ygaE	941168	942229	-	49	91	69	131	0.999866	-0.0590945	0.903908	-0.120726	0.959866	5.80308e-05
BSGatlas-gene-1042	BSU_08710	gsaB	942449	943738	-	247	342	324	384	0.999866	-0.305385	0.470298	-0.721995	0.809226	5.80308e-05
BSGatlas-gene-1043	BSU_08720	ygaF	943891	944364	+	104	169	187	298	0.999866	0.251232	0.550402	0.597158	1.19022	5.80308e-05
BSGatlas-gene-1044	BSU_08730	perR	944487	944924	+	330	452	725	644	0.999866	0.277667	0.540896	0.611459	1.21223	5.80308e-05
BSGatlas-gene-1045	BSU_08740	ygzB	944959	945312	-	15	66	33	64	0.999866	-0.169443	0.796928	-0.257325	0.889186	5.80308e-05
BSGatlas-gene-1046	BSU_08750	ygxA	945520	946404	+	114	155	191	247	0.999866	0.117968	0.790601	0.26553	1.08521	5.80308e-05
BSGatlas-gene-1067	BSU_08760	spo0M	953373	954149	-	1874	2304	3129	3306	0.999866	0.0414937	0.922667	0.0970746	1.02918	5.80308e-05
BSGatlas-gene-1068	BSU_08770	ygzA	954291	954494	+	1	15	9	4	0.999866	-0.439563	0.74908	-0.319852	0.737358	5.80308e-05
BSGatlas-gene-1069	BSU_08779	ygzC	954579	954851	-	1	2	0	0	0.999866	-3.52539	0.311158	-1.01279	0.0868465	5.80308e-05
BSGatlas-gene-1070	BSU_08780	ygaJ	954893	955585	+	39	134	53	116	0.999866	-0.510996	0.352674	-0.929414	0.701738	5.80308e-05
BSGatlas-gene-1072	BSU_08790	thiC	955895	957667	+	7610	9885	12183	8782	0.999866	-0.251389	0.602211	-0.521224	0.840087	5.80308e-05
BSGatlas-gene-1073	BSU_08800	ygaK	957705	959060	-	6	12	6	11	0.999866	-0.634621	0.547421	-0.601629	0.64411	5.80308e-05
BSGatlas-gene-1074	BSU_08810	senS	959311	959508	+	0	0	0	2	0.999866	1.58606	0.747021	0.32257	3.00228	5.80308e-05
BSGatlas-gene-1075	BSU_08820	katA	959535	960986	-	38	161	127	104	0.999866	-0.0859785	0.884118	-0.145751	0.942145	5.80308e-05
BSGatlas-gene-1078	BSU_08840	ssuA	962179	963177	+	1	4	4	2	0.999866	-0.0394541	0.982782	-0.0215813	0.973023	5.80308e-05
BSGatlas-gene-1079	BSU_08850	ssuC	963174	964004	+	3	9	2	12	0.999866	-0.378649	0.776678	-0.283651	0.769157	5.80308e-05
BSGatlas-gene-1080	BSU_08860	ssuD	964027	965157	+	5	5	6	14	0.999866	0.303537	0.796523	0.25785	1.23417	5.80308e-05
BSGatlas-gene-1081	BSU_08870	ygaN	965261	965797	+	8	11	15	18	0.999866	0.233331	0.796799	0.257492	1.17555	5.80308e-05
BSGatlas-gene-1082	BSU_08880	rpsNB	965909	966178	+	4	2	0	2	0.999866	-2.51976	0.246663	-1.15849	0.174372	5.80308e-05
BSGatlas-gene-1083	BSU_08890	ygaO	966196	966669	-	38	64	88	86	0.999866	0.270401	0.614707	0.503366	1.20614	5.80308e-05
BSGatlas-gene-1084	BSU_08899	ygzD	966671	966871	-	30	79	50	115	0.999866	0.0641376	0.907417	0.116298	1.04546	5.80308e-05
BSGatlas-gene-1086	BSU_08900	yhzB	967229	967852	-	12	22	23	29	0.999866	0.0918633	0.901089	0.124286	1.06575	5.80308e-05
BSGatlas-gene-1087	BSU_08910	queG	967935	969095	+	52	182	115	160	0.999866	-0.177804	0.724146	-0.352923	0.884047	5.80308e-05
BSGatlas-gene-1088	BSU_08920	yhbB	969162	970097	+	14	39	16	38	0.999866	-0.499544	0.485248	-0.697887	0.70733	5.80308e-05
BSGatlas-gene-1089	BSU_08930	cspR	970135	970617	+	166	253	239	312	0.999866	-0.168423	0.685362	-0.405158	0.889815	5.80308e-05
BSGatlas-gene-1090	BSU_08940	yhbD	970667	971383	+	16	52	26	70	0.999866	-0.0207944	0.975007	-0.0313289	0.98569	5.80308e-05
BSGatlas-gene-1091	BSU_08950	yhbE	971374	972087	+	29	76	34	78	0.999866	-0.439311	0.446192	-0.761779	0.737487	5.80308e-05
BSGatlas-gene-1092	BSU_08960	yhbF	972099	972806	+	53	95	84	168	0.999866	0.179706	0.70806	0.374463	1.13265	5.80308e-05
BSGatlas-gene-1094	BSU_08970	prkA	973156	975051	+	9	33	68	42	0.999866	1.082	0.141991	1.46842	2.11697	5.80308e-05
BSGatlas-gene-1095	BSU_08980	yhbH	975231	976409	+	8	17	20	11	0.999866	-0.0813183	0.930188	-0.0876082	0.945194	5.80308e-05
BSGatlas-gene-1096	BSU_08990	yhbI	976569	977033	+	23	23	13	35	0.999866	-0.669806	0.377466	-0.882575	0.628591	5.80308e-05
BSGatlas-gene-1097	BSU_09000	yhbJ	977069	977734	+	29	156	83	233	0.999866	0.332454	0.592186	0.535671	1.25915	5.80308e-05
BSGatlas-gene-1098	BSU_09010	yhcA	977775	979373	+	128	244	171	310	0.999866	-0.192655	0.641602	-0.465461	0.874994	5.80308e-05
BSGatlas-gene-1099	BSU_09020	yhcB	979396	979926	+	86	281	148	420	0.999866	0.112099	0.827753	0.217584	1.0808	5.80308e-05
BSGatlas-gene-1100	BSU_09030	yhcC	979939	980313	+	12	41	23	54	0.999866	0.0427487	0.951235	0.0611555	1.03007	5.80308e-05
BSGatlas-gene-1101	BSU_09040	yhcD	980313	980468	+	3	9	8	7	0.999866	-0.0780651	0.948743	-0.0642853	0.947327	5.80308e-05
BSGatlas-gene-1102	BSU_09050	yhcE	980473	981234	+	178	239	237	372	0.999866	-0.071603	0.865514	-0.169359	0.95158	5.80308e-05
BSGatlas-gene-1103	BSU_09060	yhcF	981237	981602	+	24	67	38	61	0.999866	-0.355428	0.540699	-0.611756	0.781638	5.80308e-05
BSGatlas-gene-1104	BSU_09070	yhcG	981604	982302	+	48	84	54	99	0.999866	-0.36706	0.467409	-0.726702	0.775361	5.80308e-05
BSGatlas-gene-1105	BSU_09080	yhcH	982319	983236	+	59	111	93	112	0.999866	-0.238408	0.617435	-0.499489	0.84768	5.80308e-05
BSGatlas-gene-1106	BSU_09090	yhcI	983229	984170	+	81	117	177	177	0.999866	0.303903	0.526608	0.633193	1.23448	5.80308e-05
BSGatlas-gene-1108	BSU_09100	cspB	984262	984465	-	8604	17802	16499	31461	0.999866	0.306965	0.402404	0.837335	1.2371	5.80308e-05
BSGatlas-gene-1109	BSU_09110	yhcJ	984901	985731	+	55	93	71	232	0.999866	0.36964	0.497951	0.677718	1.29203	5.80308e-05
BSGatlas-gene-1110	BSU_09120	dgcK	985734	986813	-	194	277	253	398	0.999866	-0.138313	0.7369	-0.335961	0.908581	5.80308e-05
BSGatlas-gene-1111	BSU_09130	tcyP	986986	988377	+	136	373	289	556	0.999866	0.232731	0.587522	0.54243	1.17506	5.80308e-05
BSGatlas-gene-1112	BSU_09140	yhcM	988417	988872	-	4	12	12	12	0.999866	0.169652	0.869848	0.163852	1.12479	5.80308e-05
BSGatlas-gene-1113	BSU_09150	yhcN	989022	989591	+	6	15	42	52	0.999866	1.68932	0.0205939	2.31535	3.22505	5.80308e-05
BSGatlas-gene-1114	BSU_09165	yhcO	989712	990680	+	11	16	34	6	0.999866	0.217906	0.83333	0.210433	1.16304	5.80308e-05
BSGatlas-gene-1115	BSU_09180	yhcQ	990612	991265	-	12	42	23	44	0.999866	-0.155018	0.824483	-0.221783	0.898121	5.80308e-05
BSGatlas-gene-1116	BSU_09190	yhcR	991348	995001	+	50	104	90	126	0.999866	-0.0220995	0.962867	-0.0465558	0.984799	5.80308e-05
BSGatlas-gene-1117	BSU_09200	yhcS	994998	995594	+	15	17	22	25	0.999866	-0.0396355	0.959171	-0.0511938	0.972901	5.80308e-05
BSGatlas-gene-1118	BSU_09210	yhcT	995624	996532	-	23	42	47	51	0.999866	0.0914887	0.879075	0.152142	1.06547	5.80308e-05
BSGatlas-gene-1119	BSU_09220	yhcU	996643	997038	+	9	20	18	16	0.999866	-0.214838	0.799537	-0.253947	0.861643	5.80308e-05
BSGatlas-gene-1120	BSU_09230	yhcV	997175	997597	+	46	157	40	198	0.999866	-0.340826	0.60007	-0.5243	0.789589	5.80308e-05
BSGatlas-gene-1121	BSU_09240	yhcW	997724	998386	+	66	164	74	283	0.999866	0.0293171	0.958429	0.0521256	1.02053	5.80308e-05
BSGatlas-gene-1122	BSU_09250	yhcX	998402	999943	+	203	271	273	338	0.999866	-0.218622	0.610756	-0.508994	0.859386	5.80308e-05
BSGatlas-gene-1123	BSU_09259	yhzG	1000027	1000218	+	6	7	9	10	0.999866	-0.0352627	0.974408	-0.0320808	0.975854	5.80308e-05
BSGatlas-gene-1124	BSU_09260	yhxA	1000364	1001716	+	474	932	738	1170	0.999866	-0.0972766	0.79089	-0.265155	0.934796	5.80308e-05
BSGatlas-gene-1125	BSU_09270	glpP	1001744	1002322	+	37	231	72	338	0.999866	0.140641	0.840143	0.201711	1.10239	5.80308e-05
BSGatlas-gene-1127	BSU_09280	glpF	1002501	1003325	+	197	1182	748	2291	0.999866	0.71446	0.231076	1.19759	1.64087	5.80308e-05
BSGatlas-gene-1128	BSU_09290	glpK	1003344	1004834	+	1599	5002	6069	11573	0.999866	0.95003	0.023766	2.26089	1.93191	5.80308e-05
BSGatlas-gene-1130	BSU_09300	glpD	1004975	1006642	+	200	269	404	742	0.999866	0.647797	0.120091	1.55439	1.56677	5.80308e-05
BSGatlas-gene-1131	BSU_09310	pgcA	1006774	1008519	+	906	1372	1215	1956	0.999866	-0.120964	0.746441	-0.323335	0.919573	5.80308e-05
BSGatlas-gene-1132	BSU_09320	yhcY	1008668	1009807	+	41	103	66	86	0.999866	-0.387126	0.449037	-0.757022	0.764651	5.80308e-05
BSGatlas-gene-1133	BSU_09330	yhcZ	1009804	1010448	+	25	42	41	46	0.999866	-0.144639	0.811377	-0.23865	0.904606	5.80308e-05
BSGatlas-gene-1134	BSU_09340	yhdA	1010445	1010969	+	34	75	66	136	0.999866	0.337321	0.513225	0.653824	1.26341	5.80308e-05
BSGatlas-gene-1135	BSU_09350	yhdB	1010984	1011226	-	3	15	2	6	0.999866	-1.62368	0.216405	-1.23614	0.324507	5.80308e-05
BSGatlas-gene-1136	BSU_09360	yhdC	1011427	1011750	+	3	7	8	14	0.999866	0.610963	0.595689	0.53061	1.52728	5.80308e-05
BSGatlas-gene-1137	BSU_09370	lytF	1011792	1013258	-	747	1020	1294	1224	0.999866	-0.0298465	0.945313	-0.0685931	0.979525	5.80308e-05
BSGatlas-gene-1138	BSU_09380	nsrR	1013411	1013851	-	81	255	135	365	0.999866	0.054594	0.914266	0.107659	1.03857	5.80308e-05
BSGatlas-gene-1140	BSU_09390	ygxB	1013958	1015616	-	43	94	80	76	0.999866	-0.259191	0.625598	-0.487933	0.835556	5.80308e-05
BSGatlas-gene-1141	BSU_09400	spoVR	1015647	1017053	+	4	9	24	21	0.999866	1.35047	0.149429	1.44155	2.54996	5.80308e-05
BSGatlas-gene-1142	BSU_09410	phoA	1017083	1018468	-	12	47	23	43	0.999866	-0.283022	0.687423	-0.402354	0.821867	5.80308e-05
BSGatlas-gene-1144	BSU_09420	lytE	1018998	1020002	+	254	510	569	862	0.999866	0.378718	0.313684	1.00752	1.30019	5.80308e-05
BSGatlas-gene-1145	BSU_09430	citR	1020073	1020948	-	6	19	21	22	0.999866	0.371862	0.661509	0.437831	1.29402	5.80308e-05
BSGatlas-gene-1146	BSU_09440	citA	1021057	1022157	+	98	252	156	232	0.999866	-0.326461	0.452643	-0.751015	0.79749	5.80308e-05
BSGatlas-gene-1147	BSU_09450	yhdF	1022231	1023100	+	32	109	43	105	0.999866	-0.423723	0.462663	-0.734469	0.745498	5.80308e-05
BSGatlas-gene-1148	BSU_09460	bcaP	1023350	1024747	+	23	76	68	53	0.999866	-0.0558972	0.928869	-0.0892678	0.961996	5.80308e-05
BSGatlas-gene-1149	BSU_09470	yhdH	1024865	1026220	+	223	421	606	612	0.999866	0.440654	0.291852	1.05407	1.35722	5.80308e-05
BSGatlas-gene-1150	BSU_09480	yhdI	1026255	1027664	-	16	31	23	38	0.999866	-0.170193	0.801329	-0.251628	0.888724	5.80308e-05
BSGatlas-gene-1151	BSU_09490	yhdJ	1027774	1028202	+	33	57	57	90	0.999866	0.145852	0.783053	0.275343	1.10638	5.80308e-05
BSGatlas-gene-1152	BSU_09500	yhdK	1028233	1028523	-	92	209	133	276	0.999866	-0.104242	0.81452	-0.234599	0.930294	5.80308e-05
BSGatlas-gene-1153	BSU_09510	yhdL	1028511	1029587	-	197	382	310	407	0.999866	-0.204623	0.604011	-0.518641	0.867765	5.80308e-05
BSGatlas-gene-1154	BSU_09520	sigM	1029577	1030068	-	13	36	33	44	0.999866	0.193646	0.770658	0.291515	1.14365	5.80308e-05
BSGatlas-gene-1155	BSU_09530	yhdN	1030265	1031260	+	236	273	249	266	0.999866	-0.578486	0.213639	-1.24362	0.669666	5.80308e-05
BSGatlas-gene-1156	BSU_09540	plsC	1031395	1031994	+	291	1080	569	1215	0.999866	-0.0739672	0.875447	-0.156743	0.950022	5.80308e-05
BSGatlas-gene-1157	BSU_09550	mpfA	1032063	1033397	-	430	511	513	848	0.999866	-0.123071	0.770155	-0.292172	0.918231	5.80308e-05
BSGatlas-gene-1158	BSU_09560	yhdQ	1033458	1033889	-	167	231	232	478	0.999866	0.184384	0.671365	0.424275	1.13633	5.80308e-05
BSGatlas-gene-1159	BSU_09570	yhdR	1034046	1035227	+	155	234	203	300	0.999866	-0.212749	0.60847	-0.512259	0.862892	5.80308e-05
BSGatlas-gene-1161	BSU_09590	yhdT	1035554	1036939	+	251	510	376	806	0.999866	0.0608834	0.880537	0.150289	1.0431	5.80308e-05
BSGatlas-gene-1162	BSU_09600	fluC	1036953	1037309	-	22	42	40	30	0.999866	-0.315482	0.63745	-0.471267	0.803583	5.80308e-05
BSGatlas-gene-1163	BSU_09610	yhdV	1037306	1037701	-	11	37	25	28	0.999866	-0.26028	0.722291	-0.355398	0.834926	5.80308e-05
BSGatlas-gene-1164	BSU_09620	yhdW	1037688	1038419	-	50	102	45	124	0.999866	-0.449317	0.403407	-0.835552	0.732389	5.80308e-05
BSGatlas-gene-1165	BSU_09630	yhdX	1038653	1038760	+	4	0	14	15	0.999866	2.00733	0.161197	1.40106	4.02038	5.80308e-05
BSGatlas-gene-1166	BSU_09640	yhdY	1038909	1040024	+	43	74	73	148	0.999866	0.320195	0.522749	0.639113	1.2485	5.80308e-05
BSGatlas-gene-1167	BSU_09650	srtN	1040094	1040837	+	45	96	59	116	0.999866	-0.239678	0.633027	-0.477471	0.846934	5.80308e-05
BSGatlas-gene-1168	BSU_09660	yheN	1040861	1041709	-	141	236	333	355	0.999866	0.354875	0.408262	0.826956	1.27887	5.80308e-05
BSGatlas-gene-1169	BSU_09670	dat	1041994	1042842	+	195	380	286	432	0.999866	-0.212254	0.585501	-0.545367	0.863188	5.80308e-05
BSGatlas-gene-1170	BSU_09680	nhaC	1042885	1044246	-	53	79	55	134	0.999866	-0.132534	0.801771	-0.251055	0.912227	5.80308e-05
BSGatlas-gene-1171	BSU_09690	nhaX	1044373	1044873	-	30	68	50	54	0.999866	-0.374507	0.508773	-0.66075	0.771369	5.80308e-05
BSGatlas-gene-1173	BSU_09700	bmrB	1045037	1045198	+	112	261	286	446	0.999866	0.471277	0.247704	1.15594	1.38634	5.80308e-05
BSGatlas-gene-1174	BSU_09710	bmrC	1045318	1047075	+	458	1124	817	1691	0.999866	0.135092	0.736465	0.336539	1.09816	5.80308e-05
BSGatlas-gene-1175	BSU_09720	bmrD	1047072	1049093	+	293	877	553	1309	0.999866	0.16158	0.718794	0.360071	1.11851	5.80308e-05
BSGatlas-gene-1176	BSU_09730	yheG	1049142	1049762	-	101	201	164	244	0.999866	-0.0924856	0.825266	-0.220777	0.937905	5.80308e-05
BSGatlas-gene-1177	BSU_09740	yheF	1049801	1049926	-	1	0	1	0	0.999866	-0.683321	0.863873	-0.171446	0.62273	5.80308e-05
BSGatlas-gene-1178	BSU_09750	sspB	1050031	1050234	-	5	13	16	20	0.999866	0.534147	0.560105	0.582686	1.44809	5.80308e-05
BSGatlas-gene-1179	BSU_09760	yheE	1050443	1050661	-	16	21	16	33	0.999866	-0.238855	0.749719	-0.319009	0.847418	5.80308e-05
BSGatlas-gene-1180	BSU_09770	yheD	1050811	1052172	-	7	21	47	22	0.999866	0.993664	0.241385	1.17153	1.99124	5.80308e-05
BSGatlas-gene-1181	BSU_09780	yheC	1052162	1053253	-	7	24	51	29	0.999866	1.0566	0.187848	1.31697	2.08002	5.80308e-05
BSGatlas-gene-1182	BSU_09790	yheB	1053520	1054653	+	88	189	153	290	0.999866	0.131767	0.760477	0.304855	1.09563	5.80308e-05
BSGatlas-gene-1183	BSU_09800	yheA	1054746	1055099	+	157	419	243	494	0.999866	-0.155428	0.718364	-0.360646	0.897866	5.80308e-05
BSGatlas-gene-1184	BSU_09810	yhaZ	1055143	1056216	-	14	38	22	40	0.999866	-0.246613	0.718275	-0.360765	0.842873	5.80308e-05
BSGatlas-gene-1186	BSU_09830	yhaX	1056702	1057568	+	11	46	61	64	0.999866	0.77285	0.240168	1.17457	1.70864	5.80308e-05
BSGatlas-gene-1187	BSU_09840	hemZ	1057680	1059185	+	199	297	421	475	0.999866	0.306858	0.465066	0.730531	1.23701	5.80308e-05
BSGatlas-gene-1188	BSU_09850	khtU	1059203	1060420	-	10	36	30	40	0.999866	0.187843	0.79069	0.265415	1.13906	5.80308e-05
BSGatlas-gene-1189	BSU_09860	khtT	1060427	1060924	-	15	34	20	38	0.999866	-0.292868	0.6705	-0.425462	0.816278	5.80308e-05
BSGatlas-gene-1190	BSU_09870	khtS	1060988	1061326	-	9	36	15	33	0.999866	-0.36966	0.636725	-0.472283	0.773965	5.80308e-05
BSGatlas-gene-1191	BSU_09880	yhaR	1061491	1062258	+	106	125	133	198	0.999866	-0.116841	0.803966	-0.248218	0.922205	5.80308e-05
BSGatlas-gene-1192	BSU_09889	yhzD	1062279	1062464	-	5	8	11	3	0.999866	-0.27146	0.830323	-0.214287	0.828481	5.80308e-05
BSGatlas-gene-1193	BSU_09890	yhaQ	1062591	1063487	+	65	155	108	237	0.999866	0.103857	0.825199	0.220864	1.07464	5.80308e-05
BSGatlas-gene-1194	BSU_09900	yhaP	1063480	1064739	+	311	850	727	1132	0.999866	0.212669	0.595075	0.531496	1.15883	5.80308e-05
BSGatlas-gene-1195	BSU_09910	yhaO	1064846	1066072	+	40	54	48	78	0.999866	-0.19139	0.727093	-0.348996	0.875761	5.80308e-05
BSGatlas-gene-1196	BSU_09920	sbcE	1066077	1068968	+	277	399	451	625	0.999866	0.0852042	0.831064	0.213337	1.06084	5.80308e-05
BSGatlas-gene-1197	BSU_09930	yhaM	1069042	1069986	+	327	904	550	1159	0.999866	-0.0348031	0.934346	-0.0823781	0.976165	5.80308e-05
BSGatlas-gene-1198	BSU_09940	yhaL	1070111	1070323	+	0	5	7	8	0.999866	1.3257	0.420746	0.805128	2.50655	5.80308e-05
BSGatlas-gene-1199	BSU_09950	prsA	1070364	1071242	-	508	1027	1048	1346	0.999866	0.141294	0.705274	0.378211	1.10289	5.80308e-05
BSGatlas-gene-1200	BSU_09958	sscA	1071402	1071488	+	112	253	236	522	0.999866	0.497114	0.251277	1.14725	1.41139	5.80308e-05
BSGatlas-gene-1201	BSU_09959	sscB	1071613	1071699	+	13	45	25	41	0.999866	-0.261062	0.703198	-0.381006	0.834473	5.80308e-05
BSGatlas-gene-1203	BSU_09965	yhaJ	1072042	1072560	-	17	37	54	84	0.999866	0.834153	0.150322	1.4384	1.78281	5.80308e-05
BSGatlas-gene-1204	BSU_09980	yhaI	1072768	1073109	+	33	93	77	260	0.999866	0.848577	0.138161	1.48267	1.80072	5.80308e-05
BSGatlas-gene-1205	BSU_09990	scoC	1073106	1073717	-	104	285	218	318	0.999866	0.00285683	0.994731	0.00660422	1.00198	5.80308e-05
BSGatlas-gene-1206	BSU_10000	yhaH	1073895	1074251	-	744	1234	1074	1293	0.999866	-0.274624	0.472257	-0.718811	0.826666	5.80308e-05
BSGatlas-gene-1207	BSU_10009	yhzF	1074381	1074572	+	0	0	2	0	0.999866	2.14752	0.659553	0.44053	4.43065	5.80308e-05
BSGatlas-gene-1208	BSU_10010	trpP	1074646	1075164	-	494	770	648	954	0.999866	-0.235878	0.533095	-0.623289	0.849168	5.80308e-05
BSGatlas-gene-1209	BSU_10020	serC	1075289	1076368	-	1193	1246	1161	1530	0.999866	-0.510097	0.245505	-1.16134	0.702175	5.80308e-05
BSGatlas-gene-1210	BSU_10030	hit	1076515	1076952	-	152	328	251	350	0.999866	-0.175617	0.662332	-0.436696	0.885389	5.80308e-05
BSGatlas-gene-1212	BSU_10040	ecsA	1077440	1078183	+	153	165	205	239	0.999866	-0.13998	0.77037	-0.291891	0.907532	5.80308e-05
BSGatlas-gene-1213	BSU_10050	ecsB	1078176	1079402	+	230	271	258	294	0.999866	-0.460769	0.311213	-1.01268	0.726599	5.80308e-05
BSGatlas-gene-1214	BSU_10060	ecsC	1079422	1080132	+	153	181	129	259	0.999866	-0.463767	0.321719	-0.990931	0.725091	5.80308e-05
BSGatlas-gene-1215	BSU_10070	sndC	1080150	1081340	-	53	96	74	96	0.999866	-0.33647	0.491316	-0.688218	0.791977	5.80308e-05
BSGatlas-gene-1216	BSU_10080	yhfA	1081413	1082804	-	3	36	7	30	0.999866	-0.485491	0.640097	-0.467563	0.714254	5.80308e-05
BSGatlas-gene-1217	BSU_10090	yhgB	1082870	1083184	-	2	0	5	11	0.999866	2.0932	0.248776	1.15333	4.26694	5.80308e-05
BSGatlas-gene-1218	BSU_10100	hmoB	1083229	1083729	-	286	260	486	343	0.999866	0.0147721	0.978648	0.0267644	1.01029	5.80308e-05
BSGatlas-gene-1219	BSU_10110	pbpF	1083851	1085995	+	101	188	153	276	0.999866	0.00243456	0.99542	0.00574025	1.00169	5.80308e-05
BSGatlas-gene-1220	BSU_10120	hemE	1086117	1087178	+	1391	446	552	688	0.999866	-1.4331	0.035823	-2.09893	0.370335	5.80308e-05
BSGatlas-gene-1221	BSU_10130	hemH	1087250	1088182	+	1632	602	694	985	0.999866	-1.27741	0.0499987	-1.95997	0.412536	5.80308e-05
BSGatlas-gene-1222	BSU_10140	hemY	1088197	1089609	+	1202	602	425	750	0.999866	-1.46517	0.0136519	-2.46629	0.362193	5.80308e-05
BSGatlas-gene-1223	BSU_10150	yhgD	1089755	1090330	+	65	90	59	134	0.999866	-0.340884	0.507459	-0.662799	0.789557	5.80308e-05
BSGatlas-gene-1224	BSU_10160	yhgE	1090401	1092728	+	188	395	343	482	0.999866	-0.00534239	0.989097	-0.0136647	0.996304	5.80308e-05
BSGatlas-gene-1225	BSU_10170	fabHB	1092770	1093747	-	342	383	400	626	0.999866	-0.158914	0.715369	-0.364655	0.895699	5.80308e-05
BSGatlas-gene-1226	BSU_10180	yhfC	1093874	1094650	+	7	10	16	20	0.999866	0.522432	0.565948	0.574029	1.43637	5.80308e-05
BSGatlas-gene-1228	BSU_10200	yhfE	1095063	1096103	+	141	325	269	431	0.999866	0.0800966	0.84263	0.198531	1.05709	5.80308e-05
BSGatlas-gene-1229	BSU_10210	yhfF	1096116	1096523	+	83	133	112	191	0.999866	-0.101391	0.820568	-0.226814	0.932134	5.80308e-05
BSGatlas-gene-1230	BSU_10220	gltT	1096560	1097849	-	623	1593	1513	2447	0.999866	0.352675	0.357374	0.92038	1.27693	5.80308e-05
BSGatlas-gene-1231	BSU_10230	yhfH	1098120	1098260	-	8	24	21	44	0.999866	0.514116	0.496322	0.680287	1.42812	5.80308e-05
BSGatlas-gene-1232	BSU_10240	yhfI	1098412	1099146	+	94	70	121	102	0.999866	-0.206695	0.733776	-0.340107	0.86652	5.80308e-05
BSGatlas-gene-1233	BSU_10250	lplJ	1099159	1100154	+	174	241	224	286	0.999866	-0.283743	0.508033	-0.661903	0.821457	5.80308e-05
BSGatlas-gene-1234	BSU_10260	yhfK	1100219	1100863	+	202	277	224	439	0.999866	-0.177004	0.679269	-0.413461	0.884538	5.80308e-05
BSGatlas-gene-1235	BSU_10270	lcfB	1100980	1102521	+	65	109	112	172	0.999866	0.141648	0.755217	0.311768	1.10316	5.80308e-05
BSGatlas-gene-1236	BSU_10280	yhfM	1102560	1102955	-	0	3	14	0	0.999866	2.25485	0.30211	1.03192	4.77285	5.80308e-05
BSGatlas-gene-1237	BSU_10290	yhfN	1103104	1104384	+	30	43	55	46	0.999866	-0.0434106	0.944154	-0.0700499	0.970358	5.80308e-05
BSGatlas-gene-1238	BSU_10300	aprE	1104423	1105568	-	15	22	19	14	0.999866	-0.662477	0.416614	-0.81231	0.631793	5.80308e-05
BSGatlas-gene-1239	BSU_10310	yhfO	1106003	1106452	+	12	56	43	65	0.999866	0.275314	0.677791	0.415479	1.21026	5.80308e-05
BSGatlas-gene-1240	BSU_10320	yhfP	1106524	1107516	+	370	409	469	506	0.999866	-0.283615	0.535829	-0.619133	0.82153	5.80308e-05
BSGatlas-gene-1241	BSU_10330	yhfQ	1107733	1108704	+	2120	2650	2903	4485	0.999866	-0.00480001	0.990362	-0.01208	0.996678	5.80308e-05
BSGatlas-gene-1242	BSU_10340	yhfR	1108736	1109317	-	242	367	499	457	0.999866	0.138429	0.756353	0.310273	1.10071	5.80308e-05
BSGatlas-gene-1243	BSU_10350	yhfS	1109388	1110482	-	398	846	746	1482	0.999866	0.286568	0.458598	0.741158	1.21974	5.80308e-05
BSGatlas-gene-1244	BSU_10360	yhfT	1110479	1111918	-	1193	1310	1590	2479	0.999866	0.0347761	0.934654	0.081991	1.0244	5.80308e-05
BSGatlas-gene-1245	BSU_10370	yhfU	1111925	1112485	-	263	740	593	1356	0.999866	0.441907	0.310815	1.01351	1.3584	5.80308e-05
BSGatlas-gene-1246	BSU_10380	hemAT	1112620	1113918	-	501	924	1072	1262	0.999866	0.205222	0.592023	0.535907	1.15286	5.80308e-05
BSGatlas-gene-1247	BSU_10390	yhfW	1114057	1115586	-	4	2	4	7	0.999866	0.105607	0.943523	0.0708424	1.07595	5.80308e-05
BSGatlas-gene-1248	BSU_10400	yhxC	1115698	1116555	+	6	8	13	12	0.999866	0.302525	0.768744	0.294018	1.2333	5.80308e-05
BSGatlas-gene-1249	BSU_10410	yhzC	1116583	1116816	-	24	118	86	80	0.999866	-0.0761785	0.903042	-0.121819	0.948567	5.80308e-05
BSGatlas-gene-1250	BSU_10420	comK	1117109	1117687	+	25	109	59	110	0.999866	-0.0858959	0.883918	-0.146004	0.942199	5.80308e-05
BSGatlas-gene-1251	BSU_10430	yhxD	1117734	1118633	-	67	42	57	34	0.999866	-0.900131	0.215001	-1.23993	0.535838	5.80308e-05
BSGatlas-gene-1253	BSU_10440	yhjA	1118850	1119119	+	490	1084	1233	1572	0.999866	0.354165	0.349149	0.936241	1.27825	5.80308e-05
BSGatlas-gene-1254	BSU_10450	yhjB	1119162	1120631	-	17	42	39	36	0.999866	-0.079625	0.903965	-0.120654	0.946304	5.80308e-05
BSGatlas-gene-1255	BSU_10460	yhjC	1120628	1120828	-	1	0	1	4	0.999866	1.40806	0.608423	0.512326	2.6538	5.80308e-05
BSGatlas-gene-1256	BSU_10470	yhjD	1121036	1121398	-	0	2	1	9	0.999866	1.81813	0.426166	0.79577	3.52624	5.80308e-05
BSGatlas-gene-1257	BSU_10480	yhjE	1121550	1122173	+	40	41	50	71	0.999866	-0.0711286	0.903904	-0.120732	0.951893	5.80308e-05
BSGatlas-gene-1258	BSU_10490	sipV	1122175	1122681	+	18	71	34	110	0.999866	0.186034	0.778363	0.281454	1.13763	5.80308e-05
BSGatlas-gene-1259	BSU_10500	yhjG	1122862	1124361	+	56	103	77	181	0.999866	0.0936634	0.849591	0.18964	1.06708	5.80308e-05
BSGatlas-gene-1260	BSU_10510	yhjH	1124438	1124965	+	28	59	30	93	0.999866	-0.110004	0.857372	-0.179721	0.926586	5.80308e-05
BSGatlas-gene-1261	BSU_10520	glcP	1125123	1126328	-	4	3	4	7	0.999866	-0.0575938	0.967792	-0.0403777	0.960865	5.80308e-05
BSGatlas-gene-1263	BSU_10530	ntdC	1126400	1127452	-	4	10	13	9	0.999866	0.25598	0.814367	0.234796	1.19415	5.80308e-05
BSGatlas-gene-1264	BSU_10540	ntdB	1127466	1128314	-	0	3	5	2	0.999866	1.09219	0.613418	0.505201	2.13197	5.80308e-05
BSGatlas-gene-1265	BSU_10550	ntdA	1128286	1129611	-	5	6	3	9	0.999866	-0.568017	0.659066	-0.441203	0.674544	5.80308e-05
BSGatlas-gene-1266	BSU_10560	ntdR	1129715	1130704	+	8	37	4	12	0.999866	-1.94974	0.0405579	-2.04802	0.258862	5.80308e-05
BSGatlas-gene-1267	BSU_10570	yhjN	1130918	1132072	-	84	192	159	295	0.999866	0.187552	0.665435	0.432422	1.13883	5.80308e-05
BSGatlas-gene-1268	BSU_10580	yhjO	1132179	1133384	-	0	5	3	11	0.999866	1.09532	0.533894	0.622073	2.1366	5.80308e-05
BSGatlas-gene-1269	BSU_10590	yhjP	1133498	1135225	+	37	81	61	133	0.999866	0.156306	0.763186	0.3013	1.11443	5.80308e-05
BSGatlas-gene-1270	BSU_10600	yhjQ	1135255	1135581	-	0	0	1	7	0.999866	3.66356	0.212739	1.24607	12.6719	5.80308e-05
BSGatlas-gene-1271	BSU_10610	yhjR	1135699	1136136	-	2	4	2	4	0.999866	-0.56137	0.741333	-0.330089	0.677658	5.80308e-05
BSGatlas-gene-1272	BSU_10620	addB	1136320	1139820	+	301	398	370	630	0.999866	-0.118416	0.773481	-0.287825	0.921198	5.80308e-05
BSGatlas-gene-1273	BSU_10630	addA	1139807	1143505	+	619	648	737	905	0.999866	-0.265791	0.55322	-0.592942	0.831743	5.80308e-05
BSGatlas-gene-1274	BSU_10640	sbcD	1143577	1144752	+	157	318	231	435	0.999866	-0.0688431	0.865203	-0.169755	0.953402	5.80308e-05
BSGatlas-gene-1275	BSU_10650	sbcC	1144749	1148141	+	531	673	632	807	0.999866	-0.345541	0.403389	-0.835585	0.787013	5.80308e-05
BSGatlas-gene-1276	BSU_10660	hlpB	1148155	1148457	+	34	67	52	88	0.999866	-0.0755868	0.885897	-0.143498	0.948956	5.80308e-05
BSGatlas-gene-1277	BSU_10670	gerPF	1148494	1148712	-	0	6	4	6	0.999866	0.474011	0.791926	0.263811	1.38897	5.80308e-05
BSGatlas-gene-1278	BSU_10680	gerPE	1148744	1149145	-	2	6	5	6	0.999866	0.0176986	0.990015	0.0125152	1.01234	5.80308e-05
BSGatlas-gene-1279	BSU_10690	gerPD	1149145	1149321	-	1	11	6	19	0.999866	0.634836	0.611628	0.507751	1.55276	5.80308e-05
BSGatlas-gene-1280	BSU_10700	gerPC	1149318	1149935	-	6	30	11	44	0.999866	0.109642	0.901271	0.124056	1.07896	5.80308e-05
BSGatlas-gene-1281	BSU_10710	gerPB	1149958	1150191	-	3	9	6	44	0.999866	1.41776	0.196756	1.29085	2.67171	5.80308e-05
BSGatlas-gene-1282	BSU_10720	gerPA	1150206	1150427	-	1	7	4	7	0.999866	0.0706098	0.962494	0.0470247	1.05016	5.80308e-05
BSGatlas-gene-1284	BSU_10730	yisI	1150850	1151020	-	0	2	1	2	0.999866	0.271787	0.925303	0.0937555	1.2073	5.80308e-05
BSGatlas-gene-1285	BSU_10740	yisJ	1151166	1152089	-	1	0	2	0	0.999866	0.41245	0.906803	0.117072	1.33094	5.80308e-05
BSGatlas-gene-1286	BSU_10750	yisK	1152244	1153149	+	78	119	157	131	0.999866	0.0500235	0.921872	0.0980762	1.03528	5.80308e-05
BSGatlas-gene-1287	BSU_10760	yisL	1153265	1153621	+	244	533	538	860	0.999866	0.330452	0.385434	0.867927	1.25741	5.80308e-05
BSGatlas-gene-1288	BSU_10770	wprA	1153789	1156473	+	1772	2751	3564	4031	0.999866	0.208801	0.591297	0.536958	1.15573	5.80308e-05
BSGatlas-gene-1289	BSU_10780	yisN	1156504	1157091	-	1	4	2	1	0.999866	-1.04639	0.616095	-0.501392	0.484178	5.80308e-05
BSGatlas-gene-1290	BSU_10790	asnO	1157237	1159081	+	11	62	51	77	0.999866	0.444868	0.508275	0.661526	1.36119	5.80308e-05
BSGatlas-gene-1291	BSU_10800	bstH	1159211	1159690	-	7	19	12	22	0.999866	-0.117067	0.892855	-0.134692	0.92206	5.80308e-05
BSGatlas-gene-1292	BSU_10810	yisP	1159922	1160746	+	31	76	54	79	0.999866	-0.173201	0.746066	-0.32383	0.886873	5.80308e-05
BSGatlas-gene-1293	BSU_10820	yisQ	1160776	1162143	-	15	18	24	14	0.999866	-0.29996	0.723714	-0.353499	0.812275	5.80308e-05
BSGatlas-gene-1294	BSU_10830	yisR	1162267	1163130	+	61	111	60	167	0.999866	-0.227645	0.661538	-0.437791	0.854028	5.80308e-05
BSGatlas-gene-1295	BSU_10840	iolQ	1163148	1164161	+	55	130	94	135	0.999866	-0.181105	0.699649	-0.385794	0.882027	5.80308e-05
BSGatlas-gene-1296	BSU_10850	iolX	1164370	1165398	+	22	67	40	58	0.999866	-0.30983	0.600991	-0.522976	0.806737	5.80308e-05
BSGatlas-gene-1297	BSU_10860	bstC	1165449	1165958	-	17	25	23	19	0.999866	-0.509309	0.502119	-0.671159	0.702559	5.80308e-05
BSGatlas-gene-1298	BSU_10870	yisU	1166008	1166670	-	1	6	4	7	0.999866	0.2445	0.872944	0.15992	1.18468	5.80308e-05
BSGatlas-gene-1299	BSU_10880	yisV	1166737	1168191	+	21	55	30	62	0.999866	-0.245519	0.687223	-0.402626	0.843512	5.80308e-05
BSGatlas-gene-1300	BSU_10890	yisX	1168199	1168837	-	107	333	183	463	0.999866	0.0422247	0.930749	0.0869027	1.0297	5.80308e-05
BSGatlas-gene-1301	BSU_10900	yisY	1169043	1169849	+	8	16	13	31	0.999866	0.288069	0.732538	0.341751	1.221	5.80308e-05
BSGatlas-gene-1302	BSU_10910	yisZ	1169877	1170476	-	2	8	7	11	0.999866	0.408811	0.741243	0.330208	1.32759	5.80308e-05
BSGatlas-gene-1303	BSU_10920	yitA	1170473	1171642	-	8	18	10	18	0.999866	-0.423942	0.632912	-0.477632	0.745385	5.80308e-05
BSGatlas-gene-1304	BSU_10930	yitB	1171755	1172465	-	2	4	2	4	0.999866	-0.56137	0.741333	-0.330089	0.677658	5.80308e-05
BSGatlas-gene-1305	BSU_10940	yitC	1172650	1173336	+	0	3	2	15	0.999866	2.00835	0.282838	1.07397	4.02322	5.80308e-05
BSGatlas-gene-1306	BSU_10950	yitD	1173333	1174091	+	3	7	3	7	0.999866	-0.553325	0.686755	-0.403262	0.681448	5.80308e-05
BSGatlas-gene-1307	BSU_10960	yitE	1174136	1174765	-	4	0	2	2	0.999866	-0.938874	0.664068	-0.434303	0.52164	5.80308e-05
BSGatlas-gene-1308	BSU_10970	yitF	1174861	1175976	-	19	55	36	74	0.999866	0.0669204	0.912151	0.110325	1.04748	5.80308e-05
BSGatlas-gene-1309	BSU_10980	yitG	1175985	1177253	-	31	39	45	75	0.999866	0.148599	0.798162	0.255726	1.10849	5.80308e-05
BSGatlas-gene-1310	BSU_10990	yitH	1177365	1178213	-	52	95	88	118	0.999866	-0.0424053	0.929414	-0.0885824	0.971035	5.80308e-05
BSGatlas-gene-1311	BSU_11000	yitI	1178218	1178667	-	39	84	64	104	0.999866	-0.0747582	0.881895	-0.148567	0.949501	5.80308e-05
BSGatlas-gene-1312	BSU_11010	yitJ	1178757	1180595	-	9	133	20	137	0.999866	-0.276762	0.762628	-0.302032	0.825441	5.80308e-05
BSGatlas-gene-1314	BSU_11020	yitK	1180909	1181400	-	66	175	154	213	0.999866	0.146225	0.746941	0.322675	1.10667	5.80308e-05
BSGatlas-gene-1315	BSU_11030	yitL	1181499	1182395	+	99	216	189	403	0.999866	0.351232	0.419215	0.807784	1.27565	5.80308e-05
BSGatlas-gene-1316	BSU_11040	yitM	1182448	1183032	-	2	6	11	21	0.999866	1.48859	0.184651	1.32657	2.80615	5.80308e-05
BSGatlas-gene-1317	BSU_11055	yitO	1183029	1183958	-	6	4	2	7	0.999866	-0.963583	0.49302	-0.685514	0.512782	5.80308e-05
BSGatlas-gene-1318	BSU_11070	yitP	1183943	1184479	-	1	1	0	2	0.999866	-0.849857	0.778244	-0.281608	0.55484	5.80308e-05
BSGatlas-gene-1319	BSU_11079	yizB	1184657	1185004	+	7	4	2	3	0.999866	-1.89275	0.199428	-1.28318	0.269293	5.80308e-05
BSGatlas-gene-1320	BSU_11080	yitQ	1185001	1185588	+	13	23	24	65	0.999866	0.680722	0.332985	0.968119	1.60294	5.80308e-05
BSGatlas-gene-1321	BSU_11090	yitR	1185608	1185901	+	11	50	19	54	0.999866	-0.213488	0.774111	-0.287002	0.86245	5.80308e-05
BSGatlas-gene-1322	BSU_11100	nprB	1186037	1187653	+	5	17	10	14	0.999866	-0.311184	0.749271	-0.3196	0.80598	5.80308e-05
BSGatlas-gene-1323	BSU_11110	yitS	1187700	1188551	-	307	645	426	835	0.999866	-0.149012	0.703479	-0.380629	0.901868	5.80308e-05
BSGatlas-gene-1324	BSU_11120	yitT	1188689	1189531	+	138	238	189	279	0.999866	-0.239189	0.559038	-0.584272	0.847221	5.80308e-05
BSGatlas-gene-1325	BSU_11130	ipi	1189646	1190005	+	75	170	195	157	0.999866	0.112066	0.823813	0.222644	1.08078	5.80308e-05
BSGatlas-gene-1326	BSU_11139	yizC	1190036	1190233	-	2	10	9	19	0.999866	0.769496	0.490456	0.689584	1.70467	5.80308e-05
BSGatlas-gene-1327	BSU_11140	yitU	1190490	1191302	-	74	175	120	158	0.999866	-0.316371	0.483753	-0.700279	0.803088	5.80308e-05
BSGatlas-gene-1328	BSU_11150	yitV	1191423	1192190	+	192	290	245	408	0.999866	-0.163249	0.688114	-0.401415	0.893012	5.80308e-05
BSGatlas-gene-1329	BSU_11160	yitW	1192254	1192562	+	105	267	130	323	0.999866	-0.263658	0.574406	-0.561574	0.832973	5.80308e-05
BSGatlas-gene-1330	BSU_11170	yitY	1192858	1194288	+	32	130	71	184	0.999866	0.181041	0.754285	0.312994	1.1337	5.80308e-05
BSGatlas-gene-1331	BSU_11180	yitZ	1194333	1194827	+	84	356	137	395	0.999866	-0.199604	0.718708	-0.360186	0.870789	5.80308e-05
BSGatlas-gene-1332	BSU_11190	argC	1195034	1196071	+	9	68	19	22	0.999866	-1.19627	0.142672	-1.46591	0.436402	5.80308e-05
BSGatlas-gene-1333	BSU_11200	argJ	1196091	1197311	+	13	135	41	56	0.999866	-0.873946	0.251221	-1.14739	0.545652	5.80308e-05
BSGatlas-gene-1334	BSU_11210	argB	1197326	1198102	+	17	200	42	68	0.999866	-1.25181	0.100494	-1.64247	0.419921	5.80308e-05
BSGatlas-gene-1335	BSU_11220	argD	1198099	1199256	+	10	126	28	35	0.999866	-1.34582	0.102048	-1.63501	0.393431	5.80308e-05
BSGatlas-gene-1336	BSU_11230	carA	1199327	1200388	+	4	25	24	25	0.999866	0.438589	0.618346	0.498196	1.35528	5.80308e-05
BSGatlas-gene-1337	BSU_11240	carB	1200381	1203473	+	19	93	59	58	0.999866	-0.25142	0.698846	-0.386879	0.840069	5.80308e-05
BSGatlas-gene-1338	BSU_11250	argF	1203461	1204420	+	87	165	122	134	0.999866	-0.470597	0.305322	-1.02509	0.721666	5.80308e-05
BSGatlas-gene-1339	BSU_11260	yjzC	1204506	1204685	+	0	2	2	0	0.999866	0.0407435	0.990449	0.0119712	1.02864	5.80308e-05
BSGatlas-gene-1340	BSU_11270	yjzD	1204731	1204916	-	352	786	935	1681	0.999866	0.67145	0.0767172	1.77006	1.59267	5.80308e-05
BSGatlas-gene-1341	BSU_11280	yjaU	1205165	1205899	+	6	53	13	30	0.999866	-0.81994	0.349734	-0.935106	0.566465	5.80308e-05
BSGatlas-gene-1343	BSU_11290	yjaV	1205981	1206538	+	2	4	3	3	0.999866	-0.482554	0.774063	-0.287064	0.71571	5.80308e-05
BSGatlas-gene-1344	BSU_11300	med	1206629	1207582	+	118	159	158	306	0.999866	0.0986046	0.826062	0.219755	1.07074	5.80308e-05
BSGatlas-gene-1345	BSU_11310	comZ	1207597	1207788	+	66	131	162	201	0.999866	0.380666	0.393689	0.852947	1.30194	5.80308e-05
BSGatlas-gene-1346	BSU_11320	yjzB	1207818	1208057	-	6	6	12	16	0.999866	0.59701	0.564363	0.576374	1.51258	5.80308e-05
BSGatlas-gene-1347	BSU_11330	fabHA	1208222	1209160	+	608	1188	969	1811	0.999866	0.0668312	0.85778	0.1792	1.04741	5.80308e-05
BSGatlas-gene-1348	BSU_11340	fabF	1209183	1210424	+	1868	3423	2742	5050	0.999866	-0.0172307	0.962272	-0.0473026	0.988128	5.80308e-05
BSGatlas-gene-1349	BSU_11350	yjaZ	1210500	1211285	+	1	2	2	0	0.999866	-0.852919	0.74846	-0.320671	0.553663	5.80308e-05
BSGatlas-gene-1350	BSU_11360	appD	1211477	1212463	+	13	69	33	51	0.999866	-0.337016	0.625604	-0.487923	0.791677	5.80308e-05
BSGatlas-gene-1351	BSU_11370	appF	1212460	1213449	+	11	42	25	33	0.999866	-0.274559	0.702953	-0.381338	0.826703	5.80308e-05
BSGatlas-gene-1352	BSU_11381	appA/1	1213537	1214001	+	38	137	115	85	0.999866	-0.122444	0.83583	-0.207231	0.91863	5.80308e-05
BSGatlas-gene-1353	BSU_11382	appA/2	1214001	1215167	+	17	71	56	41	0.999866	-0.159559	0.81561	-0.233195	0.895299	5.80308e-05
BSGatlas-gene-1354	BSU_11390	appB	1215243	1216193	+	106	230	143	268	0.999866	-0.250832	0.55759	-0.586424	0.840411	5.80308e-05
BSGatlas-gene-1355	BSU_11400	appC	1216210	1217121	+	42	95	44	101	0.999866	-0.477466	0.369115	-0.898131	0.718238	5.80308e-05
BSGatlas-gene-1356	BSU_11410	yjbA	1217326	1218078	+	2	7	7	4	0.999866	-0.0390938	0.977863	-0.0277488	0.973266	5.80308e-05
BSGatlas-gene-1357	BSU_11420	trpS	1218113	1219105	-	545	1241	966	1764	0.999866	0.0849687	0.82272	0.224048	1.06066	5.80308e-05
BSGatlas-gene-1360	BSU_11430	oppA	1219849	1221486	+	1125	2223	2916	3017	0.999866	0.35405	0.370499	0.895538	1.27814	5.80308e-05
BSGatlas-gene-1361	BSU_11440	oppB	1221594	1222529	+	173	387	309	405	0.999866	-0.132537	0.741558	-0.32979	0.912226	5.80308e-05
BSGatlas-gene-1362	BSU_11450	oppC	1222533	1223450	+	204	499	500	570	0.999866	0.163108	0.6938	0.393703	1.1197	5.80308e-05
BSGatlas-gene-1363	BSU_11460	oppD	1223455	1224531	+	283	690	737	770	0.999866	0.201743	0.630134	0.481539	1.15009	5.80308e-05
BSGatlas-gene-1364	BSU_11470	oppF	1224533	1225450	+	78	205	221	240	0.999866	0.2788	0.543955	0.606844	1.21319	5.80308e-05
BSGatlas-gene-1365	BSU_11480	yjbB	1225557	1226774	+	8	27	25	23	0.999866	0.0763462	0.923771	0.0956847	1.05434	5.80308e-05
BSGatlas-gene-1366	BSU_11490	yjbC	1226938	1227516	+	37	73	61	102	0.999866	0.0224388	0.964932	0.0439658	1.01567	5.80308e-05
BSGatlas-gene-1367	BSU_11500	spx	1227697	1228092	+	553	813	775	1112	0.999866	-0.120909	0.752627	-0.315178	0.919608	5.80308e-05
BSGatlas-gene-1368	BSU_11510	yjbE	1228135	1228791	-	0	3	3	4	0.999866	0.943716	0.662524	0.436431	1.92348	5.80308e-05
BSGatlas-gene-1369	BSU_11515		1228961	1229101	+	14	28	23	38	0.999866	-0.00256139	0.997047	-0.00370062	0.998226	5.80308e-05
BSGatlas-gene-1370	BSU_11520	mecA	1229068	1229724	+	1300	2651	2420	3449	0.999866	0.0573672	0.87305	0.159785	1.04057	5.80308e-05
BSGatlas-gene-1371	BSU_11525		1229719	1229841	-	0	0	1	0	0.999866	1.0922	0.825853	0.220023	2.13199	5.80308e-05
BSGatlas-gene-1372	BSU_11530	coiA	1229915	1231036	+	3	17	7	11	0.999866	-0.534377	0.62882	-0.483388	0.690457	5.80308e-05
BSGatlas-gene-1373	BSU_11540	pepF	1231083	1233095	+	336	578	535	754	0.999866	-0.0531957	0.888049	-0.140773	0.963799	5.80308e-05
BSGatlas-gene-1374	BSU_11549	yizD	1233133	1233300	-	0	2	9	1	0.999866	2.24984	0.30397	1.02796	4.75629	5.80308e-05
BSGatlas-gene-1376	BSU_11550	yjbH	1233614	1234513	-	38	86	52	91	0.999866	-0.319232	0.537222	-0.617019	0.801497	5.80308e-05
BSGatlas-gene-1378	BSU_11560	yjbI	1234510	1234908	-	39	82	66	118	0.999866	0.0626203	0.900688	0.124792	1.04436	5.80308e-05
BSGatlas-gene-1379	BSU_11570	cwlQ	1235163	1235708	-	1844	2750	2639	3461	0.999866	-0.16175	0.668135	-0.428709	0.89394	5.80308e-05
BSGatlas-gene-1380	BSU_11580	yjbK	1235912	1236484	-	45	68	40	108	0.999866	-0.269827	0.631476	-0.479651	0.829419	5.80308e-05
BSGatlas-gene-1381	BSU_11590	yjbL	1236609	1236977	+	68	215	130	335	0.999866	0.203591	0.687608	0.402103	1.15156	5.80308e-05
BSGatlas-gene-1382	BSU_11600	sasB	1237006	1237641	+	47	88	85	107	0.999866	-0.0075161	0.987774	-0.015324	0.994804	5.80308e-05
BSGatlas-gene-1383	BSU_11610	nadF	1237660	1238460	+	175	295	298	368	0.999866	-0.0308066	0.939747	-0.075588	0.978873	5.80308e-05
BSGatlas-gene-1384	BSU_11620	yjbO	1238523	1239374	+	951	1213	1217	1756	0.999866	-0.162247	0.684479	-0.406358	0.893632	5.80308e-05
BSGatlas-gene-1385	BSU_11630	prpE	1239387	1240121	-	14	45	25	48	0.999866	-0.172216	0.797521	-0.256557	0.887479	5.80308e-05
BSGatlas-gene-1386	BSU_11640	cpaA	1240356	1242200	+	267	436	286	685	0.999866	-0.170835	0.689981	-0.398881	0.888328	5.80308e-05
BSGatlas-gene-1388	BSU_11650	tenA	1242449	1243159	+	896	1883	1293	1662	0.999866	-0.4028	0.277459	-1.08604	0.756389	5.80308e-05
BSGatlas-gene-1389	BSU_11660	tenI	1243134	1243751	+	1483	2131	1626	2094	0.999866	-0.534736	0.164894	-1.3888	0.690285	5.80308e-05
BSGatlas-gene-1390	BSU_11670	thiO	1243735	1244844	+	3802	6275	3898	8025	0.999866	-0.372894	0.327316	-0.979535	0.772232	5.80308e-05
BSGatlas-gene-1391	BSU_11680	thiS	1244844	1245044	+	316	1014	401	915	0.999866	-0.505062	0.267931	-1.10784	0.70463	5.80308e-05
BSGatlas-gene-1392	BSU_11690	thiG	1245041	1245811	+	4562	9130	8116	9124	0.999866	-0.14865	0.69473	-0.392444	0.902094	5.80308e-05
BSGatlas-gene-1393	BSU_11700	thiF	1245808	1246818	+	4258	7788	5065	6938	0.999866	-0.536624	0.132543	-1.50415	0.689382	5.80308e-05
BSGatlas-gene-1394	BSU_11710	thiD	1246837	1247652	+	4712	6571	5963	7164	0.999866	-0.354421	0.365496	-0.904941	0.782184	5.80308e-05
BSGatlas-gene-1395	BSU_11720	fabI	1247788	1248564	+	709	1281	1372	1854	0.999866	0.164866	0.652211	0.450693	1.12106	5.80308e-05
BSGatlas-gene-1396	BSU_11730	cotO	1248665	1249348	+	3	14	35	17	0.999866	1.3511	0.165192	1.38782	2.55106	5.80308e-05
BSGatlas-gene-1397	BSU_11740	cotZ	1249442	1249888	-	20	75	79	157	0.999866	0.852718	0.130997	1.51018	1.8059	5.80308e-05
BSGatlas-gene-1398	BSU_11750	cotY	1250016	1250504	-	68	178	145	230	0.999866	0.125629	0.779635	0.279795	1.09098	5.80308e-05
BSGatlas-gene-1399	BSU_11760	cotX	1250656	1251174	-	78	230	136	199	0.999866	-0.326006	0.479396	-0.707275	0.797742	5.80308e-05
BSGatlas-gene-1400	BSU_11770	cotW	1251273	1251590	-	3	19	33	45	0.999866	1.45386	0.0786923	1.75832	2.7394	5.80308e-05
BSGatlas-gene-1401	BSU_11780	cotV	1251631	1252017	-	16	39	56	89	0.999866	0.89462	0.122988	1.54235	1.85912	5.80308e-05
BSGatlas-gene-1402	BSU_11790	yjcA	1252177	1252533	+	3	3	7	4	0.999866	0.351838	0.812114	0.2377	1.27619	5.80308e-05
BSGatlas-gene-1405	BSU_11799	yjzK	1252815	1253021	+	1	4	0	0	0.999866	-4.14286	0.167144	-1.38144	0.0566077	5.80308e-05
BSGatlas-gene-1407	BSU_11809	yjcZ	1253103	1253252	+	188	300	316	340	0.999866	-0.0983208	0.817476	-0.230792	0.93412	5.80308e-05
BSGatlas-gene-1408	BSU_11810	spoVIF	1253385	1253639	+	19	140	66	114	0.999866	-0.15603	0.815588	-0.233224	0.897491	5.80308e-05
BSGatlas-gene-1409	BSU_11820	yjcD	1253713	1255992	-	50	140	113	335	0.999866	0.682528	0.194373	1.29775	1.60495	5.80308e-05
BSGatlas-gene-1410	BSU_11839	yjzE	1256109	1256363	+	44	111	83	111	0.999866	-0.143708	0.771123	-0.290906	0.905189	5.80308e-05
BSGatlas-gene-1411	BSU_11840	yjcF	1256436	1256858	-	89	159	169	187	0.999866	0.0159	0.971768	0.0353904	1.01108	5.80308e-05
BSGatlas-gene-1412	BSU_11850	yjcG	1256862	1257377	-	115	360	298	425	0.999866	0.176127	0.691545	0.396759	1.12985	5.80308e-05
BSGatlas-gene-1413	BSU_11860	yjcH	1257414	1258136	-	69	166	100	187	0.999866	-0.232914	0.611613	-0.507772	0.850915	5.80308e-05
BSGatlas-gene-1415	BSU_11870	metI	1258492	1259613	+	44	238	66	272	0.999866	-0.216844	0.742618	-0.328388	0.860446	5.80308e-05
BSGatlas-gene-1416	BSU_11880	metC	1259606	1260778	+	68	443	138	394	0.999866	-0.349559	0.576292	-0.558809	0.784824	5.80308e-05
BSGatlas-gene-1417	BSU_11890	yjcK	1260811	1261356	-	15	27	30	33	0.999866	0.0788424	0.909283	0.113943	1.05617	5.80308e-05
BSGatlas-gene-1418	BSU_11900	yjcL	1261426	1262616	-	7	7	13	10	0.999866	0.153852	0.88468	0.145039	1.11254	5.80308e-05
BSGatlas-gene-1420	BSU_11910	yjcM	1263702	1264931	-	308	902	824	1165	0.999866	0.278888	0.498315	0.677144	1.21326	5.80308e-05
BSGatlas-gene-1421	BSU_11920	yjcN	1265057	1265377	+	50	161	97	242	0.999866	0.177519	0.733423	0.340576	1.13094	5.80308e-05
BSGatlas-gene-1422	BSU_11928	yjzF	1265530	1265661	+	2	3	0	3	0.999866	-1.50642	0.499693	-0.674972	0.351983	5.80308e-05
BSGatlas-gene-1423	BSU_11929	yjzG	1265677	1265850	+	2	10	1	4	0.999866	-1.73796	0.274003	-1.09389	0.299793	5.80308e-05
BSGatlas-gene-1424	BSU_11930	yjcO	1265887	1266348	+	8	24	7	19	0.999866	-0.826295	0.360504	-0.914406	0.563976	5.80308e-05
BSGatlas-gene-1425	BSU_11940	yjcP	1266614	1267117	+	40	38	88	33	0.999866	0.137198	0.856074	0.181374	1.09977	5.80308e-05
BSGatlas-gene-1426	BSU_11950	yjcQ	1267129	1267413	+	39	90	124	93	0.999866	0.349722	0.530586	0.627112	1.27431	5.80308e-05
BSGatlas-gene-1427	BSU_11960	yjcR	1267574	1268101	+	1	0	2	2	0.999866	1.24851	0.653251	0.44925	2.37596	5.80308e-05
BSGatlas-gene-1428	BSU_11970	yjcS	1268275	1268592	+	16	24	29	36	0.999866	0.146184	0.832282	0.211776	1.10664	5.80308e-05
BSGatlas-gene-1429	BSU_11980	yjdA	1268829	1269584	+	24	51	51	109	0.999866	0.528343	0.344014	0.946265	1.44227	5.80308e-05
BSGatlas-gene-1430	BSU_11990	yjdB	1269733	1270080	-	38	34	26	38	0.999866	-0.852755	0.197973	-1.28735	0.553726	5.80308e-05
BSGatlas-gene-1431	BSU_12000	manR	1270631	1272577	+	9	16	16	57	0.999866	0.891074	0.269734	1.10367	1.85456	5.80308e-05
BSGatlas-gene-1432	BSU_12010	manP	1272725	1274677	+	26	117	39	60	0.999866	-0.917781	0.13482	-1.49536	0.529323	5.80308e-05
BSGatlas-gene-1433	BSU_12020	manA	1274692	1275639	+	19	71	28	30	0.999866	-1.0076	0.131071	-1.50989	0.497372	5.80308e-05
BSGatlas-gene-1435	BSU_12030	yjdF	1275809	1276291	+	14	62	24	55	0.999866	-0.392644	0.570806	-0.566864	0.761732	5.80308e-05
BSGatlas-gene-1436	BSU_12040	yjdG	1276337	1276843	-	3	26	18	32	0.999866	0.428835	0.639888	0.467856	1.34615	5.80308e-05
BSGatlas-gene-1437	BSU_12050	yjdH	1277062	1277457	-	0	2	4	2	0.999866	1.40729	0.55423	0.591433	2.65239	5.80308e-05
BSGatlas-gene-1438	BSU_12060	yjdI	1277686	1278165	+	40	68	72	90	0.999866	0.0516669	0.920122	0.10028	1.03646	5.80308e-05
BSGatlas-gene-1439	BSU_12069	yjzH	1278205	1278399	-	55	89	79	144	0.999866	0.0354729	0.94136	0.07356	1.02489	5.80308e-05
BSGatlas-gene-1440	BSU_12070	yjdJ	1278565	1278894	-	4	19	6	14	0.999866	-0.649035	0.537069	-0.617251	0.637707	5.80308e-05
BSGatlas-gene-1442	BSU_12080	ctaO	1279514	1280503	-	311	211	191	208	0.999866	-1.10069	0.0500671	-1.95939	0.466294	5.80308e-05
BSGatlas-gene-1445	BSU_12100	pdaC	1281128	1282531	+	58	149	87	197	0.999866	-0.0785561	0.872472	-0.16052	0.947005	5.80308e-05
BSGatlas-gene-1446	BSU_12110	yjfA	1282571	1283044	-	39	55	95	94	0.999866	0.471989	0.384933	0.868844	1.38702	5.80308e-05
BSGatlas-gene-1447	BSU_12120	yjfB	1283169	1283336	-	30	29	46	61	0.999866	0.210598	0.738208	0.334228	1.15717	5.80308e-05
BSGatlas-gene-1448	BSU_12130	yjfC	1283463	1284362	+	0	0	1	2	0.999866	2.37871	0.55326	0.592882	5.20073	5.80308e-05
BSGatlas-gene-1449	BSU_12140	yjgA	1284371	1284769	-	16	14	16	19	0.999866	-0.428135	0.610056	-0.509994	0.743222	5.80308e-05
BSGatlas-gene-1450	BSU_12150	yjgB	1284870	1285445	-	3	5	3	7	0.999866	-0.287613	0.840659	-0.20105	0.819256	5.80308e-05
BSGatlas-gene-1451	BSU_12160	yjgC	1285591	1288548	+	113	100	104	130	0.999866	-0.536889	0.316334	-1.00202	0.689255	5.80308e-05
BSGatlas-gene-1452	BSU_12170	yjgD	1288541	1289101	+	15	18	21	14	0.999866	-0.435967	0.604973	-0.517262	0.739198	5.80308e-05
BSGatlas-gene-1453	BSU_12180	yjhA	1289298	1289939	+	174	219	418	441	0.999866	0.555177	0.218664	1.23009	1.46935	5.80308e-05
BSGatlas-gene-1454	BSU_12190	yjhB	1290018	1290644	+	38	126	83	141	0.999866	-0.00177156	0.997271	-0.0034208	0.998773	5.80308e-05
BSGatlas-gene-1455	BSU_12200	yjiA	1290675	1290953	-	5	13	5	43	0.999866	0.749911	0.477358	0.710558	1.68169	5.80308e-05
BSGatlas-gene-1456	BSU_12210	yjiB	1291344	1292534	+	6	7	8	17	0.999866	0.282363	0.789058	0.267534	1.21619	5.80308e-05
BSGatlas-gene-1457	BSU_12220	yjiC	1292557	1293735	+	15	28	22	51	0.999866	0.167847	0.807226	0.244006	1.12338	5.80308e-05
BSGatlas-gene-1458	BSU_12229	yjzI	1293776	1293964	-	21	38	39	77	0.999866	0.39297	0.508526	0.661134	1.31309	5.80308e-05
BSGatlas-gene-1459	BSU_12230	yjjA	1294138	1294950	+	133	228	199	276	0.999866	-0.151207	0.713717	-0.366868	0.900497	5.80308e-05
BSGatlas-gene-1460	BSU_12240	yjkA	1294996	1295748	-	34	65	89	101	0.999866	0.443647	0.39169	0.856557	1.36004	5.80308e-05
BSGatlas-gene-1461	BSU_12250	yjkB	1295748	1296500	-	19	406	28	466	0.999866	-0.225378	0.902697	-0.122255	0.855371	5.80308e-05
BSGatlas-gene-1462	BSU_12260	yjlA	1296620	1297594	-	54	117	96	177	0.999866	0.13445	0.773132	0.28828	1.09767	5.80308e-05
BSGatlas-gene-1463	BSU_12270	yjlB	1297726	1298223	+	50	36	61	41	0.999866	-0.377126	0.59094	-0.537474	0.76997	5.80308e-05
BSGatlas-gene-1464	BSU_12280	yjlC	1298612	1299034	+	398	735	1209	1103	0.999866	0.5613	0.187488	1.31805	1.4756	5.80308e-05
BSGatlas-gene-1465	BSU_12290	ndh	1299074	1300252	+	3144	6549	10204	10622	0.999866	0.642873	0.101485	1.6377	1.56144	5.80308e-05
BSGatlas-gene-1466	BSU_12300	uxaC	1300450	1301871	+	14	31	17	41	0.999866	-0.202959	0.776911	-0.283347	0.868767	5.80308e-05
BSGatlas-gene-1467	BSU_12310	yjmB	1301939	1303318	+	7	3	2	16	0.999866	-0.111032	0.935089	-0.0814438	0.925925	5.80308e-05
BSGatlas-gene-1468	BSU_12320	yjmC	1303423	1304436	+	2	5	5	5	0.999866	0.0685399	0.962908	0.046505	1.04865	5.80308e-05
BSGatlas-gene-1469	BSU_12330	yjmD	1304442	1305461	+	3	4	7	6	0.999866	0.369603	0.787275	0.269851	1.292	5.80308e-05
BSGatlas-gene-1470	BSU_12340	uxuA	1305486	1306565	+	8	9	16	10	0.999866	0.0945334	0.925492	0.0935178	1.06772	5.80308e-05
BSGatlas-gene-1471	BSU_12350	yjmF	1306562	1307398	+	3	6	3	10	0.999866	-0.0874721	0.948559	-0.0645161	0.94117	5.80308e-05
BSGatlas-gene-1472	BSU_12360	exuT	1307446	1308714	+	8	9	10	10	0.999866	-0.345364	0.737028	-0.335791	0.787109	5.80308e-05
BSGatlas-gene-1473	BSU_12370	exuR	1308802	1309803	+	72	86	99	107	0.999866	-0.203177	0.694686	-0.392504	0.868635	5.80308e-05
BSGatlas-gene-1474	BSU_12380	uxaB	1309880	1311322	+	6	12	10	15	0.999866	-0.0552427	0.954786	-0.0566977	0.962433	5.80308e-05
BSGatlas-gene-1475	BSU_12390	uxaA	1311319	1312812	+	9	15	18	24	0.999866	0.26317	0.749021	0.319931	1.20011	5.80308e-05
BSGatlas-gene-1476	BSU_12400	yjnA	1312851	1313615	-	4	5	10	46	0.999866	1.90708	0.0663871	1.8358	3.75049	5.80308e-05
BSGatlas-gene-1477	BSU_12410	bstD	1313840	1314304	-	58	103	110	150	0.999866	0.154523	0.738307	0.334097	1.11305	5.80308e-05
BSGatlas-gene-1478	BSU_12420	yjoB	1314453	1315724	+	94	246	180	329	0.999866	0.0806872	0.853519	0.184631	1.05752	5.80308e-05
BSGatlas-gene-1479	BSU_12430	rapA	1315869	1317005	+	26	124	76	151	0.999866	0.182703	0.755943	0.310812	1.13501	5.80308e-05
BSGatlas-gene-1480	BSU_12440	phrA	1316995	1317129	+	3	9	15	25	0.999866	1.24696	0.203646	1.27123	2.37341	5.80308e-05
BSGatlas-gene-1481	BSU_12450	yjpA	1317157	1317414	-	584	800	950	1493	0.999866	0.203156	0.602893	0.520245	1.15121	5.80308e-05
BSGatlas-gene-1482	BSU_12460	xlyB	1317535	1318488	+	6	11	7	19	0.999866	-0.000465874	0.999632	-0.000461732	0.999677	5.80308e-05
BSGatlas-gene-1483	BSU_12470	yjqA	1318528	1318905	-	33	81	59	93	0.999866	-0.0816945	0.875685	-0.156442	0.944947	5.80308e-05
BSGatlas-gene-1484	BSU_12480	pghB	1319011	1319613	+	22	56	53	99	0.999866	0.446906	0.423878	0.799712	1.36311	5.80308e-05
BSGatlas-gene-1485	BSU_12490	yjqC	1319690	1320526	+	18	193	24	296	0.999866	0.117933	0.897561	0.128743	1.08518	5.80308e-05
BSGatlas-gene-1486	BSU_12500	xkdA	1320570	1321166	-	9	18	12	20	0.999866	-0.296629	0.727473	-0.348488	0.814153	5.80308e-05
BSGatlas-gene-1487	BSU_12510	xre	1321329	1321670	-	43	73	96	91	0.999866	0.194562	0.713166	0.367607	1.14438	5.80308e-05
BSGatlas-gene-1488	BSU_12519	yjzJ	1321848	1322027	+	0	0	2	3	0.999866	3.15435	0.330214	0.973684	8.90334	5.80308e-05
BSGatlas-gene-1489	BSU_12520	xkdB	1322014	1322850	+	0	2	0	2	0.999866	-0.46175	0.898876	-0.127081	0.726105	5.80308e-05
BSGatlas-gene-1490	BSU_12530	xkdC	1322750	1323550	+	1	8	3	5	0.999866	-0.531242	0.73548	-0.337845	0.691959	5.80308e-05
BSGatlas-gene-1491	BSU_12539	ykzK	1323550	1323717	+	0	0	3	5	0.999866	3.81798	0.163955	1.39189	14.1035	5.80308e-05
BSGatlas-gene-1492	BSU_12540	xkdD	1323802	1324152	+	2	3	3	6	0.999866	0.239264	0.882649	0.147612	1.18039	5.80308e-05
BSGatlas-gene-1493	BSU_12550	xtrA	1324149	1324355	+	0	5	4	6	0.999866	0.72497	0.693597	0.393979	1.65287	5.80308e-05
BSGatlas-gene-1494	BSU_12560	xpf	1324471	1324980	+	3	3	0	7	0.999866	-0.654809	0.732911	-0.341256	0.635159	5.80308e-05
BSGatlas-gene-1495	BSU_12570	xtmA	1325096	1325893	+	5	9	4	10	0.999866	-0.603914	0.60759	-0.513517	0.657967	5.80308e-05
BSGatlas-gene-1496	BSU_12580	xtmB	1325890	1327191	+	19	36	13	66	0.999866	-0.155759	0.837696	-0.204841	0.89766	5.80308e-05
BSGatlas-gene-1497	BSU_12590	xkdE	1327195	1328682	+	17	124	44	147	0.999866	0.0158638	0.982378	0.0220878	1.01106	5.80308e-05
BSGatlas-gene-1498	BSU_12600	xkdF	1328702	1329529	+	23	53	30	110	0.999866	0.267725	0.67827	0.414825	1.20391	5.80308e-05
BSGatlas-gene-1499	BSU_12610	xkdG	1329555	1330490	+	10	35	27	72	0.999866	0.624781	0.375463	0.886286	1.54198	5.80308e-05
BSGatlas-gene-1500	BSU_12619	ykzL	1330512	1330895	+	6	15	8	20	0.999866	-0.138035	0.885391	-0.144138	0.908756	5.80308e-05
BSGatlas-gene-1501	BSU_12620	xkdH	1330892	1331248	+	3	2	3	7	0.999866	0.243976	0.877866	0.153675	1.18425	5.80308e-05
BSGatlas-gene-1502	BSU_12630	xkdI	1331245	1331730	+	13	26	14	61	0.999866	0.28902	0.711374	0.370012	1.22181	5.80308e-05
BSGatlas-gene-1503	BSU_12640	xkdJ	1331743	1332183	+	7	35	34	44	0.999866	0.523004	0.482335	0.702553	1.43694	5.80308e-05
BSGatlas-gene-1504	BSU_12649	ykzM	1332187	1332405	+	5	4	0	3	0.999866	-2.44869	0.185039	-1.3254	0.183177	5.80308e-05
BSGatlas-gene-1505	BSU_12650	xkdK	1332402	1333802	+	12	42	41	83	0.999866	0.720745	0.260383	1.12549	1.64803	5.80308e-05
BSGatlas-gene-1506	BSU_12660	xkdM	1333804	1334247	+	2	9	9	11	0.999866	0.469886	0.693603	0.393971	1.385	5.80308e-05
BSGatlas-gene-1507	BSU_12671	xkdN	1334339	1334785	+	3	13	4	18	0.999866	-0.0728904	0.950173	-0.06249	0.950731	5.80308e-05
BSGatlas-gene-1508	BSU_12672	xkzB	1334815	1334964	+	1	2	1	11	0.999866	1.28442	0.49486	0.682599	2.43584	5.80308e-05
BSGatlas-gene-1509	BSU_12680	xkdO	1334966	1338964	+	41	232	54	371	0.999866	0.119476	0.87195	0.161182	1.08634	5.80308e-05
BSGatlas-gene-1510	BSU_12690	xkdP	1338957	1339616	+	3	10	3	18	0.999866	0.0983482	0.936555	0.0796011	1.07055	5.80308e-05
BSGatlas-gene-1511	BSU_12700	xkdQ	1339632	1340609	+	11	15	16	24	0.999866	0.026537	0.974132	0.0324265	1.01856	5.80308e-05
BSGatlas-gene-1512	BSU_12710	xkdR	1340609	1340875	+	6	11	3	22	0.999866	-0.146124	0.897045	-0.129395	0.903675	5.80308e-05
BSGatlas-gene-1513	BSU_12720	xkdS	1340932	1341357	+	0	8	2	9	0.999866	0.0942056	0.957822	0.0528867	1.06748	5.80308e-05
BSGatlas-gene-1514	BSU_12730	xkdT	1341350	1342396	+	11	13	8	28	0.999866	-0.136777	0.880833	-0.149913	0.909549	5.80308e-05
BSGatlas-gene-1515	BSU_12740	xkdU	1342380	1342958	+	3	11	8	9	0.999866	-0.122058	0.915899	-0.1056	0.918876	5.80308e-05
BSGatlas-gene-1516	BSU_12749	xkzA	1342955	1343227	+	1	3	3	3	0.999866	0.162281	0.931408	0.0860737	1.11906	5.80308e-05
BSGatlas-gene-1517	BSU_12750	xkdV	1343230	1345293	+	9	26	15	25	0.999866	-0.288225	0.717027	-0.362435	0.818909	5.80308e-05
BSGatlas-gene-1518	BSU_12760	xkdW	1345305	1345634	+	7	6	2	7	0.999866	-1.29806	0.321772	-0.990822	0.406672	5.80308e-05
BSGatlas-gene-1519	BSU_12770	xkdX	1345631	1345795	+	0	4	3	4	0.999866	0.547974	0.791258	0.264677	1.46203	5.80308e-05
BSGatlas-gene-1520	BSU_12780	xepA	1345839	1346678	+	10	22	12	31	0.999866	-0.151625	0.851432	-0.187292	0.900236	5.80308e-05
BSGatlas-gene-1521	BSU_12790	xhlA	1346731	1347000	+	2	5	7	10	0.999866	0.787413	0.548892	0.599421	1.72598	5.80308e-05
BSGatlas-gene-1522	BSU_12800	xhlB	1347013	1347276	+	0	5	4	13	0.999866	1.37597	0.407798	0.827775	2.59542	5.80308e-05
BSGatlas-gene-1523	BSU_12810	xlyA	1347289	1348182	+	22	44	32	84	0.999866	0.213473	0.728472	0.347158	1.15948	5.80308e-05
BSGatlas-gene-1524	new_1348200_1348403_c	spoIISC	1348219	1348356	-	16	21	13	27	0.999866	-0.532313	0.491467	-0.687977	0.691445	5.80308e-05
BSGatlas-gene-1525	BSU_12820	spoIISB	1348442	1348612	-	9	10	28	14	0.999866	0.656149	0.485044	0.698214	1.57587	5.80308e-05
BSGatlas-gene-1526	BSU_12830	spoIISA	1348612	1349358	-	18	25	29	28	0.999866	-0.130437	0.854555	-0.18331	0.913555	5.80308e-05
BSGatlas-gene-1527	BSU_12840	pit	1349468	1350469	-	348	513	684	998	0.999866	0.377787	0.329711	0.974697	1.29935	5.80308e-05
BSGatlas-gene-1528	BSU_12850	ykaA	1350482	1351099	-	288	662	560	1134	0.999866	0.293894	0.461118	0.737008	1.22594	5.80308e-05
BSGatlas-gene-1529	BSU_12860	steT	1351375	1352691	-	373	656	747	965	0.999866	0.203247	0.591566	0.536568	1.15129	5.80308e-05
BSGatlas-gene-1530	BSU_12870	mhqA	1353080	1354030	+	52	115	72	152	0.999866	-0.130474	0.789702	-0.266698	0.913531	5.80308e-05
BSGatlas-gene-1532	BSU_12880	ykcB	1354285	1356435	+	12	25	13	30	0.999866	-0.356594	0.644894	-0.460867	0.781006	5.80308e-05
BSGatlas-gene-1533	BSU_12890	ykcC	1356447	1357418	+	9	16	4	9	0.999866	-1.53489	0.132662	-1.50369	0.345105	5.80308e-05
BSGatlas-gene-1535	BSU_12900	htrA	1357936	1359285	-	108	207	119	210	0.999866	-0.495341	0.246288	-1.15941	0.709394	5.80308e-05
BSGatlas-gene-1536	BSU_12910	proG	1359454	1360272	+	48	122	91	133	0.999866	-0.0801928	0.867547	-0.166775	0.945931	5.80308e-05
BSGatlas-gene-1537	BSU_12920	dppA	1360401	1361225	+	42	88	86	81	0.999866	-0.0918829	0.862513	-0.173176	0.938297	5.80308e-05
BSGatlas-gene-1538	BSU_12930	dppB	1361242	1362168	+	2	11	12	13	0.999866	0.590369	0.598207	0.526981	1.50563	5.80308e-05
BSGatlas-gene-1539	BSU_12940	dppC	1362174	1363136	+	8	16	13	26	0.999866	0.13564	0.873132	0.159681	1.09858	5.80308e-05
BSGatlas-gene-1540	BSU_12950	dppD	1363141	1364148	+	16	24	25	43	0.999866	0.168791	0.805593	0.246115	1.12412	5.80308e-05
BSGatlas-gene-1541	BSU_12960	dppE	1364151	1365800	+	15	17	20	42	0.999866	0.282062	0.706136	0.37705	1.21593	5.80308e-05
BSGatlas-gene-1542	BSU_12970	ykfA	1365888	1366847	+	9	23	22	30	0.999866	0.223755	0.768691	0.294087	1.16777	5.80308e-05
BSGatlas-gene-1543	BSU_12980	ykfB	1366844	1367944	+	19	21	26	52	0.999866	0.290633	0.675007	0.419286	1.22318	5.80308e-05
BSGatlas-gene-1544	BSU_12990	ykfC	1367941	1368831	+	5	23	19	20	0.999866	0.121444	0.89076	0.137342	1.08782	5.80308e-05
BSGatlas-gene-1545	BSU_13000	ykfD	1368844	1369833	+	18	36	40	51	0.999866	0.246259	0.690905	0.397627	1.18613	5.80308e-05
BSGatlas-gene-1546	BSU_13010	ykgB	1369876	1370925	-	295	570	651	893	0.999866	0.316011	0.400632	0.840492	1.24488	5.80308e-05
BSGatlas-gene-1547	BSU_13020	ykgA	1371015	1371875	-	19	27	31	33	0.999866	-0.0687804	0.919835	-0.100641	0.953444	5.80308e-05
BSGatlas-gene-1548	BSU_13030	ykhA	1372035	1372553	+	140	142	199	176	0.999866	-0.183374	0.727114	-0.348967	0.880641	5.80308e-05
BSGatlas-gene-1549	BSU_13040	hmp	1372792	1373991	+	295	99	75	145	0.999866	-1.76061	0.0126486	-2.49351	0.295122	5.80308e-05
BSGatlas-gene-1550	BSU_13050	ykzH	1374068	1374292	-	0	0	1	0	0.999866	1.0922	0.825853	0.220023	2.13199	5.80308e-05
BSGatlas-gene-1551	BSU_13060	ykjA	1374437	1375168	+	10	5	8	7	0.999866	-0.707549	0.542745	-0.608667	0.61236	5.80308e-05
BSGatlas-gene-1552	BSU_13070	bstF	1375260	1375787	+	2	8	3	13	0.999866	0.134048	0.920679	0.0995791	1.09737	5.80308e-05
BSGatlas-gene-1553	BSU_13080	ykkB	1375777	1376295	+	6	6	9	9	0.999866	-0.0107995	0.992413	-0.00950872	0.992542	5.80308e-05
BSGatlas-gene-1555	BSU_13090	ykkC	1376517	1376855	+	3	34	12	37	0.999866	0.0163955	0.986485	0.0169393	1.01143	5.80308e-05
BSGatlas-gene-1556	BSU_13100	ykkD	1376855	1377172	+	3	12	5	18	0.999866	0.0912034	0.936254	0.0799784	1.06526	5.80308e-05
BSGatlas-gene-1557	BSU_13110	ykkE	1377243	1378145	+	1025	1704	2377	2783	0.999866	0.390263	0.305836	1.024	1.31063	5.80308e-05
BSGatlas-gene-1559	BSU_13120	proB	1378496	1379593	+	140	184	208	286	0.999866	0.00614396	0.988795	0.014044	1.00427	5.80308e-05
BSGatlas-gene-1560	BSU_13130	proA	1379605	1380852	+	170	261	267	368	0.999866	-0.0107767	0.978965	-0.0263661	0.992558	5.80308e-05
BSGatlas-gene-1561	BSU_13140	ohrA	1380978	1381403	+	23	55	52	59	0.999866	0.0510297	0.930037	0.0877987	1.036	5.80308e-05
BSGatlas-gene-1562	BSU_13150	ohrR	1381434	1381877	-	24	60	53	79	0.999866	0.164525	0.767041	0.296247	1.1208	5.80308e-05
BSGatlas-gene-1563	BSU_13160	ohrB	1382020	1382430	+	201	366	338	362	0.999866	-0.192047	0.645811	-0.459589	0.875363	5.80308e-05
BSGatlas-gene-1564	BSU_13169	ykzN	1382457	1382627	+	23	14	16	10	0.999866	-1.15822	0.206054	-1.26449	0.448067	5.80308e-05
BSGatlas-gene-1565	BSU_13170	guaD	1382677	1383147	-	2	5	2	3	0.999866	-0.978455	0.564388	-0.576335	0.507523	5.80308e-05
BSGatlas-gene-1566	BSU_13180	metE	1383320	1385608	-	29	505	55	416	0.999866	-0.591057	0.707469	-0.375257	0.663856	5.80308e-05
BSGatlas-gene-1568	BSU_13190	ispA	1386024	1386983	-	14	37	24	25	0.999866	-0.490599	0.492105	-0.686965	0.71173	5.80308e-05
BSGatlas-gene-1569	BSU_13200	rsbRB	1387206	1388039	+	573	727	698	1148	0.999866	-0.134775	0.739577	-0.332414	0.910812	5.80308e-05
BSGatlas-gene-1570	BSU_13210	thiX	1388070	1388834	-	772	1326	1250	1078	0.999866	-0.325415	0.453894	-0.748938	0.798069	5.80308e-05
BSGatlas-gene-1571	BSU_13220	thiW	1388809	1390452	-	1890	3183	2827	2572	0.999866	-0.397769	0.343761	-0.946761	0.759031	5.80308e-05
BSGatlas-gene-1572	BSU_13230	thiV	1390439	1391038	-	1013	2179	2275	1637	0.999866	-0.10562	0.82189	-0.225115	0.929405	5.80308e-05
BSGatlas-gene-1573	BSU_13240	thiU	1391040	1391642	-	288	687	573	626	0.999866	-0.142597	0.729506	-0.345783	0.905887	5.80308e-05
BSGatlas-gene-1575	BSU_13250	ykoG	1391953	1392639	+	9	19	21	20	0.999866	0.0892639	0.913139	0.10908	1.06383	5.80308e-05
BSGatlas-gene-1576	BSU_13260	ykoH	1392643	1394007	+	8	24	18	24	0.999866	-0.0556437	0.944787	-0.0692545	0.962165	5.80308e-05
BSGatlas-gene-1577	BSU_13270	ykoI	1394004	1394684	+	18	105	26	141	0.999866	-0.0571962	0.940235	-0.0749746	0.96113	5.80308e-05
BSGatlas-gene-1578	BSU_13280	ykoJ	1394776	1395288	+	44	95	100	118	0.999866	0.170251	0.728719	0.34683	1.12525	5.80308e-05
BSGatlas-gene-1579	BSU_13290	ykzD	1395371	1395508	+	1	0	3	0	0.999866	1.0282	0.751718	0.316375	2.03947	5.80308e-05
BSGatlas-gene-1581	BSU_13300	mgtE	1396013	1397368	+	412	1309	689	1660	0.999866	-0.0503533	0.912216	-0.110243	0.9657	5.80308e-05
BSGatlas-gene-1582	BSU_13310	tnrA	1397411	1397743	-	7	50	9	23	0.999866	-1.22755	0.165627	-1.38639	0.427043	5.80308e-05
BSGatlas-gene-1583	BSU_13320	ykzB	1397938	1398093	+	0	8	2	2	0.999866	-1.17758	0.567344	-0.571968	0.442093	5.80308e-05
BSGatlas-gene-1584	BSU_13330	ykoL	1398181	1398363	+	2	14	3	8	0.999866	-0.955162	0.467748	-0.726148	0.515784	5.80308e-05
BSGatlas-gene-1585	BSU_13340	ykoM	1398496	1398960	+	102	265	161	304	0.999866	-0.16546	0.706111	-0.377084	0.891644	5.80308e-05
BSGatlas-gene-1586	BSU_13350	ykoN	1398975	1400096	-	3	2	1	4	0.999866	-0.814366	0.660144	-0.439714	0.568658	5.80308e-05
BSGatlas-gene-1587	BSU_13360	ykoP	1400188	1400739	+	3	2	9	12	0.999866	1.40442	0.289421	1.05939	2.64711	5.80308e-05
BSGatlas-gene-1588	BSU_13370	ykoQ	1400767	1401579	-	3	12	6	6	0.999866	-0.69572	0.570312	-0.567592	0.617401	5.80308e-05
BSGatlas-gene-1589	BSU_13380	ykoS	1401772	1403466	+	7	6	13	20	0.999866	0.674727	0.497246	0.678829	1.59629	5.80308e-05
BSGatlas-gene-1590	BSU_13390	ykoT	1403479	1404492	+	3	9	11	11	0.999866	0.456668	0.683099	0.408238	1.37237	5.80308e-05
BSGatlas-gene-1591	BSU_13400	ligD	1404518	1406353	-	19	47	26	82	0.999866	0.12732	0.845894	0.19436	1.09226	5.80308e-05
BSGatlas-gene-1592	BSU_13410	ykoV	1406357	1407292	-	8	16	15	29	0.999866	0.313327	0.705176	0.378342	1.24257	5.80308e-05
BSGatlas-gene-1593	BSU_13420	dgcW	1407329	1409731	-	92	166	157	334	0.999866	0.331353	0.452124	0.751879	1.25819	5.80308e-05
BSGatlas-gene-1594	BSU_13430	ykoX	1409912	1410577	+	50	171	110	259	0.999866	0.251116	0.628058	0.484462	1.19013	5.80308e-05
BSGatlas-gene-1596	BSU_13440	ykoY	1410654	1411628	+	218	933	315	1378	0.999866	0.0382984	0.948973	0.0639967	1.0269	5.80308e-05
BSGatlas-gene-1597	BSU_13450	sigI	1411892	1412647	+	29	92	78	155	0.999866	0.461532	0.385945	0.866994	1.377	5.80308e-05
BSGatlas-gene-1598	BSU_13460	rsgI	1412644	1413789	+	42	84	85	117	0.999866	0.165364	0.735181	0.338242	1.12145	5.80308e-05
BSGatlas-gene-1599	BSU_13470	sspD	1413800	1413994	-	2	9	8	13	0.999866	0.503201	0.671133	0.424594	1.41735	5.80308e-05
BSGatlas-gene-1600	BSU_13480	ykrK	1414125	1414826	-	71	108	95	239	0.999866	0.246421	0.618202	0.4984	1.18626	5.80308e-05
BSGatlas-gene-1601	BSU_13490	htpX	1414997	1415893	+	1661	2165	1998	3252	0.999866	-0.177728	0.650383	-0.453231	0.884094	5.80308e-05
BSGatlas-gene-1602	BSU_13500	ktrD	1416067	1417416	+	366	541	627	1052	0.999866	0.279773	0.471011	0.720835	1.214	5.80308e-05
BSGatlas-gene-1603	BSU_13509	ykzP	1417561	1417716	+	4	9	5	18	0.999866	0.212753	0.850877	0.187999	1.1589	5.80308e-05
BSGatlas-gene-1604	BSU_13510	ykzE	1417719	1417895	+	2	6	3	7	0.999866	-0.196468	0.893557	-0.133804	0.872684	5.80308e-05
BSGatlas-gene-1605	BSU_13520	ykrP	1417938	1418960	-	20	43	31	37	0.999866	-0.375307	0.554686	-0.590753	0.770941	5.80308e-05
BSGatlas-gene-1606	BSU_13530	kinE	1419213	1421429	+	30	43	36	43	0.999866	-0.447208	0.46062	-0.737826	0.733461	5.80308e-05
BSGatlas-gene-1607	BSU_13540	ogt	1421426	1421923	+	42	76	58	118	0.999866	-0.0107709	0.983238	-0.0210095	0.992562	5.80308e-05
BSGatlas-gene-1608	BSU_13545		1422013	1422138	+	13	10	19	16	0.999866	-0.0190332	0.983277	-0.0209613	0.986894	5.80308e-05
BSGatlas-gene-1609	BSU_13550	mtnA	1422172	1423233	-	1396	4993	3156	5218	0.999866	-0.0312937	0.943255	-0.0711792	0.978542	5.80308e-05
BSGatlas-gene-1610	BSU_13560	mtnK	1423241	1424434	-	1767	5931	4427	7885	0.999866	0.232969	0.587289	0.542768	1.17525	5.80308e-05
BSGatlas-gene-1612	BSU_13570	mtnU	1424767	1425546	-	140	610	332	672	0.999866	0.000612745	0.999035	0.00120908	1.00042	5.80308e-05
BSGatlas-gene-1613	BSU_13580	mtnE	1425641	1426837	+	186	723	363	669	0.999866	-0.242393	0.611137	-0.508451	0.845342	5.80308e-05
BSGatlas-gene-1615	BSU_13590	mtnW	1427061	1428278	+	67	434	212	469	0.999866	0.0674972	0.910253	0.11272	1.0479	5.80308e-05
BSGatlas-gene-1616	BSU_13600	mtnX	1428275	1428982	+	18	87	35	127	0.999866	0.137167	0.841924	0.199433	1.09974	5.80308e-05
BSGatlas-gene-1617	BSU_13610	mtnB	1428940	1429569	+	13	149	50	124	0.999866	-0.234107	0.75966	-0.305928	0.850211	5.80308e-05
BSGatlas-gene-1618	BSU_13620	mtnD	1429584	1430120	+	33	201	119	209	0.999866	0.129684	0.82929	0.215613	1.09405	5.80308e-05
BSGatlas-gene-1619	BSU_13630	ykvA	1430161	1430481	-	54	81	56	88	0.999866	-0.497205	0.326448	-0.981294	0.708478	5.80308e-05
BSGatlas-gene-1620	BSU_13640	spo0E	1430684	1430941	+	50	155	168	169	0.999866	0.332007	0.512123	0.655536	1.25876	5.80308e-05
BSGatlas-gene-1621	BSU_13650	eag	1431027	1431458	+	13	15	17	21	0.999866	-0.161189	0.844171	-0.196561	0.894288	5.80308e-05
BSGatlas-gene-1622	BSU_13660	kinD	1431486	1433006	-	115	223	251	306	0.999866	0.21827	0.601386	0.522408	1.16334	5.80308e-05
BSGatlas-gene-1623	BSU_13670	mhqR	1433199	1433636	+	51	130	130	147	0.999866	0.17384	0.719044	0.359737	1.12806	5.80308e-05
BSGatlas-gene-1624	BSU_13680	motB	1433676	1434461	-	343	271	497	281	0.999866	-0.246653	0.684174	-0.406773	0.842849	5.80308e-05
BSGatlas-gene-1625	BSU_13690	motA	1434433	1435245	-	2529	2630	3472	4651	0.999866	-0.000974805	0.998213	-0.00223995	0.999325	5.80308e-05
BSGatlas-gene-1626	BSU_13700	clpE	1435628	1437727	-	29	82	64	87	0.999866	-0.00742964	0.989	-0.0137867	0.994863	5.80308e-05
BSGatlas-gene-1627	BSU_13710	ykvI	1438092	1439135	+	8	6	5	9	0.999866	-0.724245	0.534022	-0.621879	0.605314	5.80308e-05
BSGatlas-gene-1629	BSU_13720	queC	1439448	1440107	+	69	64	103	90	0.999866	-0.0708191	0.903374	-0.1214	0.952097	5.80308e-05
BSGatlas-gene-1630	BSU_13730	queD	1440100	1440549	+	46	124	100	105	0.999866	-0.149525	0.769892	-0.292516	0.901547	5.80308e-05
BSGatlas-gene-1631	BSU_13740	queE	1440542	1441273	+	203	146	268	188	0.999866	-0.249592	0.678522	-0.41448	0.841134	5.80308e-05
BSGatlas-gene-1632	BSU_13750	queF	1441291	1441788	+	91	138	237	218	0.999866	0.478625	0.315968	1.00278	1.39342	5.80308e-05
BSGatlas-gene-1633	BSU_13760	ykvN	1442347	1442703	-	23	26	33	42	0.999866	0.00243614	0.997077	0.00366314	1.00169	5.80308e-05
BSGatlas-gene-1634	BSU_13770	ykvO	1442872	1443618	+	2	2	7	10	0.999866	1.47089	0.311083	1.01295	2.77193	5.80308e-05
BSGatlas-gene-1635	BSU_13780	ykvP	1444099	1445298	+	2	12	8	7	0.999866	-0.208516	0.866384	-0.168254	0.865427	5.80308e-05
BSGatlas-gene-1636	BSU_13789	ykzQ	1445314	1445541	+	2	0	2	0	0.999866	-0.708835	0.816326	-0.232273	0.611814	5.80308e-05
BSGatlas-gene-1637	BSU_13790	ykvQ	1445638	1446336	+	4	9	5	4	0.999866	-0.968755	0.453246	-0.750014	0.510947	5.80308e-05
BSGatlas-gene-1639	BSU_13799	ykzR	1446317	1446568	+	1	3	1	4	0.999866	-0.248116	0.903144	-0.121691	0.841995	5.80308e-05
BSGatlas-gene-1641	BSU_13800	ykvR	1447251	1447541	+	4	3	11	9	0.999866	0.914356	0.466944	0.72746	1.88473	5.80308e-05
BSGatlas-gene-1642	BSU_13810	ykvS	1447662	1447847	-	30	48	31	36	0.999866	-0.756829	0.214596	-1.24103	0.591796	5.80308e-05
BSGatlas-gene-1643	BSU_13819	ykzS	1448013	1448207	+	0	14	10	5	0.999866	0.0186778	0.990187	0.0122991	1.01303	5.80308e-05
BSGatlas-gene-1644	BSU_13820	ykvT	1448506	1449132	+	0	6	2	0	0.999866	-1.53073	0.568127	-0.570812	0.346103	5.80308e-05
BSGatlas-gene-1645	BSU_13830	ykvU	1449250	1450587	+	5	5	4	4	0.999866	-0.927559	0.500831	-0.673183	0.525747	5.80308e-05
BSGatlas-gene-1646	BSU_13840	stoA	1450638	1451135	+	66	115	155	296	0.999866	0.728639	0.100674	1.6416	1.65708	5.80308e-05
BSGatlas-gene-1648	BSU_13850	pfeT	1451371	1453284	+	30	79	53	70	0.999866	-0.285743	0.601255	-0.522596	0.820319	5.80308e-05
BSGatlas-gene-1649	BSU_13860	papB	1453691	1454782	+	583	1181	1004	1873	0.999866	0.150338	0.687416	0.402364	1.10983	5.80308e-05
BSGatlas-gene-1651	BSU_13870	ykvZ	1455064	1456029	+	30	55	36	98	0.999866	0.0356204	0.951604	0.0606925	1.025	5.80308e-05
BSGatlas-gene-1652	BSU_13880	glcT	1456092	1456958	+	82	209	160	273	0.999866	0.0760059	0.862396	0.173324	1.0541	5.80308e-05
BSGatlas-gene-1654	BSU_13890	ptsG	1457187	1459286	+	182	554	344	932	0.999866	0.269655	0.572727	0.56404	1.20552	5.80308e-05
BSGatlas-gene-1655	BSU_13900	ptsH	1459384	1459650	+	1681	4028	3499	6886	0.999866	0.336141	0.381738	0.874698	1.26238	5.80308e-05
BSGatlas-gene-1656	BSU_13910	ptsI	1459650	1461362	+	7657	8468	8092	12610	0.999866	-0.305033	0.465641	-0.729589	0.809424	5.80308e-05
BSGatlas-gene-1657	BSU_13920	splA	1461453	1461692	+	4	16	6	13	0.999866	-0.538081	0.614912	-0.503074	0.688686	5.80308e-05
BSGatlas-gene-1658	BSU_13930	splB	1461770	1462798	+	15	18	23	44	0.999866	0.372138	0.607846	0.513151	1.29427	5.80308e-05
BSGatlas-gene-1659	BSU_13940	ykwB	1462813	1463493	-	5	5	11	10	0.999866	0.493461	0.667171	0.430034	1.40782	5.80308e-05
BSGatlas-gene-1660	BSU_13950	mcpC	1463628	1465595	+	2004	1647	3719	2727	0.999866	0.203396	0.708491	0.373884	1.15141	5.80308e-05
BSGatlas-gene-1661	BSU_13960	ykwC	1465733	1466599	+	392	787	867	1012	0.999866	0.185397	0.632346	0.478427	1.13713	5.80308e-05
BSGatlas-gene-1662	BSU_13970	ykwD	1466638	1467411	-	12	19	29	29	0.999866	0.38895	0.602796	0.520385	1.30944	5.80308e-05
BSGatlas-gene-1664	BSU_13980	pbpH	1467748	1469862	+	126	322	216	314	0.999866	-0.22969	0.585051	-0.546022	0.852818	5.80308e-05
BSGatlas-gene-1665	BSU_13990	kinA	1470026	1471846	+	22	28	41	39	0.999866	0.127967	0.847631	0.192142	1.09275	5.80308e-05
BSGatlas-gene-1666	BSU_14000	patA	1471857	1473038	-	324	503	704	594	0.999866	0.155469	0.731505	0.343124	1.11378	5.80308e-05
BSGatlas-gene-1667	BSU_14009	ykzT	1473240	1473401	-	6	13	26	33	0.999866	1.13909	0.159501	1.40675	2.20243	5.80308e-05
BSGatlas-gene-1668	BSU_14010	cheV	1473605	1474516	+	393	632	952	1050	0.999866	0.438952	0.273439	1.09518	1.35562	5.80308e-05
BSGatlas-gene-1669	BSU_14020	kre	1474560	1475024	-	21	30	32	60	0.999866	0.233052	0.711998	0.369173	1.17532	5.80308e-05
BSGatlas-gene-1670	BSU_14030	ykuC	1475150	1476442	-	173	416	322	598	0.999866	0.124071	0.760311	0.305073	1.08981	5.80308e-05
BSGatlas-gene-1671	BSU_14040	ldt	1476518	1477012	-	4	28	15	20	0.999866	-0.204019	0.826049	-0.219772	0.868129	5.80308e-05
BSGatlas-gene-1672	BSU_14050	ykuE	1477069	1477929	-	2	6	3	6	0.999866	-0.33038	0.824578	-0.221661	0.795327	5.80308e-05
BSGatlas-gene-1673	BSU_14060	fadH	1478072	1478836	+	8	24	28	26	0.999866	0.3552	0.650249	0.453417	1.27916	5.80308e-05
BSGatlas-gene-1674	BSU_14071	fadG	1479137	1480867	+	23	37	36	65	0.999866	0.159408	0.790664	0.265449	1.11683	5.80308e-05
BSGatlas-gene-1675	BSU_14072	ykzU	1480933	1481451	+	7	2	0	5	0.999866	-1.91022	0.289271	-1.05972	0.266051	5.80308e-05
BSGatlas-gene-1676	BSU_14080	ykuH	1481547	1482095	+	11	29	21	41	0.999866	0.115885	0.871872	0.161281	1.08364	5.80308e-05
BSGatlas-gene-1677	BSU_14090	ykuI	1482248	1483471	+	75	173	202	249	0.999866	0.392739	0.371046	0.894516	1.31288	5.80308e-05
BSGatlas-gene-1679	BSU_14100	ykuJ	1484117	1484356	+	46	103	71	222	0.999866	0.372819	0.491647	0.687691	1.29488	5.80308e-05
BSGatlas-gene-1680	BSU_14110	ykuK	1484466	1484984	+	303	529	397	1107	0.999866	0.210968	0.637188	0.471634	1.15746	5.80308e-05
BSGatlas-gene-1681	BSU_14120	abbA	1485118	1485315	+	24	77	43	124	0.999866	0.197464	0.743776	0.326857	1.14668	5.80308e-05
BSGatlas-gene-1682	BSU_14130	darB	1485453	1485896	+	38	63	52	100	0.999866	-0.0067695	0.989782	-0.0128068	0.995319	5.80308e-05
BSGatlas-gene-1683	BSU_14140	ccpC	1486045	1486926	+	36	167	120	226	0.999866	0.360216	0.515774	0.649874	1.28362	5.80308e-05
BSGatlas-gene-1684	BSU_14150	ykuN	1487038	1487514	+	171	133	145	178	0.999866	-0.612094	0.258976	-1.12882	0.654247	5.80308e-05
BSGatlas-gene-1685	BSU_14160	ykuO	1487504	1488397	+	161	182	117	187	0.999866	-0.831845	0.0754465	-1.77774	0.56181	5.80308e-05
BSGatlas-gene-1686	BSU_14170	ykuP	1488413	1488868	+	208	207	181	185	0.999866	-0.803134	0.110178	-1.5974	0.573103	5.80308e-05
BSGatlas-gene-1687	BSU_14180	ykuQ	1488973	1489683	+	1269	2636	2132	3578	0.999866	0.0139536	0.969143	0.0386833	1.00972	5.80308e-05
BSGatlas-gene-1688	BSU_14190	ykuR	1489753	1490877	+	162	326	243	450	0.999866	-0.049464	0.902204	-0.122878	0.966295	5.80308e-05
BSGatlas-gene-1689	BSU_14200	ykuS	1490939	1491184	+	20	94	73	113	0.999866	0.319519	0.592342	0.535445	1.24791	5.80308e-05
BSGatlas-gene-1690	BSU_14210	ykuT	1491221	1492024	-	326	240	400	277	0.999866	-0.37188	0.527501	-0.631826	0.772775	5.80308e-05
BSGatlas-gene-1691	BSU_14220	ahpA	1492261	1492803	+	81	276	126	421	0.999866	0.0855053	0.876045	0.155985	1.06106	5.80308e-05
BSGatlas-gene-1692	BSU_14230	ahpT	1492875	1493321	+	9	34	31	33	0.999866	0.193535	0.793448	0.261836	1.14356	5.80308e-05
BSGatlas-gene-1693	BSU_14240	rok	1493787	1494362	+	316	618	553	784	0.999866	-0.00478192	0.989829	-0.0127477	0.996691	5.80308e-05
BSGatlas-gene-1694	BSU_14250	yknT	1494403	1495368	-	1	14	27	8	0.999866	1.11775	0.355873	0.923258	2.17009	5.80308e-05
BSGatlas-gene-1695	BSU_14260	mobA	1495505	1496104	+	50	81	93	109	0.999866	0.0911035	0.854544	0.183323	1.06518	5.80308e-05
BSGatlas-gene-1696	BSU_14270	moeB	1496155	1497174	+	93	149	128	275	0.999866	0.11324	0.802727	0.24982	1.08165	5.80308e-05
BSGatlas-gene-1697	BSU_14280	moeA	1497192	1498484	+	333	546	442	821	0.999866	-0.0775347	0.841942	-0.19941	0.947676	5.80308e-05
BSGatlas-gene-1698	BSU_14290	mobB	1498445	1498966	+	78	122	154	139	0.999866	0.0470947	0.924247	0.0950852	1.03318	5.80308e-05
BSGatlas-gene-1699	BSU_14300	moaE	1498966	1499439	+	124	141	171	214	0.999866	-0.0804949	0.865133	-0.169844	0.945733	5.80308e-05
BSGatlas-gene-1700	BSU_14310	moaD	1499432	1499665	+	56	108	155	164	0.999866	0.476126	0.315327	1.00411	1.391	5.80308e-05
BSGatlas-gene-1701	BSU_14320	yknU	1499889	1501646	+	6	9	12	15	0.999866	0.29507	0.765865	0.297788	1.22694	5.80308e-05
BSGatlas-gene-1702	BSU_14330	yknV	1501658	1503472	+	6	20	15	17	0.999866	-0.112509	0.899638	-0.126119	0.924978	5.80308e-05
BSGatlas-gene-1703	BSU_14340	yknW	1503582	1504277	+	370	1002	913	1296	0.999866	0.233034	0.557849	0.586039	1.1753	5.80308e-05
BSGatlas-gene-1704	BSU_14350	yknX	1504282	1505415	+	240	540	488	737	0.999866	0.148915	0.698229	0.387713	1.10874	5.80308e-05
BSGatlas-gene-1705	BSU_14360	yknY	1505416	1506108	+	162	478	302	702	0.999866	0.139636	0.758998	0.306796	1.10163	5.80308e-05
BSGatlas-gene-1706	BSU_14370	yknZ	1506105	1507298	+	200	469	381	527	0.999866	-0.0402889	0.919017	-0.101672	0.97246	5.80308e-05
BSGatlas-gene-1707	BSU_14380	fruR	1507578	1508333	+	23	43	20	40	0.999866	-0.713307	0.26686	-1.11032	0.60992	5.80308e-05
BSGatlas-gene-1708	BSU_14390	fruK	1508330	1509241	+	178	273	218	229	0.999866	-0.543745	0.216285	-1.23647	0.685988	5.80308e-05
BSGatlas-gene-1709	BSU_14400	fruA	1509256	1511163	+	1200	1018	881	1489	0.999866	-0.639671	0.182646	-1.33265	0.641859	5.80308e-05
BSGatlas-gene-1710	BSU_14410	sipT	1511308	1511889	+	64	101	127	152	0.999866	0.215971	0.646075	0.459222	1.16149	5.80308e-05
BSGatlas-gene-1711	BSU_14420	ykoA	1511923	1512192	-	20	34	33	76	0.999866	0.400135	0.52002	0.643315	1.31963	5.80308e-05
BSGatlas-gene-1712	BSU_14430	ykpA	1512373	1513995	+	831	1676	1699	2923	0.999866	0.33815	0.351574	0.931541	1.26413	5.80308e-05
BSGatlas-gene-1713	BSU_14440	ykpB	1514052	1514963	+	43	125	83	181	0.999866	0.143675	0.778061	0.281846	1.10472	5.80308e-05
BSGatlas-gene-1714	BSU_14450	ampS	1514997	1516229	-	159	250	251	351	0.999866	-0.00909069	0.982241	-0.0222596	0.993719	5.80308e-05
BSGatlas-gene-1715	BSU_14460	ykpC	1516339	1516473	-	3	3	3	2	0.999866	-0.822413	0.631317	-0.479874	0.565495	5.80308e-05
BSGatlas-gene-1716	BSU_14470	mreBH	1516574	1517581	-	50	47	67	57	0.999866	-0.246344	0.691648	-0.396619	0.84303	5.80308e-05
BSGatlas-gene-1717	BSU_14480	abh	1517865	1518143	+	124	144	192	293	0.999866	0.212358	0.642921	0.463619	1.15858	5.80308e-05
BSGatlas-gene-1719	BSU_14490	kinC	1518333	1519619	+	72	202	132	276	0.999866	0.067044	0.886314	0.14297	1.04757	5.80308e-05
BSGatlas-gene-1720	BSU_14500	ykqA	1519635	1520468	+	80	111	107	153	0.999866	-0.149512	0.748847	-0.32016	0.901555	5.80308e-05
BSGatlas-gene-1721	BSU_14510	ktrC	1520531	1521196	+	93	179	237	267	0.999866	0.397448	0.360389	0.914624	1.31718	5.80308e-05
BSGatlas-gene-1722	BSU_14520	adeC	1521351	1523084	+	168	411	345	648	0.999866	0.260687	0.523467	0.63801	1.19805	5.80308e-05
BSGatlas-gene-1723	BSU_14530	rnjA	1523118	1524785	-	2203	4045	3817	7124	0.999866	0.231038	0.526479	0.63339	1.17368	5.80308e-05
BSGatlas-gene-1724	BSU_14540	rpoY	1524791	1525000	-	206	449	405	684	0.999866	0.207824	0.592077	0.535828	1.15494	5.80308e-05
BSGatlas-gene-1725	BSU_14550	ykrA	1525386	1526159	+	131	223	288	350	0.999866	0.32096	0.44005	0.772109	1.24916	5.80308e-05
BSGatlas-gene-1726	BSU_14560	defB	1526195	1526749	-	193	546	324	799	0.999866	0.0778929	0.864116	0.171137	1.05548	5.80308e-05
BSGatlas-gene-1727	BSU_14569	ykzV	1526859	1527017	-	48	81	63	127	0.999866	-0.0416275	0.934045	-0.0827571	0.971558	5.80308e-05
BSGatlas-gene-1728	BSU_14568		1526924	1527067	-	4	9	17	45	0.999866	1.66638	0.0629523	1.85953	3.17418	5.80308e-05
BSGatlas-gene-1729	BSU_14570	ykyA	1527231	1527902	+	27	77	53	69	0.999866	-0.214002	0.702049	-0.382556	0.862142	5.80308e-05
BSGatlas-gene-1730	BSU_14580	pdhA	1528326	1529441	+	9644	19226	16419	30589	0.999866	0.144576	0.690117	0.398696	1.10541	5.80308e-05
BSGatlas-gene-1731	BSU_14590	pdhB	1529445	1530422	+	4878	12579	9719	16065	0.999866	0.0770728	0.838599	0.203686	1.05488	5.80308e-05
BSGatlas-gene-1732	BSU_14600	pdhC	1530537	1531865	+	8414	25898	13888	32764	0.999866	-0.0583199	0.894539	-0.132563	0.960382	5.80308e-05
BSGatlas-gene-1733	BSU_14610	pdhD	1531870	1533282	+	7099	14437	11868	20801	0.999866	0.0558789	0.875963	0.156089	1.03949	5.80308e-05
BSGatlas-gene-1734	BSU_14620	slp	1533327	1533701	-	4	27	7	15	0.999866	-0.885568	0.381879	-0.874439	0.541275	5.80308e-05
BSGatlas-gene-1736	BSU_14629	sr1	1534120	1534239	+	165	263	206	443	0.999866	-0.0252254	0.952964	-0.0589854	0.982667	5.80308e-05
BSGatlas-gene-1737	BSU_14630	speA	1534279	1535751	-	145	195	257	352	0.999866	0.244092	0.569305	0.569075	1.18435	5.80308e-05
BSGatlas-gene-1738	BSU_14640	yktA	1535936	1536202	+	69	169	99	217	0.999866	-0.130363	0.782455	-0.276122	0.913602	5.80308e-05
BSGatlas-gene-1739	BSU_14650	yktB	1536235	1536873	-	107	91	110	233	0.999866	0.0372591	0.945252	0.0686701	1.02616	5.80308e-05
BSGatlas-gene-1740	BSU_14660	ykzI	1537113	1537301	+	36	82	90	79	0.999866	0.0909679	0.868414	0.165674	1.06508	5.80308e-05
BSGatlas-gene-1741	BSU_14670	yktC	1537441	1538238	+	54	79	67	86	0.999866	-0.365643	0.473038	-0.717545	0.776123	5.80308e-05
BSGatlas-gene-1742	BSU_14680	ykzC	1538264	1538692	+	13	22	12	21	0.999866	-0.661713	0.406007	-0.83094	0.632127	5.80308e-05
BSGatlas-gene-1743	BSU_14690	yktD	1538770	1539684	-	4	21	9	21	0.999866	-0.176474	0.856581	-0.180728	0.884863	5.80308e-05
BSGatlas-gene-1744	BSU_14700	nprE	1540036	1541601	-	35	115	66	141	0.999866	-0.0196026	0.970997	-0.0363583	0.986504	5.80308e-05
BSGatlas-gene-1745	BSU_14710	ylaA	1541886	1543826	+	7	19	14	44	0.999866	0.586356	0.481593	0.703743	1.50145	5.80308e-05
BSGatlas-gene-1746	BSU_14720	ylaB	1543816	1544085	+	4	10	13	28	0.999866	1.00617	0.290209	1.05766	2.00857	5.80308e-05
BSGatlas-gene-1747	BSU_14730	ylaC	1544085	1544606	+	6	26	5	13	0.999866	-1.29249	0.192277	-1.30387	0.408247	5.80308e-05
BSGatlas-gene-1748	BSU_14740	ylaD	1544603	1544896	+	3	5	12	14	0.999866	1.17743	0.302216	1.03169	2.26173	5.80308e-05
BSGatlas-gene-1749	BSU_14750	ylaE	1544936	1545547	-	14	26	35	46	0.999866	0.494337	0.455466	0.746333	1.40867	5.80308e-05
BSGatlas-gene-1750	BSU_14760	ylaF	1545820	1546008	-	77	293	187	300	0.999866	-0.0169817	0.972378	-0.0346256	0.988298	5.80308e-05
BSGatlas-gene-1751	BSU_14770	ylaG	1546121	1547959	+	2812	3650	4437	7164	0.999866	0.209979	0.590692	0.537833	1.15667	5.80308e-05
BSGatlas-gene-1752	BSU_14780	ylaH	1548016	1548333	+	165	239	190	460	0.999866	0.0231109	0.95931	0.0510191	1.01615	5.80308e-05
BSGatlas-gene-1753	BSU_14790	ylaI	1548389	1548598	-	23	44	56	82	0.999866	0.509633	0.360843	0.913759	1.42369	5.80308e-05
BSGatlas-gene-1754	BSU_14800	ylaJ	1548681	1549310	-	1	3	5	6	0.999866	1.00954	0.53956	0.613478	2.01326	5.80308e-05
BSGatlas-gene-1755	BSU_14810	ylaK	1549465	1550793	+	2	14	14	11	0.999866	0.365754	0.743339	0.327435	1.28855	5.80308e-05
BSGatlas-gene-1756	BSU_14820	ylaL	1550797	1551282	-	108	194	377	385	0.999866	0.843996	0.0529021	1.93572	1.79502	5.80308e-05
BSGatlas-gene-1757	BSU_14830	ylaM	1551385	1552314	+	6	8	6	11	0.999866	-0.342119	0.758075	-0.30801	0.788882	5.80308e-05
BSGatlas-gene-1758	BSU_14840	ylaN	1552412	1552693	+	98	173	141	379	0.999866	0.307028	0.517184	0.647693	1.23716	5.80308e-05
BSGatlas-gene-1759	BSU_14850	ftsW	1552899	1554110	+	78	217	125	282	0.999866	-0.0543151	0.908878	-0.114453	0.963052	5.80308e-05
BSGatlas-gene-1760	BSU_14860	pycA	1554185	1557631	+	943	1565	2093	2112	0.999866	0.239076	0.554619	0.590854	1.18024	5.80308e-05
BSGatlas-gene-1761	BSU_14870	ctaA	1558034	1558954	-	1345	869	1022	1155	0.999866	-0.755239	0.16665	-1.38305	0.592448	5.80308e-05
BSGatlas-gene-1762	BSU_14880	ctaB	1559309	1560226	+	1606	2275	2373	3216	0.999866	-0.0612987	0.872561	-0.160406	0.958401	5.80308e-05
BSGatlas-gene-1763	BSU_14890	ctaC	1560466	1561536	+	126	385	180	338	0.999866	-0.454145	0.314271	-1.0063	0.729943	5.80308e-05
BSGatlas-gene-1764	BSU_14900	ctaD	1561569	1563437	+	609	1245	704	1399	0.999866	-0.380601	0.319593	-0.995295	0.768117	5.80308e-05
BSGatlas-gene-1765	BSU_14910	ctaE	1563437	1564060	+	87	187	72	180	0.999866	-0.701343	0.145648	-1.45508	0.615	5.80308e-05
BSGatlas-gene-1766	BSU_14920	ctaF	1564063	1564395	+	243	787	366	768	0.999866	-0.338074	0.453715	-0.749237	0.791097	5.80308e-05
BSGatlas-gene-1767	BSU_14930	ctaG	1564422	1565315	+	190	455	204	489	0.999866	-0.451256	0.30537	-1.02499	0.731406	5.80308e-05
BSGatlas-gene-1768	BSU_14940	ylbA	1565347	1565709	-	79	269	145	297	0.999866	-0.12273	0.801022	-0.252025	0.918448	5.80308e-05
BSGatlas-gene-1769	BSU_14950	ylbB	1565849	1566295	+	5	14	13	18	0.999866	0.239246	0.799024	0.25461	1.18038	5.80308e-05
BSGatlas-gene-1770	BSU_14960	ylbC	1566379	1567419	+	61	130	140	200	0.999866	0.324119	0.466562	0.728085	1.2519	5.80308e-05
BSGatlas-gene-1771	BSU_14970	ylbD	1567651	1568049	+	2	11	13	17	0.999866	0.824995	0.442885	0.76733	1.77153	5.80308e-05
BSGatlas-gene-1772	BSU_14980	ylbE	1568065	1568304	+	1	4	3	9	0.999866	0.741477	0.645225	0.460406	1.67189	5.80308e-05
BSGatlas-gene-1773	BSU_14990	ylbF	1568420	1568869	+	226	509	425	728	0.999866	0.12882	0.740362	0.331374	1.0934	5.80308e-05
BSGatlas-gene-1774	BSU_15000	ylbG	1568924	1569196	+	16	27	17	38	0.999866	-0.252975	0.723487	-0.353803	0.839164	5.80308e-05
BSGatlas-gene-1777	BSU_15010	ylbH	1569519	1570073	+	84	122	78	178	0.999866	-0.336332	0.48983	-0.690579	0.792053	5.80308e-05
BSGatlas-gene-1778	BSU_15020	ylbI	1570078	1570563	+	148	225	163	476	0.999866	0.0995993	0.836671	0.206153	1.07148	5.80308e-05
BSGatlas-gene-1779	BSU_15030	spoVV	1570574	1571800	-	3	3	2	2	0.999866	-1.19264	0.502897	-0.669938	0.437501	5.80308e-05
BSGatlas-gene-1780	BSU_15040	ylbK	1571981	1572763	+	44	62	59	87	0.999866	-0.131052	0.803326	-0.249045	0.913165	5.80308e-05
BSGatlas-gene-1781	BSU_15050	ddcP	1572765	1573790	+	150	85	150	122	0.999866	-0.490598	0.44492	-0.763912	0.71173	5.80308e-05
BSGatlas-gene-1782	BSU_15060	tmcAL	1573807	1575054	-	40	65	86	143	0.999866	0.544026	0.270598	1.10169	1.45804	5.80308e-05
BSGatlas-gene-1783	BSU_15069	ylzH	1575051	1575236	-	4	0	0	5	0.999866	-0.91438	0.70779	-0.374826	0.530572	5.80308e-05
BSGatlas-gene-1784	BSU_15070	ylbN	1575264	1575782	+	1431	2312	1937	3379	0.999866	-0.0896502	0.807487	-0.24367	0.939751	5.80308e-05
BSGatlas-gene-1785	BSU_15080	rpmF	1575804	1575983	+	2448	4113	3814	6394	0.999866	0.0565252	0.87526	0.15698	1.03996	5.80308e-05
BSGatlas-gene-1786	BSU_15090	gerR	1576129	1576710	+	12	25	21	31	0.999866	-0.028731	0.968563	-0.0394106	0.980282	5.80308e-05
BSGatlas-gene-1787	BSU_15100	ylbP	1576767	1577249	-	54	274	135	274	0.999866	-0.0823026	0.88342	-0.146635	0.944549	5.80308e-05
BSGatlas-gene-1788	BSU_15110	ylbQ	1577409	1578305	+	96	215	130	239	0.999866	-0.285822	0.509769	-0.659198	0.820274	5.80308e-05
BSGatlas-gene-1789	BSU_15120	bshC	1578376	1579995	+	380	738	462	1348	0.999866	0.0690788	0.878415	0.152979	1.04905	5.80308e-05
BSGatlas-gene-1790	BSU_15130	mraZ	1580121	1580552	+	66	99	83	130	0.999866	-0.222098	0.640399	-0.467141	0.857318	5.80308e-05
BSGatlas-gene-1791	BSU_15140	mraW	1580622	1581557	+	824	1202	1071	2131	0.999866	0.022522	0.954451	0.0571179	1.01573	5.80308e-05
BSGatlas-gene-1793	BSU_15150	ftsL	1581597	1581950	+	1428	1471	2165	2599	0.999866	0.0757645	0.86506	0.169937	1.05392	5.80308e-05
BSGatlas-gene-1794	BSU_15160	pbpB	1581947	1584097	+	495	763	917	878	0.999866	-0.00242188	0.995457	-0.0056943	0.998323	5.80308e-05
BSGatlas-gene-1795	BSU_15170	spoVD	1584214	1586154	+	24	25	55	39	0.999866	0.391501	0.576247	0.558876	1.31176	5.80308e-05
BSGatlas-gene-1796	BSU_15180	murE	1586330	1587814	+	588	1115	1327	1434	0.999866	0.209704	0.593628	0.533586	1.15645	5.80308e-05
BSGatlas-gene-1797	BSU_15190	mraY	1587926	1588900	+	533	420	862	720	0.999866	0.0878784	0.87115	0.162197	1.06281	5.80308e-05
BSGatlas-gene-1798	BSU_15200	murD	1588901	1590256	+	922	755	1511	1135	0.999866	0.0374163	0.945266	0.0686525	1.02627	5.80308e-05
BSGatlas-gene-1799	BSU_15210	spoVE	1590317	1591417	+	445	512	607	805	0.999866	-0.0686033	0.873009	-0.159838	0.953561	5.80308e-05
BSGatlas-gene-1800	BSU_15220	murG	1591540	1592631	+	379	490	808	674	0.999866	0.236088	0.615115	0.502785	1.17779	5.80308e-05
BSGatlas-gene-1801	BSU_15230	murB	1592663	1593574	+	708	817	1713	1083	0.999866	0.354043	0.500995	0.672926	1.27814	5.80308e-05
BSGatlas-gene-1802	BSU_15240	divIB	1593704	1594495	+	24	40	42	58	0.999866	0.0937394	0.873755	0.158891	1.06713	5.80308e-05
BSGatlas-gene-1803	BSU_15250	ylxW	1594492	1595187	+	86	167	140	230	0.999866	0.00275504	0.994872	0.00642678	1.00191	5.80308e-05
BSGatlas-gene-1804	BSU_15260	ylxX	1595210	1595917	+	133	151	291	246	0.999866	0.356418	0.484007	0.699872	1.28024	5.80308e-05
BSGatlas-gene-1805	BSU_15270	sbp	1595935	1596300	+	706	310	756	522	0.999866	-0.397385	0.551703	-0.59521	0.759233	5.80308e-05
BSGatlas-gene-1807	BSU_15280	ftsA	1596474	1597796	+	350	612	754	1150	0.999866	0.427507	0.249333	1.15197	1.34491	5.80308e-05
BSGatlas-gene-1808	BSU_15290	ftsZ	1597832	1598980	+	2506	4444	4352	5245	0.999866	-0.0531648	0.886054	-0.143299	0.96382	5.80308e-05
BSGatlas-gene-1809	BSU_15300	bpr	1599283	1603584	+	31	69	75	68	0.999866	0.0785724	0.889059	0.139496	1.05597	5.80308e-05
BSGatlas-gene-1811	BSU_15310	spoIIGA	1603779	1604708	+	2	6	15	4	0.999866	0.980727	0.468072	0.72562	1.97346	5.80308e-05
BSGatlas-gene-1812	BSU_15320	sigE	1604771	1605490	+	7	19	9	23	0.999866	-0.242017	0.788138	-0.268729	0.845562	5.80308e-05
BSGatlas-gene-1813	BSU_15330	sigG	1605630	1606412	+	5	29	23	24	0.999866	0.144604	0.866268	0.1684	1.10543	5.80308e-05
BSGatlas-gene-1814	BSU_15340	ylmA	1606560	1607354	+	20	41	35	57	0.999866	0.05809	0.923526	0.0959933	1.04109	5.80308e-05
BSGatlas-gene-1816	BSU_15350	ylmB	1607556	1608836	+	115	201	186	239	0.999866	-0.104381	0.804899	-0.247011	0.930204	5.80308e-05
BSGatlas-gene-1817	BSU_15360	ylmC	1608919	1609164	+	71	109	99	161	0.999866	-0.0607129	0.895394	-0.131482	0.95879	5.80308e-05
BSGatlas-gene-1818	BSU_15370	ylmD	1609327	1610163	+	351	634	524	1032	0.999866	0.0717512	0.853159	0.185089	1.05099	5.80308e-05
BSGatlas-gene-1819	BSU_15380	ylmE	1610170	1610862	+	478	784	809	985	0.999866	-0.0302484	0.937562	-0.0783348	0.979252	5.80308e-05
BSGatlas-gene-1820	BSU_15390	sepF	1610859	1611314	+	335	648	497	1062	0.999866	0.0807083	0.839363	0.202709	1.05754	5.80308e-05
BSGatlas-gene-1821	BSU_15400	ylmG	1611321	1611593	+	221	317	313	425	0.999866	-0.12692	0.756564	-0.309996	0.915785	5.80308e-05
BSGatlas-gene-1822	BSU_15410	ylmH	1611654	1612427	+	144	317	267	635	0.999866	0.396263	0.362721	0.910193	1.31609	5.80308e-05
BSGatlas-gene-1823	BSU_15420	divIVA	1612521	1613015	+	509	925	1069	1246	0.999866	0.182617	0.634776	0.475015	1.13494	5.80308e-05
BSGatlas-gene-1825	BSU_15430	ileS	1613357	1616122	+	1281	2592	2423	4157	0.999866	0.221388	0.539114	0.614154	1.16585	5.80308e-05
BSGatlas-gene-1826	BSU_15440	ylyA	1616267	1616641	+	2	3	4	3	0.999866	-0.00704739	0.996672	-0.00417081	0.995127	5.80308e-05
BSGatlas-gene-1827	BSU_15450	lspA	1616744	1617208	+	179	277	384	385	0.999866	0.233037	0.593907	0.533183	1.17531	5.80308e-05
BSGatlas-gene-1828	BSU_15460	ylyB	1617210	1618121	+	158	289	233	492	0.999866	0.103678	0.803801	0.24843	1.07451	5.80308e-05
BSGatlas-gene-1830	BSU_15470	pyrR	1618304	1618849	+	1416	908	2521	1132	0.999866	0.0496157	0.939893	0.075404	1.03499	5.80308e-05
BSGatlas-gene-1832	BSU_15480	pyrP	1619023	1620330	+	4747	3246	9893	4769	0.999866	0.276359	0.663321	0.435332	1.21113	5.80308e-05
BSGatlas-gene-1834	BSU_15490	pyrB	1620476	1621390	+	4995	1593	8285	2307	0.999866	0.0133693	0.992726	0.00911622	1.00931	5.80308e-05
BSGatlas-gene-1835	BSU_15500	pyrC	1621374	1622660	+	2254	1093	4405	1518	0.999866	0.197711	0.787847	0.269108	1.14688	5.80308e-05
BSGatlas-gene-1836	BSU_15510	pyrAA	1622657	1623751	+	1924	881	4525	1221	0.999866	0.422816	0.586783	0.543504	1.34054	5.80308e-05
BSGatlas-gene-1837	BSU_15520	pyrAB	1623736	1626951	+	8702	6609	22364	8180	0.999866	0.451264	0.49789	0.677813	1.36724	5.80308e-05
BSGatlas-gene-1838	BSU_15530	pyrK	1626948	1627718	+	1239	1057	4666	1054	0.999866	0.842488	0.254129	1.14038	1.79314	5.80308e-05
BSGatlas-gene-1839	BSU_15540	pyrD	1627718	1628653	+	1529	1351	3883	1573	0.999866	0.397949	0.529971	0.628051	1.31763	5.80308e-05
BSGatlas-gene-1840	BSU_15550	pyrF	1628622	1629341	+	1109	954	2809	1121	0.999866	0.401963	0.530309	0.627535	1.3213	5.80308e-05
BSGatlas-gene-1841	BSU_15560	pyrE	1629320	1629970	+	1170	753	3017	956	0.999866	0.483332	0.497789	0.677973	1.39797	5.80308e-05
BSGatlas-gene-1843	BSU_15570	cysH	1630382	1631083	+	48	323	123	466	0.999866	0.227542	0.732828	0.341366	1.17084	5.80308e-05
BSGatlas-gene-1844	BSU_15580	cysP	1631095	1632159	+	185	755	643	898	0.999866	0.337385	0.480921	0.704822	1.26346	5.80308e-05
BSGatlas-gene-1845	BSU_15590	sat	1632208	1633356	+	60	577	276	610	0.999866	0.148241	0.824549	0.221697	1.10822	5.80308e-05
BSGatlas-gene-1846	BSU_15600	cysC	1633369	1633962	+	59	569	199	635	0.999866	0.0337164	0.961473	0.0483055	1.02365	5.80308e-05
BSGatlas-gene-1847	BSU_15610	ylnD	1634061	1634834	+	45	531	202	634	0.999866	0.182347	0.803102	0.249335	1.13473	5.80308e-05
BSGatlas-gene-1848	BSU_15620	sirB	1634837	1635622	+	82	278	277	346	0.999866	0.394308	0.402041	0.837981	1.31431	5.80308e-05
BSGatlas-gene-1849	BSU_15630	ylnF	1635603	1636091	+	59	164	113	203	0.999866	0.0137778	0.976618	0.0293089	1.0096	5.80308e-05
BSGatlas-gene-1850	BSU_15640	rqcH	1636131	1637849	-	63	104	162	127	0.999866	0.319154	0.542174	0.609529	1.2476	5.80308e-05
BSGatlas-gene-1851	BSU_15650	yloB	1637965	1640637	+	11	23	44	36	0.999866	0.795822	0.267799	1.10814	1.73607	5.80308e-05
BSGatlas-gene-1852	BSU_15660	yloC	1640720	1641595	+	2416	1130	1201	3156	0.999866	-0.619206	0.321097	-0.992205	0.651029	5.80308e-05
BSGatlas-gene-1853	BSU_15670	remA	1641672	1641941	+	49	69	64	120	0.999866	0.0145885	0.977326	0.028422	1.01016	5.80308e-05
BSGatlas-gene-1854	BSU_15680	gmk	1641949	1642563	+	526	767	905	1175	0.999866	0.112181	0.773562	0.287719	1.08086	5.80308e-05
BSGatlas-gene-1855	BSU_15690	yloH	1642567	1642770	+	1249	772	1133	1124	0.999866	-0.560431	0.32094	-0.992528	0.6781	5.80308e-05
BSGatlas-gene-1856	BSU_15700	yloI	1642851	1644071	+	130	203	244	272	0.999866	0.0972231	0.823411	0.22316	1.06971	5.80308e-05
BSGatlas-gene-1858	BSU_15710	priA	1644068	1646485	+	189	311	286	477	0.999866	0.0266906	0.946342	0.0673007	1.01867	5.80308e-05
BSGatlas-gene-1859	BSU_15720	defA	1646512	1646994	+	48	123	131	238	0.999866	0.601859	0.196056	1.29287	1.51767	5.80308e-05
BSGatlas-gene-1860	BSU_15730	fmt	1646999	1647952	+	311	267	374	351	0.999866	-0.314521	0.547614	-0.60134	0.804118	5.80308e-05
BSGatlas-gene-1861	BSU_15740	yloM	1647939	1649282	+	341	366	458	536	0.999866	-0.13426	0.768388	-0.294485	0.911137	5.80308e-05
BSGatlas-gene-1862	BSU_15750	yloN	1649286	1650377	+	1074	2489	2188	3646	0.999866	0.201753	0.584821	0.546356	1.1501	5.80308e-05
BSGatlas-gene-1863	BSU_15760	prpC	1650384	1651148	+	89	213	191	229	0.999866	0.0176962	0.967954	0.0401747	1.01234	5.80308e-05
BSGatlas-gene-1864	BSU_15770	prkC	1651142	1653088	+	144	218	213	413	0.999866	0.168252	0.691401	0.396954	1.1237	5.80308e-05
BSGatlas-gene-1865	BSU_15780	cpgA	1653103	1653999	+	277	242	487	410	0.999866	0.168345	0.751808	0.316257	1.12377	5.80308e-05
BSGatlas-gene-1866	BSU_15790	rpe	1654004	1654657	+	154	212	437	385	0.999866	0.640609	0.172749	1.36342	1.55899	5.80308e-05
BSGatlas-gene-1867	BSU_15800	yloS	1654730	1655374	+	19	32	37	80	0.999866	0.591133	0.336319	0.961464	1.50643	5.80308e-05
BSGatlas-gene-1868	BSU_15810	spoVM	1655446	1655526	+	16	78	28	91	0.999866	-0.134332	0.847447	-0.192377	0.911091	5.80308e-05
BSGatlas-gene-1869	BSU_15820	rpmB	1655599	1655787	-	4038	8153	7558	13215	0.999866	0.222367	0.534739	0.620788	1.16665	5.80308e-05
BSGatlas-gene-1870	BSU_15830	yloU	1656064	1656426	+	177	422	314	633	0.999866	0.128175	0.756493	0.310089	1.09291	5.80308e-05
BSGatlas-gene-1871	BSU_15840	fakA	1656442	1658103	+	733	1319	1127	2024	0.999866	0.0430258	0.906988	0.116839	1.03027	5.80308e-05
BSGatlas-gene-1872	BSU_15850	sdaAB	1658242	1658904	+	262	378	290	567	0.999866	-0.214166	0.604579	-0.517827	0.862044	5.80308e-05
BSGatlas-gene-1873	BSU_15860	sdaAA	1658930	1659832	+	329	591	459	665	0.999866	-0.254975	0.498448	-0.676934	0.838002	5.80308e-05
BSGatlas-gene-1874	BSU_15870	recG	1659810	1661858	+	214	294	294	345	0.999866	-0.239855	0.575987	-0.559256	0.846831	5.80308e-05
BSGatlas-gene-1875	BSU_15880	fapR	1661967	1662533	+	435	962	742	1325	0.999866	0.0350091	0.926242	0.0925744	1.02456	5.80308e-05
BSGatlas-gene-1876	BSU_15890	plsX	1662547	1663548	+	465	743	789	1244	0.999866	0.168552	0.652707	0.450005	1.12393	5.80308e-05
BSGatlas-gene-1877	BSU_15900	fabD	1663567	1664520	+	1764	2300	2615	3892	0.999866	0.0584576	0.881134	0.149531	1.04135	5.80308e-05
BSGatlas-gene-1878	BSU_15910	fabG	1664513	1665253	+	432	839	701	1026	0.999866	-0.0861664	0.815129	-0.233815	0.942023	5.80308e-05
BSGatlas-gene-1879	BSU_15920	acpA	1665337	1665570	+	1570	4761	3153	5281	0.999866	-0.0412377	0.919488	-0.101079	0.971821	5.80308e-05
BSGatlas-gene-1880	BSU_15930	rnc	1665710	1666459	+	329	481	553	712	0.999866	0.071795	0.856943	0.180267	1.05102	5.80308e-05
BSGatlas-gene-1881	BSU_15940	smc	1666560	1670120	+	1107	1500	1758	2335	0.999866	0.0564989	0.885305	0.144248	1.03994	5.80308e-05
BSGatlas-gene-1882	BSU_15950	ftsY	1670140	1671129	+	307	697	677	1042	0.999866	0.272853	0.471095	0.720698	1.20819	5.80308e-05
BSGatlas-gene-1883	BSU_15960	sivC	1671166	1671651	-	408	1638	1408	2559	0.999866	0.539094	0.251591	1.14649	1.45306	5.80308e-05
BSGatlas-gene-1884	BSU_15970	ylxM	1671828	1672160	+	52	246	163	195	0.999866	-0.0708502	0.89747	-0.128858	0.952077	5.80308e-05
BSGatlas-gene-1885	BSU_15980	ffh	1672174	1673514	+	5392	9517	11018	12354	0.999866	0.13993	0.712306	0.36876	1.10185	5.80308e-05
BSGatlas-gene-1886	BSU_15990	rpsP	1673620	1673892	+	1625	3869	3633	5594	0.999866	0.256149	0.487078	0.694963	1.19429	5.80308e-05
BSGatlas-gene-1887	BSU_16000	ylqC	1673892	1674137	+	175	244	319	256	0.999866	-0.0550843	0.910085	-0.112931	0.962538	5.80308e-05
BSGatlas-gene-1888	BSU_16010	ylqD	1674259	1674645	+	8	9	9	23	0.999866	0.220746	0.819137	0.228655	1.16534	5.80308e-05
BSGatlas-gene-1889	BSU_16020	rimM	1674650	1675174	+	54	95	129	160	0.999866	0.43084	0.3562	0.92263	1.34802	5.80308e-05
BSGatlas-gene-1890	BSU_16030	trmD	1675171	1675902	+	166	397	287	548	0.999866	0.0442925	0.914131	0.107829	1.03118	5.80308e-05
BSGatlas-gene-1892	BSU_16040	rplS	1676042	1676389	+	6640	12826	12193	16857	0.999866	0.0568944	0.872639	0.160307	1.04022	5.80308e-05
BSGatlas-gene-1893	BSU_16050	rbgA	1676532	1677380	+	271	277	290	519	0.999866	-0.136937	0.767136	-0.296123	0.909448	5.80308e-05
BSGatlas-gene-1894	BSU_16060	rnhB	1677451	1678218	+	206	161	440	179	0.999866	0.205252	0.759411	0.306255	1.15289	5.80308e-05
BSGatlas-gene-1895	BSU_16070	ylqG	1678250	1679980	+	471	428	601	637	0.999866	-0.18654	0.70411	-0.379778	0.87871	5.80308e-05
BSGatlas-gene-1896	BSU_16080	ylqH	1679977	1680258	+	52	103	151	84	0.999866	0.211681	0.722141	0.355599	1.15804	5.80308e-05
BSGatlas-gene-1897	BSU_16090	sucC	1680431	1681588	+	4070	7990	8185	9742	0.999866	0.0778015	0.833663	0.210006	1.05541	5.80308e-05
BSGatlas-gene-1898	BSU_16100	sucD	1681617	1682519	+	4220	7290	7478	10625	0.999866	0.103463	0.771686	0.29017	1.07435	5.80308e-05
BSGatlas-gene-1899	BSU_16110	dprA	1682580	1683473	+	30	85	58	84	0.999866	-0.155227	0.77353	-0.28776	0.897991	5.80308e-05
BSGatlas-gene-1900	BSU_16120	topA	1683661	1685736	+	872	954	1197	1206	0.999866	-0.204267	0.654811	-0.447089	0.86798	5.80308e-05
BSGatlas-gene-1901	BSU_16130	trmFO	1685812	1687119	+	221	301	373	381	0.999866	-0.0215224	0.961326	-0.04849	0.985193	5.80308e-05
BSGatlas-gene-1902	BSU_16140	codV	1687187	1688101	+	114	286	145	385	0.999866	-0.153342	0.746386	-0.323409	0.899165	5.80308e-05
BSGatlas-gene-1903	BSU_16150	clpQ	1688114	1688659	+	187	283	217	330	0.999866	-0.368749	0.366876	-0.902341	0.774454	5.80308e-05
BSGatlas-gene-1904	BSU_16160	clpY	1688676	1690079	+	1209	1096	1283	1752	0.999866	-0.291733	0.531169	-0.626223	0.81692	5.80308e-05
BSGatlas-gene-1905	BSU_16170	codY	1690119	1690898	+	1025	979	1293	1457	0.999866	-0.191147	0.683006	-0.408365	0.875909	5.80308e-05
BSGatlas-gene-1906	BSU_16180	flgB	1691278	1691667	+	40	100	92	155	0.999866	0.316834	0.514549	0.651771	1.24559	5.80308e-05
BSGatlas-gene-1907	BSU_16190	flgC	1691667	1692119	+	404	655	782	1225	0.999866	0.344228	0.357926	0.919324	1.26947	5.80308e-05
BSGatlas-gene-1908	BSU_16200	fliE	1692130	1692450	+	116	216	296	427	0.999866	0.587424	0.143332	1.4635	1.50256	5.80308e-05
BSGatlas-gene-1909	BSU_16210	fliF	1692496	1694106	+	685	860	949	1278	0.999866	-0.0857111	0.83339	-0.210356	0.94232	5.80308e-05
BSGatlas-gene-1910	BSU_16220	fliG	1694119	1695135	+	476	766	707	1051	0.999866	-0.0708023	0.850185	-0.188883	0.952108	5.80308e-05
BSGatlas-gene-1911	BSU_16230	fliH	1695254	1695880	+	154	197	215	330	0.999866	0.0101523	0.981382	0.0233362	1.00706	5.80308e-05
BSGatlas-gene-1912	BSU_16240	fliI	1695877	1697193	+	571	736	889	1099	0.999866	0.0109995	0.978643	0.0267702	1.00765	5.80308e-05
BSGatlas-gene-1913	BSU_16250	fliJ	1697196	1697639	+	7	35	21	57	0.999866	0.429198	0.582114	0.550299	1.34648	5.80308e-05
BSGatlas-gene-1914	BSU_16260	ylxF	1697651	1698265	+	111	131	235	173	0.999866	0.218817	0.683226	0.408065	1.16378	5.80308e-05
BSGatlas-gene-1915	BSU_16270	fliK	1698278	1699741	+	665	950	759	1592	0.999866	-0.108078	0.789886	-0.266458	0.927823	5.80308e-05
BSGatlas-gene-1916	BSU_16280	flgD	1699738	1700160	+	257	92	183	194	0.999866	-0.709474	0.30573	-1.02422	0.611543	5.80308e-05
BSGatlas-gene-1917	BSU_16290	flgE	1700182	1700976	+	820	1334	1570	1849	0.999866	0.132041	0.730989	0.343811	1.09584	5.80308e-05
BSGatlas-gene-1918	BSU_16299	swrD	1701016	1701231	+	20	63	29	64	0.999866	-0.333078	0.593776	-0.533372	0.793841	5.80308e-05
BSGatlas-gene-1919	BSU_16300	fliL	1701228	1701650	+	204	255	337	353	0.999866	0.0136897	0.975952	0.0301438	1.00953	5.80308e-05
BSGatlas-gene-1920	BSU_16310	fliM	1701684	1702682	+	560	818	844	1584	0.999866	0.188666	0.629812	0.481992	1.13971	5.80308e-05
BSGatlas-gene-1921	BSU_16320	fliY	1702672	1703808	+	394	666	699	907	0.999866	0.0587956	0.877184	0.154539	1.0416	5.80308e-05
BSGatlas-gene-1922	BSU_16330	cheY	1703834	1704196	+	284	545	609	693	0.999866	0.158093	0.690137	0.39867	1.11581	5.80308e-05
BSGatlas-gene-1923	BSU_16340	fliZ	1704211	1704870	+	282	605	428	788	0.999866	-0.0860323	0.824284	-0.222038	0.94211	5.80308e-05
BSGatlas-gene-1924	BSU_16350	fliP	1704863	1705528	+	225	167	267	270	0.999866	-0.227548	0.679467	-0.413191	0.854085	5.80308e-05
BSGatlas-gene-1925	BSU_16360	fliQ	1705543	1705812	+	3062	2161	4187	2959	0.999866	-0.191353	0.738857	-0.333367	0.875784	5.80308e-05
BSGatlas-gene-1926	BSU_16370	fliR	1705820	1706599	+	106	244	187	243	0.999866	-0.180348	0.672019	-0.423379	0.88249	5.80308e-05
BSGatlas-gene-1927	BSU_16380	flhB	1706599	1707681	+	335	345	434	552	0.999866	-0.111266	0.807967	-0.243049	0.925775	5.80308e-05
BSGatlas-gene-1928	BSU_16390	flhA	1707714	1709747	+	770	1417	1227	2370	0.999866	0.136329	0.715733	0.364167	1.09911	5.80308e-05
BSGatlas-gene-1929	BSU_16400	flhF	1709747	1710847	+	163	256	312	302	0.999866	0.0384989	0.931308	0.0861989	1.02704	5.80308e-05
BSGatlas-gene-1930	BSU_16410	flhG	1710838	1711734	+	448	229	571	305	0.999866	-0.294804	0.663824	-0.434639	0.815183	5.80308e-05
BSGatlas-gene-1931	BSU_16420	cheB	1711736	1712809	+	512	730	836	1091	0.999866	0.0542125	0.890292	0.137934	1.03829	5.80308e-05
BSGatlas-gene-1932	BSU_16430	cheA	1712815	1714833	+	508	923	919	1261	0.999866	0.0740846	0.840827	0.200836	1.05269	5.80308e-05
BSGatlas-gene-1933	BSU_16440	cheW	1714855	1715325	+	284	565	514	851	0.999866	0.143327	0.703396	0.38074	1.10445	5.80308e-05
BSGatlas-gene-1934	BSU_16450	cheC	1715344	1715973	+	79	244	136	320	0.999866	-0.00698713	0.98858	-0.0143133	0.995169	5.80308e-05
BSGatlas-gene-1935	BSU_16460	cheD	1715970	1716470	+	451	831	531	1099	0.999866	-0.244255	0.531978	-0.62499	0.844252	5.80308e-05
BSGatlas-gene-1936	BSU_16470	sigD	1716493	1717257	+	190	373	246	533	0.999866	-0.114253	0.783338	-0.274972	0.923861	5.80308e-05
BSGatlas-gene-1937	BSU_16480	swrB	1717286	1717789	+	219	315	418	426	0.999866	0.120857	0.782031	0.276674	1.08738	5.80308e-05
BSGatlas-gene-1939	BSU_16490	rpsB	1717933	1718673	+	4074	8215	11191	11607	0.999866	0.424483	0.27864	1.08338	1.34209	5.80308e-05
BSGatlas-gene-1940	BSU_16500	tsf	1718775	1719656	+	3995	5061	6179	6401	0.999866	-0.0978024	0.817538	-0.230712	0.934455	5.80308e-05
BSGatlas-gene-1941	BSU_16510	pyrH	1719802	1720524	+	471	488	829	757	0.999866	0.128795	0.790183	0.266072	1.09338	5.80308e-05
BSGatlas-gene-1942	BSU_16520	frr	1720526	1721083	+	619	952	1143	1216	0.999866	0.054856	0.892434	0.135225	1.03876	5.80308e-05
BSGatlas-gene-1943	BSU_16530	uppS	1721214	1721996	+	152	248	222	373	0.999866	-0.0126045	0.975289	-0.0309755	0.991301	5.80308e-05
BSGatlas-gene-1944	BSU_16540	cdsA	1722000	1722809	+	240	325	416	477	0.999866	0.0899562	0.833014	0.210837	1.06434	5.80308e-05
BSGatlas-gene-1945	BSU_16550	ispC	1722871	1724022	+	198	331	395	569	0.999866	0.307577	0.430162	0.788914	1.23763	5.80308e-05
BSGatlas-gene-1946	BSU_16560	rasP	1724029	1725297	+	895	1288	1503	1659	0.999866	-0.0177943	0.964881	-0.0440295	0.987742	5.80308e-05
BSGatlas-gene-1947	BSU_16570	proS	1725330	1727024	+	908	1565	1727	2139	0.999866	0.11528	0.757715	0.308483	1.08319	5.80308e-05
BSGatlas-gene-1948	BSU_16580	polC	1727133	1731446	+	524	815	736	1294	0.999866	-0.00442101	0.990739	-0.0116075	0.99694	5.80308e-05
BSGatlas-gene-1951	BSU_16590	ylxS	1731776	1732246	+	334	920	647	1017	0.999866	-0.0580658	0.885074	-0.14454	0.960551	5.80308e-05
BSGatlas-gene-1952	BSU_16600	nusA	1732281	1733396	+	1613	3128	2420	4518	0.999866	-0.0157743	0.96562	-0.043102	0.989126	5.80308e-05
BSGatlas-gene-1953	BSU_16610	ylxR	1733410	1733685	+	81	202	107	262	0.999866	-0.167291	0.726385	-0.349939	0.890514	5.80308e-05
BSGatlas-gene-1954	BSU_16620	rplGA	1733687	1733989	+	399	647	483	820	0.999866	-0.272988	0.473481	-0.716827	0.827604	5.80308e-05
BSGatlas-gene-1955	BSU_16630	infB	1734009	1736159	+	2437	4275	3833	7027	0.999866	0.109391	0.76389	0.300377	1.07877	5.80308e-05
BSGatlas-gene-1956	BSU_16640	ylxP	1736156	1736434	+	1567	2446	2207	3505	0.999866	-0.0802232	0.826818	-0.218785	0.945911	5.80308e-05
BSGatlas-gene-1957	BSU_16650	rbfA	1736451	1736804	+	609	2328	1196	3650	0.999866	0.226753	0.660494	0.439231	1.1702	5.80308e-05
BSGatlas-gene-1958	BSU_16660	truB	1736886	1737815	+	73	145	181	190	0.999866	0.290814	0.526845	0.63283	1.22333	5.80308e-05
BSGatlas-gene-1959	BSU_16670	ribC	1737834	1738784	+	121	294	266	439	0.999866	0.263511	0.522016	0.640242	1.2004	5.80308e-05
BSGatlas-gene-1960	BSU_16680	rpsO	1738941	1739210	+	2246	5767	5143	6645	0.999866	0.107833	0.779284	0.280252	1.07761	5.80308e-05
BSGatlas-gene-1962	BSU_16690	pnpA	1739383	1741500	+	2140	6923	4369	8911	0.999866	0.0798011	0.853529	0.184618	1.05687	5.80308e-05
BSGatlas-gene-1963	BSU_16700	swsB	1741618	1742577	+	31	31	30	65	0.999866	-0.0933194	0.885299	-0.144256	0.937364	5.80308e-05
BSGatlas-gene-1964	BSU_16710	mlpA	1742617	1743846	+	125	244	202	390	0.999866	0.114355	0.783046	0.275352	1.08249	5.80308e-05
BSGatlas-gene-1965	BSU_16720	ymxH	1743924	1744181	+	7	17	27	19	0.999866	0.541243	0.527973	0.631103	1.45523	5.80308e-05
BSGatlas-gene-1966	BSU_16730	spoVFA	1744367	1745260	+	6	24	30	30	0.999866	0.630509	0.429633	0.789821	1.54811	5.80308e-05
BSGatlas-gene-1967	BSU_16740	spoVFB	1745263	1745865	+	15	18	19	30	0.999866	-0.0558218	0.941297	-0.0736392	0.962046	5.80308e-05
BSGatlas-gene-1968	BSU_16750	asd	1745991	1747031	+	1302	3357	2473	4592	0.999866	0.0974229	0.801993	0.250769	1.06986	5.80308e-05
BSGatlas-gene-1969	BSU_16760	dapG	1747123	1748337	+	1341	3640	1965	4610	0.999866	-0.125576	0.767168	-0.296081	0.916638	5.80308e-05
BSGatlas-gene-1970	BSU_16770	dapA	1748368	1749240	+	2162	5124	2850	7860	0.999866	-0.0205076	0.962581	-0.0469153	0.985886	5.80308e-05
BSGatlas-gene-1972	BSU_16780	rnjB	1749418	1751085	+	894	1473	1921	2407	0.999866	0.329535	0.379421	0.878963	1.25661	5.80308e-05
BSGatlas-gene-1973	BSU_16790	tepA	1751201	1751938	+	4	17	13	18	0.999866	0.154504	0.871786	0.161391	1.11304	5.80308e-05
BSGatlas-gene-1974	BSU_16799	ylzJ	1751935	1752147	+	1	0	2	0	0.999866	0.41245	0.906803	0.117072	1.33094	5.80308e-05
BSGatlas-gene-1975	BSU_16800	spoIIIE	1752278	1754641	+	207	505	283	597	0.999866	-0.228223	0.586325	-0.54417	0.853686	5.80308e-05
BSGatlas-gene-1976	BSU_16810	ymfC	1754785	1755510	+	49	115	103	139	0.999866	0.0793896	0.867047	0.167411	1.05657	5.80308e-05
BSGatlas-gene-1977	BSU_16825	ymfD	1755649	1756857	+	12	41	30	55	0.999866	0.214689	0.749055	0.319885	1.16045	5.80308e-05
BSGatlas-gene-1978	BSU_16845	ymfF	1757037	1758317	+	146	311	207	501	0.999866	0.0507876	0.908189	0.115323	1.03583	5.80308e-05
BSGatlas-gene-1979	BSU_16860	ymfH	1758314	1759600	+	231	487	295	650	0.999866	-0.173835	0.674368	-0.420161	0.886483	5.80308e-05
BSGatlas-gene-1980	BSU_16870	ymfI	1759655	1760383	+	37	48	62	69	0.999866	0.0544075	0.923537	0.0959797	1.03843	5.80308e-05
BSGatlas-gene-1981	BSU_16880	ymfJ	1760464	1760721	+	11	44	60	52	0.999866	0.687411	0.313543	1.00781	1.61039	5.80308e-05
BSGatlas-gene-1982	BSU_16890	ymfK/1	1760851	1761303	+	141	287	261	407	0.999866	0.113804	0.774929	0.285934	1.08208	5.80308e-05
BSGatlas-gene-1983	BSU_16900	ymfK/2	1761302	1761640	+	19	81	31	87	0.999866	-0.238051	0.717394	-0.361944	0.84789	5.80308e-05
BSGatlas-gene-1984	BSU_16910	rodZ	1761707	1762573	+	206	326	346	624	0.999866	0.263463	0.509044	0.660327	1.20036	5.80308e-05
BSGatlas-gene-1985	BSU_16920	pgsA	1762623	1763204	+	376	544	631	872	0.999866	0.123678	0.752458	0.3154	1.08951	5.80308e-05
BSGatlas-gene-1986	BSU_16930	cinA	1763222	1764472	+	639	1104	1098	1583	0.999866	0.0693577	0.849616	0.189609	1.04925	5.80308e-05
BSGatlas-gene-1987	BSU_16940	recA	1764645	1765691	+	838	2162	1974	2823	0.999866	0.213021	0.578368	0.55577	1.15911	5.80308e-05
BSGatlas-gene-1988	BSU_16950	pbpX	1765859	1767034	+	27	79	70	113	0.999866	0.317611	0.551155	0.59603	1.24627	5.80308e-05
BSGatlas-gene-1989	BSU_16960	rny	1767310	1768872	+	6598	8330	10505	13983	0.999866	0.102762	0.79608	0.258423	1.07383	5.80308e-05
BSGatlas-gene-1990	BSU_16970	ymdB	1768941	1769735	+	580	442	721	821	0.999866	-0.103483	0.841367	-0.200146	0.930783	5.80308e-05
BSGatlas-gene-1991	BSU_16980	spoVS	1769935	1770195	+	76	429	218	411	0.999866	-0.0549906	0.9223	-0.097537	0.962601	5.80308e-05
BSGatlas-gene-1992	BSU_16990	tdh	1770461	1771504	+	86	375	163	480	0.999866	0.00837687	0.988022	0.0150128	1.00582	5.80308e-05
BSGatlas-gene-1993	BSU_17000	kbl	1771517	1772695	+	84	730	168	756	0.999866	-0.241188	0.73613	-0.336982	0.846048	5.80308e-05
BSGatlas-gene-1994	BSU_17010	ymcB	1772843	1774372	+	299	651	666	987	0.999866	0.29297	0.436354	0.778365	1.22516	5.80308e-05
BSGatlas-gene-1995	BSU_17020	ymcA	1774374	1774805	+	84	164	169	224	0.999866	0.150398	0.726686	0.349538	1.10988	5.80308e-05
BSGatlas-gene-1996	BSU_17030	cotE	1775067	1775612	+	19	74	80	98	0.999866	0.551143	0.345013	0.944307	1.46525	5.80308e-05
BSGatlas-gene-1997	BSU_17040	mutS	1775745	1778321	+	146	313	273	461	0.999866	0.147984	0.710951	0.370579	1.10802	5.80308e-05
BSGatlas-gene-1998	BSU_17050	mutL	1778337	1780220	+	253	391	372	533	0.999866	-0.0839469	0.831131	-0.213252	0.943473	5.80308e-05
BSGatlas-gene-2001	BSU_17060	ymzD	1780618	1781073	-	16	39	49	59	0.999866	0.508617	0.406225	0.830555	1.42269	5.80308e-05
BSGatlas-gene-2002	BSU_17070	ymcC	1781228	1781785	-	5	15	16	20	0.999866	0.404046	0.65614	0.445248	1.32321	5.80308e-05
BSGatlas-gene-2003	BSU_17080	pksA	1781906	1782523	+	9	20	11	29	0.999866	-0.114617	0.891258	-0.136712	0.923627	5.80308e-05
BSGatlas-gene-2004	BSU_17090	pksB	1782713	1783390	+	18	34	33	61	0.999866	0.288339	0.643434	0.462904	1.22123	5.80308e-05
BSGatlas-gene-2005	BSU_17099		1783500	1783766	+	5	32	15	35	0.999866	0.0206501	0.980993	0.0238236	1.01442	5.80308e-05
BSGatlas-gene-2006	BSU_17100	pksC	1783763	1784629	+	27	77	45	73	0.999866	-0.291867	0.602326	-0.521059	0.816845	5.80308e-05
BSGatlas-gene-2007	BSU_17110	pksD	1785133	1786107	+	0	5	5	6	0.999866	0.886946	0.619768	0.496179	1.84926	5.80308e-05
BSGatlas-gene-2008	BSU_17120	pksE	1786104	1788407	+	13	40	26	36	0.999866	-0.218768	0.750408	-0.318101	0.859299	5.80308e-05
BSGatlas-gene-2009	BSU_17130	acpK	1788469	1788717	+	4	17	9	14	0.999866	-0.287681	0.776866	-0.283406	0.819218	5.80308e-05
BSGatlas-gene-2010	BSU_17140	pksF	1788695	1789942	+	8	17	14	23	0.999866	0.0351736	0.966774	0.0416552	1.02468	5.80308e-05
BSGatlas-gene-2011	BSU_17150	pksG	1789943	1791205	+	5	21	13	15	0.999866	-0.273802	0.770114	-0.292226	0.827137	5.80308e-05
BSGatlas-gene-2012	BSU_17160	pksH	1791193	1791972	+	3	10	3	7	0.999866	-0.874216	0.505564	-0.665761	0.54555	5.80308e-05
BSGatlas-gene-2013	BSU_17170	pksI	1792012	1792761	+	5	9	4	6	0.999866	-1.03274	0.399914	-0.841775	0.488781	5.80308e-05
BSGatlas-gene-2014	BSU_17180	pksJ	1792806	1807937	+	93	263	167	240	0.999866	-0.258633	0.561894	-0.580031	0.835879	5.80308e-05
BSGatlas-gene-2015	BSU_17190	pksL	1807921	1821537	+	159	457	260	401	0.999866	-0.35499	0.405251	-0.832279	0.781875	5.80308e-05
BSGatlas-gene-2016	BSU_17200	pksM	1821553	1834341	+	97	254	174	308	0.999866	-0.0390478	0.928566	-0.0896498	0.973297	5.80308e-05
BSGatlas-gene-2017	BSU_17210	pksN	1834409	1850875	+	178	370	294	438	0.999866	-0.0995205	0.799584	-0.253886	0.933343	5.80308e-05
BSGatlas-gene-2018	BSU_17220	pksR	1850890	1858521	+	119	254	171	245	0.999866	-0.349246	0.400251	-0.841173	0.784994	5.80308e-05
BSGatlas-gene-2019	BSU_17230	pksS	1858566	1859783	-	68	167	142	219	0.999866	0.12842	0.772756	0.288771	1.0931	5.80308e-05
BSGatlas-gene-2020	BSU_17240	ymzB	1860014	1860370	-	0	7	4	5	0.999866	0.135858	0.939739	0.0755983	1.09875	5.80308e-05
BSGatlas-gene-2021	BSU_17250	ymaE	1860449	1861273	-	25	78	56	93	0.999866	0.0699778	0.899887	0.125804	1.0497	5.80308e-05
BSGatlas-gene-2022	BSU_17260	aprX	1861384	1862712	-	20	27	70	23	0.999866	0.576139	0.477252	0.710729	1.49085	5.80308e-05
BSGatlas-gene-2023	BSU_17266	ymzE/1	1862937	1862993	+	4	3	10	9	0.999866	0.826915	0.51414	0.652404	1.77389	5.80308e-05
BSGatlas-gene-2024	BSU_17267	ymzE/2	1862992	1863168	+	2	9	4	3	0.999866	-0.979619	0.506309	-0.664596	0.507114	5.80308e-05
BSGatlas-gene-2025	BSU_17270	pghC	1863448	1864155	+	3	4	3	11	0.999866	0.304963	0.828643	0.216442	1.23539	5.80308e-05
BSGatlas-gene-2026	BSU_17280	ymaD	1864225	1864677	+	43	67	46	98	0.999866	-0.233717	0.663034	-0.435728	0.850441	5.80308e-05
BSGatlas-gene-2027	BSU_17290	ebrB	1864691	1865044	-	21	38	45	89	0.999866	0.600547	0.302003	1.03215	1.51629	5.80308e-05
BSGatlas-gene-2028	BSU_17300	ebrA	1865058	1865375	-	8	14	16	36	0.999866	0.638831	0.437456	0.776496	1.55707	5.80308e-05
BSGatlas-gene-2029	BSU_17310	ymaG	1865512	1865787	-	6	20	10	4	0.999866	-1.18626	0.278048	-1.08472	0.439441	5.80308e-05
BSGatlas-gene-2030	BSU_17320	ymaF	1865876	1866289	+	2	0	2	2	0.999866	0.10526	0.965817	0.0428556	1.07569	5.80308e-05
BSGatlas-gene-2031	BSU_17330	miaA	1866389	1867333	+	47	96	80	181	0.999866	0.288648	0.559964	0.582895	1.2215	5.80308e-05
BSGatlas-gene-2032	BSU_17340	hfq	1867373	1867594	+	70	123	187	345	0.999866	0.880626	0.0419383	2.03413	1.84117	5.80308e-05
BSGatlas-gene-2033	BSU_17350	ymzC	1867790	1868062	+	5	25	14	29	0.999866	0.0865767	0.921284	0.0988163	1.06185	5.80308e-05
BSGatlas-gene-2034	BSU_17360	ymzA	1868144	1868374	+	16	25	19	33	0.999866	-0.248066	0.728164	-0.347568	0.842025	5.80308e-05
BSGatlas-gene-2036	BSU_17370	nrdI	1868617	1869009	+	13	38	22	54	0.999866	0.0493104	0.943306	0.0711147	1.03477	5.80308e-05
BSGatlas-gene-2037	BSU_17380	nrdE	1868969	1871071	+	733	1050	924	1701	0.999866	-0.0723874	0.852838	-0.185498	0.951063	5.80308e-05
BSGatlas-gene-2038	BSU_17390	nrdF	1871089	1872078	+	386	568	748	906	0.999866	0.233082	0.55922	0.584001	1.17534	5.80308e-05
BSGatlas-gene-2039	BSU_17400	ymaB	1872128	1872748	+	53	84	77	170	0.999866	0.224573	0.652355	0.450493	1.16843	5.80308e-05
BSGatlas-gene-2041	BSU_17410	cwlC	1872812	1873579	-	18	31	30	26	0.999866	-0.291432	0.678372	-0.414686	0.817091	5.80308e-05
BSGatlas-gene-2042	BSU_17420	spoVK	1874203	1875171	+	15	19	27	38	0.999866	0.335084	0.639003	0.469093	1.26145	5.80308e-05
BSGatlas-gene-2043	BSU_17430	ynbA	1875304	1876566	+	106	127	157	270	0.999866	0.220906	0.63328	0.477116	1.16547	5.80308e-05
BSGatlas-gene-2044	BSU_17440	ynbB	1876584	1877849	+	109	246	174	295	0.999866	-0.11789	0.778398	-0.281408	0.921535	5.80308e-05
BSGatlas-gene-2045	BSU_17450	glnR	1877959	1878366	+	246	1622	561	1310	0.999866	-0.373688	0.52627	-0.633711	0.771807	5.80308e-05
BSGatlas-gene-2046	BSU_17460	glnA	1878425	1879759	+	1127	5091	3505	3794	0.999866	-0.0848021	0.866156	-0.168543	0.942914	5.80308e-05
BSGatlas-gene-2047	BSU_17470	ynxB	1880087	1880377	+	4	7	6	6	0.999866	-0.377476	0.764105	-0.300094	0.769783	5.80308e-05
BSGatlas-gene-2048	BSU_17480	ynzF	1880623	1880967	+	6	7	3	10	0.999866	-0.709778	0.563011	-0.578375	0.611414	5.80308e-05
BSGatlas-gene-2049	BSU_17490	ynzG	1881098	1881349	+	0	6	0	2	0.999866	-1.98689	0.470707	-0.721329	0.252282	5.80308e-05
BSGatlas-gene-2050	BSU_17500	ynaB	1881536	1881970	+	16	47	61	41	0.999866	0.345815	0.611155	0.508426	1.27087	5.80308e-05
BSGatlas-gene-2051	BSU_17510	ynaC	1882040	1882831	+	10	19	26	30	0.999866	0.446574	0.554417	0.591154	1.3628	5.80308e-05
BSGatlas-gene-2052	BSU_17520	ynaD	1883166	1883678	+	2	2	4	10	0.999866	1.11603	0.471647	0.719802	2.1675	5.80308e-05
BSGatlas-gene-2053	BSU_17530	ynaE	1884238	1884879	+	3	10	9	20	0.999866	0.651737	0.539212	0.614005	1.57106	5.80308e-05
BSGatlas-gene-2054	BSU_17540	ynaF	1884968	1885321	+	1	2	1	2	0.999866	-0.560864	0.809197	-0.241462	0.677896	5.80308e-05
BSGatlas-gene-2055	BSU_17550	ynaG	1885365	1885640	+	18	32	53	31	0.999866	0.325798	0.648582	0.455733	1.25336	5.80308e-05
BSGatlas-gene-2056	BSU_17559	ynzI	1885753	1885917	+	2	0	0	3	0.999866	-0.625384	0.835441	-0.207728	0.648247	5.80308e-05
BSGatlas-gene-2057	BSU_17560	ynaI	1886057	1886527	+	2	8	3	10	0.999866	-0.137462	0.920346	-0.099998	0.909117	5.80308e-05
BSGatlas-gene-2058	BSU_17570	xynP	1887352	1888743	+	7	10	7	19	0.999866	-0.0433154	0.965619	-0.0431029	0.970422	5.80308e-05
BSGatlas-gene-2059	BSU_17580	xynB	1888774	1890375	+	10	34	16	39	0.999866	-0.178587	0.814188	-0.235026	0.883568	5.80308e-05
BSGatlas-gene-2061	BSU_17590	xylR	1890512	1891666	-	11	76	10	97	0.999866	-0.220151	0.808839	-0.241924	0.858476	5.80308e-05
BSGatlas-gene-2062	BSU_17600	xylA	1891908	1893245	+	16	31	17	52	0.999866	-0.0670446	0.925277	-0.0937889	0.954592	5.80308e-05
BSGatlas-gene-2063	BSU_17610	xylB	1893396	1894895	+	10	27	24	39	0.999866	0.277412	0.700225	0.385017	1.21202	5.80308e-05
BSGatlas-gene-2064	BSU_17620	yncB	1895378	1896013	-	18	27	41	67	0.999866	0.673314	0.277512	1.08592	1.59473	5.80308e-05
BSGatlas-gene-2065	BSU_17630	yncC	1896424	1897839	+	8	7	12	20	0.999866	0.412841	0.671848	0.423614	1.3313	5.80308e-05
BSGatlas-gene-2066	BSU_17640	yncD	1897941	1899125	-	3	6	5	4	0.999866	-0.455363	0.74639	-0.323403	0.729327	5.80308e-05
BSGatlas-gene-2067	BSU_17650	yncE	1899589	1900050	+	4	14	12	23	0.999866	0.481084	0.613803	0.504652	1.39579	5.80308e-05
BSGatlas-gene-2068	BSU_17660	yncF	1900080	1900514	+	28	52	62	79	0.999866	0.298565	0.583757	0.547905	1.22992	5.80308e-05
BSGatlas-gene-2071	BSU_17670	cotU	1901117	1901377	-	3	14	11	3	0.999866	-0.484481	0.702711	-0.381664	0.714754	5.80308e-05
BSGatlas-gene-2072	BSU_17678	ynzJ	1901612	1901737	+	0	0	4	6	0.999866	4.15437	0.101327	1.63845	17.8069	5.80308e-05
BSGatlas-gene-2073	BSU_17679		1901781	1901945	+	0	2	1	2	0.999866	0.271787	0.925303	0.0937555	1.2073	5.80308e-05
BSGatlas-gene-2075	BSU_17680	thyA	1902219	1903058	+	31	70	85	152	0.999866	0.700107	0.162538	1.39659	1.62463	5.80308e-05
BSGatlas-gene-2076	BSU_17689		1903181	1903468	-	6	7	15	19	0.999866	0.795001	0.414545	0.815921	1.73508	5.80308e-05
BSGatlas-gene-2078	BSU_17690	yncM	1903511	1904233	-	236	446	393	422	0.999866	-0.231253	0.57478	-0.561025	0.851894	5.80308e-05
BSGatlas-gene-2079	BSU_17699	ynzK	1904393	1904749	-	1	0	1	2	0.999866	0.719749	0.811766	0.238149	1.6469	5.80308e-05
BSGatlas-gene-2080	BSU_17700	cotC	1904995	1905195	-	16	166	58	65	0.999866	-0.79784	0.285468	-1.06812	0.57521	5.80308e-05
BSGatlas-gene-2081	BSU_17710	tatAC	1905370	1905558	-	84	77	102	152	0.999866	-0.0292779	0.956086	-0.0550655	0.979911	5.80308e-05
BSGatlas-gene-2082	BSU_17715		1905637	1905774	+	0	0	1	0	0.999866	1.0922	0.825853	0.220023	2.13199	5.80308e-05
BSGatlas-gene-2083	BSU_17720	yndA	1905809	1906207	+	1	3	4	10	0.999866	1.26416	0.426757	0.794754	2.40187	5.80308e-05
BSGatlas-gene-2084	BSU_17730	yndB	1906272	1906706	-	52	73	102	136	0.999866	0.349386	0.477275	0.710691	1.27402	5.80308e-05
BSGatlas-gene-2085	BSU_17740	ynzB	1907013	1907201	+	2	4	3	2	0.999866	-0.701742	0.687745	-0.401917	0.614829	5.80308e-05
BSGatlas-gene-2086	BSU_17750	yndD	1907494	1909056	+	3	4	5	4	0.999866	-0.158308	0.914726	-0.10708	0.896076	5.80308e-05
BSGatlas-gene-2087	BSU_17760	yndE	1909086	1910177	+	2	5	3	6	0.999866	-0.165902	0.913351	-0.108812	0.891371	5.80308e-05
BSGatlas-gene-2088	BSU_17770	yndF	1910167	1911381	+	13	11	10	19	0.999866	-0.440236	0.62935	-0.482642	0.737014	5.80308e-05
BSGatlas-gene-2089	BSU_17780	yndG	1911528	1912334	+	12	69	58	90	0.999866	0.504801	0.444043	0.765384	1.41893	5.80308e-05
BSGatlas-gene-2091	BSU_17790	yndH	1912339	1912956	+	13	25	30	27	0.999866	0.11701	0.872996	0.159854	1.08448	5.80308e-05
BSGatlas-gene-2092	BSU_17800	yndJ	1912953	1914593	+	45	66	65	126	0.999866	0.160672	0.754847	0.312255	1.11781	5.80308e-05
BSGatlas-gene-2093	BSU_17810	yndK	1914630	1914995	+	9	40	17	43	0.999866	-0.172584	0.823012	-0.223673	0.887252	5.80308e-05
BSGatlas-gene-2095	BSU_17820	pghL	1915221	1915979	+	2	15	6	12	0.999866	-0.302408	0.798345	-0.255489	0.810898	5.80308e-05
BSGatlas-gene-2096	BSU_17830	yndM	1916006	1916545	-	1	3	3	3	0.999866	0.162281	0.931408	0.0860737	1.11906	5.80308e-05
BSGatlas-gene-2097	BSU_17840	fosB	1916663	1917097	+	4	17	9	8	0.999866	-0.652399	0.544985	-0.605292	0.636222	5.80308e-05
BSGatlas-gene-2098	BSU_17845	yzzP	1916955	1917302	+	4	12	7	32	0.999866	0.690591	0.502204	0.671026	1.61394	5.80308e-05
BSGatlas-gene-2100	BSU_17850	lexA	1917639	1918256	-	184	363	323	508	0.999866	0.0672725	0.862402	0.173318	1.04773	5.80308e-05
BSGatlas-gene-2101	BSU_17860	yneA	1918406	1918723	+	2	7	5	8	0.999866	0.0746131	0.955839	0.0553763	1.05308	5.80308e-05
BSGatlas-gene-2102	BSU_17870	yneB	1918742	1919395	+	30	59	44	98	0.999866	0.0909715	0.869931	0.163746	1.06509	5.80308e-05
BSGatlas-gene-2103	BSU_17880	ynzC	1919459	1919692	+	3	7	8	14	0.999866	0.610963	0.595689	0.53061	1.52728	5.80308e-05
BSGatlas-gene-2104	BSU_17890	tkt	1919861	1921864	+	1989	3113	3047	4824	0.999866	0.0369375	0.919422	0.101162	1.02593	5.80308e-05
BSGatlas-gene-2106	BSU_17900	sirA	1922017	1922463	+	3	3	4	7	0.999866	0.215352	0.883858	0.14608	1.16099	5.80308e-05
BSGatlas-gene-2107	BSU_17910	yneF	1922549	1922767	+	734	847	1534	1600	0.999866	0.393831	0.374415	0.888234	1.31388	5.80308e-05
BSGatlas-gene-2108	BSU_17920	ynzD	1922841	1923014	-	7	8	4	15	0.999866	-0.387376	0.730463	-0.344509	0.764519	5.80308e-05
BSGatlas-gene-2109	BSU_17930	ccdA	1923234	1923941	+	19	31	31	42	0.999866	-0.0054037	0.993335	-0.00835289	0.996261	5.80308e-05
BSGatlas-gene-2110	BSU_17940	yneI	1924030	1924392	+	410	229	496	470	0.999866	-0.133897	0.822901	-0.223816	0.911366	5.80308e-05
BSGatlas-gene-2111	BSU_17950	yneJ	1924471	1924962	+	153	495	495	624	0.999866	0.384571	0.387547	0.864075	1.30547	5.80308e-05
BSGatlas-gene-2112	BSU_17960	yneK	1924993	1925421	-	16	26	21	59	0.999866	0.285381	0.684146	0.406812	1.21873	5.80308e-05
BSGatlas-gene-2114	BSU_17970	cotM	1925655	1926047	-	2	7	5	0	0.999866	-1.00407	0.58942	-0.539677	0.498593	5.80308e-05
BSGatlas-gene-2116	BSU_17990	sspO	1926306	1926452	-	1	5	4	3	0.999866	-0.0978495	0.954354	-0.0572404	0.934425	5.80308e-05
BSGatlas-gene-2117	BSU_18000	citB	1926680	1929409	+	4359	10307	12292	15355	0.999866	0.453576	0.228134	1.20518	1.36943	5.80308e-05
BSGatlas-gene-2118	BSU_18010	yneN	1929481	1929993	+	36	106	58	119	0.999866	-0.180087	0.734947	-0.338553	0.88265	5.80308e-05
BSGatlas-gene-2119	BSU_18019	ynzL	1930074	1930199	+	2	2	3	4	0.999866	0.182915	0.91771	0.103319	1.13518	5.80308e-05
BSGatlas-gene-2120	BSU_18020	sspN	1930264	1930410	+	1	2	2	12	0.999866	1.54298	0.37916	0.879446	2.91396	5.80308e-05
BSGatlas-gene-2121	BSU_18030	tlp	1930447	1930698	+	8	23	8	15	0.999866	-0.923523	0.30513	-1.02549	0.52722	5.80308e-05
BSGatlas-gene-2122	BSU_18040	yneP	1930834	1931199	+	16	29	40	37	0.999866	0.294295	0.662969	0.435817	1.22629	5.80308e-05
BSGatlas-gene-2123	BSU_18050	yneQ	1931215	1931514	+	11	14	19	46	0.999866	0.712359	0.361356	0.912784	1.63848	5.80308e-05
BSGatlas-gene-2124	BSU_18060	yneR	1931545	1931832	-	239	707	498	905	0.999866	0.0945371	0.823019	0.223663	1.06772	5.80308e-05
BSGatlas-gene-2125	BSU_18070	plsY	1931920	1932501	-	96	188	139	270	0.999866	-0.0411684	0.924195	-0.0951505	0.971868	5.80308e-05
BSGatlas-gene-2126	BSU_18080	yneT	1932671	1933078	+	41	110	115	164	0.999866	0.420014	0.38364	0.871208	1.33794	5.80308e-05
BSGatlas-gene-2128	BSU_18090	parE	1933477	1935444	+	270	453	300	547	0.999866	-0.3639	0.354406	-0.926077	0.777061	5.80308e-05
BSGatlas-gene-2129	BSU_18100	parC	1935448	1937868	+	451	700	552	1049	0.999866	-0.140274	0.719419	-0.359236	0.907347	5.80308e-05
BSGatlas-gene-2130	BSU_18109	ynfCc	1937915	1938091	-	36	102	47	106	0.999866	-0.36735	0.500731	-0.673339	0.775205	5.80308e-05
BSGatlas-gene-2131	BSU_18110	ynfC	1938066	1938476	-	15	82	50	70	0.999866	-0.0452153	0.945215	-0.0687162	0.969145	5.80308e-05
BSGatlas-gene-2132	BSU_18120	alsT	1938925	1940322	+	209	781	698	774	0.999866	0.216501	0.648849	0.455362	1.16191	5.80308e-05
BSGatlas-gene-2134	BSU_18130	bglC	1940625	1942124	+	21	34	24	36	0.999866	-0.441325	0.500371	-0.673907	0.736458	5.80308e-05
BSGatlas-gene-2136	BSU_18150	xynC	1942714	1943982	-	40	82	64	84	0.999866	-0.225965	0.658357	-0.442182	0.855023	5.80308e-05
BSGatlas-gene-2137	BSU_18160	xynD	1944113	1945654	-	43	78	55	86	0.999866	-0.33109	0.51605	-0.649446	0.794936	5.80308e-05
BSGatlas-gene-2138	BSU_18170	yngA	1946249	1946695	+	11	2	3	5	0.999866	-1.6204	0.250666	-1.14873	0.325246	5.80308e-05
BSGatlas-gene-2139	BSU_18180	yngB	1946702	1947595	+	52	42	30	68	0.999866	-0.704563	0.273357	-1.09536	0.613628	5.80308e-05
BSGatlas-gene-2140	BSU_18190	yngC	1947668	1948264	+	254	260	430	447	0.999866	0.153315	0.749599	0.319169	1.11212	5.80308e-05
BSGatlas-gene-2141	BSU_18200	nrnB	1948313	1949512	-	5	3	8	18	0.999866	0.935442	0.429171	0.790611	1.91248	5.80308e-05
BSGatlas-gene-2142	BSU_18210	yngE	1949682	1951217	-	4	10	6	20	0.999866	0.305729	0.778375	0.281438	1.23604	5.80308e-05
BSGatlas-gene-2143	BSU_18220	yngF	1951228	1952010	-	4	0	6	7	0.999866	0.786112	0.649028	0.455112	1.72442	5.80308e-05
BSGatlas-gene-2144	BSU_18230	yngG	1952031	1952930	-	3	0	6	2	0.999866	0.646742	0.74838	0.320776	1.56563	5.80308e-05
BSGatlas-gene-2145	BSU_18239	yngHB	1952945	1953166	-	0	0	6	4	0.999866	4.26542	0.087172	1.71051	19.2317	5.80308e-05
BSGatlas-gene-2146	BSU_18240	yngH	1953181	1954515	-	5	3	12	8	0.999866	0.706796	0.570516	0.567292	1.63218	5.80308e-05
BSGatlas-gene-2147	BSU_18250	yngI	1954525	1956174	-	6	10	24	7	0.999866	0.591187	0.58392	0.547669	1.50649	5.80308e-05
BSGatlas-gene-2148	BSU_18260	yngJ	1956218	1957360	-	2	11	12	17	0.999866	0.766185	0.479713	0.706765	1.70077	5.80308e-05
BSGatlas-gene-2149	BSU_18270	ynzE	1957451	1957756	-	0	2	2	0	0.999866	0.0407435	0.990449	0.0119712	1.02864	5.80308e-05
BSGatlas-gene-2150	BSU_18275		1957746	1957919	-	0	0	1	0	0.999866	1.0922	0.825853	0.220023	2.13199	5.80308e-05
BSGatlas-gene-2151	BSU_18280	yngK	1958027	1959559	-	2	0	5	17	0.999866	2.52152	0.14251	1.46651	5.74187	5.80308e-05
BSGatlas-gene-2152	BSU_18290	yngL	1959695	1960087	-	0	0	2	4	0.999866	3.37857	0.270102	1.10283	10.4004	5.80308e-05
BSGatlas-gene-2153	BSU_18300	ppsE	1960198	1964037	-	23	84	111	90	0.999866	0.57778	0.335841	0.962415	1.49255	5.80308e-05
BSGatlas-gene-2154	BSU_18310	ppsD	1964045	1974856	-	186	422	305	475	0.999866	-0.146091	0.711268	-0.370154	0.903696	5.80308e-05
BSGatlas-gene-2155	BSU_18320	ppsC	1974881	1982548	-	92	206	201	241	0.999866	0.097436	0.822546	0.224271	1.06987	5.80308e-05
BSGatlas-gene-2156	BSU_18330	ppsB	1982565	1990247	-	134	265	234	294	0.999866	-0.0986659	0.810866	-0.239309	0.933896	5.80308e-05
BSGatlas-gene-2157	BSU_18340	ppsA	1990272	1997957	-	55	164	124	192	0.999866	0.0734537	0.877177	0.154548	1.05223	5.80308e-05
BSGatlas-gene-2158	BSU_18350	dacC	1998340	1999815	-	77	140	89	214	0.999866	-0.128954	0.787102	-0.270076	0.914494	5.80308e-05
BSGatlas-gene-2159	BSU_18360	galM	1999849	2000826	-	59	90	110	129	0.999866	0.135888	0.779401	0.2801	1.09877	5.80308e-05
BSGatlas-gene-2160	BSU_18370	yoeA	2000960	2002351	-	152	207	211	315	0.999866	-0.0559629	0.895779	-0.130995	0.961952	5.80308e-05
BSGatlas-gene-2161	BSU_18380	iseA	2002637	2003182	+	59	71	142	155	0.999866	0.609587	0.230835	1.19821	1.52582	5.80308e-05
BSGatlas-gene-2163	BSU_18390	yoeC	2003401	2003946	-	2	4	9	13	0.999866	1.34864	0.287175	1.06434	2.54673	5.80308e-05
BSGatlas-gene-2164	BSU_18400	yoeD	2004262	2004492	-	3	19	7	12	0.999866	-0.59003	0.588139	-0.541535	0.664329	5.80308e-05
BSGatlas-gene-2165	BSU_18410	ggt	2004677	2006440	+	12	11	4	26	0.999866	-0.44384	0.66668	-0.430709	0.735175	5.80308e-05
BSGatlas-gene-2166	BSU_18420	yofA	2006541	2007398	-	21	46	26	59	0.999866	-0.220813	0.724089	-0.352999	0.858082	5.80308e-05
BSGatlas-gene-2167	BSU_18430	yogA	2007526	2008515	+	16	22	9	23	0.999866	-0.906852	0.262663	-1.12012	0.533348	5.80308e-05
BSGatlas-gene-2168	BSU_18440	gltB	2008572	2010053	-	13	36	31	49	0.999866	0.226003	0.732074	0.342368	1.16959	5.80308e-05
BSGatlas-gene-2169	BSU_18450	gltA	2010070	2014632	-	46	109	93	120	0.999866	-0.0154343	0.974657	-0.0317678	0.989359	5.80308e-05
BSGatlas-gene-2170	BSU_18460	gltC	2014779	2015681	+	10	49	27	54	0.999866	0.0343854	0.961767	0.047936	1.02412	5.80308e-05
BSGatlas-gene-2171	BSU_18470	proJ	2015733	2016848	-	11	26	13	21	0.999866	-0.630684	0.426046	-0.795976	0.64587	5.80308e-05
BSGatlas-gene-2172	BSU_18480	proH	2016845	2017738	-	15	19	12	17	0.999866	-0.835024	0.30757	-1.02033	0.560574	5.80308e-05
BSGatlas-gene-2173	BSU_18490	rtp	2017886	2018254	-	9	23	10	24	0.999866	-0.455153	0.589621	-0.539386	0.729433	5.80308e-05
BSGatlas-gene-2174	BSU_18500	yoxD	2018554	2019270	-	381	382	467	476	0.999866	-0.314948	0.512847	-0.654411	0.80388	5.80308e-05
BSGatlas-gene-2175	BSU_18510	yoxC	2019421	2019726	+	14	27	26	20	0.999866	-0.282737	0.710113	-0.371704	0.82203	5.80308e-05
BSGatlas-gene-2176	BSU_18520	yoxB	2019797	2020567	+	13	15	12	9	0.999866	-0.963506	0.29855	-1.03955	0.512809	5.80308e-05
BSGatlas-gene-2177	BSU_18530	yoaA	2020611	2021144	+	5	14	10	16	0.999866	-0.031565	0.974192	-0.0323509	0.978358	5.80308e-05
BSGatlas-gene-2178	BSU_18540	yoaB	2021223	2022467	-	9	55	15	48	0.999866	-0.466084	0.563029	-0.578349	0.723927	5.80308e-05
BSGatlas-gene-2179	BSU_18550	yoaC	2022561	2024024	-	6	79	10	52	0.999866	-0.862633	0.361702	-0.912127	0.549948	5.80308e-05
BSGatlas-gene-2180	BSU_18560	yoaD	2024042	2025076	-	9	57	18	51	0.999866	-0.362286	0.645667	-0.45979	0.777931	5.80308e-05
BSGatlas-gene-2182	BSU_18570	yoaE	2025400	2027442	+	72	164	125	261	0.999866	0.162316	0.721258	0.356778	1.11908	5.80308e-05
BSGatlas-gene-2183	BSU_18580	yoaF	2027509	2027802	+	56	177	167	247	0.999866	0.391166	0.407999	0.82742	1.31145	5.80308e-05
BSGatlas-gene-2184	BSU_18590	yoaG	2028175	2028579	-	5	68	53	65	0.999866	0.45108	0.581847	0.550689	1.36706	5.80308e-05
BSGatlas-gene-2185	BSU_18595		2028665	2028784	-	0	2	0	1	0.999866	-1.27629	0.751542	-0.316606	0.412855	5.80308e-05
BSGatlas-gene-2186	BSU_18596		2028854	2028976	+	0	0	2	0	0.999866	2.14752	0.659553	0.44053	4.43065	5.80308e-05
BSGatlas-gene-2187	BSU_18600	yozQ	2029020	2029313	+	3	11	3	6	0.999866	-1.10118	0.402185	-0.837725	0.466134	5.80308e-05
BSGatlas-gene-2188	BSU_18610	yoaH	2029429	2031114	-	470	482	774	925	0.999866	0.196051	0.666903	0.430403	1.14556	5.80308e-05
BSGatlas-gene-2189	BSU_18620	yoaI	2031439	2032890	+	5	13	6	8	0.999866	-0.834272	0.448921	-0.757214	0.560866	5.80308e-05
BSGatlas-gene-2190	BSU_18630	yoaJ	2032927	2033625	-	26	54	46	82	0.999866	0.13385	0.809643	0.240887	1.09722	5.80308e-05
BSGatlas-gene-2191	BSU_18640	yoaK	2033895	2034572	-	18	30	24	52	0.999866	0.0552029	0.933724	0.0831604	1.03901	5.80308e-05
BSGatlas-gene-2192	BSU_18650	pelB	2034745	2035782	+	6	6	20	14	0.999866	0.963285	0.345206	0.94393	1.94974	5.80308e-05
BSGatlas-gene-2194	BSU_18669	yozS	2037063	2037368	-	9	20	14	64	0.999866	0.784347	0.340695	0.952792	1.72231	5.80308e-05
BSGatlas-gene-2195	BSU_18670	oxdD	2037601	2038779	-	3	11	3	32	0.999866	0.696948	0.561723	0.580285	1.62107	5.80308e-05
BSGatlas-gene-2196	BSU_18680	yoaO	2038902	2039390	-	4	7	13	12	0.999866	0.697229	0.520414	0.642707	1.62139	5.80308e-05
BSGatlas-gene-2197	BSU_18689		2039415	2039570	-	4	0	0	0	0.999866	-4.44172	0.165988	-1.38521	0.0460161	5.80308e-05
BSGatlas-gene-2198	BSU_18690	yoaP	2039610	2040365	-	5	9	8	7	0.999866	-0.382255	0.737941	-0.334581	0.767238	5.80308e-05
BSGatlas-gene-2199	BSU_18700	yoaQ	2040673	2041029	+	0	0	2	0	0.999866	2.14752	0.659553	0.44053	4.43065	5.80308e-05
BSGatlas-gene-2201	BSU_18710	yozF	2041330	2041827	-	1	2	1	3	0.999866	-0.189197	0.932137	-0.0851562	0.877094	5.80308e-05
BSGatlas-gene-2202	BSU_18720	yoaR	2041928	2042839	-	1	4	2	2	0.999866	-0.703564	0.720951	-0.357188	0.614053	5.80308e-05
BSGatlas-gene-2203	BSU_18730	yoaS	2043186	2043668	+	12	73	23	50	0.999866	-0.615403	0.401964	-0.838118	0.652747	5.80308e-05
BSGatlas-gene-2204	BSU_18740	yozG	2043678	2043932	+	1	5	7	8	0.999866	0.938596	0.515042	0.651006	1.91666	5.80308e-05
BSGatlas-gene-2205	BSU_18750	yoaT	2044038	2044832	+	37	49	58	66	0.999866	-0.0410638	0.942211	-0.0724913	0.971938	5.80308e-05
BSGatlas-gene-2206	BSU_18760	yoaU	2044956	2045828	-	9	27	18	24	0.999866	-0.224406	0.775035	-0.285796	0.855948	5.80308e-05
BSGatlas-gene-2207	BSU_18770	yoaV	2045929	2046807	+	13	22	21	55	0.999866	0.490627	0.495779	0.681147	1.40506	5.80308e-05
BSGatlas-gene-2208	BSU_18780	yoaW	2046980	2047411	-	2	10	6	5	0.999866	-0.450245	0.736583	-0.336382	0.731918	5.80308e-05
BSGatlas-gene-2209	BSU_18790	yoaZ	2047675	2048307	-	2	10	7	9	0.999866	0.0331565	0.97865	0.0267616	1.02325	5.80308e-05
BSGatlas-gene-2210	BSU_18800	penP	2048533	2049453	+	291	336	612	671	0.999866	0.433855	0.333591	0.966907	1.35084	5.80308e-05
BSGatlas-gene-2211	BSU_18810	yobA	2049950	2050312	-	0	4	2	3	0.999866	0.0609455	0.978383	0.0270966	1.04315	5.80308e-05
BSGatlas-gene-2212	BSU_18819	yozU	2050373	2050585	-	1	1	0	1	0.999866	-1.69562	0.60609	-0.515662	0.308723	5.80308e-05
BSGatlas-gene-2213	BSU_18820	yobB	2050689	2050952	+	4	0	2	2	0.999866	-0.938874	0.664068	-0.434303	0.52164	5.80308e-05
BSGatlas-gene-2214	BSU_18830	pps	2051329	2053929	-	50	96	105	91	0.999866	-0.0326549	0.950539	-0.0620302	0.97762	5.80308e-05
BSGatlas-gene-2216	BSU_18840	xynA	2054599	2055240	-	508	887	1235	1110	0.999866	0.271464	0.526198	0.63382	1.20703	5.80308e-05
BSGatlas-gene-2217	BSU_18849	yozV	2055868	2056107	-	39	37	50	73	0.999866	0.0259209	0.965658	0.0430549	1.01813	5.80308e-05
BSGatlas-gene-2218	BSU_18850	yobD	2056278	2056616	+	5	20	8	28	0.999866	0.00641705	0.99464	0.00671831	1.00446	5.80308e-05
BSGatlas-gene-2219	BSU_18860	yozH	2056650	2057006	-	4	4	5	12	0.999866	0.389954	0.760448	0.304893	1.31035	5.80308e-05
BSGatlas-gene-2220	BSU_18870	yozI	2057214	2057579	+	14	67	57	60	0.999866	0.197128	0.765237	0.298611	1.14641	5.80308e-05
BSGatlas-gene-2221	BSU_18880	yobE	2057801	2058460	+	7	16	19	17	0.999866	0.206085	0.814587	0.234513	1.15355	5.80308e-05
BSGatlas-gene-2222	BSU_18890	yobF	2058715	2059638	-	8	27	17	28	0.999866	-0.0937873	0.905854	-0.118269	0.93706	5.80308e-05
BSGatlas-gene-2223	BSU_18898	yozW	2059691	2059864	-	0	3	0	0	0.999866	-3.1933	0.468119	-0.725543	0.109325	5.80308e-05
BSGatlas-gene-2225	BSU_18900	yozJ	2060237	2060692	-	4	6	4	6	0.999866	-0.578053	0.663897	-0.434539	0.669867	5.80308e-05
BSGatlas-gene-2226	BSU_18908	yozY	2060817	2061077	+	0	3	5	6	0.999866	1.58453	0.406999	0.829186	2.9991	5.80308e-05
BSGatlas-gene-2228	BSU_18910	rapK	2062150	2063265	+	3	37	38	27	0.999866	0.513263	0.578126	0.556124	1.42727	5.80308e-05
BSGatlas-gene-2229	BSU_18920	phrK	2063262	2063384	+	82	99	67	83	0.999866	-0.875988	0.0871593	-1.71058	0.544881	5.80308e-05
BSGatlas-gene-2230	BSU_18930	yobH	2063510	2064163	-	0	1	0	1	0.999866	-0.545544	0.909813	-0.113275	0.685133	5.80308e-05
BSGatlas-gene-2231	BSU_18940	yozK	2064200	2064547	-	0	0	0	3	0.999866	2.16103	0.657494	0.443376	4.47233	5.80308e-05
BSGatlas-gene-2233	BSU_18960	yozM	2065042	2065377	+	0	2	0	2	0.999866	-0.46175	0.898876	-0.127081	0.726105	5.80308e-05
BSGatlas-gene-2234	BSU_18970	yobI	2065424	2069029	-	72	688	168	1032	0.999866	0.21507	0.779513	0.279954	1.16076	5.80308e-05
BSGatlas-gene-2236	BSU_18979	yoyA	2069262	2069561	-	4	13	9	13	0.999866	-0.0776961	0.940624	-0.0744853	0.94757	5.80308e-05
BSGatlas-gene-2239	BSU_18978	bsrE	2069883	2069975	+	4	14	12	10	0.999866	-0.0785643	0.940247	-0.0749591	0.947	5.80308e-05
BSGatlas-gene-2241	BSU_18980	yobJ	2070244	2071086	-	70	89	96	142	0.999866	-0.0345241	0.943521	-0.0708447	0.976354	5.80308e-05
BSGatlas-gene-2242	BSU_18990	yobK	2071286	2071744	-	27	87	41	134	0.999866	0.0778658	0.898997	0.126928	1.05546	5.80308e-05
BSGatlas-gene-2243	BSU_19000	yobL	2071754	2073556	-	13	28	20	32	0.999866	-0.181115	0.80049	-0.252714	0.882021	5.80308e-05
BSGatlas-gene-2244	BSU_19010	yobM	2073658	2074215	-	7	20	14	24	0.999866	0.00457707	0.995683	0.00541075	1.00318	5.80308e-05
BSGatlas-gene-2245	BSU_19020	yobN	2074343	2075779	+	2	2	5	0	0.999866	-0.0405913	0.984926	-0.0188934	0.972256	5.80308e-05
BSGatlas-gene-2246	BSU_19030	yobO	2076206	2078626	+	25	64	41	50	0.999866	-0.423498	0.46932	-0.723586	0.745615	5.80308e-05
BSGatlas-gene-2248	BSU_19040	csaA	2079214	2079546	-	5	12	12	14	0.999866	0.144395	0.883754	0.146212	1.10527	5.80308e-05
BSGatlas-gene-2249	BSU_19050	yobQ	2079611	2080336	-	4	4	1	9	0.999866	-0.490336	0.749921	-0.318744	0.711859	5.80308e-05
BSGatlas-gene-2250	BSU_19060	yobR	2080351	2081094	-	4	13	13	16	0.999866	0.339264	0.730738	0.344144	1.26511	5.80308e-05
BSGatlas-gene-2251	BSU_19070	yobS	2081172	2081747	-	12	29	36	39	0.999866	0.417857	0.542548	0.608964	1.33594	5.80308e-05
BSGatlas-gene-2252	BSU_19080	yobT	2081753	2082454	-	18	42	32	97	0.999866	0.513249	0.42309	0.801072	1.42726	5.80308e-05
BSGatlas-gene-2253	BSU_19090	yobU	2082531	2083013	-	9	15	14	18	0.999866	-0.125644	0.884713	-0.144997	0.916595	5.80308e-05
BSGatlas-gene-2254	BSU_19100	yobV	2083067	2084008	-	43	74	27	136	0.999866	-0.225001	0.732587	-0.341686	0.855594	5.80308e-05
BSGatlas-gene-2255	BSU_19110	yobW	2084214	2084759	+	3	2	7	4	0.999866	0.556516	0.718298	0.360734	1.47071	5.80308e-05
[truncated: 2,333 more rows]

## Sheet: T0_RNA-seq
BSGatlas ID	locus	name	start	end	strand	WT0m_1	WT0m_2	3KO0m_1	3KO0m_2	padj	log2FoldChange	pvalue	stat	foldChange	log10padj
BSGatlas-gene-3583	BSU_30690	ytiB	3138321	3138884	-	377	378	9010	9575	1.00119e-47	4.64265	2.31917e-51	15.0763	24.9791	46.9995
BSGatlas-gene-3581	BSU_30670	luxS	3137495	3137968	-	427	566	6184	8174	3.77182e-37	3.86233	1.74743e-40	13.321	14.5438	36.4234
BSGatlas-gene-2797	BSU_23810	yqjN	2474028	2475671	-	171	180	946	978	8.52589e-11	2.48018	5.92487e-14	7.50973	5.57967	10.0693
BSGatlas-gene-1077	BSU_08830	ssuB	961394	962161	+	11	9	90	249	2.89391e-08	4.00671	2.68141e-11	6.66308	16.0746	7.53852
BSGatlas-gene-3584	BSU_30700	rpmEB	3138978	3139226	-	89	106	0	2	5.61964e-06	-6.62435	6.50874e-09	-5.80313	0.0101361	5.25029
BSGatlas-gene-2799	BSU_23830	yqjL	2476969	2477730	+	168	140	36	19	0.00709716	-2.4208	9.86402e-06	-4.42013	0.186752	2.14892
BSGatlas-gene-600	BSU_04870	nicK	534773	535831	+	95	87	19	18	0.00777053	-2.2815	1.25999e-05	-4.36694	0.205684	2.10955
BSGatlas-gene-226	BSU_01630	feuA	182370	183323	-	730	776	296	370	0.0544079	-1.17194	0.000100825	-3.8886	0.443824	1.26434
BSGatlas-gene-2801	BSU_23836	rpmGCc	2477777	2477899	-	11	28	0	0	0.0760732	-6.68365	0.000158596	-3.77721	0.00972795	1.11877
BSGatlas-gene-1082	BSU_08880	rpsNB	965909	966178	+	0	1	27	37	0.0772247	6.00088	0.000178885	3.74711	64.0389	1.11224
BSGatlas-gene-543	BSU_04470	dctP	500166	501431	+	2189	3252	4662	6994	0.152514	1.09883	0.000388616	3.5477	2.14181	0.81669
BSGatlas-gene-2798	BSU_23820	yqjM	2475843	2476859	+	267	208	68	119	0.222868	-1.3834	0.000619509	-3.42293	0.383314	0.651952
BSGatlas-gene-225	BSU_01620	feuB	181347	182351	-	486	598	224	301	0.256675	-1.04227	0.00077294	-3.36231	0.485561	0.590616
BSGatlas-gene-223	BSU_01600	ybbA	179595	180347	-	200	268	89	126	0.512546	-1.12019	0.00189964	-3.10549	0.460032	0.290267
BSGatlas-gene-550	BSU_04530	fbpB	506322	506501	-	196	51	29	23	0.512546	-2.2501	0.00167274	-3.14292	0.210209	0.290267
BSGatlas-gene-4353	BSU_37370	albA	3836323	3837669	+	2389	369	249	382	0.512546	-2.20595	0.00185904	-3.11187	0.216741	0.290267
BSGatlas-gene-4354	BSU_37380	albB	3837682	3837843	+	241	38	21	34	0.542976	-2.42272	0.00226397	-3.05322	0.186504	0.265219
BSGatlas-gene-4357	BSU_37410	albE	3839852	3841012	+	532	86	56	80	0.542976	-2.25281	0.00214524	-3.06935	0.209815	0.265219
BSGatlas-gene-224	BSU_01610	feuC	180344	181354	-	445	507	226	256	0.607612	-0.96425	0.00267423	-3.0029	0.512545	0.216373
BSGatlas-gene-4636	BSU_39940	yxaL	4102429	4103661	-	2899	1735	918	1171	0.6163	-1.16909	0.00285522	-2.98291	0.444701	0.210208
BSGatlas-gene-4355	BSU_37390	albC	3837840	3838559	+	1313	236	152	247	0.616922	-2.03767	0.00300101	-2.96763	0.243558	0.20977
BSGatlas-gene-605	BSU_04910	conB	536985	538049	+	55	50	14	18	0.624605	-1.7188	0.00318307	-2.94948	0.303802	0.204395
BSGatlas-gene-4	BSU_00010	dnaA	410	1750	+	1674	1394	1559	1443	0.999989	-0.00347827	0.9922	-0.00977547	0.997592	4.9589e-06
BSGatlas-gene-5	BSU_00020	dnaN	1939	3075	+	1842	1440	1621	1585	0.999989	-0.0142845	0.968009	-0.0401052	0.990148	4.9589e-06
BSGatlas-gene-6	BSU_00030	yaaA	3206	3421	+	189	239	179	293	0.999989	0.126247	0.715288	0.364763	1.09145	4.9589e-06
BSGatlas-gene-7	BSU_00040	recF	3437	4549	+	1494	1762	1416	2339	0.999989	0.186027	0.530437	0.627339	1.13763	4.9589e-06
BSGatlas-gene-8	BSU_00050	remB	4567	4812	+	182	191	162	257	0.999989	0.14901	0.66724	0.429939	1.10881	4.9589e-06
BSGatlas-gene-9	BSU_00060	gyrB	4867	6783	+	3500	4001	3248	4596	0.999989	0.0598276	0.827631	0.21774	1.04234	4.9589e-06
BSGatlas-gene-10	BSU_00070	gyrA	6994	9459	+	5940	6324	5760	7139	0.999989	0.0794936	0.774219	0.286861	1.05665	4.9589e-06
BSGatlas-gene-17	BSU_00080	yaaC	14847	15794	-	8	14	4	5	0.999989	-1.27004	0.238471	-1.17882	0.41465	4.9589e-06
BSGatlas-gene-18	BSU_00090	guaB	15915	17381	+	10002	10492	9058	12994	0.999989	0.0959839	0.727065	0.349033	1.06879	4.9589e-06
BSGatlas-gene-20	BSU_00100	dacA	17534	18865	+	8207	4054	5004	5341	0.999989	-0.252603	0.56915	-0.569303	0.83938	4.9589e-06
BSGatlas-gene-21	BSU_00110	pdxS	19062	19946	+	6990	5397	4990	6144	0.999989	-0.159653	0.626268	-0.486987	0.89524	4.9589e-06
BSGatlas-gene-23	BSU_00120	pdxT	19968	20558	+	5840	5009	4226	5678	0.999989	-0.142434	0.638314	-0.470057	0.905989	4.9589e-06
BSGatlas-gene-25	BSU_00130	serS	20880	22157	+	1840	2768	1728	3513	0.999989	0.154464	0.666412	0.431077	1.11301	4.9589e-06
BSGatlas-gene-27	BSU_00140	dck	22496	23149	-	567	493	451	646	0.999989	0.032784	0.918769	0.101984	1.02298	4.9589e-06
BSGatlas-gene-28	BSU_00150	dgk	23146	23769	-	217	263	206	301	0.999989	0.0736022	0.823025	0.223656	1.05234	4.9589e-06
BSGatlas-gene-29	BSU_00160	yaaH	23868	25151	-	45	35	25	38	0.999989	-0.367789	0.514549	-0.651772	0.774969	4.9589e-06
BSGatlas-gene-30	BSU_00170	yaaI	25221	25766	-	29	21	20	21	0.999989	-0.280092	0.676862	-0.416749	0.823539	4.9589e-06
BSGatlas-gene-31	BSU_00180	yaaJ	25852	26337	+	66	111	57	109	0.999989	-0.110718	0.812077	-0.237748	0.926127	4.9589e-06
BSGatlas-gene-33	BSU_00190	dnaX	26814	28505	+	1636	1391	1468	1723	0.999989	0.0793993	0.802186	0.250519	1.05658	4.9589e-06
BSGatlas-gene-34	BSU_00200	yaaK	28529	28852	+	647	530	530	623	0.999989	-0.0281716	0.933098	-0.0839477	0.980662	4.9589e-06
BSGatlas-gene-35	BSU_00210	recR	28867	29463	+	838	901	685	959	0.999989	-0.0869801	0.76292	-0.301649	0.941491	4.9589e-06
BSGatlas-gene-36	BSU_00220	yaaL	29481	29705	+	252	305	193	241	0.999989	-0.349781	0.287605	-1.06339	0.784703	4.9589e-06
BSGatlas-gene-37	BSU_00230	bofA	29772	30035	+	66	53	65	50	0.999989	-0.00896998	0.986361	-0.0170951	0.993802	4.9589e-06
BSGatlas-gene-44	BSU_00240	csfB	35531	35725	+	17	60	27	29	0.999989	-0.401138	0.572392	-0.564533	0.757261	4.9589e-06
BSGatlas-gene-45	BSU_00250	xpaC	35845	36459	+	51	62	64	76	0.999989	0.323215	0.472705	0.718086	1.25112	4.9589e-06
BSGatlas-gene-46	BSU_00260	yaaN	36478	37638	+	193	222	205	280	0.999989	0.224229	0.49685	0.679454	1.16815	4.9589e-06
BSGatlas-gene-47	BSU_00270	yaaO	37720	39162	+	472	594	437	776	0.999989	0.162338	0.619408	0.496689	1.1191	4.9589e-06
BSGatlas-gene-48	BSU_00280	tmk	39159	39797	+	360	301	314	448	0.999989	0.187554	0.579853	0.5536	1.13883	4.9589e-06
BSGatlas-gene-49	BSU_00290	darA	39871	40200	+	355	436	292	503	0.999989	-0.0142713	0.9654	-0.0433788	0.990157	4.9589e-06
BSGatlas-gene-50	BSU_00300	yaaR	40213	40653	+	694	862	552	1116	0.999989	0.0624338	0.856761	0.180498	1.04423	4.9589e-06
BSGatlas-gene-51	BSU_00310	holB	40665	41654	+	933	1360	789	1423	0.999989	-0.0719769	0.830657	-0.213859	0.951334	4.9589e-06
BSGatlas-gene-52	BSU_00320	yaaT	41657	42484	+	2476	2592	2142	3167	0.999989	0.0540731	0.847643	0.192127	1.03819	4.9589e-06
BSGatlas-gene-53	BSU_00330	yabA	42499	42858	+	720	891	627	1011	0.999989	0.0090067	0.976385	0.0296018	1.00626	4.9589e-06
BSGatlas-gene-54	BSU_00340	trmN6	42917	43660	+	278	326	287	349	0.999989	0.0863714	0.786645	0.27067	1.0617	4.9589e-06
BSGatlas-gene-55	BSU_00350	yazA	43647	43946	+	136	178	120	189	0.999989	-0.0326928	0.928914	-0.0892116	0.977594	4.9589e-06
BSGatlas-gene-56	BSU_00360	yabC	43921	44799	+	435	546	427	534	0.999989	-0.017794	0.953697	-0.0580648	0.987742	4.9589e-06
BSGatlas-gene-57	BSU_00370	abrB	44848	45138	-	1235	599	951	1362	0.999989	0.295172	0.50813	0.661752	1.22703	4.9589e-06
BSGatlas-gene-59	BSU_00380	metS	45633	47627	+	2536	2405	2242	2807	0.999989	0.0319813	0.912464	0.109931	1.02242	4.9589e-06
BSGatlas-gene-61	BSU_00390	yabD	47706	48473	+	270	233	187	252	0.999989	-0.206703	0.553449	-0.592601	0.866515	4.9589e-06
BSGatlas-gene-62	BSU_00400	yabE	48629	49942	+	1090	792	1241	1249	0.999989	0.417425	0.257287	1.13283	1.33554	4.9589e-06
BSGatlas-gene-63	BSU_00410	rnmV	50087	50647	+	195	224	177	250	0.999989	0.023307	0.944365	0.0697846	1.01629	4.9589e-06
BSGatlas-gene-64	BSU_00420	ksgA	50640	51518	+	525	710	532	880	0.999989	0.179171	0.575654	0.559745	1.13223	4.9589e-06
BSGatlas-gene-65	BSU_00430	yabG	51680	52552	+	14	49	14	45	0.999989	-0.132786	0.86559	-0.169262	0.912068	4.9589e-06
BSGatlas-gene-66	BSU_00440	veg	52763	53023	+	3398	6946	4152	7869	0.999989	0.204413	0.61154	0.507876	1.15222	4.9589e-06
BSGatlas-gene-67	BSU_00450	sspF	53183	53368	+	42	184	55	192	0.999989	0.08503	0.90305	0.121809	1.06071	4.9589e-06
BSGatlas-gene-69	BSU_00460	ispE	53516	54385	+	2112	2509	1962	2718	0.999989	0.0174787	0.949861	0.0628816	1.01219	4.9589e-06
BSGatlas-gene-70	BSU_00470	purR	54441	55298	+	2497	3209	2481	3644	0.999989	0.0983725	0.731177	0.34356	1.07057	4.9589e-06
BSGatlas-gene-71	BSU_00480	yabJ	55295	55672	+	2280	2791	2416	2834	0.999989	0.0683266	0.812544	0.237146	1.0485	4.9589e-06
BSGatlas-gene-72	BSU_00490	spoVG	55866	56159	+	4193	5392	3668	5299	0.999989	-0.0982206	0.729094	-0.346332	0.934184	4.9589e-06
BSGatlas-gene-73	BSU_00500	gcaD	56352	57722	+	4031	2767	3290	3737	0.999989	0.0460565	0.898625	0.127398	1.03244	4.9589e-06
BSGatlas-gene-74	BSU_00510	prs	57745	58698	+	3116	2446	2688	3148	0.999989	0.0696793	0.832638	0.21132	1.04948	4.9589e-06
BSGatlas-gene-75	BSU_00520	ctc	58783	59397	+	7476	7389	6435	7004	0.999989	-0.127818	0.669146	-0.42732	0.915215	4.9589e-06
BSGatlas-gene-76	BSU_00530	spoVC	59504	60070	+	703	758	571	836	0.999989	-0.0647777	0.825259	-0.220786	0.956093	4.9589e-06
BSGatlas-gene-77	BSU_00540	fin	60130	60360	+	267	303	221	264	0.999989	-0.22075	0.499313	-0.67557	0.858119	4.9589e-06
BSGatlas-gene-78	BSU_00550	mfd	60430	63963	+	2146	3049	2010	3099	0.999989	-0.0290154	0.924384	-0.0949129	0.980089	4.9589e-06
BSGatlas-gene-79	BSU_00560	spoVT	64099	64635	+	663	1104	591	1156	0.999989	-0.0394707	0.916072	-0.105383	0.973012	4.9589e-06
BSGatlas-gene-80	BSU_00570	yabM	64817	66415	+	415	455	326	429	0.999989	-0.203262	0.5052	-0.66633	0.868584	4.9589e-06
BSGatlas-gene-81	BSU_00580	yabN	66405	67874	+	2634	2291	2040	2733	0.999989	-0.0552519	0.85532	-0.182335	0.962426	4.9589e-06
BSGatlas-gene-82	BSU_00590	yabO	67877	68137	+	1433	1175	1197	1220	0.999989	-0.0928208	0.786675	-0.270631	0.937688	4.9589e-06
BSGatlas-gene-83	BSU_00600	yabP	68216	68518	+	991	696	832	776	0.999989	-0.0490542	0.899656	-0.126095	0.96657	4.9589e-06
BSGatlas-gene-84	BSU_00610	yabQ	68515	69150	+	1466	1047	1275	1117	0.999989	-0.0436329	0.911515	-0.111128	0.970209	4.9589e-06
BSGatlas-gene-85	BSU_00620	divIC	69168	69545	+	1908	1191	1657	1533	0.999989	0.0583735	0.886518	0.142712	1.04129	4.9589e-06
BSGatlas-gene-86	BSU_00630	yabR	69626	70012	+	1601	1236	1351	1442	0.999989	-0.0129612	0.970186	-0.0373746	0.991056	4.9589e-06
BSGatlas-gene-89	BSU_00640	spoIIE	70538	73021	+	178	314	148	142	0.999989	-0.711518	0.0884804	-1.70347	0.610677	4.9589e-06
BSGatlas-gene-91	BSU_00650	yabS	73106	73843	+	94	98	54	69	0.999989	-0.640711	0.127864	-1.52258	0.641397	4.9589e-06
BSGatlas-gene-92	BSU_00660	yabT	73809	74825	+	60	61	40	38	0.999989	-0.606961	0.22781	-1.20602	0.656579	4.9589e-06
BSGatlas-gene-93	BSU_00670	tilS	74929	76347	+	1193	1197	913	1583	0.999989	0.0314385	0.919563	0.100984	1.02203	4.9589e-06
BSGatlas-gene-94	BSU_00680	hprT	76344	76886	+	3052	3018	2628	3689	0.999989	0.0477646	0.865793	0.169004	1.03366	4.9589e-06
BSGatlas-gene-95	BSU_00690	ftsH	76984	78897	+	25326	28155	21811	34176	0.999989	0.0492915	0.860525	0.175706	1.03476	4.9589e-06
BSGatlas-gene-96	BSU_00700	coaX	79092	79868	+	452	471	426	674	0.999989	0.233431	0.451315	0.753225	1.17563	4.9589e-06
BSGatlas-gene-97	BSU_00710	yacC	79880	80755	+	1632	2030	1582	2640	0.999989	0.186684	0.534434	0.621252	1.13814	4.9589e-06
BSGatlas-gene-98	BSU_00720	yacD	80802	81695	+	267	343	253	498	0.999989	0.266918	0.458992	0.740508	1.20323	4.9589e-06
BSGatlas-gene-99	BSU_00730	cysK	81771	82697	+	1769	2469	1741	3147	0.999989	0.18359	0.573138	0.563436	1.13571	4.9589e-06
BSGatlas-gene-100	BSU_00740	pabB	82864	84276	+	878	968	741	1170	0.999989	0.0324255	0.912692	0.109643	1.02273	4.9589e-06
BSGatlas-gene-101	BSU_00750	pabA	84290	84874	+	617	743	493	897	0.999989	0.00314955	0.992269	0.00968919	1.00219	4.9589e-06
BSGatlas-gene-102	BSU_00760	pabC	84874	85755	+	853	867	743	994	0.999989	0.0107511	0.970521	0.0369545	1.00748	4.9589e-06
BSGatlas-gene-103	BSU_00770	sul	85737	86594	+	1802	1852	1485	2273	0.999989	0.0231721	0.935886	0.0804415	1.01619	4.9589e-06
BSGatlas-gene-104	BSU_00780	folB	86587	86949	+	491	611	382	558	0.999989	-0.233783	0.442747	-0.767562	0.850402	4.9589e-06
BSGatlas-gene-105	BSU_00790	folK	86946	87449	+	551	598	436	683	0.999989	-0.0552176	0.855997	-0.181473	0.962449	4.9589e-06
BSGatlas-gene-106	BSU_00800	yazB	87401	87610	+	383	315	325	385	0.999989	0.0254719	0.941346	0.0735784	1.01781	4.9589e-06
BSGatlas-gene-107	BSU_00810	yacF	87634	88635	+	2379	2600	2245	3043	0.999989	0.0849526	0.758115	0.307958	1.06065	4.9589e-06
BSGatlas-gene-109	BSU_00820	lysS	88727	90226	+	3416	3264	3202	3748	0.999989	0.0655345	0.823954	0.222463	1.04647	4.9589e-06
BSGatlas-gene-125	BSU_00830	ctsR	101449	101913	+	299	267	242	256	0.999989	-0.169222	0.633911	-0.47623	0.889322	4.9589e-06
BSGatlas-gene-126	BSU_00840	mcsA	101927	102484	+	283	263	195	241	0.999989	-0.3235	0.340316	-0.953541	0.799129	4.9589e-06
BSGatlas-gene-127	BSU_00850	mcsB	102484	103575	+	1241	1245	852	985	0.999989	-0.425023	0.155131	-1.42164	0.744827	4.9589e-06
BSGatlas-gene-128	BSU_00860	clpC	103572	106004	+	4352	5155	3159	4056	0.999989	-0.390766	0.156915	-1.41552	0.762724	4.9589e-06
BSGatlas-gene-129	BSU_00870	radA	106096	107472	+	496	857	491	722	0.999989	-0.149865	0.672821	-0.42228	0.901335	4.9589e-06
BSGatlas-gene-130	BSU_00880	disA	107476	108558	+	491	662	439	516	0.999989	-0.250547	0.429456	-0.790122	0.840578	4.9589e-06
BSGatlas-gene-131	BSU_00890	yacL	108674	109774	+	2222	1655	1697	1598	0.999989	-0.213058	0.56529	-0.575003	0.862707	4.9589e-06
BSGatlas-gene-132	BSU_00900	ispD	109789	110487	+	949	916	902	767	0.999989	-0.117668	0.744744	-0.325578	0.921676	4.9589e-06
BSGatlas-gene-133	BSU_00910	ispF	110480	110956	+	214	223	206	192	0.999989	-0.100909	0.787052	-0.270141	0.932446	4.9589e-06
BSGatlas-gene-134	BSU_00920	gltX	111047	112498	+	4128	6678	3531	7591	0.999989	0.00756109	0.984037	0.0200085	1.00525	4.9589e-06
BSGatlas-gene-136	BSU_00930	cysE	112800	113453	+	191	343	167	390	0.999989	0.0242807	0.956068	0.0550891	1.01697	4.9589e-06
BSGatlas-gene-137	BSU_00940	cysS	113450	114850	+	887	1422	724	1587	0.999989	-0.0346763	0.92855	-0.0896692	0.976251	4.9589e-06
BSGatlas-gene-138	BSU_00950	mrnC	114854	115285	+	198	233	171	249	0.999989	-0.0433416	0.897196	-0.129204	0.970405	4.9589e-06
BSGatlas-gene-139	BSU_00960	yacO	115269	116018	+	882	922	738	1031	0.999989	-0.0351199	0.903205	-0.121613	0.975951	4.9589e-06
BSGatlas-gene-140	BSU_00970	yacP	116025	116537	+	521	608	458	620	0.999989	-0.0658241	0.824285	-0.222038	0.955399	4.9589e-06
BSGatlas-gene-141	BSU_00980	sigH	116600	117256	+	979	1086	1024	1219	0.999989	0.131775	0.650204	0.453479	1.09564	4.9589e-06
BSGatlas-gene-142	BSU_00990	rpmGB	117349	117498	+	473	483	506	557	0.999989	0.170219	0.591447	0.53674	1.12523	4.9589e-06
BSGatlas-gene-143	BSU_01000	secE	117532	117711	+	319	317	300	370	0.999989	0.0792082	0.804806	0.247133	1.05644	4.9589e-06
BSGatlas-gene-144	BSU_01010	nusG	117890	118423	+	2089	1987	1842	2344	0.999989	0.037579	0.897139	0.129277	1.02639	4.9589e-06
BSGatlas-gene-145	BSU_01020	rplK	118591	119016	+	21824	16184	19391	19856	0.999989	0.0588689	0.868003	0.166195	1.04165	4.9589e-06
BSGatlas-gene-146	BSU_01030	rplA	119111	119809	+	34061	27956	31000	32900	0.999989	0.0559744	0.864837	0.17022	1.03956	4.9589e-06
BSGatlas-gene-148	BSU_01040	rplJ	120061	120561	+	60334	42265	62612	55337	0.999989	0.227316	0.557138	0.587098	1.17065	4.9589e-06
BSGatlas-gene-149	BSU_01050	rplL	120607	120978	+	37108	25195	37892	30080	0.999989	0.161935	0.694738	0.392434	1.11879	4.9589e-06
BSGatlas-gene-150	BSU_01060	ybxB	121068	121673	+	1124	923	1215	980	0.999989	0.142484	0.713443	0.367235	1.1038	4.9589e-06
BSGatlas-gene-151	BSU_01070	rpoB	121919	125500	+	27634	33562	26376	37522	0.999989	0.0595588	0.828231	0.216971	1.04215	4.9589e-06
BSGatlas-gene-152	BSU_01080	rpoC	125562	129161	+	33787	41073	29468	42560	0.999989	-0.0600016	0.827498	-0.217912	0.959263	4.9589e-06
BSGatlas-gene-153	BSU_01090	rplGB	129340	129588	+	14953	10164	13289	13311	0.999989	0.0942658	0.801688	0.251163	1.06752	4.9589e-06
BSGatlas-gene-154	BSU_01100	rpsL	129702	130118	+	24935	21665	24053	25003	0.999989	0.0915	0.776533	0.28384	1.06548	4.9589e-06
BSGatlas-gene-155	BSU_01110	rpsG	130160	130630	+	51106	35954	44646	40468	0.999989	-0.00897934	0.981283	-0.0234606	0.993795	4.9589e-06
BSGatlas-gene-156	BSU_01120	fusA	130684	132762	+	208027	168081	187149	183725	0.999989	0.000414973	0.999037	0.0012073	1.00029	4.9589e-06
BSGatlas-gene-157	BSU_01130	tufA	132882	134072	+	149013	107330	132427	128649	0.999989	0.0435185	0.90561	0.118578	1.03062	4.9589e-06
BSGatlas-gene-158	BSU_01140	ybaC	134171	135127	+	105	131	87	110	0.999989	-0.251062	0.51683	-0.648239	0.840278	4.9589e-06
BSGatlas-gene-160	BSU_01150	rpsJ	135364	135672	+	10874	9447	8857	10164	0.999989	-0.0887361	0.774109	-0.287004	0.940346	4.9589e-06
BSGatlas-gene-161	BSU_01160	rplC	135712	136341	+	39834	38061	33802	40670	0.999989	-0.0594007	0.8367	-0.206116	0.959663	4.9589e-06
BSGatlas-gene-162	BSU_01170	rplD	136369	136992	+	21820	19451	18008	19696	0.999989	-0.117482	0.705188	-0.378327	0.921795	4.9589e-06
BSGatlas-gene-163	BSU_01180	rplW	136992	137279	+	23204	19405	17869	20538	0.999989	-0.144869	0.646073	-0.459225	0.904462	4.9589e-06
BSGatlas-gene-164	BSU_01190	rplB	137311	138144	+	55563	53771	46772	55993	0.999989	-0.0828858	0.772692	-0.288855	0.944167	4.9589e-06
BSGatlas-gene-165	BSU_01200	rpsS	138202	138480	+	17910	15522	14380	15575	0.999989	-0.145604	0.645673	-0.459782	0.904001	4.9589e-06
BSGatlas-gene-166	BSU_01210	rplV	138497	138838	+	8233	8301	7135	7397	0.999989	-0.162427	0.595404	-0.531022	0.893521	4.9589e-06
BSGatlas-gene-167	BSU_01220	rpsC	138842	139498	+	40222	33515	32134	33385	0.999989	-0.154728	0.638432	-0.469893	0.898302	4.9589e-06
BSGatlas-gene-168	BSU_01230	rplP	139500	139934	+	13933	13211	11290	13318	0.999989	-0.134254	0.645631	-0.45984	0.911141	4.9589e-06
BSGatlas-gene-169	BSU_01240	rpmC	139924	140124	+	6014	4832	4806	4864	0.999989	-0.148534	0.663712	-0.434794	0.902167	4.9589e-06
BSGatlas-gene-170	BSU_01250	rpsQ	140147	140410	+	13997	10869	10981	11747	0.999989	-0.120009	0.723376	-0.35395	0.920182	4.9589e-06
BSGatlas-gene-171	BSU_01260	rplN	140451	140819	+	18466	16489	14990	16046	0.999989	-0.156225	0.618402	-0.498117	0.89737	4.9589e-06
BSGatlas-gene-172	BSU_01270	rplX	140857	141168	+	9933	8581	8732	8512	0.999989	-0.0784426	0.814968	-0.234022	0.947079	4.9589e-06
BSGatlas-gene-173	BSU_01280	rplE	141195	141734	+	20912	18421	17183	18927	0.999989	-0.11167	0.719943	-0.358535	0.925516	4.9589e-06
BSGatlas-gene-174	BSU_01290	rpsN	141757	141942	+	9080	6852	7319	7161	0.999989	-0.119683	0.738071	-0.334409	0.92039	4.9589e-06
BSGatlas-gene-175	BSU_01300	rpsH	141974	142372	+	17896	14652	14062	15544	0.999989	-0.128388	0.692113	-0.395989	0.914853	4.9589e-06
BSGatlas-gene-176	BSU_01310	rplF	142402	142941	+	27990	25153	22973	24534	0.999989	-0.145885	0.640944	-0.46638	0.903825	4.9589e-06
BSGatlas-gene-177	BSU_01320	rplR	142974	143336	+	33442	31447	29152	32168	0.999989	-0.0674395	0.82288	-0.223842	0.95433	4.9589e-06
BSGatlas-gene-178	BSU_01330	rpsE	143361	143861	+	35607	33159	30163	33476	0.999989	-0.0986349	0.74373	-0.326918	0.933916	4.9589e-06
BSGatlas-gene-179	BSU_01340	rpmD	143875	144054	+	7461	6080	5606	6548	0.999989	-0.153801	0.630951	-0.480389	0.898879	4.9589e-06
BSGatlas-gene-180	BSU_01350	rplO	144085	144525	+	19663	19250	16086	19226	0.999989	-0.132939	0.642277	-0.464518	0.911972	4.9589e-06
BSGatlas-gene-181	BSU_01360	secY	144527	145822	+	43850	39996	35607	42513	0.999989	-0.0976993	0.74118	-0.330291	0.934522	4.9589e-06
BSGatlas-gene-182	BSU_01370	adk	145877	146530	+	34955	32385	27607	33145	0.999989	-0.144141	0.622628	-0.492129	0.904918	4.9589e-06
BSGatlas-gene-183	BSU_01380	map	146527	147273	+	30605	30904	25968	31372	0.999989	-0.0939817	0.738525	-0.333807	0.936933	4.9589e-06
BSGatlas-gene-184	BSU_01389	ybzG	147312	147536	+	7534	8863	6845	9269	0.999989	-0.023894	0.930165	-0.0876367	0.983574	4.9589e-06
BSGatlas-gene-185	BSU_01390	infA	147585	147803	+	10026	10457	9237	10832	0.999989	-0.0176289	0.950373	-0.0622387	0.987855	4.9589e-06
BSGatlas-gene-186	BSU_01400	rpmJ	147837	147950	+	1459	1225	1141	1259	0.999989	-0.152008	0.642684	-0.463949	0.899997	4.9589e-06
BSGatlas-gene-187	BSU_01410	rpsM	147973	148338	+	25397	23708	21451	26094	0.999989	-0.0433	0.881587	-0.148958	0.970433	4.9589e-06
BSGatlas-gene-188	BSU_01420	rpsK	148359	148754	+	18903	20213	16340	20752	0.999989	-0.0724327	0.791199	-0.264754	0.951033	4.9589e-06
BSGatlas-gene-189	BSU_01430	rpoA	148931	149875	+	56538	49922	49148	55584	0.999989	-0.0146984	0.961835	-0.0478509	0.989864	4.9589e-06
BSGatlas-gene-190	BSU_01440	rplQ	149953	150315	+	17441	14069	16551	15724	0.999989	0.0586882	0.866937	0.16755	1.04152	4.9589e-06
BSGatlas-gene-191	BSU_01450	ybxA	150443	151288	+	2027	2494	2053	1930	0.999989	-0.14052	0.669097	-0.427388	0.907192	4.9589e-06
BSGatlas-gene-192	BSU_01460	ybaE	151303	152133	+	1791	2266	1812	1721	0.999989	-0.157257	0.632643	-0.47801	0.896728	4.9589e-06
BSGatlas-gene-193	BSU_01470	ybaF	152130	152927	+	1041	1516	1063	1151	0.999989	-0.174115	0.593075	-0.534386	0.886311	4.9589e-06
BSGatlas-gene-194	BSU_01480	truA	152937	153680	+	2742	3440	3059	3469	0.999989	0.101543	0.729471	0.34583	1.07292	4.9589e-06
BSGatlas-gene-197	BSU_01490	rplM	153842	154279	+	9835	8155	9545	9346	0.999989	0.0924359	0.786221	0.271221	1.06617	4.9589e-06
BSGatlas-gene-198	BSU_01500	rpsI	154300	154692	+	28584	23851	28844	27730	0.999989	0.133802	0.695921	0.390833	1.09718	4.9589e-06
BSGatlas-gene-199	BSU_01510	ybaJ	155156	155923	+	311	403	318	510	0.999989	0.201356	0.534809	0.620682	1.14978	4.9589e-06
BSGatlas-gene-200	BSU_01520	ybaK	156109	156552	+	4	7	4	14	0.999989	0.648909	0.574392	0.561595	1.56798	4.9589e-06
BSGatlas-gene-201	BSU_01530	cwlD	156612	157325	+	9	14	12	18	0.999989	0.383855	0.641586	0.465483	1.30482	4.9589e-06
BSGatlas-gene-202	BSU_01540	salA	157421	158479	+	3259	3525	2587	4208	0.999989	-0.0193966	0.946672	-0.0668867	0.986645	4.9589e-06
BSGatlas-gene-203	BSU_01550	gerD	158515	159072	-	6	4	4	7	0.999989	0.10081	0.935467	0.0809688	1.07238	4.9589e-06
BSGatlas-gene-204	BSU_01560	kbaA	159182	159778	+	46	70	47	88	0.999989	0.199131	0.681597	0.410284	1.14801	4.9589e-06
BSGatlas-gene-205	BSU_01570	pdaB	159779	160543	-	7	5	12	10	0.999989	0.903255	0.374954	0.887231	1.87028	4.9589e-06
BSGatlas-gene-221	BSU_01580	ybaR	177083	178519	+	557	711	604	677	0.999989	0.0389912	0.900691	0.124788	1.0274	4.9589e-06
BSGatlas-gene-222	BSU_01590	ybaS	178665	179585	+	215	219	236	249	0.999989	0.181079	0.605028	0.517183	1.13373	4.9589e-06
BSGatlas-gene-227	BSU_01640	btr	183414	185003	-	197	194	159	237	0.999989	0.0032787	0.992431	0.00948664	1.00228	4.9589e-06
BSGatlas-gene-228	BSU_01650	ybbC	185194	186438	-	21	30	22	44	0.999989	0.34537	0.575702	0.559674	1.27048	4.9589e-06
BSGatlas-gene-229	BSU_01660	nagZ	186452	188380	-	30	26	15	38	0.999989	-0.140746	0.830703	-0.2138	0.90705	4.9589e-06
BSGatlas-gene-230	BSU_01670	amiE	188408	189733	-	18	26	13	32	0.999989	-0.00904419	0.989739	-0.01286	0.993751	4.9589e-06
BSGatlas-gene-231	BSU_01680	murP	189790	191157	-	15	28	15	21	0.999989	-0.243356	0.733704	-0.340203	0.844778	4.9589e-06
BSGatlas-gene-232	BSU_01690	murR	191183	192034	-	15	29	16	20	0.999989	-0.265848	0.710236	-0.37154	0.83171	4.9589e-06
BSGatlas-gene-233	BSU_01700	murQ	192051	192965	-	42	87	39	53	0.999989	-0.467203	0.37887	-0.87998	0.723366	4.9589e-06
BSGatlas-gene-234	BSU_01710	ybbJ	193075	193557	-	12	19	8	6	0.999989	-1.09241	0.234656	-1.18845	0.468976	4.9589e-06
BSGatlas-gene-235	BSU_01720	ybbK	193570	194025	-	37	29	39	26	0.999989	0.0287914	0.963749	0.0454499	1.02016	4.9589e-06
BSGatlas-gene-241	BSU_01730	sigW	194849	195412	+	1618	1840	1918	1780	0.999989	0.13719	0.677723	0.415573	1.09976	4.9589e-06
BSGatlas-gene-242	BSU_01740	rsiW	195426	196052	+	1670	1746	1864	1941	0.999989	0.180177	0.558337	0.585314	1.13302	4.9589e-06
BSGatlas-gene-243	BSU_01750	cdaA	196213	197034	+	406	499	397	548	0.999989	0.0632793	0.83514	0.208114	1.04484	4.9589e-06
BSGatlas-gene-244	BSU_01760	cdaR	197027	198478	+	1688	1992	1522	2310	0.999989	0.047619	0.867257	0.167144	1.03356	4.9589e-06
BSGatlas-gene-245	BSU_01770	glmM	198497	199843	+	1872	2218	1723	2821	0.999989	0.133252	0.650297	0.45335	1.09676	4.9589e-06
BSGatlas-gene-247	BSU_01780	glmS	200277	202079	+	15346	9681	9333	12400	0.999989	-0.225667	0.545152	-0.605041	0.855199	4.9589e-06
BSGatlas-gene-248	BSU_01790	ybbU	202126	202266	+	5	5	3	3	0.999989	-0.719306	0.606857	-0.514565	0.60739	4.9589e-06
BSGatlas-gene-249	BSU_01800	alkA	202547	203458	-	32	47	33	52	0.999989	0.100537	0.850051	0.189054	1.07217	4.9589e-06
BSGatlas-gene-250	BSU_01810	adaA	203729	204364	+	10	6	6	5	0.999989	-0.523499	0.642001	-0.464902	0.695683	4.9589e-06
BSGatlas-gene-251	BSU_01820	adaB	204351	204890	+	22	26	20	29	0.999989	0.0249593	0.96843	0.0395774	1.01745	4.9589e-06
BSGatlas-gene-253	BSU_01830	ndhF	205409	206926	+	17	13	16	32	0.999989	0.631909	0.384542	0.869558	1.54961	4.9589e-06
BSGatlas-gene-254	BSU_01845	ybcC	206941	209556	+	45	79	39	45	0.999989	-0.532644	0.30163	-1.03294	0.691286	4.9589e-06
BSGatlas-gene-255	BSU_01860	ybcF	209633	210160	+	14	14	16	16	0.999989	0.214022	0.782121	0.276556	1.15992	4.9589e-06
BSGatlas-gene-256	BSU_01870	ybcH	210224	210514	+	10	5	7	32	0.999989	1.25581	0.207483	1.26052	2.38801	4.9589e-06
BSGatlas-gene-257	BSU_01880	ybcI	210572	210946	+	22	23	10	16	0.999989	-0.807139	0.266906	-1.11022	0.571514	4.9589e-06
BSGatlas-gene-258	BSU_01889	ybzH	211429	211731	+	32	43	36	65	0.999989	0.408974	0.435819	0.779274	1.32774	4.9589e-06
BSGatlas-gene-259	BSU_01890	ybcL	211859	213031	+	42	80	42	72	0.999989	-0.101669	0.843502	-0.197416	0.931954	4.9589e-06
BSGatlas-gene-260	BSU_01900	ybcM	213155	213469	+	5	28	4	4	0.999989	-1.9755	0.0869573	-1.71167	0.254283	4.9589e-06
BSGatlas-gene-261	BSU_01910	skfA	213941	214108	+	98	113	74	123	0.999989	-0.117703	0.76858	-0.294232	0.921654	4.9589e-06
BSGatlas-gene-262	BSU_01920	skfB	214175	215407	+	72	95	73	72	0.999989	-0.169214	0.702655	-0.38174	0.889327	4.9589e-06
BSGatlas-gene-263	BSU_01935	skfC	215404	216894	+	86	81	85	72	0.999989	-0.0516344	0.910849	-0.111968	0.964843	4.9589e-06
BSGatlas-gene-264	BSU_01950	skfE	216913	217632	+	66	73	52	48	0.999989	-0.442035	0.355499	-0.923976	0.736096	4.9589e-06
BSGatlas-gene-265	BSU_01960	skfF	217697	219040	+	111	118	117	132	0.999989	0.135661	0.722965	0.354499	1.0986	4.9589e-06
BSGatlas-gene-266	BSU_01970	skfG	219087	219602	+	42	33	38	28	0.999989	-0.143022	0.813315	-0.236152	0.90562	4.9589e-06
BSGatlas-gene-267	BSU_01980	skfH	219607	220032	+	98	76	74	62	0.999989	-0.32447	0.503686	-0.668701	0.798592	4.9589e-06
BSGatlas-gene-268	BSU_01990	ybdG	220279	221256	+	67	52	63	71	0.999989	0.174845	0.712898	0.367966	1.12884	4.9589e-06
BSGatlas-gene-269	BSU_02000	ybdJ	221258	221929	+	88	80	100	131	0.999989	0.454471	0.258156	1.13076	1.37028	4.9589e-06
BSGatlas-gene-270	BSU_02010	ybdK	221950	222912	+	131	173	125	168	0.999989	-0.0471475	0.896832	-0.129664	0.967848	4.9589e-06
BSGatlas-gene-271	BSU_02019	ybzI	222971	223234	+	145	119	89	140	0.999989	-0.231788	0.563667	-0.577403	0.851579	4.9589e-06
BSGatlas-gene-272	BSU_02030	prkD	223219	223989	-	29	47	24	63	0.999989	0.149284	0.803749	0.248499	1.10902	4.9589e-06
BSGatlas-gene-273	BSU_02040	ybdN	224075	224932	-	45	115	70	98	0.999989	0.0952669	0.856393	0.180968	1.06826	4.9589e-06
BSGatlas-gene-274	BSU_02050	ybdO	225064	226248	+	1251	1721	1415	1729	0.999989	0.0996873	0.740662	0.330977	1.07154	4.9589e-06
BSGatlas-gene-275	BSU_02060	ybxG	226566	227954	+	712	636	870	801	0.999989	0.340965	0.335498	0.963098	1.2666	4.9589e-06
BSGatlas-gene-276	BSU_02070	csgA	228066	228314	+	1	4	4	3	0.999989	0.566206	0.732184	0.342222	1.48062	4.9589e-06
BSGatlas-gene-277	BSU_02080	ybxH	228331	228522	+	1	0	1	4	0.999989	2.20441	0.402411	0.837323	4.60884	4.9589e-06
BSGatlas-gene-278	BSU_02090	ybxI	228549	229352	-	57	67	36	39	0.999989	-0.70552	0.151825	-1.43311	0.613221	4.9589e-06
BSGatlas-gene-279	BSU_02100	cypC	229525	230778	+	161	138	109	118	0.999989	-0.386799	0.32887	-0.976393	0.764824	4.9589e-06
BSGatlas-gene-280	BSU_02110	ybyB	230819	231079	-	167	187	101	132	0.999989	-0.600901	0.0937971	-1.6757	0.659342	4.9589e-06
BSGatlas-gene-281	BSU_02120	aimA	231348	232967	+	4089	3128	4025	3990	0.999989	0.1686	0.634433	0.475497	1.12397	4.9589e-06
BSGatlas-gene-282	BSU_02130	glpQ	233014	233895	-	1672	1833	1456	2890	0.999989	0.268665	0.417404	0.810932	1.20469	4.9589e-06
BSGatlas-gene-283	BSU_02140	glpT	233994	235328	-	4050	3039	3728	5083	0.999989	0.295788	0.37372	0.889527	1.22756	4.9589e-06
BSGatlas-gene-286	BSU_02150	ybeF	235625	235873	+	11	20	4	16	0.999989	-0.694131	0.460162	-0.738579	0.618081	4.9589e-06
BSGatlas-gene-287	BSU_02160	ybfA	235965	236882	+	41	61	46	48	0.999989	-0.0853479	0.866583	-0.168	0.942557	4.9589e-06
BSGatlas-gene-288	BSU_02170	ybfB	236879	238129	+	430	384	288	252	0.999989	-0.557086	0.141863	-1.46889	0.679673	4.9589e-06
BSGatlas-gene-289	BSU_02180	ybfE	238164	238448	-	5	14	6	14	0.999989	0.0565093	0.955741	0.0554984	1.03995	4.9589e-06
BSGatlas-gene-291	BSU_02190	ybfF	238644	239555	-	60	134	51	109	0.999989	-0.296661	0.571898	-0.565259	0.814134	4.9589e-06
BSGatlas-gene-292	BSU_02200	ybfG	239644	241842	-	81	96	75	152	0.999989	0.322336	0.4528	0.750756	1.25035	4.9589e-06
BSGatlas-gene-293	BSU_02210	ybfH	241917	242837	-	46	38	37	47	0.999989	-0.00543601	0.991737	-0.0103561	0.996239	4.9589e-06
BSGatlas-gene-294	BSU_02220	ybfI	242834	243661	-	16	28	18	38	0.999989	0.323237	0.631446	0.479693	1.25113	4.9589e-06
BSGatlas-gene-295	BSU_02230	purT	243892	245046	+	1469	1764	1660	1806	0.999989	0.125902	0.675247	0.418958	1.09119	4.9589e-06
BSGatlas-gene-296	BSU_02240	mpr	245190	246131	+	38	94	61	77	0.999989	0.097593	0.856046	0.18141	1.06999	4.9589e-06
BSGatlas-gene-297	BSU_02250	ybfJ	246094	246492	+	23	35	17	36	0.999989	-0.157856	0.804334	-0.247741	0.896356	4.9589e-06
BSGatlas-gene-298	BSU_02260	ybfK	246658	247548	+	588	515	571	614	0.999989	0.117082	0.726329	0.350013	1.08454	4.9589e-06
BSGatlas-gene-299	BSU_02270	pssA	247744	248277	+	430	521	464	509	0.999989	0.0572205	0.857108	0.180056	1.04046	4.9589e-06
BSGatlas-gene-300	BSU_02280	ybfM	248268	248756	+	748	777	741	845	0.999989	0.0708797	0.814854	0.234169	1.05036	4.9589e-06
BSGatlas-gene-301	BSU_02290	psd	248749	249540	+	1342	1144	1184	1281	0.999989	-0.000155459	0.999622	-0.000474263	0.999892	4.9589e-06
BSGatlas-gene-302	BSU_02300	ybfN	249595	249873	+	49	73	43	121	0.999989	0.369739	0.490207	0.689979	1.29212	4.9589e-06
BSGatlas-gene-303	BSU_02310	ybfO	249979	251319	+	130	200	170	152	0.999989	0.0174866	0.966365	0.0421677	1.01219	4.9589e-06
BSGatlas-gene-304	BSU_02320	ybfP	251427	252314	+	50	68	62	82	0.999989	0.295283	0.510408	0.658203	1.22713	4.9589e-06
BSGatlas-gene-305	BSU_02330	ybfQ	252514	253482	+	1493	1715	1514	2029	0.999989	0.14463	0.603966	0.518706	1.10545	4.9589e-06
BSGatlas-gene-306	BSU_02340	gltP	253518	254762	-	35	101	43	78	0.999989	-0.164451	0.77978	-0.279605	0.892268	4.9589e-06
BSGatlas-gene-307	BSU_02350	gamP	254907	256802	-	856	1929	1095	1623	0.999989	-0.0182304	0.964575	-0.0444137	0.987443	4.9589e-06
BSGatlas-gene-308	BSU_02360	gamA	256823	257572	-	231	490	292	530	0.999989	0.182693	0.668274	0.428518	1.135	4.9589e-06
BSGatlas-gene-309	BSU_02370	gamR	257791	258498	+	166	360	240	436	0.999989	0.356102	0.415323	0.814563	1.27996	4.9589e-06
BSGatlas-gene-310	BSU_02380	ybgB	258532	258807	+	93	146	105	164	0.999989	0.168304	0.675605	0.418468	1.12374	4.9589e-06
BSGatlas-gene-311	BSU_02390	ybgE	259016	260086	+	202	214	173	221	0.999989	-0.0755577	0.822855	-0.223875	0.948975	4.9589e-06
BSGatlas-gene-312	BSU_02400	ybgF	260123	261535	-	192	212	176	206	0.999989	-0.0677505	0.843692	-0.197173	0.954125	4.9589e-06
BSGatlas-gene-313	BSU_02410	ybgG	261656	262603	-	151	218	135	232	0.999989	-0.02234	0.952593	-0.059451	0.984634	4.9589e-06
BSGatlas-gene-314	BSU_02420	glnT	262732	264168	-	43	28	28	20	0.999989	-0.528856	0.423516	-0.800336	0.693104	4.9589e-06
BSGatlas-gene-315	BSU_02430	glsA	264191	265174	-	16	6	6	6	0.999989	-0.886276	0.410643	-0.822763	0.541009	4.9589e-06
BSGatlas-gene-316	BSU_02440	glnK	265476	266708	+	80	94	64	120	0.999989	0.0515815	0.90401	0.120597	1.0364	4.9589e-06
BSGatlas-gene-317	BSU_02450	glnL	266719	267663	+	120	91	77	91	0.999989	-0.331089	0.445316	-0.763248	0.794936	4.9589e-06
BSGatlas-gene-318	BSU_02460	ycbC	267890	268816	+	27	28	33	31	0.999989	0.247728	0.677781	0.415493	1.18734	4.9589e-06
BSGatlas-gene-319	BSU_02470	ycbD	268846	270312	+	41	46	40	65	0.999989	0.254379	0.60746	0.513702	1.19282	4.9589e-06
BSGatlas-gene-320	BSU_02480	ycbE	270396	271763	+	33	47	43	57	0.999989	0.330985	0.515226	0.650722	1.25787	4.9589e-06
BSGatlas-gene-321	BSU_02490	ycbF	271800	273167	+	31	48	30	21	0.999989	-0.563796	0.368536	-0.89922	0.67652	4.9589e-06
BSGatlas-gene-322	BSU_02500	ycbG	273237	273938	+	135	175	141	191	0.999989	0.103489	0.771788	0.290037	1.07437	4.9589e-06
BSGatlas-gene-323	BSU_02510	ycbH	274029	275561	+	150	168	127	220	0.999989	0.101321	0.782016	0.276692	1.07276	4.9589e-06
BSGatlas-gene-325	BSU_02520	ycbJ	275838	276758	+	599	1303	599	1184	0.999989	-0.107357	0.802514	-0.250095	0.928287	4.9589e-06
BSGatlas-gene-327	BSU_02530	rtpA	277160	277321	+	8	17	9	29	0.999989	0.551684	0.525299	0.635198	1.4658	4.9589e-06
BSGatlas-gene-328	BSU_02540	ycbK	277342	278280	+	26	80	34	83	0.999989	0.121065	0.850758	0.188152	1.08754	4.9589e-06
BSGatlas-gene-329	BSU_02550	ycbL	278377	279057	+	37	56	35	64	0.999989	0.0730293	0.88825	0.140519	1.05192	4.9589e-06
BSGatlas-gene-330	BSU_02560	ycbM	279059	279994	+	44	45	39	37	0.999989	-0.2004	0.706499	-0.376562	0.870309	4.9589e-06
BSGatlas-gene-331	BSU_02570	ycbN	280086	281009	+	119	138	105	176	0.999989	0.108967	0.772718	0.288822	1.07846	4.9589e-06
BSGatlas-gene-332	BSU_02580	ycbO	281028	281714	+	126	141	117	160	0.999989	0.0512894	0.887685	0.141235	1.03619	4.9589e-06
BSGatlas-gene-333	BSU_02585		281675	281809	-	27	25	25	23	0.999989	-0.0893755	0.888886	-0.139715	0.93993	4.9589e-06
BSGatlas-gene-334	BSU_02590	ycbP	281769	282155	-	284	311	205	244	0.999989	-0.39504	0.228213	-1.20498	0.760468	4.9589e-06
BSGatlas-gene-335	BSU_02600	cwlJ	282469	282897	+	28	44	22	45	0.999989	-0.12834	0.827883	-0.217417	0.914883	4.9589e-06
BSGatlas-gene-336	BSU_02610	ycbR	283003	283734	+	67	106	56	116	0.999989	-0.0359814	0.938702	-0.0769014	0.975368	4.9589e-06
BSGatlas-gene-337	BSU_02619	yczK	283816	283992	+	1	0	1	0	0.999989	0.100325	0.980679	0.0242177	1.07202	4.9589e-06
BSGatlas-gene-338	BSU_02620	phoD	284011	285762	+	18	28	17	31	0.999989	0.0462001	0.944517	0.0695938	1.03254	4.9589e-06
BSGatlas-gene-339	BSU_02630	tatAD	285775	285987	+	5	7	3	2	0.999989	-1.20861	0.38907	-0.861305	0.432686	4.9589e-06
BSGatlas-gene-340	BSU_02640	tatCD	286048	286776	+	7	5	4	7	0.999989	-0.160097	0.893238	-0.134208	0.894965	4.9589e-06
BSGatlas-gene-341	BSU_02650	pcp	286773	287420	-	30	39	41	60	0.999989	0.546723	0.289429	1.05937	1.46076	4.9589e-06
BSGatlas-gene-342	BSU_02660	ycbU	287499	288611	+	98	173	135	175	0.999989	0.214229	0.599694	0.524841	1.16008	4.9589e-06
BSGatlas-gene-343	BSU_02670	lmrB	288653	290092	-	204	501	251	477	0.999989	0.0404472	0.930744	0.0869091	1.02843	4.9589e-06
BSGatlas-gene-344	BSU_02680	lmrA	290132	290698	-	96	182	97	175	0.999989	-0.0407481	0.92663	-0.092086	0.972151	4.9589e-06
BSGatlas-gene-345	BSU_02690	ansZ	290915	292042	+	54	201	51	94	0.999989	-0.803487	0.18881	-1.31411	0.572963	4.9589e-06
BSGatlas-gene-346	BSU_02700	lip	292205	292843	+	120	215	192	196	0.999989	0.257492	0.534728	0.620805	1.1954	4.9589e-06
BSGatlas-gene-347	BSU_02710	yczC	292881	293264	-	42	31	27	36	0.999989	-0.22616	0.694594	-0.392628	0.854908	4.9589e-06
BSGatlas-gene-348	BSU_02720	yccF	293499	294575	+	964	1147	902	1318	0.999989	0.0662628	0.817766	0.230419	1.047	4.9589e-06
BSGatlas-gene-349	BSU_02730	natK	294615	295571	-	60	115	48	141	0.999989	0.0586762	0.914796	0.106991	1.04151	4.9589e-06
BSGatlas-gene-350	BSU_02740	natR	295584	296285	-	89	116	89	152	0.999989	0.216127	0.589262	0.539906	1.16161	4.9589e-06
BSGatlas-gene-351	BSU_02750	natA	296429	297169	+	78	136	56	139	0.999989	-0.174857	0.724268	-0.35276	0.885856	4.9589e-06
BSGatlas-gene-352	BSU_02760	natB	297170	298330	+	90	101	80	112	0.999989	0.00373421	0.99247	0.00943709	1.00259	4.9589e-06
BSGatlas-gene-353	BSU_02770	yccK	298466	299398	+	131	163	115	166	0.999989	-0.0682527	0.85097	-0.187881	0.953792	4.9589e-06
BSGatlas-gene-354	BSU_02780	ycdA	299438	300502	-	741	711	849	878	0.999989	0.271802	0.401247	0.839396	1.20732	4.9589e-06
BSGatlas-gene-356	BSU_02785		300525	300656	-	40	68	62	73	0.999989	0.348471	0.47279	0.717946	1.27321	4.9589e-06
BSGatlas-gene-357	BSU_02790	ycdB	300830	302248	+	115	108	98	117	0.999989	-0.0479633	0.90288	-0.122024	0.967301	4.9589e-06
BSGatlas-gene-358	BSU_02800	ycdC	302435	303796	+	334	116	117	131	0.999989	-0.883875	0.119356	-1.55748	0.54191	4.9589e-06
BSGatlas-gene-359	BSU_02810	cwlK	303804	304307	-	38	66	39	75	0.999989	0.115008	0.8257	0.22022	1.08298	4.9589e-06
BSGatlas-gene-360	BSU_02820	rapJ	304430	305551	+	603	847	603	808	0.999989	-0.0299959	0.922919	-0.0967578	0.979423	4.9589e-06
BSGatlas-gene-361	BSU_02830	ycdF	305658	306434	+	126	132	129	84	0.999989	-0.208252	0.662905	-0.435906	0.865586	4.9589e-06
BSGatlas-gene-362	BSU_02840	ycdG	306459	308144	+	371	281	242	218	0.999989	-0.477734	0.235081	-1.18737	0.718105	4.9589e-06
BSGatlas-gene-363	BSU_02850	znuA	308332	309291	+	200	362	179	354	0.999989	-0.0966926	0.815492	-0.233346	0.935174	4.9589e-06
BSGatlas-gene-364	BSU_02860	znuC	309347	310042	+	227	284	189	264	0.999989	-0.173439	0.59986	-0.524602	0.886727	4.9589e-06
BSGatlas-gene-365	BSU_02870	znuB	310000	310842	+	385	429	345	425	0.999989	-0.0714912	0.816815	-0.231643	0.951654	4.9589e-06
BSGatlas-gene-366	BSU_02880	yceB	310880	311875	-	22	52	16	24	0.999989	-0.871501	0.194369	-1.29776	0.546578	4.9589e-06
BSGatlas-gene-367	BSU_02890	yceC	312159	312758	+	2216	1621	2017	2107	0.999989	0.113879	0.750677	0.317747	1.08213	4.9589e-06
BSGatlas-gene-368	BSU_02900	yceD	312780	313361	+	2581	2199	2404	2307	0.999989	0.00408618	0.990504	0.0119019	1.00284	4.9589e-06
BSGatlas-gene-369	BSU_02910	yceE	313396	313974	+	3564	3122	3296	3261	0.999989	-0.00514179	0.987659	-0.0154673	0.996442	4.9589e-06
BSGatlas-gene-370	BSU_02920	yceF	314025	314798	+	3768	4009	3693	3968	0.999989	0.000379843	0.998982	0.00127589	1.00026	4.9589e-06
BSGatlas-gene-371	BSU_02930	yceG	314883	316496	+	1476	1265	1252	1301	0.999989	-0.0858873	0.796031	-0.258488	0.942205	4.9589e-06
BSGatlas-gene-372	BSU_02940	yceH	316512	317603	+	1091	1126	997	1163	0.999989	-0.02586	0.930263	-0.0875135	0.982235	4.9589e-06
BSGatlas-gene-373	BSU_02950	niaP	317725	318927	+	3349	2794	2901	3393	0.999989	0.0379418	0.904791	0.119611	1.02665	4.9589e-06
BSGatlas-gene-375	BSU_02960	yceJ	319180	320352	-	5	11	5	6	0.999989	-0.511053	0.651721	-0.451372	0.70171	4.9589e-06
BSGatlas-gene-376	BSU_02970	yceK	320421	320723	-	85	95	74	108	0.999989	0.0081791	0.983807	0.0202965	1.00569	4.9589e-06
BSGatlas-gene-377	BSU_02980	opuAA	321013	322269	+	1895	3231	1476	3102	0.999989	-0.192695	0.616205	-0.501236	0.87497	4.9589e-06
BSGatlas-gene-378	BSU_02990	opuAB	322271	323119	+	1643	2990	1418	3187	0.999989	-0.0424322	0.917226	-0.103928	0.971017	4.9589e-06
BSGatlas-gene-379	BSU_03000	opuAC	323119	324000	+	1328	2531	1197	2496	0.999989	-0.0879388	0.828003	-0.217264	0.940866	4.9589e-06
BSGatlas-gene-380	BSU_03010	amhX	324038	325189	-	62	73	40	48	0.999989	-0.606026	0.19593	-1.29323	0.657004	4.9589e-06
BSGatlas-gene-381	BSU_03020	ycgA	325339	326772	+	82	99	69	71	0.999989	-0.343471	0.425597	-0.796749	0.788143	4.9589e-06
BSGatlas-gene-382	BSU_03030	ycgB	326888	327469	+	65	47	32	72	0.999989	-0.168556	0.75582	-0.310975	0.889733	4.9589e-06
BSGatlas-gene-383	BSU_03040	amyE	327618	329597	+	692	513	511	761	0.999989	0.0508012	0.885216	0.14436	1.03584	4.9589e-06
BSGatlas-gene-384	BSU_03050	ldh	329774	330739	+	19154	4144	6394	3439	0.999989	-1.20599	0.0797097	-1.75237	0.433472	4.9589e-06
BSGatlas-gene-385	BSU_03060	lctP	330771	332396	+	20765	704	3013	440	0.999989	-2.53153	0.222629	-1.21957	0.172955	4.9589e-06
BSGatlas-gene-386	BSU_03070	mdr	332441	333979	-	524	1173	675	1184	0.999989	0.130501	0.75761	0.308621	1.09467	4.9589e-06
BSGatlas-gene-387	BSU_03080	ycgE	334092	334556	+	118	174	98	254	0.999989	0.217113	0.635485	0.47402	1.1624	4.9589e-06
BSGatlas-gene-388	BSU_03090	ycgF	334630	335259	+	161	152	159	154	0.999989	0.0259557	0.94672	0.0668263	1.01815	4.9589e-06
BSGatlas-gene-389	BSU_03100	ycgG	335329	336090	+	100	201	113	231	0.999989	0.17305	0.706593	0.376435	1.12744	4.9589e-06
BSGatlas-gene-390	BSU_03110	ycgH	336092	337432	-	9	25	10	8	0.999989	-0.846648	0.355933	-0.923143	0.556075	4.9589e-06
BSGatlas-gene-391	BSU_03120	ycgI	337562	338158	+	3	5	1	4	0.999989	-0.735445	0.648402	-0.455983	0.600633	4.9589e-06
BSGatlas-gene-392	BSU_03130	nadE	338288	339106	+	2210	2495	1915	2812	0.999989	-0.00237911	0.993202	-0.00851952	0.998352	4.9589e-06
BSGatlas-gene-393	BSU_03140	tmrB	339156	339749	-	14	38	20	22	0.999989	-0.261843	0.718614	-0.360312	0.834022	4.9589e-06
BSGatlas-gene-395	BSU_03150	aroK	340025	340585	+	91	92	108	109	0.999989	0.269694	0.513236	0.653807	1.20555	4.9589e-06
BSGatlas-gene-396	BSU_03160	ycgJ	340613	341374	-	9	9	12	14	0.999989	0.539056	0.541387	0.610717	1.45302	4.9589e-06
BSGatlas-gene-397	BSU_03170	ycgK	341492	342466	+	41	76	30	74	0.999989	-0.206058	0.714119	-0.36633	0.866903	4.9589e-06
BSGatlas-gene-398	BSU_03180	cah	342538	343494	+	67	166	54	146	0.999989	-0.257166	0.64748	-0.457266	0.83673	4.9589e-06
BSGatlas-gene-399	BSU_03190	ycgL	343578	344360	+	80	183	73	156	0.999989	-0.218279	0.666088	-0.431523	0.85959	4.9589e-06
BSGatlas-gene-400	BSU_03200	putB	344551	345462	+	119	347	123	183	0.999989	-0.582061	0.25385	-1.14105	0.668009	4.9589e-06
BSGatlas-gene-401	BSU_03210	putC	345479	347026	+	437	2308	534	1467	0.999989	-0.475424	0.465785	-0.729354	0.719255	4.9589e-06
BSGatlas-gene-402	BSU_03220	putP	347150	348571	+	1140	3353	1460	3016	0.999989	-0.0138425	0.977726	-0.0279199	0.990451	4.9589e-06
BSGatlas-gene-404	BSU_03230	putR	348724	349959	+	94	136	85	137	0.999989	-0.05897	0.883698	-0.146283	0.959949	4.9589e-06
BSGatlas-gene-405	BSU_03240	ycgQ	349996	350853	-	119	108	122	113	0.999989	0.0784648	0.851549	0.187142	1.05589	4.9589e-06
BSGatlas-gene-406	BSU_03250	ycgR	350858	351742	-	68	98	97	124	0.999989	0.426419	0.29797	1.0408	1.34389	4.9589e-06
BSGatlas-gene-407	BSU_03260	ycgS	351842	352696	-	28	33	14	18	0.999989	-0.925782	0.153921	-1.42582	0.526395	4.9589e-06
BSGatlas-gene-408	BSU_03270	ycgT	352858	353868	+	741	664	441	593	0.999989	-0.451365	0.149517	-1.44124	0.73135	4.9589e-06
BSGatlas-gene-409	BSU_03280	nasF	353900	355351	-	1855	534	364	487	0.999989	-1.53828	0.00736227	-2.68	0.344297	4.9589e-06
BSGatlas-gene-410	BSU_03290	nasE	355412	355732	-	2351	218	319	219	0.999989	-2.25587	0.126299	-1.52886	0.209371	4.9589e-06
BSGatlas-gene-411	BSU_03300	nasD	355764	358181	-	10815	808	1403	510	0.999989	-2.54776	0.125945	-1.53029	0.171021	4.9589e-06
BSGatlas-gene-412	BSU_03310	nasC	358303	360435	-	29	92	28	40	0.999989	-0.801512	0.210538	-1.25209	0.573748	4.9589e-06
BSGatlas-gene-413	BSU_03320	nasB	360442	362757	-	54	175	60	79	0.999989	-0.680824	0.236635	-1.18344	0.623809	4.9589e-06
BSGatlas-gene-414	BSU_03330	nasA	362937	364142	+	129	503	157	304	0.999989	-0.448379	0.438048	-0.775494	0.732866	4.9589e-06
BSGatlas-gene-415	BSU_03340	folEB	364259	365173	+	4	12	16	30	0.999989	1.51863	0.0789972	1.75653	2.86519	4.9589e-06
BSGatlas-gene-416	BSU_03350	yciB	365170	365754	+	7	2	7	5	0.999989	0.431561	0.742953	0.327946	1.34869	4.9589e-06
BSGatlas-gene-417	BSU_03359	yczL	365850	366035	+	1	0	1	0	0.999989	0.100325	0.980679	0.0242177	1.07202	4.9589e-06
BSGatlas-gene-418	BSU_03360	zagA	366063	367256	+	9	10	10	10	0.999989	0.0979592	0.916033	0.105431	1.07026	4.9589e-06
BSGatlas-gene-419	BSU_03370	yckA	367305	367985	-	514	405	299	426	0.999989	-0.362059	0.295865	-1.04534	0.778054	4.9589e-06
BSGatlas-gene-420	BSU_03380	yckB	367995	368858	-	947	848	546	995	0.999989	-0.260747	0.438307	-0.775056	0.834656	4.9589e-06
BSGatlas-gene-421	BSU_03385		369020	369217	+	5	6	4	3	0.999989	-0.606798	0.648228	-0.456226	0.656653	4.9589e-06
BSGatlas-gene-422	BSU_03390	yckC	369236	369691	+	90	102	66	170	0.999989	0.237333	0.614298	0.503948	1.17881	4.9589e-06
BSGatlas-gene-423	BSU_03400	yckD	369773	370105	+	5	6	0	2	0.999989	-2.55197	0.169764	-1.37296	0.170522	4.9589e-06
BSGatlas-gene-424	BSU_03410	yckE	370259	371692	+	38	36	35	61	0.999989	0.346779	0.509517	0.65959	1.27172	4.9589e-06
BSGatlas-gene-425	BSU_03420	nin	371729	372127	-	570	746	479	645	0.999989	-0.221528	0.46494	-0.730736	0.857656	4.9589e-06
BSGatlas-gene-426	BSU_03430	nucA	372154	372603	-	399	506	334	509	0.999989	-0.11034	0.724863	-0.351967	0.926369	4.9589e-06
BSGatlas-gene-427	BSU_03440	tlpC	372771	374492	-	1400	990	1151	1144	0.999989	-0.0447889	0.904981	-0.119372	0.969432	4.9589e-06
BSGatlas-gene-428	BSU_03450	hxlB	374603	375160	-	18	15	11	32	0.999989	0.308555	0.688549	0.400825	1.23847	4.9589e-06
BSGatlas-gene-429	BSU_03460	hxlA	375166	375798	-	44	58	39	68	0.999989	0.0514465	0.916627	0.104684	1.0363	4.9589e-06
BSGatlas-gene-430	BSU_03470	hxlR	376032	376394	+	31	61	17	53	0.999989	-0.445277	0.492511	-0.686321	0.734443	4.9589e-06
BSGatlas-gene-432	BSU_03480	srfAA	376968	387731	+	79273	147928	63643	109191	0.999989	-0.400071	0.278156	-1.08447	0.757821	4.9589e-06
BSGatlas-gene-433	BSU_03490	srfAB	387744	398495	+	92659	176403	73522	129836	0.999989	-0.411659	0.274359	-1.09308	0.751758	4.9589e-06
BSGatlas-gene-435	BSU_03510	srfAC	398532	402359	+	38243	75180	32358	57726	0.999989	-0.339951	0.377315	-0.882855	0.790068	4.9589e-06
BSGatlas-gene-436	BSU_03520	srfAD	402388	403116	+	7162	14374	6457	11155	0.999989	-0.293632	0.448183	-0.758447	0.815845	4.9589e-06
BSGatlas-gene-437	BSU_03530	ycxA	403217	404443	+	244	636	224	451	0.999989	-0.391966	0.417562	-0.810658	0.76209	4.9589e-06
BSGatlas-gene-438	BSU_03540	ycxB	404458	405015	-	42	49	46	49	0.999989	0.0841802	0.866643	0.167924	1.06009	4.9589e-06
BSGatlas-gene-439	BSU_03550	ycxC	405069	406007	-	32	46	33	33	0.999989	-0.206847	0.712434	-0.368589	0.866428	4.9589e-06
BSGatlas-gene-440	BSU_03560	ycxD	406131	407465	+	26	67	26	85	0.999989	0.204718	0.758455	0.30751	1.15246	4.9589e-06
BSGatlas-gene-441	BSU_03569	sfp/1	407460	407627	-	31	31	26	24	0.999989	-0.282356	0.644129	-0.461934	0.822247	4.9589e-06
BSGatlas-gene-442	BSU_03570	sfp/2	407638	408135	-	135	108	101	130	0.999989	-0.0813968	0.839832	-0.202109	0.945142	4.9589e-06
BSGatlas-gene-443	BSU_03580	yczE	408240	408887	-	291	329	281	433	0.999989	0.190165	0.549857	0.597975	1.14089	4.9589e-06
BSGatlas-gene-444	BSU_03590	tcyC	409208	409951	-	584	586	450	664	0.999989	-0.0848073	0.779577	-0.279871	0.94291	4.9589e-06
BSGatlas-gene-445	BSU_03600	tcyB	409965	410669	-	309	259	225	323	0.999989	-0.0696613	0.84098	-0.20064	0.952862	4.9589e-06
BSGatlas-gene-446	BSU_03610	tcyA	410656	411462	-	1319	1150	984	1618	0.999989	0.0442457	0.890111	0.138164	1.03114	4.9589e-06
BSGatlas-gene-447	BSU_03620	bsdA	411578	412450	-	85	71	53	46	0.999989	-0.627347	0.203792	-1.27082	0.647366	4.9589e-06
BSGatlas-gene-448	BSU_03630	bsdB	412540	413154	+	11	3	13	20	0.999989	1.18729	0.22749	1.20685	2.27725	4.9589e-06
BSGatlas-gene-449	BSU_03640	bsdC	413157	414578	+	40	42	50	54	0.999989	0.360542	0.472134	0.719012	1.28391	4.9589e-06
BSGatlas-gene-450	BSU_03651	bsdD	414595	414822	+	8	2	8	10	0.999989	0.815168	0.49163	0.687718	1.7595	4.9589e-06
BSGatlas-gene-451	BSU_03652	yclD	414819	415283	+	23	13	17	27	0.999989	0.253041	0.728921	0.346562	1.19172	4.9589e-06
BSGatlas-gene-452	BSU_03660	yclE	415350	416195	+	83	98	84	128	0.999989	0.218109	0.583235	0.548665	1.16321	4.9589e-06
BSGatlas-gene-453	BSU_03670	dtpT	416235	417713	-	322	369	330	458	0.999989	0.187095	0.543877	0.606961	1.13847	4.9589e-06
BSGatlas-gene-454	BSU_03680	yclG	417993	419747	+	17	22	21	25	0.999989	0.253004	0.704581	0.379144	1.19169	4.9589e-06
BSGatlas-gene-455	BSU_03690	gerKD	419763	419984	-	0	2	1	2	0.999989	0.608683	0.818458	0.229528	1.52487	4.9589e-06
BSGatlas-gene-456	BSU_03700	gerKA	420110	421744	+	13	20	15	22	0.999989	0.167498	0.819062	0.228752	1.12311	4.9589e-06
BSGatlas-gene-457	BSU_03710	gerKC	421734	422957	+	27	38	31	33	0.999989	0.00546183	0.992442	0.00947301	1.00379	4.9589e-06
BSGatlas-gene-458	BSU_03720	gerKB	422982	424103	+	49	75	42	66	0.999989	-0.20246	0.674052	-0.420593	0.869067	4.9589e-06
BSGatlas-gene-459	BSU_03730	yclH	424208	424888	-	7	11	9	15	0.999989	0.407095	0.65692	0.444169	1.32601	4.9589e-06
BSGatlas-gene-460	BSU_03740	yclI	424904	426364	-	29	13	19	13	0.999989	-0.364181	0.655317	-0.446388	0.77691	4.9589e-06
BSGatlas-gene-461	BSU_03750	yclJ	426577	427260	+	211	120	90	192	0.999989	-0.302208	0.534281	-0.621484	0.81101	4.9589e-06
BSGatlas-gene-462	BSU_03760	yclK	427247	428668	+	894	401	278	461	0.999989	-0.866675	0.070976	-1.80563	0.548409	4.9589e-06
BSGatlas-gene-463	BSU_03770	rapC	428831	429979	+	577	929	423	961	0.999989	-0.160781	0.687084	-0.402816	0.894541	4.9589e-06
BSGatlas-gene-464	BSU_03780	phrC	429963	430085	+	322	585	239	549	0.999989	-0.237783	0.579037	-0.554791	0.848048	4.9589e-06
BSGatlas-gene-465	BSU_03788	yczM	430185	430274	-	133	172	168	100	0.999989	-0.100236	0.837803	-0.204704	0.93288	4.9589e-06
BSGatlas-gene-466	BSU_03789	yczN	430356	430469	-	242	299	276	148	0.999989	-0.255262	0.603486	-0.519394	0.837835	4.9589e-06
BSGatlas-gene-467	BSU_03790	thrD	430623	431987	-	343	200	393	179	0.999989	0.15791	0.782429	0.276156	1.11567	4.9589e-06
BSGatlas-gene-468	BSU_03800	fpbN	432372	433322	+	2006	1833	1437	1798	0.999989	-0.247651	0.407008	-0.82917	0.842266	4.9589e-06
BSGatlas-gene-469	BSU_03810	fpbO	433315	434262	+	2278	1869	1760	2033	0.999989	-0.125183	0.698975	-0.386705	0.916888	4.9589e-06
BSGatlas-gene-470	BSU_03820	fpbP	434256	435014	+	1745	1160	1224	1213	0.999989	-0.241818	0.532637	-0.623986	0.845679	4.9589e-06
BSGatlas-gene-471	BSU_03830	fpbQ	435036	435989	+	3539	2683	2780	2917	0.999989	-0.116411	0.738676	-0.333607	0.92248	4.9589e-06
BSGatlas-gene-472	BSU_03840	ycnB	436036	437454	-	361	964	403	1133	0.999989	0.172556	0.74233	0.328769	1.12705	4.9589e-06
BSGatlas-gene-473	BSU_03850	ycnC	437474	438352	-	96	200	101	227	0.999989	0.120914	0.801825	0.250986	1.08742	4.9589e-06
BSGatlas-gene-474	BSU_03860	ycnD	438516	439265	-	197	376	195	353	0.999989	-0.074064	0.857455	-0.179615	0.949958	4.9589e-06
BSGatlas-gene-475	BSU_03870	ycnE	439282	439569	-	51	55	25	52	0.999989	-0.499254	0.343642	-0.946993	0.707473	4.9589e-06
BSGatlas-gene-476	BSU_03880	yczG	439709	440023	+	156	203	145	278	0.999989	0.207493	0.583595	0.548141	1.15468	4.9589e-06
BSGatlas-gene-477	BSU_03890	gabR	440025	441464	-	17	35	17	38	0.999989	0.0570893	0.933346	0.0836357	1.04036	4.9589e-06
BSGatlas-gene-478	BSU_03900	gabT	441571	442881	+	18	28	20	21	0.999989	-0.134508	0.842234	-0.199037	0.910981	4.9589e-06
BSGatlas-gene-479	BSU_03910	gabD	442950	444338	+	484	364	295	317	0.999989	-0.463241	0.212253	-1.2474	0.725355	4.9589e-06
BSGatlas-gene-480	BSU_03920	glcU	444461	445324	+	5	9	2	9	0.999989	-0.415614	0.737501	-0.335165	0.7497	4.9589e-06
BSGatlas-gene-481	BSU_03930	gdh	445344	446129	+	6	17	8	8	0.999989	-0.470968	0.638202	-0.470215	0.72148	4.9589e-06
BSGatlas-gene-482	BSU_03940	ycnI	446174	446788	-	3500	637	991	1138	0.999989	-1.00223	0.13497	-1.49479	0.499229	4.9589e-06
BSGatlas-gene-483	BSU_03950	ycnJ	446801	448426	-	6821	1371	2434	2563	0.999989	-0.74545	0.251257	-1.1473	0.596482	4.9589e-06
BSGatlas-gene-484	BSU_03960	ycnK	448461	449033	-	1815	354	834	782	0.999989	-0.445016	0.504465	-0.667481	0.734576	4.9589e-06
BSGatlas-gene-485	BSU_03970	ycnL	449198	449551	+	38	75	33	77	0.999989	-0.0687344	0.90282	-0.1221	0.953474	4.9589e-06
BSGatlas-gene-486	BSU_03981	mtlA	449724	451160	+	255	171	166	288	0.999989	0.0463357	0.91054	0.112358	1.03264	4.9589e-06
BSGatlas-gene-487	BSU_03982	mtlF	451185	451616	+	97	67	62	98	0.999989	-0.06844	0.883017	-0.147146	0.953669	4.9589e-06
BSGatlas-gene-488	BSU_03990	mtlD	451618	452739	+	315	286	211	409	0.999989	-3.34051e-05	0.999927	-9.09645e-05	0.999977	4.9589e-06
BSGatlas-gene-489	BSU_04000	ycsA	452830	453894	+	706	1014	681	1178	0.999989	0.0957546	0.771858	0.289946	1.06862	4.9589e-06
BSGatlas-gene-490	BSU_04010	sipU	454029	454592	+	114	158	106	189	0.999989	0.0977664	0.803017	0.249444	1.07012	4.9589e-06
BSGatlas-gene-491	BSU_04020	yczH	454652	455260	-	52	94	55	85	0.999989	-0.0567494	0.90529	-0.118981	0.961428	4.9589e-06
BSGatlas-gene-492	BSU_04030	ycsD	455346	455738	+	191	288	219	337	0.999989	0.212706	0.548843	0.599495	1.15886	4.9589e-06
BSGatlas-gene-493	BSU_04039	yczO	455771	455935	-	58	32	30	18	0.999989	-0.861826	0.206542	-1.26313	0.550256	4.9589e-06
BSGatlas-gene-494	BSU_04040	ycsE	456068	456817	+	403	337	300	430	0.999989	-0.0377334	0.911134	-0.111609	0.974184	4.9589e-06
BSGatlas-gene-495	BSU_04050	pxpA	457023	457796	+	296	1512	552	732	0.999989	-0.440481	0.469019	-0.724077	0.736889	4.9589e-06
BSGatlas-gene-496	BSU_04060	ycsG	457811	459025	+	442	2256	776	919	0.999989	-0.605034	0.318777	-0.996975	0.657456	4.9589e-06
BSGatlas-gene-497	BSU_04070	ycsI	459049	459822	+	453	1947	736	828	0.999989	-0.551034	0.33418	-0.965728	0.682531	4.9589e-06
BSGatlas-gene-498	BSU_04080	pxpB	459867	460589	+	249	1402	397	567	0.999989	-0.728691	0.248986	-1.15281	0.603451	4.9589e-06
BSGatlas-gene-499	BSU_04090	pxpC	460592	461599	+	250	1207	425	489	0.999989	-0.605681	0.313765	-1.00735	0.657161	4.9589e-06
BSGatlas-gene-500	BSU_04100	kipR	461615	462367	+	205	866	394	399	0.999989	-0.356473	0.538659	-0.614842	0.781072	4.9589e-06
BSGatlas-gene-501	BSU_04110	lipC	462431	463072	+	58	412	104	222	0.999989	-0.516882	0.473017	-0.71758	0.69888	4.9589e-06
BSGatlas-gene-502	BSU_04120	yczI	463245	463490	+	158	187	195	199	0.999989	0.221171	0.544062	0.606681	1.16568	4.9589e-06
BSGatlas-gene-503	BSU_04130	yczJ	463496	463783	-	36	40	19	39	0.999989	-0.425139	0.464561	-0.731357	0.744767	4.9589e-06
BSGatlas-gene-504	BSU_04140	pbpC	463934	465940	+	3304	2550	2621	3040	0.999989	-0.0477077	0.886469	-0.142774	0.967472	4.9589e-06
BSGatlas-gene-505	BSU_04150	ycsN	466042	466944	+	1764	1393	1430	1532	0.999989	-0.0818897	0.81039	-0.239922	0.944819	4.9589e-06
BSGatlas-gene-506	BSU_04160	mtlR	467130	469214	+	374	550	326	624	0.999989	0.0147262	0.967455	0.040801	1.01026	4.9589e-06
BSGatlas-gene-507	BSU_04170	ydaB	469426	470937	+	92	169	81	165	0.999989	-0.107011	0.814906	-0.234102	0.92851	4.9589e-06
BSGatlas-gene-508	BSU_04180	ydaC	470957	471502	-	13	7	10	8	0.999989	-0.132173	0.893313	-0.134114	0.912456	4.9589e-06
BSGatlas-gene-509	BSU_04190	ydaD	471709	472569	+	77	49	57	58	0.999989	-0.125876	0.808119	-0.242853	0.916448	4.9589e-06
BSGatlas-gene-510	BSU_04200	ydaE	472585	473088	+	56	51	47	27	0.999989	-0.463315	0.437832	-0.77586	0.725318	4.9589e-06
BSGatlas-gene-511	BSU_04210	ydaF	473174	473725	+	51	74	43	70	0.999989	-0.153759	0.745865	-0.324097	0.898905	4.9589e-06
BSGatlas-gene-512	BSU_04220	ydaG	473803	474225	+	598	401	478	333	0.999989	-0.252689	0.580372	-0.552842	0.839331	4.9589e-06
BSGatlas-gene-515	BSU_04230	amj	474731	475540	+	58	103	95	72	0.999989	0.125359	0.805264	0.24654	1.09078	4.9589e-06
BSGatlas-gene-516	BSU_04240	ydzA	475584	475874	-	538	183	235	180	0.999989	-0.782316	0.180421	-1.33946	0.581433	4.9589e-06
BSGatlas-gene-517	BSU_04250	lrpC	476059	476493	+	74	84	47	90	0.999989	-0.236973	0.598954	-0.525905	0.848524	4.9589e-06
BSGatlas-gene-518	BSU_04260	topB	476558	478741	+	2687	2406	1756	2479	0.999989	-0.28059	0.347521	-0.939408	0.823254	4.9589e-06
BSGatlas-gene-519	BSU_04270	ydaJ	478944	480032	+	205	143	179	182	0.999989	0.0631068	0.879752	0.151283	1.04471	4.9589e-06
BSGatlas-gene-520	BSU_04280	ydaK	480013	480864	+	56	78	51	68	0.999989	-0.163058	0.720234	-0.358145	0.89313	4.9589e-06
BSGatlas-gene-521	BSU_04290	ydaL	480875	482584	+	80	121	77	127	0.999989	0.0128663	0.975563	0.0306321	1.00896	4.9589e-06
BSGatlas-gene-522	BSU_04300	ydaM	482577	483839	+	87	145	86	106	0.999989	-0.250324	0.554501	-0.591029	0.840708	4.9589e-06
BSGatlas-gene-523	BSU_04310	ydaN	483845	485956	+	160	169	152	209	0.999989	0.129456	0.708955	0.373261	1.09388	4.9589e-06
BSGatlas-gene-525	BSU_04320	kimA	486432	488255	+	279	460	254	452	0.999989	-0.0793899	0.832095	-0.212016	0.946458	4.9589e-06
BSGatlas-gene-526	BSU_04330	mutT	488314	488763	+	8	5	9	7	0.999989	0.327851	0.763184	0.301302	1.25514	4.9589e-06
BSGatlas-gene-527	BSU_04340	ydaP	488830	490554	+	1101	674	777	538	0.999989	-0.387077	0.406146	-0.830695	0.764678	4.9589e-06
BSGatlas-gene-529	BSU_04345		490546	490749	-	38	45	37	60	0.999989	0.210042	0.678265	0.414832	1.15672	4.9589e-06
BSGatlas-gene-531	BSU_04359	ydzK	490777	491043	-	143	169	96	191	0.999989	-0.155809	0.69312	-0.394624	0.897629	4.9589e-06
BSGatlas-gene-532	BSU_04360	mntH	491147	492424	-	422	820	327	838	0.999989	-0.135411	0.765618	-0.298112	0.91041	4.9589e-06
BSGatlas-gene-533	BSU_04370	ydaS	492654	492911	-	222	156	173	146	0.999989	-0.215842	0.625846	-0.487581	0.861044	4.9589e-06
BSGatlas-gene-534	BSU_04380	ydaT	492989	493441	-	49	32	35	21	0.999989	-0.480226	0.466744	-0.727787	0.716865	4.9589e-06
BSGatlas-gene-535	BSU_04390	ydbA	493559	494377	+	138	125	107	208	0.999989	0.216678	0.591217	0.537073	1.16205	4.9589e-06
BSGatlas-gene-536	BSU_04400	gsiB	494506	494877	+	259	184	183	119	0.999989	-0.497702	0.305687	-1.02431	0.708234	4.9589e-06
BSGatlas-gene-537	BSU_04410	ydbB	495009	495350	+	19	30	28	29	0.999989	0.252117	0.688743	0.400561	1.19095	4.9589e-06
BSGatlas-gene-538	BSU_04420	ydbC	495344	495703	+	78	118	76	105	0.999989	-0.106733	0.798489	-0.255303	0.928688	4.9589e-06
BSGatlas-gene-539	BSU_04430	ydbD	495740	496561	-	70	82	64	142	0.999989	0.39341	0.388734	0.861915	1.31349	4.9589e-06
BSGatlas-gene-540	BSU_04440	dctB	496646	497698	-	124	125	121	129	0.999989	0.0242107	0.950092	0.0625917	1.01692	4.9589e-06
BSGatlas-gene-541	BSU_04450	dctS	497768	499375	+	209	247	169	305	0.999989	0.0288321	0.935198	0.0813063	1.02019	4.9589e-06
BSGatlas-gene-542	BSU_04460	dctR	499365	500045	+	51	78	71	82	0.999989	0.271103	0.550903	0.596408	1.20673	4.9589e-06
BSGatlas-gene-544	BSU_04480	ydbI	501579	502631	+	1286	1262	1201	1543	0.999989	0.106332	0.713819	0.366732	1.07649	4.9589e-06
BSGatlas-gene-546	BSU_04490	ydbJ	502908	503834	+	472	553	426	685	0.999989	0.0995517	0.747493	0.321946	1.07144	4.9589e-06
BSGatlas-gene-547	BSU_04500	ydbK	503854	504594	+	509	526	547	562	0.999989	0.124558	0.702457	0.382006	1.09017	4.9589e-06
BSGatlas-gene-548	BSU_04510	ydbL	504689	505024	+	2827	1247	1451	1498	0.999989	-0.47408	0.319495	-0.995497	0.719926	4.9589e-06
BSGatlas-gene-549	BSU_04520	ydbM	505152	506297	+	810	348	277	384	0.999989	-0.849037	0.0810101	-1.74485	0.555155	4.9589e-06
BSGatlas-gene-551	BSU_04536	fbpA	506455	506619	-	424	84	69	74	0.999989	-1.86394	0.00771262	-2.6644	0.274725	4.9589e-06
BSGatlas-gene-552	BSU_04540	ydbO	506866	507738	+	110	200	133	170	0.999989	-0.0100166	0.980581	-0.0243408	0.993081	4.9589e-06
BSGatlas-gene-553	BSU_04550	ydbP	507753	508073	-	366	286	306	334	0.999989	-0.0194482	0.957562	-0.0532128	0.98661	4.9589e-06
BSGatlas-gene-554	BSU_04560	ddl	508248	509312	+	4326	3846	2584	4337	0.999989	-0.272833	0.384743	-0.86919	0.827693	4.9589e-06
BSGatlas-gene-555	BSU_04570	murF	509384	510757	+	1018	934	604	964	0.999989	-0.34205	0.274494	-1.09277	0.788919	4.9589e-06
BSGatlas-gene-556	BSU_04580	cshA	511157	512641	+	4700	6403	4272	7517	0.999989	0.0659308	0.834161	0.209368	1.04676	4.9589e-06
BSGatlas-gene-557	BSU_04590	ydbS	512814	513293	+	424	467	524	523	0.999989	0.263242	0.427381	0.793681	1.20017	4.9589e-06
BSGatlas-gene-558	BSU_04600	ydbT	513283	514764	+	739	944	872	1035	0.999989	0.19871	0.507925	0.662072	1.14767	4.9589e-06
BSGatlas-gene-560	BSU_04610	ydcA	515016	515615	-	39	41	43	50	0.999989	0.227976	0.654312	0.44778	1.17119	4.9589e-06
BSGatlas-gene-561	BSU_04620	acpS	515710	516075	+	47	76	51	61	0.999989	-0.111857	0.816991	-0.231417	0.925396	4.9589e-06
BSGatlas-gene-562	BSU_04630	ydcC	516241	517257	+	169	136	185	151	0.999989	0.177336	0.682327	0.40929	1.13079	4.9589e-06
BSGatlas-gene-563	BSU_04640	alr	517372	518541	+	687	742	570	832	0.999989	-0.0375782	0.898083	-0.128083	0.974289	4.9589e-06
BSGatlas-gene-564	BSU_04650	ndoAI	518657	518938	+	1545	2198	1472	2496	0.999989	0.0693735	0.827882	0.217419	1.04926	4.9589e-06
BSGatlas-gene-565	BSU_04660	ndoA	518943	519293	+	1422	1775	1359	2225	0.999989	0.14841	0.619524	0.496526	1.10835	4.9589e-06
BSGatlas-gene-567	BSU_04670	rsbR	519408	520232	+	412	484	353	640	0.999989	0.119629	0.717911	0.361253	1.08646	4.9589e-06
BSGatlas-gene-568	BSU_04680	rsbS	520237	520602	+	467	520	364	646	0.999989	0.0045885	0.988743	0.0141086	1.00319	4.9589e-06
BSGatlas-gene-569	BSU_04690	rsbT	520606	521007	+	409	450	319	518	0.999989	-0.0573827	0.855875	-0.181628	0.961006	4.9589e-06
BSGatlas-gene-570	BSU_04700	rsbU	521019	522026	+	988	859	866	940	0.999989	-0.0199353	0.951426	-0.0609162	0.986277	4.9589e-06
BSGatlas-gene-571	BSU_04710	rsbV	522088	522417	+	3654	3552	2758	2894	0.999989	-0.329585	0.286208	-1.06648	0.795765	4.9589e-06
BSGatlas-gene-572	BSU_04720	rsbW	522414	522896	+	3072	3388	2384	2495	0.999989	-0.378654	0.21098	-1.25088	0.769155	4.9589e-06
BSGatlas-gene-573	BSU_04730	sigB	522862	523650	+	5573	5321	4061	3919	0.999989	-0.41988	0.197495	-1.28872	0.747487	4.9589e-06
BSGatlas-gene-574	BSU_04740	rsbX	523650	524249	+	3129	3084	2355	2129	0.999989	-0.433135	0.200962	-1.27881	0.74065	4.9589e-06
BSGatlas-gene-575	BSU_04745		524360	524476	+	34	30	19	34	0.999989	-0.304049	0.614629	-0.503477	0.809976	4.9589e-06
BSGatlas-gene-576	BSU_04750	ydcF	524492	524785	+	32	33	17	23	0.999989	-0.703947	0.252309	-1.14476	0.61389	4.9589e-06
BSGatlas-gene-577	BSU_04760	ydcG	524782	525222	+	19	30	27	18	0.999989	-0.0501241	0.942924	-0.0715956	0.965853	4.9589e-06
BSGatlas-gene-579	BSU_04770	pamR	525206	525649	+	41	64	55	75	0.999989	0.317906	0.504588	0.667288	1.24652	4.9589e-06
BSGatlas-gene-580	BSU_04780	ydcI	525743	527902	+	706	695	603	824	0.999989	0.0196056	0.947441	0.06592	1.01368	4.9589e-06
BSGatlas-gene-582	BSU_04790	ydcK	528129	528581	+	22	72	28	69	0.999989	0.0252898	0.970077	0.037512	1.01768	4.9589e-06
BSGatlas-gene-590	BSU_04800	int	529505	530611	-	41	87	41	57	0.999989	-0.366135	0.491078	-0.688595	0.775859	4.9589e-06
BSGatlas-gene-591	BSU_04810	immA	530624	531133	-	39	34	34	44	0.999989	0.0904373	0.866884	0.167618	1.06469	4.9589e-06
BSGatlas-gene-592	BSU_04820	immR	531130	531513	-	34	37	31	30	0.999989	-0.191752	0.73703	-0.335789	0.875542	4.9589e-06
BSGatlas-gene-593	BSU_04830	xis	531787	531981	+	47	65	16	0	0.999989	-2.57331	0.285835	-1.0673	0.168018	4.9589e-06
BSGatlas-gene-594	BSU_04839	ydzL	531978	532238	+	41	18	12	22	0.999989	-0.853091	0.255271	-1.13764	0.553597	4.9589e-06
BSGatlas-gene-595	BSU_04840	ydcO	532292	532552	+	93	50	29	14	0.999989	-1.67479	0.0139319	-2.45901	0.313212	4.9589e-06
BSGatlas-gene-597	BSU_04849		532758	532886	+	15	9	7	0	0.999989	-1.62113	0.250898	-1.14817	0.325081	4.9589e-06
BSGatlas-gene-598	BSU_04850	ydcP	532922	533302	+	96	64	48	21	0.999989	-1.13361	0.0792825	-1.75486	0.455773	4.9589e-06
BSGatlas-gene-599	BSU_04860	ydcQ	533338	534780	+	112	52	31	21	0.999989	-1.62941	0.0110837	-2.54005	0.32322	4.9589e-06
BSGatlas-gene-602	BSU_04880	ydcS	536096	536365	+	24	8	8	10	0.999989	-0.863153	0.364138	-0.907509	0.54975	4.9589e-06
BSGatlas-gene-603	BSU_04890	ydcT	536404	536670	+	25	23	7	0	0.999989	-2.62713	0.0246395	-2.24701	0.161866	4.9589e-06
BSGatlas-gene-604	BSU_04900	yddA	536687	536995	+	23	8	6	10	0.999989	-1.00904	0.300382	-1.03561	0.496876	4.9589e-06
BSGatlas-gene-606	BSU_04920	conC	538061	538309	+	17	4	6	8	0.999989	-0.630868	0.573197	-0.563349	0.645788	4.9589e-06
BSGatlas-gene-607	BSU_04930	conD	538322	538846	+	12	6	4	10	0.999989	-0.435571	0.688529	-0.400852	0.739401	4.9589e-06
BSGatlas-gene-608	BSU_04940	conE	538734	541229	+	39	57	28	18	0.999989	-0.990183	0.110894	-1.59419	0.503414	4.9589e-06
BSGatlas-gene-609	BSU_04950	yddF	541248	541574	+	5	10	3	4	0.999989	-1.08067	0.388508	-0.862327	0.47281	4.9589e-06
BSGatlas-gene-610	BSU_04960	conG	541578	544025	+	29	80	22	34	0.999989	-0.942161	0.138101	-1.4829	0.520453	4.9589e-06
BSGatlas-gene-611	BSU_04970	cwlT	544022	545011	+	12	18	5	5	0.999989	-1.55556	0.109233	-1.60165	0.340197	4.9589e-06
BSGatlas-gene-612	BSU_04980	yddI	545026	545532	+	4	7	3	4	0.999989	-0.637739	0.633935	-0.476195	0.64272	4.9589e-06
BSGatlas-gene-613	BSU_04990	yddJ	545595	545975	+	154	189	154	213	0.999989	0.0981157	0.777048	0.283168	1.07037	4.9589e-06
BSGatlas-gene-614	BSU_05000	yddK	546166	546966	-	259	230	211	284	0.999989	0.00849101	0.980213	0.0248018	1.0059	4.9589e-06
BSGatlas-gene-615	BSU_05010	rapI	547306	548481	+	163	191	141	226	0.999989	0.0365697	0.917359	0.103761	1.02567	4.9589e-06
BSGatlas-gene-616	BSU_05020	phrI	548438	548557	+	74	86	67	93	0.999989	-0.00174322	0.996656	-0.00419151	0.998792	4.9589e-06
BSGatlas-gene-617	BSU_05030	yddM	548710	549651	+	109	200	113	190	0.999989	-0.0319776	0.939752	-0.0755811	0.978079	4.9589e-06
BSGatlas-gene-618	BSU_05040	yddN	550240	551259	-	40	37	28	61	0.999989	0.160079	0.773263	0.28811	1.11735	4.9589e-06
BSGatlas-gene-619	BSU_05050	lrpA	551519	551929	+	14	38	18	60	0.999989	0.534449	0.470536	0.721608	1.44839	4.9589e-06
BSGatlas-gene-620	BSU_05060	lrpB	552052	552501	-	11	17	11	31	0.999989	0.533461	0.502021	0.671313	1.4474	4.9589e-06
BSGatlas-gene-621	BSU_05070	yddQ	552616	553158	+	11	7	9	10	0.999989	0.0762149	0.937287	0.0786804	1.05425	4.9589e-06
BSGatlas-gene-622	BSU_05080	yddR	553711	554475	+	31	23	27	19	0.999989	-0.189092	0.781822	-0.276945	0.877158	4.9589e-06
BSGatlas-gene-623	BSU_05090	yddS	554669	555979	+	75	143	55	141	0.999989	-0.194062	0.705321	-0.378148	0.874141	4.9589e-06
BSGatlas-gene-624	BSU_05099	ydzM	556562	556738	+	3	0	2	7	0.999989	1.44725	0.45529	0.746625	2.72689	4.9589e-06
BSGatlas-gene-625	BSU_05100	yddT	556763	557449	+	26	30	21	40	0.999989	0.0946721	0.875185	0.157075	1.06782	4.9589e-06
BSGatlas-gene-626	BSU_05109	ydzN	557873	558058	+	33	52	45	46	0.999989	0.13474	0.800052	0.25328	1.0979	4.9589e-06
BSGatlas-gene-627	BSU_05110	ydeA	558408	559001	+	22	24	31	42	0.999989	0.664631	0.255426	1.13727	1.58516	4.9589e-06
BSGatlas-gene-629	BSU_05120	cspC	559264	559464	+	4498	7274	5455	9063	0.999989	0.294793	0.379762	0.878336	1.22671	4.9589e-06
BSGatlas-gene-632	BSU_05130	ydeB	560151	560612	-	13	31	12	12	0.999989	-0.825787	0.30347	-1.02902	0.564174	4.9589e-06
BSGatlas-gene-634	BSU_05140	ydzE	561180	561416	-	7	27	5	16	0.999989	-0.724046	0.461977	-0.735596	0.605397	4.9589e-06
BSGatlas-gene-635	BSU_05150	ydeC	561514	562389	-	20	58	21	32	0.999989	-0.537021	0.426701	-0.79485	0.689193	4.9589e-06
BSGatlas-gene-636	BSU_05160	ydeD	562502	563461	+	23	30	23	32	0.999989	0.0553021	0.927339	0.0911931	1.03908	4.9589e-06
BSGatlas-gene-637	BSU_05170	ydeE	563614	564486	-	50	64	36	64	0.999989	-0.208896	0.668654	-0.427997	0.865199	4.9589e-06
BSGatlas-gene-638	BSU_05180	ydeF	564713	566101	+	86	81	65	89	0.999989	-0.124882	0.76707	-0.29621	0.917079	4.9589e-06
BSGatlas-gene-639	BSU_05190	ydeG	566211	567503	+	52	101	39	99	0.999989	-0.186933	0.730894	-0.343936	0.878471	4.9589e-06
BSGatlas-gene-640	BSU_05200	ydeH	567662	568108	+	35	59	34	53	0.999989	-0.110962	0.83398	-0.2096	0.92597	4.9589e-06
BSGatlas-gene-641	BSU_05210	ydeI	568345	568938	+	28	27	19	17	0.999989	-0.583471	0.380796	-0.876431	0.667356	4.9589e-06
BSGatlas-gene-642	BSU_05220	ydeJ	569290	569949	-	59	98	58	91	0.999989	-0.0759046	0.868169	-0.165985	0.948747	4.9589e-06
BSGatlas-gene-643	BSU_05230	ydeK	570371	571234	-	22	44	34	40	0.999989	0.196062	0.741087	0.330414	1.14557	4.9589e-06
BSGatlas-gene-644	BSU_05240	ydeL	571389	572780	+	38	85	28	64	0.999989	-0.441999	0.449537	-0.756188	0.736114	4.9589e-06
BSGatlas-gene-645	BSU_05250	ydeM	572974	573399	+	60	78	48	79	0.999989	-0.132818	0.769018	-0.29366	0.912048	4.9589e-06
BSGatlas-gene-646	BSU_05260	ydeN	573452	574024	-	25	29	26	46	0.999989	0.392148	0.500446	0.673787	1.31235	4.9589e-06
BSGatlas-gene-647	BSU_05270	ydzF	574106	574435	-	16	26	15	27	0.999989	-0.01254	0.985608	-0.0180391	0.991346	4.9589e-06
BSGatlas-gene-648	BSU_05280	ydeO	574690	575562	+	168	230	137	268	0.999989	-0.00391866	0.991871	-0.0101888	0.997287	4.9589e-06
BSGatlas-gene-649	BSU_05290	ydeP	575712	576098	-	30	34	19	36	0.999989	-0.246796	0.679768	-0.41278	0.842766	4.9589e-06
BSGatlas-gene-650	BSU_05300	ydeQ	576209	576802	+	23	22	17	31	0.999989	0.0623016	0.92427	0.0950563	1.04413	4.9589e-06
BSGatlas-gene-651	BSU_05310	ydeR	576946	578133	-	12	13	8	13	0.999989	-0.267698	0.757628	-0.308597	0.830644	4.9589e-06
BSGatlas-gene-652	BSU_05320	ydeS	578337	578933	+	73	75	67	140	0.999989	0.439634	0.326297	0.981601	1.35626	4.9589e-06
BSGatlas-gene-653	BSU_05329	ydzO	579047	579232	+	9	15	7	10	0.999989	-0.48971	0.597283	-0.528311	0.712168	4.9589e-06
BSGatlas-gene-654	BSU_05330	aseR	579541	579876	+	69	40	71	59	0.999989	0.277366	0.617121	0.499935	1.21198	4.9589e-06
BSGatlas-gene-655	BSU_05340	aseA	579889	581196	+	357	294	296	363	0.999989	0.0149742	0.965477	0.0432818	1.01043	4.9589e-06
BSGatlas-gene-656	BSU_05343	ydzS/1	581228	581329	+	38	30	41	25	0.999989	0.016079	0.980052	0.0250031	1.01121	4.9589e-06
BSGatlas-gene-657	BSU_05344	ydzS/2	581341	581454	+	21	10	14	15	0.999989	-0.104148	0.900311	-0.125269	0.930354	4.9589e-06
BSGatlas-gene-658	BSU_05350	ydfB	581694	582479	+	34	72	22	74	0.999989	-0.199892	0.755679	-0.31116	0.870616	4.9589e-06
BSGatlas-gene-659	BSU_05360	ydfC	582536	583456	-	7	6	4	6	0.999989	-0.395485	0.738164	-0.334286	0.760234	4.9589e-06
BSGatlas-gene-660	BSU_05370	ydfD	583589	585037	+	28	41	24	44	0.999989	-0.0388246	0.94628	-0.0673784	0.973448	4.9589e-06
BSGatlas-gene-661	BSU_05380	ydfE	585155	585778	-	15	25	10	23	0.999989	-0.30752	0.684793	-0.405931	0.808029	4.9589e-06
BSGatlas-gene-662	BSU_05390	ydfF	585868	586548	+	48	104	63	114	0.999989	0.214394	0.671434	0.424181	1.16022	4.9589e-06
BSGatlas-gene-663	BSU_05400	ydfG	586628	587071	-	238	225	209	228	0.999989	-0.0690043	0.844694	-0.195893	0.953296	4.9589e-06
BSGatlas-gene-664	BSU_05408	ydzP	587157	587336	-	1	2	0	0	0.999989	-2.99157	0.403794	-0.834864	0.125732	4.9589e-06
BSGatlas-gene-665	BSU_05409	ydzQ	587333	587476	-	2	0	1	3	0.999989	0.875567	0.724125	0.352951	1.83473	4.9589e-06
BSGatlas-gene-666	BSU_05410	ydfH	587744	588967	+	49	83	44	92	0.999989	0.0172787	0.972644	0.0342923	1.01205	4.9589e-06
BSGatlas-gene-667	BSU_05420	ydfI	588960	589601	+	35	59	44	99	0.999989	0.571746	0.281012	1.07805	1.48632	4.9589e-06
BSGatlas-gene-668	BSU_05430	ydfJ	589717	591891	+	25	22	14	24	0.999989	-0.334547	0.62205	-0.492946	0.793033	4.9589e-06
BSGatlas-gene-669	BSU_05440	nap	592303	593205	-	197	318	200	246	0.999989	-0.184616	0.615731	-0.501909	0.879883	4.9589e-06
BSGatlas-gene-670	BSU_05450	ydfK	593407	594096	-	5	14	6	9	0.999989	-0.322304	0.759368	-0.306311	0.799792	4.9589e-06
BSGatlas-gene-671	BSU_05460	ydfL	594186	594998	-	23	51	18	57	0.999989	-0.0308932	0.963785	-0.0454043	0.978814	4.9589e-06
BSGatlas-gene-672	BSU_05470	mneP	595109	596002	-	438	373	496	611	0.999989	0.447185	0.174361	1.35832	1.36338	4.9589e-06
BSGatlas-gene-673	BSU_05480	mhqN	596478	597098	+	18	18	9	14	0.999989	-0.661489	0.398178	-0.844879	0.632225	4.9589e-06
BSGatlas-gene-674	BSU_05490	mhqO	597114	598052	+	40	49	29	24	0.999989	-0.703999	0.221967	-1.22132	0.613868	4.9589e-06
BSGatlas-gene-675	BSU_05500	mhqP	598154	598543	+	30	19	23	74	0.999989	0.888902	0.190124	1.31021	1.85177	4.9589e-06
BSGatlas-gene-676	BSU_05510	ydfQ	598729	599067	+	8	12	11	19	0.999989	0.572314	0.502081	0.671219	1.48691	4.9589e-06
BSGatlas-gene-677	BSU_05520	ydzH	599107	599343	-	3	5	7	2	0.999989	0.29903	0.8354	0.207782	1.23032	4.9589e-06
BSGatlas-gene-678	BSU_05529	ydzR	599875	600105	-	4	2	4	2	0.999989	0.052872	0.973927	0.0326829	1.03733	4.9589e-06
BSGatlas-gene-679	BSU_05530	ydfR	600229	600906	-	3	12	4	0	0.999989	-1.69832	0.314555	-1.00571	0.308146	4.9589e-06
BSGatlas-gene-680	BSU_05540	ydfS	601019	601726	+	26	19	19	37	0.999989	0.269508	0.682626	0.408883	1.2054	4.9589e-06
BSGatlas-gene-681	BSU_05550	cotP	601741	602172	-	3	5	2	7	0.999989	0.111978	0.937261	0.0787127	1.08071	4.9589e-06
BSGatlas-gene-682	BSU_05560	ydgA	602185	602427	-	3	3	4	3	0.999989	0.265634	0.86169	0.174223	1.20216	4.9589e-06
BSGatlas-gene-683	BSU_05570	ydgB	602441	602713	-	2	0	3	6	0.999989	2.08554	0.290433	1.05717	4.24434	4.9589e-06
BSGatlas-gene-684	BSU_05580	ydgC	603012	603599	+	408	550	423	460	0.999989	-0.0882844	0.788625	-0.268097	0.940641	4.9589e-06
BSGatlas-gene-685	BSU_05590	ydgD	603596	603940	+	110	143	99	166	0.999989	0.0512124	0.894299	0.132866	1.03614	4.9589e-06
BSGatlas-gene-686	BSU_05600	ydgE	604103	604576	+	125	125	116	117	0.999989	-0.0781878	0.843695	-0.197169	0.947247	4.9589e-06
BSGatlas-gene-687	BSU_05610	vmlR	604736	606379	-	271	451	250	522	0.999989	0.0675651	0.865846	0.168937	1.04795	4.9589e-06
BSGatlas-gene-689	BSU_05620	ydgF	606699	608075	-	722	713	707	830	0.999989	0.108253	0.721712	0.356171	1.07792	4.9589e-06
BSGatlas-gene-690	BSU_05630	bstG	608246	608764	-	38	79	34	69	0.999989	-0.199615	0.718838	-0.360013	0.870783	4.9589e-06
BSGatlas-gene-691	BSU_05640	ydgG	608933	609391	+	18	23	16	11	0.999989	-0.544031	0.479217	-0.707563	0.685852	4.9589e-06
BSGatlas-gene-692	BSU_05650	ydgH	609388	612045	+	347	425	386	438	0.999989	0.114996	0.718562	0.360381	1.08297	4.9589e-06
BSGatlas-gene-693	BSU_05660	ydgI	612191	612820	-	130	116	106	90	0.999989	-0.292088	0.504793	-0.666968	0.816719	4.9589e-06
BSGatlas-gene-694	BSU_05670	ydgJ	612836	613330	-	30	28	27	43	0.999989	0.250493	0.662634	0.43628	1.18961	4.9589e-06
BSGatlas-gene-695	BSU_05680	ydgK	613641	614849	+	428	628	469	789	0.999989	0.239935	0.475708	0.713223	1.18094	4.9589e-06
BSGatlas-gene-696	BSU_05690	ydhB	614885	615622	-	55	58	61	59	0.999989	0.114815	0.809661	0.240863	1.08284	4.9589e-06
BSGatlas-gene-697	BSU_05700	ydhC	615871	616545	+	111	99	86	140	0.999989	0.0794544	0.843966	0.196824	1.05662	4.9589e-06
BSGatlas-gene-698	BSU_05710	ydhD	616672	617934	+	30	30	30	54	0.999989	0.45591	0.413924	0.817008	1.37165	4.9589e-06
BSGatlas-gene-699	BSU_05720	ydhE	618095	619282	+	970	312	247	360	0.999989	-1.13335	0.0413739	-2.03976	0.455856	4.9589e-06
BSGatlas-gene-700	BSU_05730	ydhF	619321	620031	-	16	14	7	12	0.999989	-0.685683	0.423183	-0.800911	0.621712	4.9589e-06
BSGatlas-gene-701	BSU_05740	phoB	620097	621485	-	35	37	30	41	0.999989	-0.0236652	0.96517	-0.0436663	0.98373	4.9589e-06
BSGatlas-gene-702	BSU_05750	fra	621847	622218	+	113	121	98	157	0.999989	0.105656	0.781347	0.277565	1.07598	4.9589e-06
BSGatlas-gene-703	BSU_05760	ydhH	622293	622790	-	39	36	26	64	0.999989	0.203473	0.723554	0.353713	1.15147	4.9589e-06
BSGatlas-gene-704	BSU_05770	ydhI	622808	623290	-	12	20	4	11	0.999989	-1.12943	0.223098	-1.21833	0.457097	4.9589e-06
BSGatlas-gene-705	BSU_05780	ydhJ	623373	624350	+	73	105	91	107	0.999989	0.175155	0.673283	0.421646	1.12909	4.9589e-06
BSGatlas-gene-706	BSU_05790	ydhK	624492	625109	+	239	176	186	146	0.999989	-0.283903	0.523381	-0.638142	0.821366	4.9589e-06
BSGatlas-gene-707	BSU_05800	pbuE	625125	626291	-	37	61	40	59	0.999989	0.0193251	0.969809	0.0378477	1.01349	4.9589e-06
BSGatlas-gene-709	BSU_05810	gmuB	626622	626933	+	31	45	23	31	0.999989	-0.484627	0.398355	-0.844563	0.714682	4.9589e-06
BSGatlas-gene-710	BSU_05820	gmuA	626933	627265	+	19	36	26	31	0.999989	0.0790598	0.90022	0.125383	1.05633	4.9589e-06
BSGatlas-gene-711	BSU_05830	gmuC	627284	628612	+	134	227	146	244	0.999989	0.105344	0.790486	0.26568	1.07575	4.9589e-06
BSGatlas-gene-712	BSU_05840	gmuD	628630	630027	+	166	324	152	315	0.999989	-0.0913331	0.835486	-0.207671	0.938655	4.9589e-06
BSGatlas-gene-713	BSU_05850	gmuR	630170	630883	+	102	146	113	179	0.999989	0.228635	0.553984	0.5918	1.17173	4.9589e-06
BSGatlas-gene-714	BSU_05860	gmuE	630912	631811	+	85	110	65	134	0.999989	-0.0051754	0.990545	-0.0118507	0.996419	4.9589e-06
BSGatlas-gene-715	BSU_05870	gmuF	631808	632755	+	75	98	39	64	0.999989	-0.759817	0.0911256	-1.68949	0.590571	4.9589e-06
BSGatlas-gene-716	BSU_05880	gmuG	632774	633862	+	122	152	91	129	0.999989	-0.317809	0.397182	-0.846665	0.802287	4.9589e-06
BSGatlas-gene-717	BSU_05890	ydhU/1	633923	634651	-	5	4	3	9	0.999989	0.343392	0.788961	0.26766	1.26874	4.9589e-06
BSGatlas-gene-718	BSU_05899	ydhU/2	634651	634776	-	2	0	3	2	0.999989	1.32737	0.55915	0.584104	2.50944	4.9589e-06
BSGatlas-gene-727	BSU_05900	thiL	640662	641639	+	439	475	438	557	0.999989	0.126836	0.674108	0.420516	1.0919	4.9589e-06
BSGatlas-gene-728	BSU_05910	tsaE	641654	642130	+	208	196	186	235	0.999989	0.0590106	0.864253	0.170963	1.04175	4.9589e-06
BSGatlas-gene-729	BSU_05920	tsaB	642111	642800	+	367	431	383	520	0.999989	0.179123	0.555654	0.589309	1.1322	4.9589e-06
BSGatlas-gene-730	BSU_05930	ydiD	642810	643265	+	420	395	372	471	0.999989	0.0479814	0.879651	0.151412	1.03382	4.9589e-06
BSGatlas-gene-731	BSU_05940	tsaD	643258	644298	+	601	785	680	896	0.999989	0.193542	0.517821	0.646707	1.14357	4.9589e-06
BSGatlas-gene-732	BSU_05950	ydiF	644528	646456	-	450	495	386	476	0.999989	-0.124516	0.682746	-0.408719	0.917311	4.9589e-06
BSGatlas-gene-733	BSU_05960	ydiG	646582	647094	+	232	263	191	311	0.999989	0.00168817	0.995992	0.00502328	1.00117	4.9589e-06
BSGatlas-gene-734	BSU_05970	rex	647091	647738	+	450	511	357	616	0.999989	-0.00707998	0.982417	-0.0220389	0.995105	4.9589e-06
BSGatlas-gene-735	BSU_05980	tatAY	647760	647933	+	334	419	309	473	0.999989	0.0456901	0.885366	0.14417	1.03218	4.9589e-06
BSGatlas-gene-736	BSU_05990	tatCY	647940	648704	+	2433	2598	1909	3208	0.999989	-0.00116987	0.996857	-0.00393905	0.999189	4.9589e-06
BSGatlas-gene-737	BSU_06000	ydiK	648742	648933	-	14	32	9	44	0.999989	0.125708	0.879413	0.151713	1.09104	4.9589e-06
BSGatlas-gene-738	BSU_06010	ydiL	648930	649664	-	191	233	187	328	0.999989	0.257307	0.463916	0.732414	1.19525	4.9589e-06
BSGatlas-gene-739	BSU_06020	groES	649903	650187	+	2365	1587	1847	1335	0.999989	-0.267383	0.54044	-0.612148	0.830825	4.9589e-06
BSGatlas-gene-740	BSU_06030	groEL	650234	651868	+	18206	16123	14228	12645	0.999989	-0.318231	0.363117	-0.909442	0.802053	4.9589e-06
BSGatlas-gene-741	BSU_06033	ydzT/1	651977	652084	-	24	44	33	55	0.999989	0.368566	0.516534	0.648697	1.29107	4.9589e-06
BSGatlas-gene-742	BSU_06034	ydzT/2	652087	652245	-	28	29	28	21	0.999989	-0.170547	0.791294	-0.264631	0.888506	4.9589e-06
BSGatlas-gene-743	BSU_06036	ydzT/3	652290	652418	-	4	0	3	2	0.999989	0.315941	0.879656	0.151406	1.24482	4.9589e-06
BSGatlas-gene-744	BSU_06037	ydzT/4	652511	652720	-	3	2	0	1	0.999989	-2.36703	0.351393	-0.931891	0.193844	4.9589e-06
BSGatlas-gene-745	BSU_06038	ydzT/5	652713	653018	-	1	9	1	0	0.999989	-3.19188	0.164099	-1.39142	0.109433	4.9589e-06
BSGatlas-gene-746	BSU_06040	ydiM	653432	653812	+	15	47	14	19	0.999989	-0.876985	0.24731	-1.15691	0.544504	4.9589e-06
BSGatlas-gene-747	BSU_06048	ydzU	654071	654343	+	8	17	5	13	0.999989	-0.503586	0.601749	-0.521888	0.705352	4.9589e-06
BSGatlas-gene-748	BSU_06049	ydzV	654333	654692	+	27	33	15	16	0.999989	-0.931995	0.157876	-1.41225	0.524133	4.9589e-06
BSGatlas-gene-749	BSU_06050	ydiN	654978	655193	+	11	21	4	43	0.999989	0.430652	0.66584	0.431864	1.34784	4.9589e-06
BSGatlas-gene-750	BSU_06060	ydiO	655223	656506	+	385	337	320	406	0.999989	0.00419022	0.989899	0.0126597	1.00291	4.9589e-06
BSGatlas-gene-751	BSU_06070	ydiP	656528	657697	+	686	639	591	741	0.999989	0.00748328	0.980581	0.02434	1.0052	4.9589e-06
BSGatlas-gene-752	BSU_06073	ydzW/1	657793	658062	-	51	66	60	66	0.999989	0.130173	0.778299	0.281536	1.09442	4.9589e-06
BSGatlas-gene-753	BSU_06074	ydzW/2	658061	658189	-	14	19	16	8	0.999989	-0.372542	0.66488	-0.433185	0.77242	4.9589e-06
BSGatlas-gene-754	BSU_06076	ydzW/3	658189	658605	-	52	50	65	58	0.999989	0.302995	0.540823	0.611569	1.2337	4.9589e-06
BSGatlas-gene-756	BSU_06077	ydzW/4	658615	658758	-	17	16	13	7	0.999989	-0.656583	0.451595	-0.752759	0.634379	4.9589e-06
BSGatlas-gene-757	BSU_06078	ydzW/5	658813	659010	-	32	30	18	23	0.999989	-0.59876	0.335061	-0.96397	0.660321	4.9589e-06
BSGatlas-gene-758	BSU_06079	ydzW/6	659010	659129	-	10	13	11	16	0.999989	0.229204	0.783793	0.27438	1.17219	4.9589e-06
BSGatlas-gene-759	BSU_06083	ydzW/7	659129	659221	-	22	26	26	25	0.999989	0.118104	0.852555	0.185859	1.08531	4.9589e-06
BSGatlas-gene-761	BSU_06090	ydiR	659623	660564	+	639	875	642	1096	0.999989	0.182182	0.572609	0.564213	1.1346	4.9589e-06
BSGatlas-gene-762	BSU_06100	ydiS	660596	661627	+	618	559	512	603	0.999989	-0.0728198	0.819541	-0.228135	0.950778	4.9589e-06
BSGatlas-gene-763	BSU_06110	ydjA	661630	663027	+	1008	1571	969	1798	0.999989	0.0810656	0.817128	0.231241	1.0578	4.9589e-06
BSGatlas-gene-765	BSU_06120	ydjB	663601	663936	+	34	39	40	44	0.999989	0.221026	0.676027	0.417891	1.16556	4.9589e-06
BSGatlas-gene-766	BSU_06130	ydjC	664319	664669	+	10	31	13	54	0.999989	0.645589	0.435112	0.780474	1.56438	4.9589e-06
BSGatlas-gene-767	BSU_06140	gutR	664775	667264	-	358	351	306	422	0.999989	0.0303046	0.923484	0.0960456	1.02123	4.9589e-06
BSGatlas-gene-768	BSU_06150	gutB	667466	668527	+	93	87	67	96	0.999989	-0.155543	0.708235	-0.374228	0.897795	4.9589e-06
BSGatlas-gene-769	BSU_06160	gutP	668601	669992	+	54	83	63	122	0.999989	0.410174	0.375381	0.886439	1.32885	4.9589e-06
BSGatlas-gene-770	BSU_06170	fruC	670087	671049	+	2123	2283	1730	2269	0.999989	-0.138888	0.617494	-0.499405	0.908219	4.9589e-06
BSGatlas-gene-771	BSU_06180	pspA	671245	671928	+	594	694	746	795	0.999989	0.284936	0.362577	0.910465	1.21836	4.9589e-06
BSGatlas-gene-772	BSU_06190	ydjG	671994	673019	+	700	850	916	1067	0.999989	0.373822	0.210258	1.25286	1.29578	4.9589e-06
BSGatlas-gene-773	BSU_06200	ydjH	673019	673783	+	593	491	747	598	0.999989	0.353871	0.370164	0.896165	1.27798	4.9589e-06
BSGatlas-gene-774	BSU_06210	ydjI	673814	674785	+	949	1363	1349	1392	0.999989	0.283927	0.39016	0.859327	1.2175	4.9589e-06
BSGatlas-gene-775	BSU_06220	ydjJ	674832	675857	-	28	17	16	23	0.999989	-0.232522	0.742445	-0.328617	0.851146	4.9589e-06
BSGatlas-gene-776	BSU_06230	iolT	676442	677863	+	54	61	26	80	0.999989	-0.188886	0.738962	-0.333229	0.877283	4.9589e-06
BSGatlas-gene-777	BSU_06240	bdhA	677911	678951	-	9670	8398	7306	8688	0.999989	-0.173147	0.571193	-0.566296	0.886906	4.9589e-06
BSGatlas-gene-779	BSU_06250	ydjM	679390	679761	+	478	262	390	414	0.999989	0.116725	0.790206	0.266043	1.08427	4.9589e-06
BSGatlas-gene-780	BSU_06260	ydjN	679827	680873	+	338	581	391	750	0.999989	0.292358	0.447352	0.759836	1.22464	4.9589e-06
BSGatlas-gene-781	BSU_06269	ydzJ	680907	681065	-	8	29	17	24	0.999989	0.179065	0.825189	0.220876	1.13215	4.9589e-06
BSGatlas-gene-782	BSU_06270	ydjO	681255	681464	-	233	437	244	435	0.999989	0.0103052	0.979524	0.0256653	1.00717	4.9589e-06
BSGatlas-gene-783	BSU_06280	ydjP	681547	682362	-	165	276	216	222	0.999989	0.0327884	0.933534	0.0833999	1.02299	4.9589e-06
BSGatlas-gene-784	BSU_06290	yeaA	682375	683364	-	121	141	114	98	0.999989	-0.260916	0.535017	-0.620366	0.834558	4.9589e-06
BSGatlas-gene-785	BSU_06300	cotA	683462	685003	-	18	48	16	42	0.999989	-0.215291	0.762141	-0.30267	0.861372	4.9589e-06
BSGatlas-gene-786	BSU_06310	gabP	685155	686564	-	102	202	144	143	0.999989	-0.0313162	0.94422	-0.0699669	0.978527	4.9589e-06
BSGatlas-gene-787	BSU_06319	ydzX	686602	686889	-	1	0	2	0	0.999989	1.15109	0.746401	0.323388	2.22081	4.9589e-06
BSGatlas-gene-788	BSU_06320	mneS	686962	687834	+	311	401	324	488	0.999989	0.183432	0.564393	0.576329	1.13558	4.9589e-06
BSGatlas-gene-789	BSU_06330	yeaC	688184	689146	+	239	171	220	198	0.999989	0.0515706	0.902756	0.12218	1.03639	4.9589e-06
BSGatlas-gene-790	BSU_06340	yeaD	689146	690342	+	318	367	279	434	0.999989	0.0441655	0.889328	0.139155	1.03109	4.9589e-06
BSGatlas-gene-791	BSU_06350	yebA	690364	692577	+	652	719	514	804	0.999989	-0.0732272	0.807254	-0.24397	0.950509	4.9589e-06
BSGatlas-gene-793	BSU_06360	guaA	692740	694281	+	10247	11871	9413	13545	0.999989	0.0478264	0.861137	0.174927	1.03371	4.9589e-06
BSGatlas-gene-795	BSU_06370	pbuG	694662	695984	+	6149	8147	8570	10973	0.999989	0.463196	0.104919	1.62146	1.37859	4.9589e-06
BSGatlas-gene-796	BSU_06380	yebC	696195	696998	+	461	943	499	1133	0.999989	0.187045	0.670082	0.426035	1.13843	4.9589e-06
BSGatlas-gene-797	BSU_06390	yebD	697157	697324	+	23	24	16	15	0.999989	-0.573965	0.413178	-0.818313	0.671768	4.9589e-06
BSGatlas-gene-798	BSU_06400	yebE	697538	698092	+	210	125	141	158	0.999989	-0.169695	0.704045	-0.379866	0.889031	4.9589e-06
BSGatlas-gene-799	BSU_06410	yebG	698092	698289	+	106	76	79	64	0.999989	-0.316167	0.523949	-0.63727	0.803201	4.9589e-06
BSGatlas-gene-802	BSU_06420	purE	698612	699100	+	3112	3731	3439	4114	0.999989	0.157775	0.577124	0.55759	1.11557	4.9589e-06
BSGatlas-gene-803	BSU_06430	purK	699093	700235	+	9808	12848	10612	13585	0.999989	0.106658	0.706909	0.376011	1.07673	4.9589e-06
BSGatlas-gene-804	BSU_06440	purB	700232	701527	+	15340	17433	17785	20006	0.999989	0.225456	0.431071	0.78736	1.16915	4.9589e-06
BSGatlas-gene-805	BSU_06450	purC	701601	702326	+	4544	5410	5261	5965	0.999989	0.194412	0.500134	0.674278	1.14426	4.9589e-06
BSGatlas-gene-806	BSU_06460	purS	702319	702573	+	2105	2628	2503	2724	0.999989	0.170407	0.570807	0.566863	1.12538	4.9589e-06
BSGatlas-gene-807	BSU_06470	purQ	702570	703253	+	4663	6103	5689	6410	0.999989	0.193897	0.514119	0.652437	1.14385	4.9589e-06
BSGatlas-gene-808	BSU_06480	purL	703237	705465	+	14665	17353	16718	18538	0.999989	0.162133	0.575845	0.559464	1.11894	4.9589e-06
BSGatlas-gene-809	BSU_06490	purF	705441	706871	+	8400	10222	9892	10381	0.999989	0.152805	0.612319	0.506765	1.11173	4.9589e-06
BSGatlas-gene-810	BSU_06500	purM	706973	708013	+	4805	6516	5909	6609	0.999989	0.172748	0.568239	0.570647	1.1272	4.9589e-06
BSGatlas-gene-811	BSU_06510	purN	708010	708597	+	1907	2322	2247	2337	0.999989	0.147304	0.631889	0.47907	1.1075	4.9589e-06
BSGatlas-gene-812	BSU_06520	purH	708594	710132	+	7155	9033	8272	9463	0.999989	0.154072	0.595775	0.530486	1.11271	4.9589e-06
BSGatlas-gene-813	BSU_06530	purD	710148	711416	+	7930	8785	9362	9730	0.999989	0.219246	0.466527	0.728142	1.16412	4.9589e-06
BSGatlas-gene-814	BSU_06540	yezC	711456	711875	-	26	24	34	26	0.999989	0.307028	0.631057	0.480239	1.23716	4.9589e-06
BSGatlas-gene-815	BSU_06550	yecA	712019	713293	+	54	123	49	127	0.999989	-0.0439607	0.936913	-0.0791501	0.969988	4.9589e-06
BSGatlas-gene-816	BSU_06559	yezF	713308	713535	-	1	2	2	2	0.999989	0.454175	0.823273	0.223338	1.37	4.9589e-06
BSGatlas-gene-817	BSU_06560	yerA	713664	715406	+	9582	3274	3089	3665	0.999989	-0.959884	0.0685116	-1.82163	0.514098	4.9589e-06
BSGatlas-gene-818	BSU_06570	yerB	715433	716428	+	7930	3165	2731	3915	0.999989	-0.786107	0.107472	-1.60966	0.579907	4.9589e-06
BSGatlas-gene-819	BSU_06580	yerC	716431	716745	+	1989	915	707	1049	0.999989	-0.771099	0.0935347	-1.67704	0.585971	4.9589e-06
BSGatlas-gene-820	BSU_06590	yerD	716780	718357	-	142	112	124	83	0.999989	-0.240226	0.625184	-0.488516	0.846613	4.9589e-06
BSGatlas-gene-821	BSU_06600	pcrB	718622	719308	+	645	520	562	727	0.999989	0.136794	0.680633	0.4116	1.09946	4.9589e-06
BSGatlas-gene-822	BSU_06610	pcrA	719370	721589	+	1464	1481	1354	1767	0.999989	0.0827235	0.771583	0.290305	1.05902	4.9589e-06
BSGatlas-gene-823	BSU_06620	ligA	721613	723619	+	2324	2499	2201	2816	0.999989	0.0605042	0.82777	0.217562	1.04283	4.9589e-06
BSGatlas-gene-824	BSU_06630	yerH	723635	724825	+	1428	1287	1282	1520	0.999989	0.0500435	0.870501	0.163022	1.0353	4.9589e-06
BSGatlas-gene-825	BSU_06640	yerI	724987	725997	+	970	1460	872	1354	0.999989	-0.129827	0.687087	-0.402811	0.913941	4.9589e-06
BSGatlas-gene-827	BSU_06650	sapB	726035	726733	-	106	156	100	129	0.999989	-0.180357	0.644915	-0.460837	0.882485	4.9589e-06
BSGatlas-gene-828	BSU_06660	opuE	726840	728318	-	1243	1172	934	959	0.999989	-0.329734	0.307502	-1.02048	0.795683	4.9589e-06
BSGatlas-gene-829	BSU_06670	gatC	728732	729022	+	580	472	571	713	0.999989	0.282518	0.395741	0.849252	1.21632	4.9589e-06
BSGatlas-gene-830	BSU_06680	gatA	729038	730495	+	6958	5427	6121	6251	0.999989	0.0133699	0.969125	0.0387054	1.00931	4.9589e-06
BSGatlas-gene-831	BSU_06690	gatB	730509	731939	+	6361	5356	5380	6109	0.999989	-0.0218501	0.945029	-0.068951	0.984969	4.9589e-06
BSGatlas-gene-832	BSU_06700	yerO	731954	732823	-	99	165	103	162	0.999989	0.00477949	0.990688	0.0116711	1.00332	4.9589e-06
BSGatlas-gene-833	BSU_06710	swrC	732955	736113	+	5091	6777	5976	6670	0.999989	0.118821	0.692523	0.395433	1.08585	4.9589e-06
BSGatlas-gene-834	BSU_06720	dgkB	736436	737347	+	1637	1497	1798	1765	0.999989	0.210544	0.525123	0.635468	1.15712	4.9589e-06
BSGatlas-gene-835	BSU_06730	rlmCD	737603	738982	+	417	565	508	580	0.999989	0.172449	0.591187	0.537116	1.12697	4.9589e-06
BSGatlas-gene-836	BSU_06740	yefB	738995	739897	-	13	12	4	15	0.999989	-0.476669	0.620491	-0.495155	0.718635	4.9589e-06
BSGatlas-gene-837	BSU_06750	yefC	739878	740213	+	16	37	11	38	0.999989	-0.166405	0.827976	-0.217298	0.89106	4.9589e-06
BSGatlas-gene-838	BSU_06760	dnmA	740288	742927	+	240	580	298	552	0.999989	0.0479688	0.91623	0.105184	1.03381	4.9589e-06
BSGatlas-gene-839	BSU_06770	yeeB	742939	744738	+	348	401	390	447	0.999989	0.177779	0.573339	0.563141	1.13114	4.9589e-06
BSGatlas-gene-840	BSU_06780	yeeC	744851	745999	+	207	192	209	225	0.999989	0.136397	0.704438	0.379336	1.09916	4.9589e-06
BSGatlas-gene-841	BSU_06790	yeeD	746261	746566	-	8	26	6	0	0.999989	-2.29886	0.0901292	-1.69472	0.203224	4.9589e-06
BSGatlas-gene-842	BSU_06800	yezA	746633	746839	-	7	0	6	5	0.999989	0.62778	0.705096	0.37845	1.54519	4.9589e-06
BSGatlas-gene-843	BSU_06811	yezG	747079	747534	-	168	166	141	198	0.999989	0.0124436	0.97184	0.0353013	1.00866	4.9589e-06
BSGatlas-gene-844	BSU_06812	yeeF	747554	749563	-	210	199	206	225	0.999989	0.0899838	0.800055	0.253276	1.06436	4.9589e-06
BSGatlas-gene-845	BSU_06820	yeeG	749775	750797	+	13	16	13	15	0.999989	-0.0352128	0.964284	-0.0447789	0.975888	4.9589e-06
BSGatlas-gene-846	BSU_06830	rapH	750959	752089	+	221	441	240	339	0.999989	-0.176221	0.661352	-0.438047	0.885018	4.9589e-06
BSGatlas-gene-847	BSU_06839	phrH	752079	752252	+	34	90	42	53	0.999989	-0.348744	0.546618	-0.602836	0.785268	4.9589e-06
BSGatlas-gene-848	BSU_06840	yeeI	752412	753131	+	1915	1985	1568	2220	0.999989	-0.0507517	0.856852	-0.180383	0.965433	4.9589e-06
BSGatlas-gene-849	BSU_06850	yeeK	753265	753702	+	24	57	25	57	0.999989	-0.00420758	0.994668	-0.00668242	0.997088	4.9589e-06
BSGatlas-gene-850	BSU_06860	yezE	753817	754401	+	485	745	507	774	0.999989	0.0578373	0.862086	0.17372	1.0409	4.9589e-06
BSGatlas-gene-851	BSU_06870	yesE	754480	754923	+	39	58	34	38	0.999989	-0.404351	0.44464	-0.764381	0.755576	4.9589e-06
BSGatlas-gene-852	BSU_06880	yesF	754920	755780	+	45	52	43	80	0.999989	0.314353	0.51863	0.645459	1.24345	4.9589e-06
BSGatlas-gene-853	BSU_06890	cotJA	755907	756155	+	2	0	1	5	0.999989	1.42841	0.533931	0.622017	2.6915	4.9589e-06
BSGatlas-gene-854	BSU_06900	cotJB	756139	756402	+	4	8	4	7	0.999989	-0.128831	0.915074	-0.106641	0.914572	4.9589e-06
BSGatlas-gene-855	BSU_06910	cotJC	756417	756986	+	9	21	8	17	0.999989	-0.276886	0.750342	-0.318188	0.825371	4.9589e-06
BSGatlas-gene-856	BSU_06920	yesJ	757111	757653	+	447	426	442	465	0.999989	0.0742084	0.823455	0.223104	1.05278	4.9589e-06
BSGatlas-gene-857	BSU_06930	yesK	757676	757978	+	20	29	34	27	0.999989	0.371672	0.561141	0.581147	1.29385	4.9589e-06
BSGatlas-gene-858	BSU_06940	yesL	758093	758722	+	33	33	40	80	0.999989	0.822648	0.119502	1.55687	1.76865	4.9589e-06
BSGatlas-gene-859	BSU_06950	yesM	758719	760452	+	60	50	54	88	0.999989	0.340381	0.468838	0.724372	1.26609	4.9589e-06
BSGatlas-gene-860	BSU_06960	yesN	760452	761558	+	44	54	33	80	0.999989	0.156379	0.768833	0.293902	1.11449	4.9589e-06
BSGatlas-gene-861	BSU_06970	rhiL	761662	762945	+	22	21	24	89	0.999989	1.29995	0.0544187	1.92349	2.46221	4.9589e-06
BSGatlas-gene-862	BSU_06980	rhiF	762942	763871	+	14	34	11	34	0.999989	-0.136542	0.860215	-0.176101	0.909697	4.9589e-06
BSGatlas-gene-863	BSU_06990	rhiG	763875	764765	+	18	17	12	15	0.999989	-0.374325	0.622676	-0.492062	0.771466	4.9589e-06
BSGatlas-gene-864	BSU_07000	rhiN	764781	765815	+	31	32	19	35	0.999989	-0.251366	0.675144	-0.419099	0.8401	4.9589e-06
BSGatlas-gene-865	BSU_07010	rhgR	765838	768123	+	45	53	42	54	0.999989	-0.0242407	0.96026	-0.0498273	0.983338	4.9589e-06
BSGatlas-gene-866	BSU_07020	yesT	768137	768835	+	7	11	11	16	0.999989	0.588025	0.507247	0.663131	1.50319	4.9589e-06
BSGatlas-gene-867	BSU_07030	yesU	768828	769490	+	8	17	10	10	0.999989	-0.277691	0.760578	-0.304721	0.82491	4.9589e-06
BSGatlas-gene-868	BSU_07040	yesV	769487	770113	+	3	7	8	11	0.999989	0.943489	0.394094	0.852216	1.92317	4.9589e-06
BSGatlas-gene-869	BSU_07050	yesW	770234	772096	+	27	39	30	61	0.999989	0.435004	0.439497	0.773043	1.35191	4.9589e-06
BSGatlas-gene-870	BSU_07060	yesX	772142	773980	+	37	46	46	52	0.999989	0.258637	0.607908	0.513062	1.19635	4.9589e-06
BSGatlas-gene-871	BSU_07070	yesY	774138	774791	+	9	13	3	7	0.999989	-1.16637	0.274203	-1.09343	0.445541	4.9589e-06
BSGatlas-gene-872	BSU_07080	yesZ	774799	776790	+	19	66	34	64	0.999989	0.210293	0.751338	0.316876	1.15692	4.9589e-06
BSGatlas-gene-873	BSU_07090	yetA	776834	779407	+	71	66	61	91	0.999989	0.133728	0.759781	0.305768	1.09713	4.9589e-06
BSGatlas-gene-874	BSU_07100	lplA	779529	781037	+	28	79	41	99	0.999989	0.364171	0.553526	0.592485	1.28714	4.9589e-06
BSGatlas-gene-875	BSU_07110	lplB	781092	782048	+	31	45	33	43	0.999989	0.0112254	0.983418	0.0207839	1.00781	4.9589e-06
BSGatlas-gene-876	BSU_07120	lplC	782062	782949	+	23	35	27	38	0.999989	0.170182	0.771869	0.289931	1.1252	4.9589e-06
BSGatlas-gene-877	BSU_07130	lplD	782958	784298	+	54	57	62	76	0.999989	0.320466	0.476593	0.711792	1.24873	4.9589e-06
BSGatlas-gene-878	BSU_07140	yetF	784381	785076	+	41	47	43	57	0.999989	0.186323	0.704539	0.379201	1.13786	4.9589e-06
BSGatlas-gene-879	BSU_07150	hmoA	785113	785439	-	677	467	367	485	0.999989	-0.442739	0.231727	-1.19592	0.735736	4.9589e-06
BSGatlas-gene-880	BSU_07160	yetH	785543	785905	-	257	298	238	304	0.999989	-0.0278037	0.931033	-0.0865457	0.980912	4.9589e-06
BSGatlas-gene-882	BSU_07170	yetI	786689	787264	+	114	114	86	139	0.999989	-0.0406138	0.917188	-0.103976	0.972241	4.9589e-06
BSGatlas-gene-883	BSU_07180	yezB	787264	787560	+	131	178	123	201	0.999989	0.0565961	0.879181	0.152007	1.04001	4.9589e-06
BSGatlas-gene-884	BSU_07190	yezD	787715	787882	+	2	2	4	0	0.999989	0.186352	0.931778	0.0856083	1.13788	4.9589e-06
BSGatlas-gene-885	BSU_07200	yetJ	787992	788636	+	1097	2156	1284	2654	0.999989	0.253167	0.53662	0.617932	1.19182	4.9589e-06
BSGatlas-gene-886	BSU_07210	yetK	788636	789628	+	382	667	401	927	0.999989	0.30267	0.468652	0.724674	1.23342	4.9589e-06
BSGatlas-gene-887	BSU_07220	yetL	789652	790155	-	37	36	22	23	0.999989	-0.682467	0.251435	-1.14687	0.623099	4.9589e-06
BSGatlas-gene-888	BSU_07230	yetM	790318	791427	+	14	27	20	23	0.999989	0.0994052	0.88728	0.141747	1.07133	4.9589e-06
BSGatlas-gene-889	BSU_07240	yetN	791462	792532	-	139	115	118	149	0.999989	0.0668308	0.864208	0.17102	1.04741	4.9589e-06
BSGatlas-gene-890	BSU_07250	yetO	792682	795867	+	54	45	35	45	0.999989	-0.313937	0.54161	-0.61038	0.804444	4.9589e-06
BSGatlas-gene-893	BSU_07260	yfnI	796314	798233	+	5313	3530	5487	4178	0.999989	0.167957	0.693195	0.394522	1.12347	4.9589e-06
BSGatlas-gene-894	BSU_07270	yfnH	798469	799233	+	52	34	65	32	0.999989	0.248249	0.704485	0.379274	1.18776	4.9589e-06
BSGatlas-gene-895	BSU_07280	yfnG	799240	800208	+	85	34	71	24	0.999989	-0.23614	0.757733	-0.30846	0.849014	4.9589e-06
BSGatlas-gene-896	BSU_07290	yfnF	800232	801143	+	83	57	69	28	0.999989	-0.438104	0.504403	-0.667578	0.738104	4.9589e-06
BSGatlas-gene-897	BSU_07300	yfnE	801172	802350	+	119	146	89	125	0.999989	-0.309218	0.411992	-0.820393	0.807079	4.9589e-06
BSGatlas-gene-898	BSU_07310	yfnD	802351	803286	+	79	151	81	118	0.999989	-0.197208	0.659123	-0.441125	0.872237	4.9589e-06
BSGatlas-gene-899	BSU_07320	yfnC	803317	804546	-	549	917	566	927	0.999989	0.0215193	0.951416	0.0609284	1.01503	4.9589e-06
BSGatlas-gene-900	BSU_07330	yfnB	804657	805364	-	112	208	115	214	0.999989	0.0268654	0.950488	0.0620937	1.0188	4.9589e-06
BSGatlas-gene-901	BSU_07340	mtrA	805456	806841	-	269	413	282	634	0.999989	0.386084	0.33583	0.962438	1.30684	4.9589e-06
BSGatlas-gene-902	BSU_07350	yfmT	807091	808548	+	14474	6797	12388	8153	0.999989	-0.00867492	0.986521	-0.0168937	0.994005	4.9589e-06
BSGatlas-gene-903	BSU_07360	yfmS	808562	809422	+	6327	3150	5529	3446	0.999989	-0.0293479	0.954349	-0.0572458	0.979863	4.9589e-06
BSGatlas-gene-904	BSU_07370	yfmR	809557	811446	+	1379	1374	1258	1544	0.999989	0.0303614	0.916828	0.10443	1.02127	4.9589e-06
BSGatlas-gene-905	BSU_07380	yfmQ	811569	812015	+	5909	1795	2612	2207	0.999989	-0.675047	0.240186	-1.17452	0.626312	4.9589e-06
BSGatlas-gene-906	BSU_07390	yfmP	812140	812562	+	103	137	107	124	0.999989	-0.0347787	0.928642	-0.0895532	0.976181	4.9589e-06
BSGatlas-gene-907	BSU_07400	yfmO	812628	813818	+	151	182	126	200	0.999989	-0.04399	0.902259	-0.122809	0.969969	4.9589e-06
BSGatlas-gene-908	BSU_07410	yfmN	814109	814264	+	1	4	1	2	0.999989	-0.729658	0.716696	-0.362878	0.603047	4.9589e-06
BSGatlas-gene-909	BSU_07420	yfmM	814384	815940	-	924	1103	861	1410	0.999989	0.145833	0.627361	0.485444	1.10637	4.9589e-06
BSGatlas-gene-910	BSU_07430	yfmL	816113	817243	+	390	530	425	661	0.999989	0.231834	0.467852	0.725978	1.17433	4.9589e-06
BSGatlas-gene-911	BSU_07440	yfmK	817311	817757	+	53	84	65	102	0.999989	0.283153	0.530267	0.627599	1.21685	4.9589e-06
BSGatlas-gene-912	BSU_07450	yfmJ	817810	818829	-	595	435	409	473	0.999989	-0.225065	0.535944	-0.618957	0.855557	4.9589e-06
BSGatlas-gene-914	BSU_07460	yfmI	819311	820531	-	32	53	20	49	0.999989	-0.338176	0.573069	-0.563538	0.791041	4.9589e-06
BSGatlas-gene-916	BSU_07480	yfmG	820867	822330	+	57	65	57	50	0.999989	-0.14979	0.760113	-0.305332	0.901382	4.9589e-06
BSGatlas-gene-917	BSU_07490	fecF	822903	823703	-	492	518	460	504	0.999989	-0.048485	0.878284	-0.153145	0.966951	4.9589e-06
BSGatlas-gene-918	BSU_07500	fecE	823716	824717	-	440	471	440	499	0.999989	0.0594748	0.849294	0.190019	1.04209	4.9589e-06
BSGatlas-gene-919	BSU_07510	fecD	824714	825715	-	361	326	299	318	0.999989	-0.13953	0.686727	-0.403301	0.907815	4.9589e-06
BSGatlas-gene-920	BSU_07520	fecC	825787	826734	-	2192	1196	1565	1301	0.999989	-0.218545	0.62901	-0.483121	0.859432	4.9589e-06
BSGatlas-gene-921	BSU_07530	yfmB	826843	827211	-	8	5	3	3	0.999989	-1.11396	0.40111	-0.83964	0.462024	4.9589e-06
BSGatlas-gene-922	BSU_07540	yfmA	827252	827419	+	0	2	2	0	0.999989	0.257714	0.936393	0.0798037	1.19558	4.9589e-06
BSGatlas-gene-923	BSU_07550	yflT	827455	827802	+	252	183	189	153	0.999989	-0.312575	0.477285	-0.710675	0.805203	4.9589e-06
BSGatlas-gene-924	BSU_07560	pel	827993	829255	+	2426	3220	2181	2998	0.999989	-0.120022	0.677035	-0.416512	0.920174	4.9589e-06
BSGatlas-gene-925	BSU_07570	yflS	829382	830818	+	160	201	117	183	0.999989	-0.277284	0.439996	-0.7722	0.825143	4.9589e-06
BSGatlas-gene-926	BSU_07580	citS	830945	832573	+	187	249	198	262	0.999989	0.0853545	0.801526	0.251373	1.06095	4.9589e-06
BSGatlas-gene-927	BSU_07590	citT	832545	833225	+	58	62	65	64	0.999989	0.131394	0.7778	0.282187	1.09535	4.9589e-06
BSGatlas-gene-928	BSU_07600	yflP	833228	834187	+	105	200	122	192	0.999989	0.04596	0.913808	0.108236	1.03237	4.9589e-06
BSGatlas-gene-929	BSU_07610	citM	834383	835684	+	79	155	73	205	0.999989	0.199582	0.701596	0.383167	1.14837	4.9589e-06
BSGatlas-gene-930	BSU_07620	yflN	835740	836534	+	41	76	41	90	0.999989	0.135709	0.79859	0.255172	1.09863	4.9589e-06
BSGatlas-gene-931	BSU_07630	nos	836653	837744	+	370	472	356	605	0.999989	0.17182	0.598387	0.526722	1.12648	4.9589e-06
BSGatlas-gene-932	BSU_07640	yflL	837735	838010	-	23	35	21	34	0.999989	-0.0824486	0.892643	-0.134961	0.944453	4.9589e-06
BSGatlas-gene-933	BSU_07650	yflK	838077	838742	+	281	420	329	421	0.999989	0.113715	0.735906	0.337279	1.08201	4.9589e-06
BSGatlas-gene-934	BSU_07660	yflJ	838783	838920	-	72	39	40	56	0.999989	-0.23898	0.667689	-0.429321	0.847344	4.9589e-06
BSGatlas-gene-936	BSU_07670	yflI	839077	839232	-	20	24	11	18	0.999989	-0.614607	0.391418	-0.857048	0.653108	4.9589e-06
BSGatlas-gene-937	BSU_07680	yflH	839339	839653	-	205	326	184	436	0.999989	0.18096	0.670002	0.426146	1.13364	4.9589e-06
BSGatlas-gene-938	BSU_07690	yflG	839735	840484	-	626	716	519	981	0.999989	0.126262	0.702557	0.381871	1.09146	4.9589e-06
BSGatlas-gene-939	BSU_07700	nagP	840656	842014	+	1188	2061	1235	2317	0.999989	0.111182	0.76408	0.300127	1.08011	4.9589e-06
BSGatlas-gene-940	BSU_07710	ltaS	842047	843996	-	5511	4829	4993	5107	0.999989	-0.0144449	0.964597	-0.0443854	0.990038	4.9589e-06
BSGatlas-gene-941	BSU_07720	yflD	844097	844234	+	2	3	0	2	0.999989	-1.43471	0.535772	-0.619219	0.369922	4.9589e-06
BSGatlas-gene-942	BSU_07735	yflB	844253	844645	+	19	22	19	32	0.999989	0.296612	0.649006	0.455143	1.22826	4.9589e-06
BSGatlas-gene-943	BSU_07750	yflA	844770	846185	+	786	762	631	562	0.999989	-0.338316	0.339148	-0.95585	0.790964	4.9589e-06
BSGatlas-gene-944	BSU_07760	yfkT	846182	847258	-	7	11	12	17	0.999989	0.693222	0.426309	0.795523	1.61689	4.9589e-06
BSGatlas-gene-945	BSU_07770	yfkS	847282	847482	-	2	3	1	0	0.999989	-2.22463	0.377737	-0.882074	0.213954	4.9589e-06
BSGatlas-gene-946	BSU_07780	yfkR	847498	848652	-	10	15	9	10	0.999989	-0.371637	0.676364	-0.417431	0.772905	4.9589e-06
BSGatlas-gene-947	BSU_07790	yfkQ	848633	850174	-	7	7	8	4	0.999989	-0.148521	0.897524	-0.12879	0.902175	4.9589e-06
BSGatlas-gene-948	BSU_07800	treP	850367	851779	+	90	111	63	109	0.999989	-0.244411	0.555802	-0.589089	0.84416	4.9589e-06
BSGatlas-gene-949	BSU_07810	treA	851850	853535	+	89	93	74	96	0.999989	-0.0977136	0.809671	-0.240851	0.934513	4.9589e-06
BSGatlas-gene-950	BSU_07820	treR	853556	854272	+	571	577	459	640	0.999989	-0.0708512	0.813423	-0.236012	0.952076	4.9589e-06
BSGatlas-gene-951	BSU_07830	hypO	854412	855077	+	407	449	423	592	0.999989	0.24101	0.423135	0.800994	1.18182	4.9589e-06
BSGatlas-gene-952	BSU_07840	yfkN	855114	859502	-	289	349	290	354	0.999989	0.0261585	0.934591	0.08207	1.0183	4.9589e-06
BSGatlas-gene-953	BSU_07850	yfkM	859745	860263	+	645	412	459	332	0.999989	-0.375824	0.411331	-0.821554	0.770665	4.9589e-06
BSGatlas-gene-954	BSU_07860	yfkL	860303	861493	-	168	268	126	326	0.999989	0.00206786	0.996344	0.00458164	1.00143	4.9589e-06
BSGatlas-gene-955	BSU_07870	yfkK	861586	861801	-	100	150	76	183	0.999989	0.00681747	0.988105	0.014909	1.00474	4.9589e-06
BSGatlas-gene-956	BSU_07880	yfkJ	862004	862474	+	802	638	563	503	0.999989	-0.404638	0.284863	-1.06946	0.755426	4.9589e-06
BSGatlas-gene-957	BSU_07890	yfkI	862492	862812	+	502	323	328	295	0.999989	-0.385178	0.364619	-0.9066	0.765685	4.9589e-06
BSGatlas-gene-958	BSU_07900	yfkH	862836	863663	+	570	426	419	341	0.999989	-0.353934	0.389082	-0.861283	0.782447	4.9589e-06
BSGatlas-gene-960	BSU_07910	yfkF	863862	865037	-	103	170	99	177	0.999989	0.00248873	0.995242	0.00596325	1.00173	4.9589e-06
BSGatlas-gene-961	BSU_07920	chaA	865205	866260	+	619	362	411	277	0.999989	-0.465776	0.338888	-0.956365	0.724081	4.9589e-06
BSGatlas-gene-962	BSU_07930	yfkD	866331	867125	+	179	224	124	133	0.999989	-0.62322	0.0898297	-1.6963	0.64922	4.9589e-06
BSGatlas-gene-963	BSU_07940	yfkC	867164	868006	-	459	451	423	600	0.999989	0.158115	0.60654	0.515019	1.11583	4.9589e-06
BSGatlas-gene-964	BSU_07955	yfkA	868007	869128	-	511	440	443	552	0.999989	0.0626805	0.847724	0.192023	1.0444	4.9589e-06
BSGatlas-gene-965	BSU_07970	yfjT	869273	869458	+	73	52	46	78	0.999989	-0.0490154	0.920988	-0.0991891	0.966596	4.9589e-06
BSGatlas-gene-966	BSU_07980	pdaA	869559	870350	+	23	41	27	60	0.999989	0.413506	0.490665	0.689251	1.33192	4.9589e-06
BSGatlas-gene-967	BSU_07990	yfjR	870388	871248	-	113	142	65	120	0.999989	-0.48779	0.232553	-1.19381	0.713117	4.9589e-06
BSGatlas-gene-968	BSU_08000	yfjQ	871347	872306	-	129	232	153	303	0.999989	0.316249	0.455922	0.745579	1.24509	4.9589e-06
BSGatlas-gene-969	BSU_08010	yfjP	872425	873288	+	127	195	109	188	0.999989	-0.128957	0.743899	-0.326695	0.914492	4.9589e-06
BSGatlas-gene-970	BSU_08020	yfjO	873402	874802	+	786	976	731	1052	0.999989	0.0140564	0.961661	0.0480695	1.00979	4.9589e-06
BSGatlas-gene-971	BSU_08029	yfzA	875428	875694	+	12	27	10	18	0.999989	-0.4793	0.547313	-0.601791	0.717326	4.9589e-06
BSGatlas-gene-972	BSU_08030	yfjN	876426	877403	+	504	416	469	540	0.999989	0.137283	0.686182	0.404042	1.09983	4.9589e-06
BSGatlas-gene-973	BSU_08040	yfjM	877599	878051	+	38	98	58	128	0.999989	0.433074	0.440811	0.770825	1.35011	4.9589e-06
BSGatlas-gene-974	BSU_08050	yfjL	878081	878770	+	79	91	86	101	0.999989	0.151068	0.710616	0.371029	1.11039	4.9589e-06
BSGatlas-gene-975	BSU_08060	acoA	879002	880003	+	64	71	48	90	0.999989	0.00134382	0.997656	0.00293803	1.00093	4.9589e-06
BSGatlas-gene-976	BSU_08070	acoB	880007	881035	+	49	87	38	108	0.999989	0.0511957	0.92647	0.0922876	1.03612	4.9589e-06
BSGatlas-gene-977	BSU_08080	acoC	881049	882245	+	44	74	50	87	0.999989	0.205544	0.673373	0.421523	1.15312	4.9589e-06
BSGatlas-gene-978	BSU_08090	acoL	882266	883642	+	81	129	62	153	0.999989	-0.00982538	0.9837	-0.0204307	0.993213	4.9589e-06
BSGatlas-gene-979	BSU_08100	acoR	883758	885575	+	227	331	165	555	0.999989	0.290511	0.554075	0.591665	1.22307	4.9589e-06
BSGatlas-gene-980	BSU_08110	sspH	885629	885808	+	28	42	23	55	0.999989	0.116147	0.845418	0.194968	1.08384	4.9589e-06
BSGatlas-gene-981	BSU_08120	yfjF	885844	886173	-	138	87	80	114	0.999989	-0.2409	0.597327	-0.528249	0.846217	4.9589e-06
BSGatlas-gene-982	BSU_08130	yfjE	886223	886681	-	67	37	33	51	0.999989	-0.345834	0.543699	-0.607228	0.786853	4.9589e-06
BSGatlas-gene-983	BSU_08140	yfjD	886775	887332	-	79	63	57	69	0.999989	-0.175054	0.704686	-0.379003	0.885734	4.9589e-06
BSGatlas-gene-985	BSU_08150	yfjC	887364	888131	-	128	59	64	60	0.999989	-0.590235	0.294888	-1.04746	0.664235	4.9589e-06
BSGatlas-gene-986	BSU_08160	yfjB	888143	889366	-	169	71	104	104	0.999989	-0.21251	0.699155	-0.386461	0.863035	4.9589e-06
BSGatlas-gene-987	BSU_08170	yfjA	889372	889686	-	37	10	27	24	0.999989	0.11213	0.890363	0.137845	1.08082	4.9589e-06
BSGatlas-gene-988	BSU_08180	malA	890022	891371	+	238	400	233	540	0.999989	0.238148	0.572798	0.563936	1.17948	4.9589e-06
BSGatlas-gene-989	BSU_08190	glvR	891436	892200	+	45	80	53	111	0.999989	0.366466	0.466179	0.728709	1.28919	4.9589e-06
BSGatlas-gene-990	BSU_08200	malP	892215	893798	+	275	285	82	300	0.999989	-0.647408	0.202018	-1.27582	0.638426	4.9589e-06
BSGatlas-gene-991	BSU_08210	yfiB	893904	895625	+	77	104	55	103	0.999989	-0.21954	0.617527	-0.499359	0.858839	4.9589e-06
BSGatlas-gene-992	BSU_08220	yfiC	895619	897433	+	164	176	97	190	0.999989	-0.281929	0.468393	-0.725096	0.82249	4.9589e-06
BSGatlas-gene-993	BSU_08230	catD	897588	897992	+	40	39	27	52	0.999989	-0.0358096	0.947674	-0.065628	0.975484	4.9589e-06
BSGatlas-gene-994	BSU_08240	catE	898010	898867	+	117	163	69	141	0.999989	-0.445828	0.291647	-1.05452	0.734163	4.9589e-06
BSGatlas-gene-995	BSU_08250	yfiF	898961	899905	+	21	40	15	64	0.999989	0.295174	0.684787	0.405939	1.22703	4.9589e-06
BSGatlas-gene-996	BSU_08260	yfiG	900080	901528	+	121	117	93	125	0.999989	-0.132085	0.730746	-0.344133	0.912512	4.9589e-06
BSGatlas-gene-997	BSU_08270	yfiH	901555	902496	+	85	112	85	92	0.999989	-0.128333	0.756794	-0.309694	0.914888	4.9589e-06
BSGatlas-gene-998	BSU_08280	yfiI	902506	903687	+	138	166	133	178	0.999989	0.0358208	0.919661	0.100861	1.02514	4.9589e-06
BSGatlas-gene-999	BSU_08290	lnrJ	903811	905013	+	213	303	228	339	0.999989	0.134914	0.693066	0.394697	1.09803	4.9589e-06
BSGatlas-gene-1000	BSU_08300	lnrK	905010	905672	+	262	387	241	389	0.999989	-0.0506746	0.884203	-0.145643	0.965485	4.9589e-06
BSGatlas-gene-1001	BSU_08310	lnrL	905816	906751	+	11	11	9	12	0.999989	-0.0701919	0.93697	-0.0790791	0.952511	4.9589e-06
BSGatlas-gene-1002	BSU_08320	lnrM	906764	907954	+	8	22	19	20	0.999989	0.427431	0.593283	0.534085	1.34484	4.9589e-06
BSGatlas-gene-1003	BSU_08330	lnrN	907968	909125	+	14	15	15	23	0.999989	0.377312	0.608927	0.511606	1.29892	4.9589e-06
BSGatlas-gene-1004	BSU_08340	padR	909198	909746	-	92	104	68	118	0.999989	-0.0987938	0.8099	-0.240555	0.933813	4.9589e-06
BSGatlas-gene-1005	BSU_08350	lipB	910019	910651	+	136	197	165	185	0.999989	0.099406	0.79034	0.265869	1.07133	4.9589e-06
BSGatlas-gene-1006	BSU_08360	yfiQ	910840	911928	+	13	22	20	16	0.999989	0.0986057	0.896149	0.130528	1.07074	4.9589e-06
BSGatlas-gene-1008	BSU_08370	yfiR	911964	912581	-	97	98	71	115	0.999989	-0.0891806	0.826387	-0.219337	0.940057	4.9589e-06
BSGatlas-gene-1009	BSU_08380	yfiS	912547	913800	-	17	30	25	28	0.999989	0.203805	0.75369	0.313778	1.15173	4.9589e-06
BSGatlas-gene-1010	BSU_08390	bstA	913924	914460	+	183	262	226	282	0.999989	0.207791	0.549568	0.598408	1.15492	4.9589e-06
BSGatlas-gene-1011	BSU_08400	yfiU	914457	916013	-	16	28	17	17	0.999989	-0.332756	0.643412	-0.462934	0.794018	4.9589e-06
BSGatlas-gene-1012	BSU_08410	yfiV	916124	916606	-	73	92	73	119	0.999989	0.204777	0.621682	0.493469	1.15251	4.9589e-06
BSGatlas-gene-1013	BSU_08425	mprF	916778	919348	+	1216	1436	1194	1643	0.999989	0.09693	0.730936	0.343881	1.0695	4.9589e-06
BSGatlas-gene-1014	BSU_08440	yfiY	919366	920343	-	4656	2494	3121	3266	0.999989	-0.165171	0.698837	-0.386891	0.891823	4.9589e-06
BSGatlas-gene-1015	BSU_08450	yfiZ	920474	921475	+	606	589	501	737	0.999989	0.0359482	0.906047	0.118025	1.02523	4.9589e-06
BSGatlas-gene-1016	BSU_08460	yfhA	921472	922503	+	767	996	673	1212	0.999989	0.0720564	0.824186	0.222164	1.05121	4.9589e-06
BSGatlas-gene-1017	BSU_08470	yfhB	922618	923499	+	390	484	293	380	0.999989	-0.369417	0.23484	-1.18798	0.774095	4.9589e-06
BSGatlas-gene-1018	BSU_08480	yfhC	923587	924171	+	1094	1306	821	1290	0.999989	-0.198914	0.498984	-0.676088	0.871206	4.9589e-06
BSGatlas-gene-1019	BSU_08490	yfhD	924210	924401	-	13	19	10	12	0.999989	-0.523164	0.52111	-0.641636	0.695844	4.9589e-06
BSGatlas-gene-1020	BSU_08500	yfhE	924468	924578	-	6	3	3	4	0.999989	-0.386696	0.784644	-0.273273	0.764879	4.9589e-06
BSGatlas-gene-1021	BSU_08510	yfhF	924633	925544	-	118	48	72	93	0.999989	-0.0410821	0.942213	-0.0724888	0.971926	4.9589e-06
BSGatlas-gene-1022	BSU_08520	recX	925633	926427	+	219	208	190	260	0.999989	0.0675942	0.842354	0.198883	1.04797	4.9589e-06
BSGatlas-gene-1023	BSU_08530	yfhH	926429	926743	+	197	154	193	206	0.999989	0.194516	0.617022	0.500075	1.14434	4.9589e-06
BSGatlas-gene-1025	BSU_08540	yfhI	926886	928079	+	342	389	322	352	0.999989	-0.0954076	0.769327	-0.293255	0.936008	4.9589e-06
BSGatlas-gene-1026	BSU_08550	sspK	928112	928264	-	5	14	3	8	0.999989	-0.809634	0.481542	-0.703824	0.570527	4.9589e-06
BSGatlas-gene-1027	BSU_08560	yfhJ	928389	928658	+	91	72	68	80	0.999989	-0.139444	0.754986	-0.312071	0.907869	4.9589e-06
BSGatlas-gene-1028	BSU_08570	yfhK	928803	929321	+	421	449	339	289	0.999989	-0.4253	0.250603	-1.14889	0.744684	4.9589e-06
BSGatlas-gene-1029	BSU_08580	yfhL	929406	929738	+	180	206	189	176	0.999989	-0.0432468	0.90886	-0.114477	0.970468	4.9589e-06
BSGatlas-gene-1030	BSU_08590	yfhM	929725	930585	+	238	301	233	229	0.999989	-0.186072	0.603965	-0.518706	0.878996	4.9589e-06
BSGatlas-gene-1031	BSU_08600	csbB	930818	931807	+	1839	1118	1442	1061	0.999989	-0.200908	0.6565	-0.44475	0.870003	4.9589e-06
BSGatlas-gene-1032	BSU_08610	yfhO	931879	934464	+	779	634	815	838	0.999989	0.241948	0.48696	0.695151	1.18259	4.9589e-06
BSGatlas-gene-1033	BSU_08620	yfhP	934457	935440	-	218	257	179	351	0.999989	0.122626	0.737594	0.335042	1.08871	4.9589e-06
BSGatlas-gene-1034	BSU_08630	mutY	935656	936765	+	410	505	351	566	0.999989	-0.0117318	0.970372	-0.037142	0.991901	4.9589e-06
BSGatlas-gene-1035	BSU_08640	yfhS	936773	936997	-	5	0	6	8	0.999989	1.42485	0.370346	0.895825	2.68486	4.9589e-06
BSGatlas-gene-1036	BSU_08650	fabL	937079	937831	+	933	716	741	845	0.999989	-0.0539932	0.876011	-0.156028	0.963266	4.9589e-06
BSGatlas-gene-1037	BSU_08660	sspE	937900	938154	+	215	372	159	469	0.999989	0.0381373	0.936553	0.0796024	1.02679	4.9589e-06
BSGatlas-gene-1038	BSU_08670	ygaB	938243	938587	+	17	6	6	6	0.999989	-0.952279	0.376058	-0.885184	0.516816	4.9589e-06
BSGatlas-gene-1039	BSU_08680	ygaC	938731	939261	+	288	324	255	400	0.999989	0.0825577	0.79745	0.256649	1.05889	4.9589e-06
BSGatlas-gene-1040	BSU_08690	ygaD	939349	941091	+	700	848	643	877	0.999989	-0.0247433	0.932316	-0.0849307	0.982995	4.9589e-06
BSGatlas-gene-1041	BSU_08700	ygaE	941168	942229	-	514	445	423	479	0.999989	-0.0808221	0.808985	-0.241736	0.945519	4.9589e-06
BSGatlas-gene-1042	BSU_08710	gsaB	942449	943738	-	765	816	654	977	0.999989	0.0319032	0.91338	0.108776	1.02236	4.9589e-06
BSGatlas-gene-1043	BSU_08720	ygaF	943891	944364	+	211	252	219	338	0.999989	0.255252	0.440471	0.771398	1.19354	4.9589e-06
BSGatlas-gene-1044	BSU_08730	perR	944487	944924	+	1120	1030	1262	1190	0.999989	0.219488	0.5202	0.643036	1.16432	4.9589e-06
BSGatlas-gene-1045	BSU_08740	ygzB	944959	945312	-	189	303	234	310	0.999989	0.160057	0.657331	0.443601	1.11733	4.9589e-06
BSGatlas-gene-1046	BSU_08750	ygxA	945520	946404	+	615	692	608	791	0.999989	0.101705	0.727435	0.34854	1.07304	4.9589e-06
BSGatlas-gene-1067	BSU_08760	spo0M	953373	954149	-	1920	2198	2237	2620	0.999989	0.253806	0.37485	0.887426	1.19235	4.9589e-06
BSGatlas-gene-1068	BSU_08770	ygzA	954291	954494	+	7	20	11	13	0.999989	-0.130459	0.884479	-0.145294	0.913541	4.9589e-06
BSGatlas-gene-1069	BSU_08779	ygzC	954579	954851	-	2	4	4	4	0.999989	0.455355	0.760381	0.304981	1.37112	4.9589e-06
BSGatlas-gene-1070	BSU_08780	ygaJ	954893	955585	+	96	129	65	141	0.999989	-0.165028	0.707579	-0.37511	0.891911	4.9589e-06
BSGatlas-gene-1072	BSU_08790	thiC	955895	957667	+	12892	12824	12996	8870	0.999989	-0.16659	0.679148	-0.413626	0.890946	4.9589e-06
BSGatlas-gene-1073	BSU_08800	ygaK	957705	959060	-	17	18	15	15	0.999989	-0.200049	0.789113	-0.267463	0.870521	4.9589e-06
BSGatlas-gene-1074	BSU_08810	senS	959311	959508	+	0	2	0	0	0.999989	-2.35414	0.630785	-0.480622	0.195584	4.9589e-06
BSGatlas-gene-1075	BSU_08820	katA	959535	960986	-	131	225	130	139	0.999989	-0.365596	0.373855	-0.889276	0.776148	4.9589e-06
BSGatlas-gene-1078	BSU_08840	ssuA	962179	963177	+	6	11	8	14	0.999989	0.364572	0.703535	0.380553	1.2875	4.9589e-06
BSGatlas-gene-1079	BSU_08850	ssuC	963174	964004	+	10	8	6	16	0.999989	0.224525	0.81669	0.231804	1.16839	4.9589e-06
BSGatlas-gene-1080	BSU_08860	ssuD	964027	965157	+	23	35	14	21	0.999989	-0.727214	0.270742	-1.10135	0.604069	4.9589e-06
BSGatlas-gene-1081	BSU_08870	ygaN	965261	965797	+	42	46	55	90	0.999989	0.701563	0.134521	1.49651	1.62627	4.9589e-06
BSGatlas-gene-1083	BSU_08890	ygaO	966196	966669	-	76	109	82	104	0.999989	0.0219598	0.957637	0.0531191	1.01534	4.9589e-06
BSGatlas-gene-1084	BSU_08899	ygzD	966671	966871	-	112	136	120	194	0.999989	0.3255	0.381646	0.874868	1.2531	4.9589e-06
BSGatlas-gene-1086	BSU_08900	yhzB	967229	967852	-	60	61	39	80	0.999989	-0.0650866	0.89376	-0.133548	0.955888	4.9589e-06
BSGatlas-gene-1087	BSU_08910	queG	967935	969095	+	157	317	184	248	0.999989	-0.11185	0.787595	-0.269435	0.925401	4.9589e-06
BSGatlas-gene-1088	BSU_08920	yhbB	969162	970097	+	24	54	22	41	0.999989	-0.31324	0.617024	-0.500073	0.804832	4.9589e-06
BSGatlas-gene-1089	BSU_08930	cspR	970135	970617	+	285	392	277	470	0.999989	0.126286	0.710668	0.370959	1.09148	4.9589e-06
BSGatlas-gene-1090	BSU_08940	yhbD	970667	971383	+	50	62	53	108	0.999989	0.488739	0.301922	1.03232	1.40322	4.9589e-06
BSGatlas-gene-1091	BSU_08950	yhbE	971374	972087	+	165	176	160	237	0.999989	0.207978	0.546482	0.60304	1.15507	4.9589e-06
BSGatlas-gene-1092	BSU_08960	yhbF	972099	972806	+	297	392	271	386	0.999989	-0.0681447	0.83231	-0.211739	0.953864	4.9589e-06
BSGatlas-gene-1094	BSU_08970	prkA	973156	975051	+	55	61	50	86	0.999989	0.206763	0.652275	0.450603	1.1541	4.9589e-06
BSGatlas-gene-1095	BSU_08980	yhbH	975231	976409	+	30	32	34	32	0.999989	0.119905	0.836217	0.206735	1.08666	4.9589e-06
BSGatlas-gene-1096	BSU_08990	yhbI	976569	977033	+	74	124	89	130	0.999989	0.151823	0.720718	0.3575	1.11097	4.9589e-06
BSGatlas-gene-1097	BSU_09000	yhbJ	977069	977734	+	222	360	222	427	0.999989	0.135352	0.726781	0.34941	1.09836	4.9589e-06
BSGatlas-gene-1098	BSU_09010	yhcA	977775	979373	+	318	551	304	569	0.999989	-0.0101935	0.978929	-0.0264118	0.992959	4.9589e-06
BSGatlas-gene-1099	BSU_09020	yhcB	979396	979926	+	159	298	154	307	0.999989	-0.00714415	0.986684	-0.0166905	0.99506	4.9589e-06
BSGatlas-gene-1100	BSU_09030	yhcC	979939	980313	+	34	76	35	53	0.999989	-0.309026	0.58126	-0.551545	0.807186	4.9589e-06
BSGatlas-gene-1101	BSU_09040	yhcD	980313	980468	+	2	6	2	9	0.999989	0.39856	0.780676	0.278438	1.31819	4.9589e-06
BSGatlas-gene-1102	BSU_09050	yhcE	980473	981234	+	150	183	151	165	0.999989	-0.0521895	0.886052	-0.143301	0.964471	4.9589e-06
BSGatlas-gene-1103	BSU_09060	yhcF	981237	981602	+	130	172	118	142	0.999989	-0.199323	0.591845	-0.536164	0.870959	4.9589e-06
BSGatlas-gene-1104	BSU_09070	yhcG	981604	982302	+	207	222	200	231	0.999989	0.0200972	0.952917	0.0590444	1.01403	4.9589e-06
BSGatlas-gene-1105	BSU_09080	yhcH	982319	983236	+	305	240	253	211	0.999989	-0.197125	0.633146	-0.477304	0.872287	4.9589e-06
BSGatlas-gene-1106	BSU_09090	yhcI	983229	984170	+	350	512	330	470	0.999989	-0.103197	0.754279	-0.313002	0.930968	4.9589e-06
BSGatlas-gene-1108	BSU_09100	cspB	984262	984465	-	23252	21336	22352	31074	0.999989	0.248992	0.388998	0.861436	1.18838	4.9589e-06
BSGatlas-gene-1109	BSU_09110	yhcJ	984901	985731	+	143	193	161	318	0.999989	0.480523	0.212372	1.24707	1.39525	4.9589e-06
BSGatlas-gene-1110	BSU_09120	dgcK	985734	986813	-	563	515	637	687	0.999989	0.31166	0.34088	0.952428	1.24113	4.9589e-06
BSGatlas-gene-1111	BSU_09130	tcyP	986986	988377	+	247	358	298	458	0.999989	0.317673	0.347882	0.938705	1.24632	4.9589e-06
BSGatlas-gene-1112	BSU_09140	yhcM	988417	988872	-	30	39	19	39	0.999989	-0.280747	0.637383	-0.471361	0.823165	4.9589e-06
BSGatlas-gene-1113	BSU_09150	yhcN	989022	989591	+	154	157	97	227	0.999989	0.00241325	0.995464	0.00568522	1.00167	4.9589e-06
BSGatlas-gene-1114	BSU_09165	yhcO	989712	990680	+	57	40	52	34	0.999989	-0.123793	0.835367	-0.207823	0.917772	4.9589e-06
BSGatlas-gene-1115	BSU_09180	yhcQ	990612	991265	-	14	30	9	27	0.999989	-0.332399	0.674084	-0.42055	0.794215	4.9589e-06
BSGatlas-gene-1116	BSU_09190	yhcR	991348	995001	+	225	265	235	245	0.999989	-0.00222788	0.994882	-0.00641469	0.998457	4.9589e-06
BSGatlas-gene-1117	BSU_09200	yhcS	994998	995594	+	69	44	48	63	0.999989	-0.0434444	0.932857	-0.0842513	0.970336	4.9589e-06
BSGatlas-gene-1118	BSU_09210	yhcT	995624	996532	-	58	85	45	93	0.999989	-0.0807418	0.866547	-0.168046	0.945571	4.9589e-06
BSGatlas-gene-1119	BSU_09220	yhcU	996643	997038	+	37	35	28	55	0.999989	0.166258	0.763856	0.300421	1.12214	4.9589e-06
BSGatlas-gene-1120	BSU_09230	yhcV	997175	997597	+	34	109	42	128	0.999989	0.209659	0.746769	0.322902	1.15641	4.9589e-06
BSGatlas-gene-1121	BSU_09240	yhcW	997724	998386	+	291	318	204	359	0.999989	-0.141107	0.678148	-0.414992	0.906823	4.9589e-06
BSGatlas-gene-1122	BSU_09250	yhcX	998402	999943	+	912	1039	665	1112	0.999989	-0.156845	0.605863	-0.515987	0.896984	4.9589e-06
BSGatlas-gene-1123	BSU_09259	yhzG	1000027	1000218	+	9	8	0	5	0.999989	-1.89976	0.201832	-1.27635	0.267988	4.9589e-06
BSGatlas-gene-1124	BSU_09260	yhxA	1000364	1001716	+	720	866	615	901	0.999989	-0.0712703	0.808082	-0.242901	0.9518	4.9589e-06
BSGatlas-gene-1125	BSU_09270	glpP	1001744	1002322	+	268	325	278	432	0.999989	0.248141	0.440805	0.770835	1.18768	4.9589e-06
BSGatlas-gene-1127	BSU_09280	glpF	1002501	1003325	+	1012	1920	1788	3604	0.999989	0.857503	0.0312227	2.15422	1.8119	4.9589e-06
BSGatlas-gene-1128	BSU_09290	glpK	1003344	1004834	+	3979	7862	6854	12884	0.999989	0.72438	0.06564	1.84087	1.65219	4.9589e-06
BSGatlas-gene-1130	BSU_09300	glpD	1004975	1006642	+	678	609	538	945	0.999989	0.167853	0.613846	0.504591	1.12339	4.9589e-06
BSGatlas-gene-1131	BSU_09310	pgcA	1006774	1008519	+	2623	2183	2032	2690	0.999989	-0.0359779	0.908164	-0.115354	0.97537	4.9589e-06
BSGatlas-gene-1132	BSU_09320	yhcY	1008668	1009807	+	208	246	209	263	0.999989	0.0646695	0.844951	0.195564	1.04585	4.9589e-06
BSGatlas-gene-1133	BSU_09330	yhcZ	1009804	1010448	+	123	177	131	167	0.999989	0.00470365	0.989958	0.0125863	1.00327	4.9589e-06
BSGatlas-gene-1134	BSU_09340	yhdA	1010445	1010969	+	177	273	164	267	0.999989	-0.0691258	0.85197	-0.186605	0.953215	4.9589e-06
BSGatlas-gene-1135	BSU_09350	yhdB	1010984	1011226	-	4	15	3	12	0.999989	-0.385604	0.740468	-0.331234	0.765458	4.9589e-06
BSGatlas-gene-1136	BSU_09360	yhdC	1011427	1011750	+	10	13	8	18	0.999989	0.140027	0.872092	0.161002	1.10193	4.9589e-06
BSGatlas-gene-1137	BSU_09370	lytF	1011792	1013258	-	4387	3224	3994	3795	0.999989	0.0535941	0.884467	0.14531	1.03785	4.9589e-06
BSGatlas-gene-1138	BSU_09380	nsrR	1013411	1013851	-	232	360	276	345	0.999989	0.0889612	0.799661	0.253786	1.0636	4.9589e-06
BSGatlas-gene-1140	BSU_09390	ygxB	1013958	1015616	-	80	61	64	79	0.999989	0.014539	0.974772	0.0316237	1.01013	4.9589e-06
BSGatlas-gene-1141	BSU_09400	spoVR	1015647	1017053	+	40	22	22	29	0.999989	-0.304279	0.641458	-0.465661	0.809847	4.9589e-06
BSGatlas-gene-1142	BSU_09410	phoA	1017083	1018468	-	42	77	30	40	0.999989	-0.747668	0.162974	-1.39514	0.595565	4.9589e-06
BSGatlas-gene-1144	BSU_09420	lytE	1018998	1020002	+	1253	1376	1353	1826	0.999989	0.272813	0.330182	0.973747	1.20816	4.9589e-06
BSGatlas-gene-1145	BSU_09430	citR	1020073	1020948	-	48	45	33	37	0.999989	-0.400602	0.446555	-0.761172	0.757542	4.9589e-06
BSGatlas-gene-1146	BSU_09440	citA	1021057	1022157	+	220	331	158	260	0.999989	-0.407199	0.263008	-1.11931	0.754086	4.9589e-06
BSGatlas-gene-1147	BSU_09450	yhdF	1022231	1023100	+	151	275	145	179	0.999989	-0.367993	0.361486	-0.912537	0.774859	4.9589e-06
BSGatlas-gene-1148	BSU_09460	bcaP	1023350	1024747	+	42	105	63	71	0.999989	-0.0884052	0.870151	-0.163467	0.940562	4.9589e-06
BSGatlas-gene-1149	BSU_09470	yhdH	1024865	1026220	+	393	430	450	486	0.999989	0.20741	0.517754	0.646811	1.15461	4.9589e-06
BSGatlas-gene-1150	BSU_09480	yhdI	1026255	1027664	-	79	102	79	89	0.999989	-0.0860897	0.836324	-0.206598	0.942073	4.9589e-06
BSGatlas-gene-1151	BSU_09490	yhdJ	1027774	1028202	+	67	74	49	102	0.999989	0.0586194	0.899575	0.126199	1.04147	4.9589e-06
BSGatlas-gene-1152	BSU_09500	yhdK	1028233	1028523	-	468	478	456	424	0.999989	-0.0696035	0.841941	-0.199411	0.9529	4.9589e-06
BSGatlas-gene-1153	BSU_09510	yhdL	1028511	1029587	-	1134	1107	1059	1153	0.999989	-0.00194894	0.994975	-0.00629809	0.99865	4.9589e-06
BSGatlas-gene-1154	BSU_09520	sigM	1029577	1030068	-	151	175	161	165	0.999989	0.0279621	0.93985	0.0754588	1.01957	4.9589e-06
BSGatlas-gene-1155	BSU_09530	yhdN	1030265	1031260	+	1202	738	903	661	0.999989	-0.270558	0.551325	-0.595776	0.828999	4.9589e-06
BSGatlas-gene-1156	BSU_09540	plsC	1031395	1031994	+	1025	951	900	1261	0.999989	0.11709	0.69587	0.390902	1.08455	4.9589e-06
BSGatlas-gene-1157	BSU_09550	mpfA	1032063	1033397	-	1751	1665	1580	2389	0.999989	0.197249	0.503796	0.668529	1.14651	4.9589e-06
BSGatlas-gene-1158	BSU_09560	yhdQ	1033458	1033889	-	1120	1000	1038	1528	0.999989	0.256623	0.402274	0.837566	1.19468	4.9589e-06
BSGatlas-gene-1159	BSU_09570	yhdR	1034046	1035227	+	595	553	471	591	0.999989	-0.112655	0.717626	-0.361633	0.924884	4.9589e-06
BSGatlas-gene-1161	BSU_09590	yhdT	1035554	1036939	+	543	1047	560	1115	0.999989	0.0558349	0.890651	0.137481	1.03946	4.9589e-06
BSGatlas-gene-1162	BSU_09600	fluC	1036953	1037309	-	79	71	63	75	0.999989	-0.117079	0.790518	-0.265638	0.922053	4.9589e-06
BSGatlas-gene-1163	BSU_09610	yhdV	1037306	1037701	-	64	99	61	96	0.999989	-0.0573146	0.897019	-0.129428	0.961051	4.9589e-06
BSGatlas-gene-1164	BSU_09620	yhdW	1037688	1038419	-	166	260	181	298	0.999989	0.16156	0.664642	0.433513	1.1185	4.9589e-06
BSGatlas-gene-1165	BSU_09630	yhdX	1038653	1038760	+	24	22	18	28	0.999989	-0.0189045	0.976803	-0.0290774	0.986982	4.9589e-06
BSGatlas-gene-1166	BSU_09640	yhdY	1038909	1040024	+	149	234	153	295	0.999989	0.203208	0.609207	0.511205	1.15126	4.9589e-06
BSGatlas-gene-1167	BSU_09650	srtN	1040094	1040837	+	67	61	51	87	0.999989	0.079533	0.862246	0.173516	1.05668	4.9589e-06
BSGatlas-gene-1168	BSU_09660	yheN	1040861	1041709	-	1296	1354	1368	1585	0.999989	0.169208	0.563519	0.577622	1.12444	4.9589e-06
BSGatlas-gene-1169	BSU_09670	dat	1041994	1042842	+	633	817	584	786	0.999989	-0.0763712	0.798091	-0.255819	0.94844	4.9589e-06
BSGatlas-gene-1170	BSU_09680	nhaC	1042885	1044246	-	131	262	163	360	0.999989	0.384621	0.398373	0.844531	1.30552	4.9589e-06
BSGatlas-gene-1171	BSU_09690	nhaX	1044373	1044873	-	317	350	247	224	0.999989	-0.462672	0.204669	-1.26836	0.725641	4.9589e-06
BSGatlas-gene-1173	BSU_09700	bmrB	1045037	1045198	+	150	199	176	308	0.999989	0.451908	0.213181	1.24487	1.36785	4.9589e-06
BSGatlas-gene-1174	BSU_09710	bmrC	1045318	1047075	+	1590	2421	1799	3089	0.999989	0.2718	0.412217	0.819998	1.20731	4.9589e-06
BSGatlas-gene-1175	BSU_09720	bmrD	1047072	1049093	+	1463	2962	1729	3510	0.999989	0.223973	0.586538	0.54386	1.16795	4.9589e-06
BSGatlas-gene-1176	BSU_09730	yheG	1049142	1049762	-	114	165	122	190	0.999989	0.156351	0.680685	0.411529	1.11446	4.9589e-06
BSGatlas-gene-1177	BSU_09740	yheF	1049801	1049926	-	1	3	0	4	0.999989	-0.124839	0.956318	-0.0547747	0.917106	4.9589e-06
BSGatlas-gene-1178	BSU_09750	sspB	1050031	1050234	-	8	25	6	25	0.999989	-0.14636	0.876224	-0.155758	0.903527	4.9589e-06
BSGatlas-gene-1179	BSU_09760	yheE	1050443	1050661	-	17	27	21	31	0.999989	0.243855	0.707058	0.37581	1.18415	4.9589e-06
BSGatlas-gene-1180	BSU_09770	yheD	1050811	1052172	-	18	53	28	36	0.999989	-0.114059	0.863947	-0.171352	0.923985	4.9589e-06
BSGatlas-gene-1181	BSU_09780	yheC	1052162	1053253	-	20	38	19	31	0.999989	-0.213318	0.740962	-0.33058	0.862551	4.9589e-06
BSGatlas-gene-1182	BSU_09790	yheB	1053520	1054653	+	237	260	185	381	0.999989	0.14442	0.698658	0.387132	1.10529	4.9589e-06
BSGatlas-gene-1183	BSU_09800	yheA	1054746	1055099	+	762	1037	600	1152	0.999989	-0.0672444	0.843897	-0.196912	0.954459	4.9589e-06
BSGatlas-gene-1184	BSU_09810	yhaZ	1055143	1056216	-	56	93	48	105	0.999989	0.00751958	0.987883	0.0151876	1.00523	4.9589e-06
BSGatlas-gene-1186	BSU_09830	yhaX	1056702	1057568	+	124	112	161	137	0.999989	0.374094	0.378324	0.880988	1.29603	4.9589e-06
BSGatlas-gene-1187	BSU_09840	hemZ	1057680	1059185	+	407	341	376	358	0.999989	-0.00291308	0.993707	-0.00788658	0.997983	4.9589e-06
BSGatlas-gene-1188	BSU_09850	khtU	1059203	1060420	-	65	145	73	129	0.999989	-0.0577084	0.906588	-0.117343	0.960789	4.9589e-06
BSGatlas-gene-1189	BSU_09860	khtT	1060427	1060924	-	23	44	16	39	0.999989	-0.31655	0.630294	-0.481313	0.802988	4.9589e-06
BSGatlas-gene-1190	BSU_09870	khtS	1060988	1061326	-	62	94	53	121	0.999989	0.119503	0.80471	0.247256	1.08636	4.9589e-06
BSGatlas-gene-1191	BSU_09880	yhaR	1061491	1062258	+	131	205	106	195	0.999989	-0.176502	0.661997	-0.437157	0.884846	4.9589e-06
BSGatlas-gene-1192	BSU_09889	yhzD	1062279	1062464	-	7	16	13	6	0.999989	-0.16509	0.869518	-0.16427	0.891873	4.9589e-06
BSGatlas-gene-1193	BSU_09890	yhaQ	1062591	1063487	+	293	470	392	538	0.999989	0.297334	0.389058	0.861327	1.22887	4.9589e-06
BSGatlas-gene-1194	BSU_09900	yhaP	1063480	1064739	+	673	935	779	1162	0.999989	0.269184	0.382716	0.872903	1.20513	4.9589e-06
BSGatlas-gene-1195	BSU_09910	yhaO	1064846	1066072	+	155	160	126	169	0.999989	-0.0975382	0.784219	-0.273825	0.934626	4.9589e-06
BSGatlas-gene-1196	BSU_09920	sbcE	1066077	1068968	+	575	567	384	653	0.999989	-0.168383	0.600617	-0.523513	0.889839	4.9589e-06
BSGatlas-gene-1197	BSU_09930	yhaM	1069042	1069986	+	790	988	735	1237	0.999989	0.13035	0.673389	0.421501	1.09456	4.9589e-06
BSGatlas-gene-1198	BSU_09940	yhaL	1070111	1070323	+	22	18	21	19	0.999989	0.0236031	0.973224	0.0335652	1.01649	4.9589e-06
BSGatlas-gene-1199	BSU_09950	prsA	1070364	1071242	-	3346	3046	2849	3055	0.999989	-0.0987369	0.752831	-0.314909	0.93385	4.9589e-06
BSGatlas-gene-1200	BSU_09958	sscA	1071402	1071488	+	264	362	238	284	0.999989	-0.24231	0.471486	-0.720063	0.845391	4.9589e-06
BSGatlas-gene-1201	BSU_09959	sscB	1071613	1071699	+	43	64	29	58	0.999989	-0.323033	0.539478	-0.613603	0.799388	4.9589e-06
BSGatlas-gene-1203	BSU_09965	yhaJ	1072042	1072560	-	75	102	69	209	0.999989	0.582669	0.251573	1.14654	1.49762	4.9589e-06
BSGatlas-gene-1204	BSU_09980	yhaI	1072768	1073109	+	98	109	112	174	0.999989	0.452176	0.231319	1.19697	1.3681	4.9589e-06
BSGatlas-gene-1205	BSU_09990	scoC	1073106	1073717	-	246	300	301	386	0.999989	0.339411	0.286348	1.06617	1.26524	4.9589e-06
BSGatlas-gene-1206	BSU_10000	yhaH	1073895	1074251	-	908	745	865	947	0.999989	0.141753	0.673665	0.421123	1.10324	4.9589e-06
BSGatlas-gene-1207	BSU_10009	yhzF	1074381	1074572	+	2	0	0	0	0.999989	-2.50504	0.608234	-0.512596	0.17616	4.9589e-06
BSGatlas-gene-1208	BSU_10010	trpP	1074646	1075164	-	2184	2120	1426	2172	0.999989	-0.27763	0.342889	-0.948473	0.824945	4.9589e-06
BSGatlas-gene-1209	BSU_10020	serC	1075289	1076368	-	2711	1551	1517	1704	0.999989	-0.411615	0.312914	-1.00913	0.751781	4.9589e-06
BSGatlas-gene-1210	BSU_10030	hit	1076515	1076952	-	360	323	316	420	0.999989	0.100268	0.758904	0.30692	1.07197	4.9589e-06
BSGatlas-gene-1212	BSU_10040	ecsA	1077440	1078183	+	266	226	200	297	0.999989	-0.00609884	0.986154	-0.0173546	0.995782	4.9589e-06
BSGatlas-gene-1213	BSU_10050	ecsB	1078176	1079402	+	472	463	347	555	0.999989	-0.0749044	0.813762	-0.235575	0.949405	4.9589e-06
BSGatlas-gene-1214	BSU_10060	ecsC	1079422	1080132	+	517	428	354	526	0.999989	-0.125184	0.709314	-0.372777	0.916887	4.9589e-06
BSGatlas-gene-1215	BSU_10070	sndC	1080150	1081340	-	81	138	69	133	0.999989	-0.135288	0.764118	-0.300077	0.910488	4.9589e-06
BSGatlas-gene-1216	BSU_10080	yhfA	1081413	1082804	-	20	71	16	71	0.999989	-0.127409	0.870279	-0.163304	0.915474	4.9589e-06
BSGatlas-gene-1217	BSU_10090	yhgB	1082870	1083184	-	6	18	7	10	0.999989	-0.472375	0.632757	-0.47785	0.720777	4.9589e-06
BSGatlas-gene-1218	BSU_10100	hmoB	1083229	1083729	-	234	202	173	202	0.999989	-0.213492	0.555094	-0.590144	0.862447	4.9589e-06
BSGatlas-gene-1219	BSU_10110	pbpF	1083851	1085995	+	523	476	366	568	0.999989	-0.120113	0.709367	-0.372706	0.920116	4.9589e-06
BSGatlas-gene-1220	BSU_10120	hemE	1086117	1087178	+	4542	1270	1386	1403	0.999989	-1.07916	0.0635001	-1.85567	0.473304	4.9589e-06
BSGatlas-gene-1221	BSU_10130	hemH	1087250	1088182	+	5293	1364	1365	1327	0.999989	-1.32391	0.0277093	-2.20138	0.39945	4.9589e-06
BSGatlas-gene-1222	BSU_10140	hemY	1088197	1089609	+	7391	2021	1866	1926	0.999989	-1.33413	0.0224075	-2.28339	0.396632	4.9589e-06
BSGatlas-gene-1223	BSU_10150	yhgD	1089755	1090330	+	233	266	241	318	0.999989	0.166343	0.605227	0.516898	1.12221	4.9589e-06
BSGatlas-gene-1224	BSU_10160	yhgE	1090401	1092728	+	1032	1143	1029	1045	0.999989	-0.0392272	0.901022	-0.124371	0.973176	4.9589e-06
BSGatlas-gene-1225	BSU_10170	fabHB	1092770	1093747	-	502	423	395	467	0.999989	-0.0997621	0.766367	-0.29713	0.933187	4.9589e-06
BSGatlas-gene-1226	BSU_10180	yhfC	1093874	1094650	+	32	38	39	30	0.999989	0.0310248	0.9579	0.0527896	1.02174	4.9589e-06
BSGatlas-gene-1228	BSU_10200	yhfE	1095063	1096103	+	290	263	299	285	0.999989	0.105749	0.773406	0.287923	1.07605	4.9589e-06
BSGatlas-gene-1229	BSU_10210	yhfF	1096116	1096523	+	174	172	127	197	0.999989	-0.11335	0.751561	-0.316581	0.924439	4.9589e-06
BSGatlas-gene-1230	BSU_10220	gltT	1096560	1097849	-	3912	5286	4421	6038	0.999989	0.191324	0.507222	0.663169	1.14181	4.9589e-06
BSGatlas-gene-1231	BSU_10230	yhfH	1098120	1098260	-	16	44	17	38	0.999989	-0.140608	0.843379	-0.197573	0.907137	4.9589e-06
BSGatlas-gene-1232	BSU_10240	yhfI	1098412	1099146	+	359	285	279	323	0.999989	-0.0954818	0.789831	-0.26653	0.93596	4.9589e-06
BSGatlas-gene-1233	BSU_10250	lplJ	1099159	1100154	+	543	395	366	388	0.999989	-0.307432	0.413128	-0.818402	0.808079	4.9589e-06
BSGatlas-gene-1234	BSU_10260	yhfK	1100219	1100863	+	577	542	434	563	0.999989	-0.169908	0.58338	-0.548454	0.8889	4.9589e-06
BSGatlas-gene-1235	BSU_10270	lcfB	1100980	1102521	+	213	161	143	215	0.999989	-0.0892218	0.817465	-0.230807	0.94003	4.9589e-06
BSGatlas-gene-1236	BSU_10280	yhfM	1102560	1102955	-	9	10	9	13	0.999989	0.2052	0.821236	0.225956	1.15285	4.9589e-06
BSGatlas-gene-1237	BSU_10290	yhfN	1103104	1104384	+	76	56	77	78	0.999989	0.243856	0.608311	0.512486	1.18415	4.9589e-06
BSGatlas-gene-1238	BSU_10300	aprE	1104423	1105568	-	45	31	47	50	0.999989	0.357227	0.514132	0.652417	1.28096	4.9589e-06
BSGatlas-gene-1239	BSU_10310	yhfO	1106003	1106452	+	55	47	47	46	0.999989	-0.11416	0.823641	-0.222865	0.92392	4.9589e-06
BSGatlas-gene-1240	BSU_10320	yhfP	1106524	1107516	+	495	490	447	537	0.999989	0.00525748	0.986473	0.016954	1.00365	4.9589e-06
BSGatlas-gene-1241	BSU_10330	yhfQ	1107733	1108704	+	5005	3414	3784	3622	0.999989	-0.16847	0.659571	-0.440505	0.889786	4.9589e-06
BSGatlas-gene-1242	BSU_10340	yhfR	1108736	1109317	-	770	917	851	1141	0.999989	0.242467	0.398726	0.843899	1.18301	4.9589e-06
BSGatlas-gene-1243	BSU_10350	yhfS	1109388	1110482	-	1241	1473	1365	1907	0.999989	0.267989	0.341304	0.951591	1.20413	4.9589e-06
BSGatlas-gene-1244	BSU_10360	yhfT	1110479	1111918	-	1579	2157	1864	2759	0.999989	0.305124	0.304348	1.02715	1.23552	4.9589e-06
BSGatlas-gene-1245	BSU_10370	yhfU	1111925	1112485	-	330	441	313	535	0.999989	0.119746	0.720254	0.35812	1.08654	4.9589e-06
BSGatlas-gene-1246	BSU_10380	hemAT	1112620	1113918	-	2430	2368	2391	2908	0.999989	0.148316	0.608541	0.512157	1.10828	4.9589e-06
BSGatlas-gene-1247	BSU_10390	yhfW	1114057	1115586	-	7	3	4	2	0.999989	-0.694259	0.63478	-0.475009	0.618027	4.9589e-06
BSGatlas-gene-1248	BSU_10400	yhxC	1115698	1116555	+	6	10	10	9	0.999989	0.293422	0.767441	0.295724	1.22554	4.9589e-06
BSGatlas-gene-1249	BSU_10410	yhzC	1116583	1116816	-	30	63	34	62	0.999989	0.039359	0.944467	0.0696571	1.02766	4.9589e-06
BSGatlas-gene-1250	BSU_10420	comK	1117109	1117687	+	109	227	107	188	0.999989	-0.191116	0.671813	-0.423661	0.875928	4.9589e-06
BSGatlas-gene-1251	BSU_10430	yhxD	1117734	1118633	-	177	64	108	97	0.999989	-0.233244	0.693055	-0.394713	0.85072	4.9589e-06
BSGatlas-gene-1253	BSU_10440	yhjA	1118850	1119119	+	2075	2149	2184	2043	0.999989	0.0367683	0.911092	0.111661	1.02581	4.9589e-06
BSGatlas-gene-1254	BSU_10450	yhjB	1119162	1120631	-	47	44	37	44	0.999989	-0.163493	0.750139	-0.318456	0.892861	4.9589e-06
BSGatlas-gene-1255	BSU_10460	yhjC	1120628	1120828	-	4	6	9	6	0.999989	0.652459	0.574889	0.560866	1.57184	4.9589e-06
BSGatlas-gene-1256	BSU_10470	yhjD	1121036	1121398	-	5	4	5	4	0.999989	0.0310221	0.981246	0.0235072	1.02174	4.9589e-06
BSGatlas-gene-1257	BSU_10480	yhjE	1121550	1122173	+	213	246	183	317	0.999989	0.0994667	0.774004	0.287141	1.07138	4.9589e-06
BSGatlas-gene-1258	BSU_10490	sipV	1122175	1122681	+	126	178	115	174	0.999989	-0.0758648	0.839633	-0.202363	0.948773	4.9589e-06
BSGatlas-gene-1259	BSU_10500	yhjG	1122862	1124361	+	102	121	97	132	0.999989	0.039127	0.917976	0.102984	1.02749	4.9589e-06
BSGatlas-gene-1260	BSU_10510	yhjH	1124438	1124965	+	52	64	47	78	0.999989	0.0920425	0.842515	0.198678	1.06588	4.9589e-06
BSGatlas-gene-1261	BSU_10520	glcP	1125123	1126328	-	30	29	22	24	0.999989	-0.346766	0.573922	-0.562285	0.786345	4.9589e-06
BSGatlas-gene-1263	BSU_10530	ntdC	1126400	1127452	-	36	32	33	45	0.999989	0.188923	0.7288	0.346722	1.13991	4.9589e-06
BSGatlas-gene-1264	BSU_10540	ntdB	1127466	1128314	-	9	18	18	26	0.999989	0.71516	0.342465	0.949306	1.64167	4.9589e-06
BSGatlas-gene-1265	BSU_10550	ntdA	1128286	1129611	-	10	11	8	16	0.999989	0.159886	0.857206	0.179932	1.1172	4.9589e-06
BSGatlas-gene-1266	BSU_10560	ntdR	1129715	1130704	+	64	116	74	85	0.999989	-0.146813	0.749901	-0.318769	0.903243	4.9589e-06
BSGatlas-gene-1267	BSU_10570	yhjN	1130918	1132072	-	168	273	208	353	0.999989	0.337792	0.37139	0.893873	1.26382	4.9589e-06
BSGatlas-gene-1268	BSU_10580	yhjO	1132179	1133384	-	6	14	5	9	0.999989	-0.514395	0.621806	-0.493292	0.700086	4.9589e-06
BSGatlas-gene-1269	BSU_10590	yhjP	1133498	1135225	+	143	204	127	252	0.999989	0.0983794	0.804	0.248173	1.07057	4.9589e-06
BSGatlas-gene-1270	BSU_10600	yhjQ	1135255	1135581	-	2	0	2	5	0.999989	1.70108	0.424536	0.798576	3.25143	4.9589e-06
BSGatlas-gene-1271	BSU_10610	yhjR	1135699	1136136	-	1	6	2	2	0.999989	-0.741244	0.677494	-0.415885	0.598223	4.9589e-06
BSGatlas-gene-1272	BSU_10620	addB	1136320	1139820	+	851	831	697	964	0.999989	-0.0266708	0.928098	-0.0902378	0.981683	4.9589e-06
BSGatlas-gene-1273	BSU_10630	addA	1139807	1143505	+	2100	1960	1714	2025	0.999989	-0.112475	0.707263	-0.375534	0.925	4.9589e-06
BSGatlas-gene-1274	BSU_10640	sbcD	1143577	1144752	+	332	377	317	423	0.999989	0.062974	0.83829	0.204081	1.04462	4.9589e-06
BSGatlas-gene-1275	BSU_10650	sbcC	1144749	1148141	+	905	1083	757	1169	0.999989	-0.0575938	0.844742	-0.195831	0.960865	4.9589e-06
BSGatlas-gene-1276	BSU_10660	hlpB	1148155	1148457	+	110	139	92	135	0.999989	-0.13737	0.717959	-0.361187	0.909175	4.9589e-06
BSGatlas-gene-1277	BSU_10670	gerPF	1148494	1148712	-	6	17	9	14	0.999989	0.0154238	0.986822	0.0165165	1.01075	4.9589e-06
BSGatlas-gene-1278	BSU_10680	gerPE	1148744	1149145	-	3	4	5	8	0.999989	0.883143	0.489962	0.69037	1.84439	4.9589e-06
BSGatlas-gene-1279	BSU_10690	gerPD	1149145	1149321	-	3	16	1	9	0.999989	-0.995447	0.466285	-0.728537	0.50158	4.9589e-06
BSGatlas-gene-1280	BSU_10700	gerPC	1149318	1149935	-	5	40	10	26	0.999989	-0.325805	0.7395	-0.332515	0.797853	4.9589e-06
BSGatlas-gene-1281	BSU_10710	gerPB	1149958	1150191	-	9	10	1	12	0.999989	-0.67262	0.582393	-0.549892	0.627366	4.9589e-06
BSGatlas-gene-1282	BSU_10720	gerPA	1150206	1150427	-	3	17	1	19	0.999989	-0.105001	0.937757	-0.0780899	0.929804	4.9589e-06
BSGatlas-gene-1284	BSU_10730	yisI	1150850	1151020	-	0	7	1	3	0.999989	-0.799972	0.702603	-0.381809	0.57436	4.9589e-06
BSGatlas-gene-1285	BSU_10740	yisJ	1151166	1152089	-	5	6	6	6	0.999989	0.151442	0.897478	0.128848	1.11068	4.9589e-06
BSGatlas-gene-1286	BSU_10750	yisK	1152244	1153149	+	403	290	365	354	0.999989	0.0697653	0.859163	0.177439	1.04955	4.9589e-06
BSGatlas-gene-1287	BSU_10760	yisL	1153265	1153621	+	557	435	562	552	0.999989	0.186042	0.613031	0.505751	1.13764	4.9589e-06
BSGatlas-gene-1288	BSU_10770	wprA	1153789	1156473	+	11291	8450	10474	9251	0.999989	0.0276767	0.94141	0.0734982	1.01937	4.9589e-06
BSGatlas-gene-1289	BSU_10780	yisN	1156504	1157091	-	7	5	2	2	0.999989	-1.58147	0.279474	-1.0815	0.334141	4.9589e-06
BSGatlas-gene-1290	BSU_10790	asnO	1157237	1159081	+	28	87	37	71	0.999989	-0.0896596	0.885366	-0.14417	0.939744	4.9589e-06
BSGatlas-gene-1291	BSU_10800	bstH	1159211	1159690	-	31	18	16	23	0.999989	-0.357074	0.611481	-0.507961	0.780747	4.9589e-06
BSGatlas-gene-1292	BSU_10810	yisP	1159922	1160746	+	96	74	74	112	0.999989	0.105037	0.809539	0.241021	1.07552	4.9589e-06
BSGatlas-gene-1293	BSU_10820	yisQ	1160776	1162143	-	30	29	27	30	0.999989	-0.0383849	0.948301	-0.0648399	0.973744	4.9589e-06
BSGatlas-gene-1294	BSU_10830	yisR	1162267	1163130	+	120	126	103	148	0.999989	0.0202769	0.956626	0.0543879	1.01415	4.9589e-06
BSGatlas-gene-1295	BSU_10840	iolQ	1163148	1164161	+	121	130	137	170	0.999989	0.296733	0.414418	0.816144	1.22836	4.9589e-06
BSGatlas-gene-1296	BSU_10850	iolX	1164370	1165398	+	81	121	70	92	0.999989	-0.305988	0.466699	-0.727861	0.808888	4.9589e-06
BSGatlas-gene-1297	BSU_10860	bstC	1165449	1165958	-	29	47	21	30	0.999989	-0.568149	0.336027	-0.962046	0.674481	4.9589e-06
BSGatlas-gene-1298	BSU_10870	yisU	1166008	1166670	-	9	9	12	11	0.999989	0.382419	0.676028	0.417889	1.30353	4.9589e-06
BSGatlas-gene-1299	BSU_10880	yisV	1166737	1168191	+	55	83	48	89	0.999989	-0.0292901	0.950509	-0.0620681	0.979902	4.9589e-06
BSGatlas-gene-1300	BSU_10890	yisX	1168199	1168837	-	118	201	113	191	0.999989	-0.07627	0.85204	-0.186516	0.948507	4.9589e-06
BSGatlas-gene-1301	BSU_10900	yisY	1169043	1169849	+	16	22	20	25	0.999989	0.256458	0.704256	0.379582	1.19454	4.9589e-06
BSGatlas-gene-1302	BSU_10910	yisZ	1169877	1170476	-	11	24	10	16	0.999989	-0.421769	0.60449	-0.517954	0.746509	4.9589e-06
BSGatlas-gene-1303	BSU_10920	yitA	1170473	1171642	-	14	16	8	22	0.999989	-0.0559068	0.94562	-0.0682076	0.96199	4.9589e-06
BSGatlas-gene-1304	BSU_10930	yitB	1171755	1172465	-	6	6	5	6	0.999989	-0.120273	0.918374	-0.102482	0.920013	4.9589e-06
BSGatlas-gene-1305	BSU_10940	yitC	1172650	1173336	+	4	8	5	3	0.999989	-0.505768	0.69764	-0.388508	0.704285	4.9589e-06
BSGatlas-gene-1306	BSU_10950	yitD	1173333	1174091	+	6	6	5	22	0.999989	1.07392	0.313076	1.00879	2.10514	4.9589e-06
BSGatlas-gene-1307	BSU_10960	yitE	1174136	1174765	-	3	4	4	2	0.999989	-0.142352	0.926684	-0.0920182	0.906041	4.9589e-06
BSGatlas-gene-1308	BSU_10970	yitF	1174861	1175976	-	48	54	43	68	0.999989	0.107581	0.821323	0.225843	1.07742	4.9589e-06
BSGatlas-gene-1309	BSU_10980	yitG	1175985	1177253	-	43	59	26	71	0.999989	-0.126766	0.822146	-0.224786	0.915882	4.9589e-06
BSGatlas-gene-1310	BSU_10990	yitH	1177365	1178213	-	205	264	199	259	0.999989	-0.0257862	0.938617	-0.077008	0.982285	4.9589e-06
BSGatlas-gene-1311	BSU_11000	yitI	1178218	1178667	-	90	91	81	129	0.999989	0.194793	0.628702	0.483555	1.14456	4.9589e-06
BSGatlas-gene-1312	BSU_11010	yitJ	1178757	1180595	-	35	142	32	151	0.999989	-0.0181887	0.980563	-0.0243632	0.987472	4.9589e-06
BSGatlas-gene-1314	BSU_11020	yitK	1180909	1181400	-	205	193	138	192	0.999989	-0.280303	0.425723	-0.796531	0.823418	4.9589e-06
BSGatlas-gene-1315	BSU_11030	yitL	1181499	1182395	+	333	314	323	502	0.999989	0.329056	0.312255	1.0105	1.25619	4.9589e-06
BSGatlas-gene-1316	BSU_11040	yitM	1182448	1183032	-	21	22	24	35	0.999989	0.447079	0.470982	0.720882	1.36328	4.9589e-06
BSGatlas-gene-1317	BSU_11055	yitO	1183029	1183958	-	7	7	10	12	0.999989	0.658298	0.495964	0.680854	1.57822	4.9589e-06
BSGatlas-gene-1318	BSU_11070	yitP	1183943	1184479	-	5	4	10	9	0.999989	1.1037	0.318336	0.997884	2.14905	4.9589e-06
BSGatlas-gene-1319	BSU_11079	yizB	1184657	1185004	+	17	33	11	19	0.999989	-0.738675	0.311959	-1.01112	0.59929	4.9589e-06
BSGatlas-gene-1320	BSU_11080	yitQ	1185001	1185588	+	62	92	49	115	0.999989	0.0498109	0.918926	0.101787	1.03513	4.9589e-06
BSGatlas-gene-1321	BSU_11090	yitR	1185608	1185901	+	56	83	52	89	0.999989	0.00831672	0.985562	0.0180958	1.00578	4.9589e-06
BSGatlas-gene-1322	BSU_11100	nprB	1186037	1187653	+	23	23	21	17	0.999989	-0.236868	0.732047	-0.342404	0.848586	4.9589e-06
BSGatlas-gene-1323	BSU_11110	yitS	1187700	1188551	-	290	496	239	602	0.999989	0.0516424	0.906142	0.117906	1.03644	4.9589e-06
BSGatlas-gene-1324	BSU_11120	yitT	1188689	1189531	+	538	576	436	626	0.999989	-0.0775879	0.794949	-0.25989	0.947641	4.9589e-06
BSGatlas-gene-1325	BSU_11130	ipi	1189646	1190005	+	399	365	326	416	0.999989	-0.0448155	0.889678	-0.138711	0.969414	4.9589e-06
BSGatlas-gene-1326	BSU_11139	yizC	1190036	1190233	-	43	127	43	135	0.999989	0.0219986	0.972209	0.0348376	1.01537	4.9589e-06
BSGatlas-gene-1327	BSU_11140	yitU	1190490	1191302	-	132	130	95	196	0.999989	0.105646	0.796696	0.257625	1.07598	4.9589e-06
BSGatlas-gene-1328	BSU_11150	yitV	1191423	1192190	+	363	305	235	341	0.999989	-0.23282	0.497791	-0.67797	0.85097	4.9589e-06
BSGatlas-gene-1329	BSU_11160	yitW	1192254	1192562	+	577	605	423	693	0.999989	-0.105909	0.733365	-0.340652	0.92922	4.9589e-06
BSGatlas-gene-1330	BSU_11170	yitY	1192858	1194288	+	159	306	148	368	0.999989	0.110282	0.813201	0.236299	1.07944	4.9589e-06
BSGatlas-gene-1331	BSU_11180	yitZ	1194333	1194827	+	147	245	128	242	0.999989	-0.101814	0.802838	-0.249676	0.931861	4.9589e-06
BSGatlas-gene-1332	BSU_11190	argC	1195034	1196071	+	17	163	24	38	0.999989	-1.49176	0.0784759	-1.7596	0.355577	4.9589e-06
BSGatlas-gene-1333	BSU_11200	argJ	1196091	1197311	+	24	179	30	58	0.999989	-1.18347	0.132025	-1.50617	0.440292	4.9589e-06
BSGatlas-gene-1334	BSU_11210	argB	1197326	1198102	+	13	140	34	53	0.999989	-0.766176	0.37266	-0.891503	0.587974	4.9589e-06
BSGatlas-gene-1335	BSU_11220	argD	1198099	1199256	+	16	111	14	28	0.999989	-1.57674	0.0600456	-1.88046	0.335239	4.9589e-06
BSGatlas-gene-1336	BSU_11230	carA	1199327	1200388	+	9	67	18	37	0.999989	-0.451267	0.603441	-0.519459	0.7314	4.9589e-06
BSGatlas-gene-1337	BSU_11240	carB	1200381	1203473	+	50	157	43	93	0.999989	-0.614814	0.303897	-1.02811	0.653014	4.9589e-06
BSGatlas-gene-1338	BSU_11250	argF	1203461	1204420	+	63	123	46	81	0.999989	-0.555221	0.259239	-1.12819	0.680553	4.9589e-06
BSGatlas-gene-1339	BSU_11260	yjzC	1204506	1204685	+	1	3	1	2	0.999989	-0.415947	0.842131	-0.199168	0.749527	4.9589e-06
BSGatlas-gene-1340	BSU_11270	yjzD	1204731	1204916	-	939	874	937	1486	0.999989	0.39349	0.201328	1.27778	1.31357	4.9589e-06
BSGatlas-gene-1341	BSU_11280	yjaU	1205165	1205899	+	25	40	24	50	0.999989	0.160742	0.786873	0.270373	1.11786	4.9589e-06
BSGatlas-gene-1343	BSU_11290	yjaV	1205981	1206538	+	17	12	20	20	0.999989	0.475521	0.526193	0.633828	1.39042	4.9589e-06
BSGatlas-gene-1344	BSU_11300	med	1206629	1207582	+	484	421	434	558	0.999989	0.127007	0.695038	0.392027	1.09203	4.9589e-06
BSGatlas-gene-1345	BSU_11310	comZ	1207597	1207788	+	215	148	169	211	0.999989	0.0549021	0.891457	0.136461	1.03879	4.9589e-06
BSGatlas-gene-1346	BSU_11320	yjzB	1207818	1208057	-	11	19	9	11	0.999989	-0.563654	0.509663	-0.659363	0.676586	4.9589e-06
BSGatlas-gene-1347	BSU_11330	fabHA	1208222	1209160	+	3804	3587	3153	4380	0.999989	0.0168247	0.953378	0.0584651	1.01173	4.9589e-06
BSGatlas-gene-1348	BSU_11340	fabF	1209183	1210424	+	4527	4605	4027	5076	0.999989	-0.00163878	0.995329	-0.005854	0.998865	4.9589e-06
BSGatlas-gene-1349	BSU_11350	yjaZ	1210500	1211285	+	22	20	14	20	0.999989	-0.316816	0.651217	-0.452072	0.80284	4.9589e-06
BSGatlas-gene-1350	BSU_11360	appD	1211477	1212463	+	26	81	25	42	0.999989	-0.661015	0.309722	-1.0158	0.632433	4.9589e-06
BSGatlas-gene-1351	BSU_11370	appF	1212460	1213449	+	13	80	36	35	0.999989	-0.305508	0.699873	-0.385492	0.809157	4.9589e-06
BSGatlas-gene-1352	BSU_11381	appA/1	1213537	1214001	+	71	197	93	98	0.999989	-0.431486	0.415975	-0.813425	0.741498	4.9589e-06
BSGatlas-gene-1353	BSU_11382	appA/2	1214001	1215167	+	148	374	188	198	0.999989	-0.379725	0.426052	-0.795965	0.768584	4.9589e-06
BSGatlas-gene-1354	BSU_11390	appB	1215243	1216193	+	149	310	148	175	0.999989	-0.470613	0.276141	-1.08903	0.721658	4.9589e-06
BSGatlas-gene-1355	BSU_11400	appC	1216210	1217121	+	127	235	128	139	0.999989	-0.399116	0.345958	-0.942459	0.758323	4.9589e-06
BSGatlas-gene-1356	BSU_11410	yjbA	1217326	1218078	+	11	10	11	13	0.999989	0.196773	0.821515	0.225596	1.14613	4.9589e-06
BSGatlas-gene-1357	BSU_11420	trpS	1218113	1219105	-	1073	1674	825	2103	0.999989	0.040518	0.921969	0.0979541	1.02848	4.9589e-06
BSGatlas-gene-1360	BSU_11430	oppA	1219849	1221486	+	4192	4724	5213	4487	0.999989	0.169893	0.621371	0.493909	1.12498	4.9589e-06
BSGatlas-gene-1361	BSU_11440	oppB	1221594	1222529	+	313	536	450	428	0.999989	0.101469	0.793438	0.261849	1.07287	4.9589e-06
BSGatlas-gene-1362	BSU_11450	oppC	1222533	1223450	+	784	1041	997	854	0.999989	0.075217	0.834918	0.208399	1.05352	4.9589e-06
BSGatlas-gene-1363	BSU_11460	oppD	1223455	1224531	+	972	1334	1288	1219	0.999989	0.166328	0.62525	0.488424	1.1222	4.9589e-06
BSGatlas-gene-1364	BSU_11470	oppF	1224533	1225450	+	959	1391	1171	1220	0.999989	0.0626308	0.84988	0.189272	1.04437	4.9589e-06
BSGatlas-gene-1365	BSU_11480	yjbB	1225557	1226774	+	23	61	27	50	0.999989	-0.125813	0.842031	-0.199297	0.916488	4.9589e-06
BSGatlas-gene-1366	BSU_11490	yjbC	1226938	1227516	+	615	431	478	412	0.999989	-0.205013	0.616642	-0.500615	0.867531	4.9589e-06
BSGatlas-gene-1367	BSU_11500	spx	1227697	1228092	+	2495	1730	1893	1893	0.999989	-0.145912	0.697365	-0.38888	0.903808	4.9589e-06
BSGatlas-gene-1368	BSU_11510	yjbE	1228135	1228791	-	14	18	15	9	0.999989	-0.344767	0.68179	-0.410021	0.787435	4.9589e-06
BSGatlas-gene-1369	BSU_11515		1228961	1229101	+	81	110	82	138	0.999989	0.189579	0.643147	0.463304	1.14043	4.9589e-06
BSGatlas-gene-1370	BSU_11520	mecA	1229068	1229724	+	1770	1642	1430	1801	0.999989	-0.0793965	0.788791	-0.267881	0.946454	4.9589e-06
BSGatlas-gene-1371	BSU_11525		1229719	1229841	-	0	2	0	0	0.999989	-2.35414	0.630785	-0.480622	0.195584	4.9589e-06
BSGatlas-gene-1372	BSU_11530	coiA	1229915	1231036	+	22	47	24	25	0.999989	-0.449994	0.485735	-0.697109	0.732046	4.9589e-06
BSGatlas-gene-1373	BSU_11540	pepF	1231083	1233095	+	1331	1238	992	1344	0.999989	-0.145583	0.62374	-0.490557	0.904014	4.9589e-06
BSGatlas-gene-1374	BSU_11549	yizD	1233133	1233300	-	0	2	0	0	0.999989	-2.35414	0.630785	-0.480622	0.195584	4.9589e-06
BSGatlas-gene-1376	BSU_11550	yjbH	1233614	1234513	-	351	362	255	401	0.999989	-0.139265	0.664803	-0.433292	0.907982	4.9589e-06
BSGatlas-gene-1378	BSU_11560	yjbI	1234510	1234908	-	142	143	83	145	0.999989	-0.350444	0.366689	-0.902692	0.784343	4.9589e-06
BSGatlas-gene-1379	BSU_11570	cwlQ	1235163	1235708	-	1171	942	1158	1217	0.999989	0.181529	0.596426	0.529547	1.13408	4.9589e-06
BSGatlas-gene-1380	BSU_11580	yjbK	1235912	1236484	-	231	314	240	446	0.999989	0.306784	0.391553	0.856805	1.23695	4.9589e-06
BSGatlas-gene-1381	BSU_11590	yjbL	1236609	1236977	+	98	103	86	154	0.999989	0.226394	0.573992	0.562181	1.16991	4.9589e-06
BSGatlas-gene-1382	BSU_11600	sasB	1237006	1237641	+	372	356	274	406	0.999989	-0.114475	0.721951	-0.355852	0.923719	4.9589e-06
BSGatlas-gene-1383	BSU_11610	nadF	1237660	1238460	+	488	459	394	494	0.999989	-0.0925722	0.768514	-0.294319	0.937849	4.9589e-06
BSGatlas-gene-1384	BSU_11620	yjbO	1238523	1239374	+	1075	1085	860	1129	0.999989	-0.120735	0.67637	-0.417422	0.919719	4.9589e-06
BSGatlas-gene-1385	BSU_11630	prpE	1239387	1240121	-	39	50	37	43	0.999989	-0.136632	0.791108	-0.264872	0.90964	4.9589e-06
BSGatlas-gene-1386	BSU_11640	cpaA	1240356	1242200	+	325	478	184	430	0.999989	-0.431123	0.288463	-1.0615	0.741684	4.9589e-06
BSGatlas-gene-1388	BSU_11650	tenA	1242449	1243159	+	3325	3957	2758	3050	0.999989	-0.30278	0.302547	-1.03099	0.810689	4.9589e-06
BSGatlas-gene-1389	BSU_11660	tenI	1243134	1243751	+	4933	6624	4187	4989	0.999989	-0.312371	0.288008	-1.0625	0.805317	4.9589e-06
BSGatlas-gene-1390	BSU_11670	thiO	1243735	1244844	+	12834	17274	10820	14143	0.999989	-0.259776	0.364736	-0.906378	0.835218	4.9589e-06
BSGatlas-gene-1391	BSU_11680	thiS	1244844	1245044	+	2479	2974	2137	2426	0.999989	-0.236105	0.417659	-0.810489	0.849034	4.9589e-06
BSGatlas-gene-1392	BSU_11690	thiG	1245041	1245811	+	12822	15807	11543	12813	0.999989	-0.208489	0.47568	-0.713268	0.865443	4.9589e-06
BSGatlas-gene-1393	BSU_11700	thiF	1245808	1246818	+	9879	12417	9233	10052	0.999989	-0.181706	0.541088	-0.611169	0.88166	4.9589e-06
BSGatlas-gene-1394	BSU_11710	thiD	1246837	1247652	+	10166	13567	9834	11035	0.999989	-0.158751	0.595633	-0.53069	0.8958	4.9589e-06
BSGatlas-gene-1395	BSU_11720	fabI	1247788	1248564	+	2202	2393	2149	3160	0.999989	0.197545	0.47976	0.706688	1.14674	4.9589e-06
BSGatlas-gene-1396	BSU_11730	cotO	1248665	1249348	+	21	36	12	43	0.999989	-0.116846	0.871243	-0.16208	0.922201	4.9589e-06
BSGatlas-gene-1397	BSU_11740	cotZ	1249442	1249888	-	191	181	100	164	0.999989	-0.520007	0.160357	-1.40387	0.697369	4.9589e-06
BSGatlas-gene-1398	BSU_11750	cotY	1250016	1250504	-	196	205	110	164	0.999989	-0.561892	0.110801	-1.5946	0.677413	4.9589e-06
BSGatlas-gene-1399	BSU_11760	cotX	1250656	1251174	-	262	238	165	229	0.999989	-0.355009	0.302947	-1.03013	0.781865	4.9589e-06
BSGatlas-gene-1400	BSU_11770	cotW	1251273	1251590	-	47	63	34	47	0.999989	-0.437824	0.377598	-0.882331	0.738247	4.9589e-06
BSGatlas-gene-1401	BSU_11780	cotV	1251631	1252017	-	58	87	47	64	0.999989	-0.37646	0.415206	-0.814767	0.770325	4.9589e-06
BSGatlas-gene-1402	BSU_11790	yjcA	1252177	1252533	+	8	9	4	11	0.999989	-0.234055	0.824478	-0.221789	0.850242	4.9589e-06
BSGatlas-gene-1403	BSU_11798		1252558	1252791	-	0	1	0	0	0.999989	-1.40539	0.778361	-0.281456	0.377516	4.9589e-06
BSGatlas-gene-1405	BSU_11799	yjzK	1252815	1253021	+	2	0	0	6	0.999989	1.34443	0.617456	0.499459	2.5393	4.9589e-06
BSGatlas-gene-1407	BSU_11809	yjcZ	1253103	1253252	+	180	232	183	206	0.999989	-0.0600045	0.864653	-0.170454	0.959261	4.9589e-06
BSGatlas-gene-1408	BSU_11810	spoVIF	1253385	1253639	+	60	115	54	91	0.999989	-0.273175	0.570544	-0.56725	0.827496	4.9589e-06
BSGatlas-gene-1409	BSU_11820	yjcD	1253713	1255992	-	198	279	193	380	0.999989	0.235282	0.533204	0.623123	1.17714	4.9589e-06
BSGatlas-gene-1410	BSU_11839	yjzE	1256109	1256363	+	664	539	521	377	0.999989	-0.370149	0.378863	-0.879994	0.773703	4.9589e-06
BSGatlas-gene-1411	BSU_11840	yjcF	1256436	1256858	-	610	762	555	784	0.999989	-0.0359677	0.903552	-0.121175	0.975377	4.9589e-06
BSGatlas-gene-1412	BSU_11850	yjcG	1256862	1257377	-	397	472	329	461	0.999989	-0.139435	0.648379	-0.456016	0.907875	4.9589e-06
BSGatlas-gene-1413	BSU_11860	yjcH	1257414	1258136	-	284	343	275	372	0.999989	0.0475233	0.880235	0.150671	1.03349	4.9589e-06
BSGatlas-gene-1415	BSU_11870	metI	1258492	1259613	+	130	456	138	372	0.999989	-0.228069	0.698561	-0.387263	0.853777	4.9589e-06
BSGatlas-gene-1416	BSU_11880	metC	1259606	1260778	+	135	495	146	455	0.999989	-0.107276	0.861324	-0.174689	0.92834	4.9589e-06
BSGatlas-gene-1417	BSU_11890	yjcK	1260811	1261356	-	47	31	35	35	0.999989	-0.14787	0.800166	-0.253132	0.902582	4.9589e-06
BSGatlas-gene-1418	BSU_11900	yjcL	1261426	1262616	-	12	17	16	22	0.999989	0.395059	0.593745	0.533418	1.315	4.9589e-06
BSGatlas-gene-1420	BSU_11910	yjcM	1263702	1264931	-	1848	2089	2519	2529	0.999989	0.390413	0.210834	1.25127	1.31077	4.9589e-06
BSGatlas-gene-1421	BSU_11920	yjcN	1265057	1265377	+	201	356	232	381	0.999989	0.135351	0.725507	0.351109	1.09836	4.9589e-06
BSGatlas-gene-1422	BSU_11928	yjzF	1265530	1265661	+	4	15	4	9	0.999989	-0.551728	0.628231	-0.484218	0.682203	4.9589e-06
BSGatlas-gene-1423	BSU_11929	yjzG	1265677	1265850	+	3	19	11	12	0.999989	0.129618	0.901711	0.1235	1.094	4.9589e-06
BSGatlas-gene-1424	BSU_11930	yjcO	1265887	1266348	+	20	39	12	30	0.999989	-0.521985	0.457665	-0.742697	0.696413	4.9589e-06
BSGatlas-gene-1425	BSU_11940	yjcP	1266614	1267117	+	605	534	635	612	0.999989	0.156243	0.655543	0.446075	1.11438	4.9589e-06
BSGatlas-gene-1426	BSU_11950	yjcQ	1267129	1267413	+	637	503	628	509	0.999989	0.0354742	0.929211	0.088837	1.02489	4.9589e-06
BSGatlas-gene-1427	BSU_11960	yjcR	1267574	1268101	+	1	7	3	2	0.999989	-0.576812	0.731776	-0.342765	0.670444	4.9589e-06
BSGatlas-gene-1428	BSU_11970	yjcS	1268275	1268592	+	46	57	52	60	0.999989	0.137993	0.771507	0.290405	1.10037	4.9589e-06
BSGatlas-gene-1429	BSU_11980	yjdA	1268829	1269584	+	144	149	108	166	0.999989	-0.112483	0.75889	-0.306939	0.924995	4.9589e-06
BSGatlas-gene-1430	BSU_11990	yjdB	1269733	1270080	-	53	32	25	29	0.999989	-0.663521	0.272958	-1.09628	0.631336	4.9589e-06
BSGatlas-gene-1431	BSU_12000	manR	1270631	1272577	+	58	60	52	85	0.999989	0.194836	0.667771	0.42921	1.14459	4.9589e-06
BSGatlas-gene-1432	BSU_12010	manP	1272725	1274677	+	74	194	86	101	0.999989	-0.474951	0.35485	-0.925223	0.719491	4.9589e-06
BSGatlas-gene-1433	BSU_12020	manA	1274692	1275639	+	40	76	41	38	0.999989	-0.502078	0.36274	-0.910156	0.706089	4.9589e-06
[truncated: 3,068 more rows]

## Sheet: T1_RIBO-seq
BSGatlas ID	locus	name	start	end	strand	WT1r_1	WT1r_2	3KO1r_1	3KO1r_2	padj	log2FoldChange	pvalue	stat	foldChange	log10padj
[truncated: 4,332 more rows]

[truncated: 13 more sheets: T1_RNA-seq, T2__RIBO-seq, T2_RNA-seq, T3__RIBO-seq, T3_RNA-seq, T4__RIBO-seq, T4__RNA-seq, T5__RIBO-seq, T5_RNA-seq, T6__RIBO-seq, T6_RNA-seq, T7__RIBO-seq, T7__RNA-seq]
