# Supplementary material for: Translation in Bacillus subtilis is spatially and temporally coordinated during sporulation
Source: Nat Commun. 2024 Aug 21;15:7188. doi: 10.1038/s41467-024-51654-6 (PMC11339384; doi:10.1038/s41467-024-51654-6)
Supplement: Supplementary file 10 — Source Data [file 41467_2024_51654_MOESM10_ESM.zip › Source Data/Fig2a.xlsx]

## Sheet: T0
BSGatlas ID	Name	log2(TE) value
BSGatlas-gene-4	dnaA	-0.384565
BSGatlas-gene-5	dnaN	-0.309721
BSGatlas-gene-6	yaaA	-1.37246
BSGatlas-gene-7	recF	-1.19205
BSGatlas-gene-9	gyrB	-0.662902
BSGatlas-gene-10	gyrA	-0.659866
BSGatlas-gene-18	guaB	0.0122399
BSGatlas-gene-20	dacA	-0.994721
BSGatlas-gene-21	pdxS	0.0730594
BSGatlas-gene-23	pdxT	0.154534
BSGatlas-gene-25	serS	0.473095
BSGatlas-gene-27	dck	-1.01068
BSGatlas-gene-28	dgk	-0.924465
BSGatlas-gene-29	yaaH	-0.60019
BSGatlas-gene-30	yaaI	-0.901701
BSGatlas-gene-31	yaaJ	2.21834
BSGatlas-gene-33	dnaX	-0.666505
BSGatlas-gene-34	yaaK	0.0760205
BSGatlas-gene-35	recR	-1.92112
BSGatlas-gene-36	yaaL	-1.66063
BSGatlas-gene-37	bofA	1.16706
BSGatlas-gene-44	csfB	-0.295594
BSGatlas-gene-45	xpaC	1.83749
BSGatlas-gene-46	yaaN	-0.702885
BSGatlas-gene-47	yaaO	-0.165891
BSGatlas-gene-48	tmk	-0.046082
BSGatlas-gene-49	darA	0.407227
BSGatlas-gene-50	yaaR	-1.39137
BSGatlas-gene-51	holB	-1.15386
BSGatlas-gene-52	yaaT	-0.485687
BSGatlas-gene-53	yabA	0.24924
BSGatlas-gene-54	trmN6	-1.37685
BSGatlas-gene-55	yazA	-2.72745
BSGatlas-gene-56	yabC	0.0869286
BSGatlas-gene-57	abrB	0.213936
BSGatlas-gene-59	metS	-0.593462
BSGatlas-gene-61	yabD	-0.13155
BSGatlas-gene-62	yabE	0.870105
BSGatlas-gene-63	rnmV	0.167268
BSGatlas-gene-64	ksgA	-1.20921
BSGatlas-gene-65	yabG	-0.353102
BSGatlas-gene-66	veg	-0.385713
BSGatlas-gene-67	sspF	1.13361
BSGatlas-gene-69	ispE	-0.569864
BSGatlas-gene-70	purR	0.240415
BSGatlas-gene-71	yabJ	-0.70342
BSGatlas-gene-72	spoVG	-0.171389
BSGatlas-gene-73	gcaD	-0.677853
BSGatlas-gene-74	prs	0.369692
BSGatlas-gene-75	ctc	1.64002
BSGatlas-gene-76	spoVC	-0.878303
BSGatlas-gene-77	fin	-1.60492
BSGatlas-gene-78	mfd	-0.282238
BSGatlas-gene-79	spoVT	-0.247516
BSGatlas-gene-80	yabM	-0.391491
BSGatlas-gene-81	yabN	-0.94254
BSGatlas-gene-82	yabO	0.350157
BSGatlas-gene-83	yabP	-2.81027
BSGatlas-gene-84	yabQ	0.76097
BSGatlas-gene-85	divIC	0.308576
BSGatlas-gene-86	yabR	-0.76269
BSGatlas-gene-89	spoIIE	0.0731214
BSGatlas-gene-91	yabS	-0.72233
BSGatlas-gene-92	yabT	-1.70219
BSGatlas-gene-93	tilS	-0.30638
BSGatlas-gene-94	hprT	-0.623461
BSGatlas-gene-95	ftsH	0.0256663
BSGatlas-gene-96	coaX	-1.45432
BSGatlas-gene-97	yacC	-0.278403
BSGatlas-gene-98	yacD	-0.0544641
BSGatlas-gene-99	cysK	0.429677
BSGatlas-gene-100	pabB	-0.220976
BSGatlas-gene-101	pabA	0.0940982
BSGatlas-gene-102	pabC	0.413649
BSGatlas-gene-103	sul	1.37843
BSGatlas-gene-104	folB	-0.85923
BSGatlas-gene-105	folK	0.727753
BSGatlas-gene-106	yazB	-1.64338
BSGatlas-gene-107	yacF	-0.445628
BSGatlas-gene-109	lysS	0.371388
BSGatlas-gene-125	ctsR	-0.669931
BSGatlas-gene-126	mcsA	1.68954
BSGatlas-gene-127	mcsB	-1.05615
BSGatlas-gene-128	clpC	0.181755
BSGatlas-gene-129	radA	0.0908802
BSGatlas-gene-130	disA	-0.333199
BSGatlas-gene-131	yacL	-0.842699
BSGatlas-gene-132	ispD	0.47726
BSGatlas-gene-133	ispF	0.82401
BSGatlas-gene-134	gltX	-0.794904
BSGatlas-gene-136	cysE	0.202138
BSGatlas-gene-137	cysS	0.125502
BSGatlas-gene-138	mrnC	-0.812753
BSGatlas-gene-139	yacO	-0.673798
BSGatlas-gene-140	yacP	-1.18369
BSGatlas-gene-141	sigH	-1.11634
BSGatlas-gene-142	rpmGB	-0.0533855
BSGatlas-gene-143	secE	-0.744522
BSGatlas-gene-144	nusG	-1.08327
BSGatlas-gene-145	rplK	-0.177036
BSGatlas-gene-146	rplA	-0.540006
BSGatlas-gene-148	rplJ	-0.00476739
BSGatlas-gene-149	rplL	0.420482
BSGatlas-gene-150	ybxB	-2.33609
BSGatlas-gene-151	rpoB	0.372754
BSGatlas-gene-152	rpoC	-0.663648
BSGatlas-gene-154	rpsL	-1.26245
BSGatlas-gene-155	rpsG	-0.733915
BSGatlas-gene-156	fusA	-0.240256
BSGatlas-gene-157	tufA	0.393914
BSGatlas-gene-158	ybaC	-1.31677
BSGatlas-gene-160	rpsJ	-0.835181
BSGatlas-gene-161	rplC	-0.00647869
BSGatlas-gene-162	rplD	-0.574633
BSGatlas-gene-163	rplW	0.73456
BSGatlas-gene-164	rplB	-1.03598
BSGatlas-gene-165	rpsS	-2.10483
BSGatlas-gene-166	rplV	-0.982915
BSGatlas-gene-167	rpsC	-0.107981
BSGatlas-gene-168	rplP	-0.633264
BSGatlas-gene-169	rpmC	-2.49993
BSGatlas-gene-170	rpsQ	-0.735159
BSGatlas-gene-171	rplN	0.865474
BSGatlas-gene-172	rplX	-1.4997
BSGatlas-gene-173	rplE	-0.242392
BSGatlas-gene-174	rpsN	-0.0269172
BSGatlas-gene-175	rpsH	-2.68818
BSGatlas-gene-176	rplF	-0.787651
BSGatlas-gene-177	rplR	-1.7979
BSGatlas-gene-178	rpsE	-0.0113164
BSGatlas-gene-179	rpmD	-1.20403
BSGatlas-gene-180	rplO	-0.491443
BSGatlas-gene-181	secY	-0.603499
BSGatlas-gene-182	adk	-1.3079
BSGatlas-gene-183	map	-0.728991
BSGatlas-gene-184	ybzG	-1.09968
BSGatlas-gene-185	infA	-0.36623
BSGatlas-gene-186	rpmJ	0.182136
BSGatlas-gene-187	rpsM	-0.910243
BSGatlas-gene-188	rpsK	0.107255
BSGatlas-gene-189	rpoA	-0.708703
BSGatlas-gene-190	rplQ	-0.238146
BSGatlas-gene-191	ybxA	-0.322809
BSGatlas-gene-192	ybaE	-0.442656
BSGatlas-gene-193	ybaF	-0.648873
BSGatlas-gene-194	truA	-0.348703
BSGatlas-gene-197	rplM	0.0233123
BSGatlas-gene-198	rpsI	0.132043
BSGatlas-gene-199	ybaJ	-0.344098
BSGatlas-gene-200	ybaK	-2.09671
BSGatlas-gene-201	cwlD	1.63457
BSGatlas-gene-202	salA	0.352836
BSGatlas-gene-203	gerD	0.236139
BSGatlas-gene-204	kbaA	-0.880994
BSGatlas-gene-205	pdaB	-1.82052
BSGatlas-gene-221	ybaR	0.70929
BSGatlas-gene-222	ybaS	0.291064
BSGatlas-gene-223	ybbA	0.140977
BSGatlas-gene-224	feuC	0.82177
BSGatlas-gene-225	feuB	1.0066
BSGatlas-gene-226	feuA	-0.171783
BSGatlas-gene-227	btr	0.209145
BSGatlas-gene-228	ybbC	0.0264438
BSGatlas-gene-229	nagZ	1.07727
BSGatlas-gene-230	amiE	-0.772737
BSGatlas-gene-231	murP	0.486526
BSGatlas-gene-232	murR	0.558612
BSGatlas-gene-233	murQ	0.286689
BSGatlas-gene-234	ybbJ	1.22762
BSGatlas-gene-235	ybbK	2.2095
BSGatlas-gene-241	sigW	-1.57589
BSGatlas-gene-242	rsiW	-1.0372
BSGatlas-gene-243	cdaA	-0.558582
BSGatlas-gene-244	cdaR	0.0484494
BSGatlas-gene-245	glmM	-0.0921923
BSGatlas-gene-247	glmS	0.124872
BSGatlas-gene-248	ybbU	-1.55748
BSGatlas-gene-249	alkA	0.0783471
BSGatlas-gene-250	adaA	-1.09671
BSGatlas-gene-251	adaB	-0.393392
BSGatlas-gene-253	ndhF	-0.16727
BSGatlas-gene-254	ybcC	-0.0208684
BSGatlas-gene-255	ybcF	-0.0695603
BSGatlas-gene-256	ybcH	-0.763861
BSGatlas-gene-257	ybcI	0.49416
BSGatlas-gene-258	ybzH	0.266396
BSGatlas-gene-259	ybcL	1.25579
BSGatlas-gene-260	ybcM	-0.692124
BSGatlas-gene-261	skfA	0.645683
BSGatlas-gene-262	skfB	-0.118592
BSGatlas-gene-263	skfC	-1.95933
BSGatlas-gene-264	skfE	0.436528
BSGatlas-gene-265	skfF	-1.36935
BSGatlas-gene-266	skfG	-0.250431
BSGatlas-gene-267	skfH	-0.406957
BSGatlas-gene-268	ybdG	-0.284662
BSGatlas-gene-269	ybdJ	-0.199971
BSGatlas-gene-270	ybdK	-0.945682
BSGatlas-gene-271	ybzI	1.17778
BSGatlas-gene-272	prkD	-0.841231
BSGatlas-gene-273	ybdN	-1.05003
BSGatlas-gene-274	ybdO	-0.591411
BSGatlas-gene-275	ybxG	-0.578761
BSGatlas-gene-278	ybxI	0.348904
BSGatlas-gene-279	cypC	0.0567965
BSGatlas-gene-280	ybyB	0.115903
BSGatlas-gene-281	aimA	0.52791
BSGatlas-gene-282	glpQ	0.356276
BSGatlas-gene-283	glpT	0.652634
BSGatlas-gene-286	ybeF	-1.27661
BSGatlas-gene-287	ybfA	0.708325
BSGatlas-gene-288	ybfB	-0.023806
BSGatlas-gene-291	ybfF	-0.144798
BSGatlas-gene-292	ybfG	0.479161
BSGatlas-gene-293	ybfH	0.158908
BSGatlas-gene-294	ybfI	0.319804
BSGatlas-gene-295	purT	0.413919
BSGatlas-gene-296	mpr	0.577855
BSGatlas-gene-297	ybfJ	0.310103
BSGatlas-gene-298	ybfK	0.201662
BSGatlas-gene-299	pssA	1.02573
BSGatlas-gene-300	ybfM	-1.06852
BSGatlas-gene-301	psd	1.17113
BSGatlas-gene-302	ybfN	-1.10711
BSGatlas-gene-303	ybfO	-0.0814633
BSGatlas-gene-304	ybfP	-1.11229
BSGatlas-gene-305	ybfQ	1.08592
BSGatlas-gene-306	gltP	0.968749
BSGatlas-gene-307	gamP	0.293055
BSGatlas-gene-308	gamA	1.3877
BSGatlas-gene-309	gamR	0.651098
BSGatlas-gene-310	ybgB	1.21213
BSGatlas-gene-311	ybgE	-0.348224
BSGatlas-gene-312	ybgF	0.286297
BSGatlas-gene-313	ybgG	-0.324215
BSGatlas-gene-314	glnT	0.153834
BSGatlas-gene-315	glsA	-1.43719
BSGatlas-gene-316	glnK	0.0480481
BSGatlas-gene-317	glnL	0.144896
BSGatlas-gene-318	ycbC	0.691921
BSGatlas-gene-319	ycbD	0.835654
BSGatlas-gene-320	ycbE	2.3052
BSGatlas-gene-321	ycbF	-0.163204
BSGatlas-gene-322	ycbG	-0.397593
BSGatlas-gene-323	ycbH	0.241278
BSGatlas-gene-325	ycbJ	-0.732409
BSGatlas-gene-327	rtpA	0.0352022
BSGatlas-gene-328	ycbK	0.894074
BSGatlas-gene-329	ycbL	0.754158
BSGatlas-gene-330	ycbM	-0.0628968
BSGatlas-gene-331	ycbN	0.662357
BSGatlas-gene-332	ycbO	1.0398
BSGatlas-gene-334	ycbP	1.4014
BSGatlas-gene-335	cwlJ	0.144941
BSGatlas-gene-336	ycbR	0.256366
BSGatlas-gene-338	phoD	-0.64414
BSGatlas-gene-339	tatAD	1.09857
BSGatlas-gene-340	tatCD	-0.820519
BSGatlas-gene-341	pcp	1.50501
BSGatlas-gene-342	ycbU	-0.985539
BSGatlas-gene-343	lmrB	-0.286629
BSGatlas-gene-344	lmrA	0.64775
BSGatlas-gene-345	ansZ	-0.401698
BSGatlas-gene-346	lip	0.862032
BSGatlas-gene-347	yczC	-0.217316
BSGatlas-gene-348	yccF	-0.368901
BSGatlas-gene-349	natK	0.349324
BSGatlas-gene-350	natR	0.178169
BSGatlas-gene-351	natA	-0.499413
BSGatlas-gene-352	natB	-0.38346
BSGatlas-gene-353	yccK	0.893745
BSGatlas-gene-354	ycdA	-0.748265
BSGatlas-gene-357	ycdB	0.732451
BSGatlas-gene-358	ycdC	-1.03462
BSGatlas-gene-359	cwlK	-1.02104
BSGatlas-gene-360	rapJ	0.842057
BSGatlas-gene-361	ycdF	0.352124
BSGatlas-gene-362	ycdG	1.00532
BSGatlas-gene-363	znuA	-0.845602
BSGatlas-gene-364	znuC	0.583654
BSGatlas-gene-365	znuB	-0.4368
BSGatlas-gene-366	yceB	0.79036
BSGatlas-gene-367	yceC	0.286181
BSGatlas-gene-368	yceD	0.112783
BSGatlas-gene-369	yceE	0.965617
BSGatlas-gene-370	yceF	-0.738603
BSGatlas-gene-371	yceG	1.01234
BSGatlas-gene-372	yceH	0.337365
BSGatlas-gene-373	niaP	1.11282
BSGatlas-gene-375	yceJ	0.568246
BSGatlas-gene-376	yceK	-0.478599
BSGatlas-gene-377	opuAA	-0.46028
BSGatlas-gene-378	opuAB	-0.359231
BSGatlas-gene-379	opuAC	0.826699
BSGatlas-gene-380	amhX	0.517779
BSGatlas-gene-381	ycgA	-0.479224
BSGatlas-gene-382	ycgB	0.200813
BSGatlas-gene-383	amyE	0.0309518
BSGatlas-gene-384	ldh	-0.302068
BSGatlas-gene-385	lctP	0.0489438
BSGatlas-gene-386	mdr	-0.142929
BSGatlas-gene-387	ycgE	0.372119
BSGatlas-gene-388	ycgF	-0.917322
BSGatlas-gene-389	ycgG	0.951455
BSGatlas-gene-390	ycgH	0.394834
BSGatlas-gene-391	ycgI	0.874874
BSGatlas-gene-392	nadE	0.728616
BSGatlas-gene-393	tmrB	-0.00183974
BSGatlas-gene-395	aroK	-0.741194
BSGatlas-gene-396	ycgJ	0.688587
BSGatlas-gene-397	ycgK	-0.259372
BSGatlas-gene-398	cah	-0.266663
BSGatlas-gene-399	ycgL	-0.211078
BSGatlas-gene-400	putB	0.519569
BSGatlas-gene-401	putC	0.271516
BSGatlas-gene-402	putP	0.551033
BSGatlas-gene-404	putR	0.519611
BSGatlas-gene-405	ycgQ	-0.909249
BSGatlas-gene-406	ycgR	0.666784
BSGatlas-gene-407	ycgS	0.0903419
BSGatlas-gene-408	ycgT	2.15791
BSGatlas-gene-409	nasF	1.0994
BSGatlas-gene-410	nasE	-0.625099
BSGatlas-gene-411	nasD	0.436407
BSGatlas-gene-412	nasC	-1.47158
BSGatlas-gene-413	nasB	-0.955569
BSGatlas-gene-414	nasA	0.541568
BSGatlas-gene-415	folEB	1.29395
BSGatlas-gene-416	yciB	0.168525
BSGatlas-gene-418	zagA	0.933114
BSGatlas-gene-419	yckA	-0.347254
BSGatlas-gene-420	yckB	-0.024784
BSGatlas-gene-422	yckC	-1.20987
BSGatlas-gene-424	yckE	-0.468069
BSGatlas-gene-425	nin	-0.964597
BSGatlas-gene-426	nucA	0.71069
BSGatlas-gene-427	tlpC	-0.343245
BSGatlas-gene-428	hxlB	0.562412
BSGatlas-gene-429	hxlA	-0.747967
BSGatlas-gene-430	hxlR	-1.83294
BSGatlas-gene-432	srfAA	0.185014
BSGatlas-gene-433	srfAB	0.268702
BSGatlas-gene-435	srfAC	0.69159
BSGatlas-gene-436	srfAD	0.549626
BSGatlas-gene-437	ycxA	1.03328
BSGatlas-gene-438	ycxB	-2.14025
BSGatlas-gene-439	ycxC	0.393928
BSGatlas-gene-440	ycxD	0.515817
BSGatlas-gene-441	sfp/1	0.308687
BSGatlas-gene-442	sfp/2	0.292188
BSGatlas-gene-443	yczE	0.314499
BSGatlas-gene-444	tcyC	-0.113369
BSGatlas-gene-445	tcyB	0.45003
BSGatlas-gene-446	tcyA	0.141485
BSGatlas-gene-447	bsdA	-0.929287
BSGatlas-gene-448	bsdB	1.53811
BSGatlas-gene-449	bsdC	-0.203094
BSGatlas-gene-450	bsdD	-0.096711
BSGatlas-gene-451	yclD	-0.00906131
BSGatlas-gene-452	yclE	0.241957
BSGatlas-gene-453	dtpT	1.15245
BSGatlas-gene-454	yclG	1.19996
BSGatlas-gene-456	gerKA	0.719337
BSGatlas-gene-457	gerKC	-0.0455729
BSGatlas-gene-458	gerKB	-0.111794
BSGatlas-gene-459	yclH	0.52434
BSGatlas-gene-460	yclI	-0.908839
BSGatlas-gene-461	yclJ	0.279525
BSGatlas-gene-462	yclK	-0.275285
BSGatlas-gene-463	rapC	-0.967785
BSGatlas-gene-464	phrC	-0.072291
BSGatlas-gene-465	yczM	0.0230701
BSGatlas-gene-466	yczN	-0.50527
BSGatlas-gene-467	thrD	0.377465
BSGatlas-gene-468	fpbN	0.302851
BSGatlas-gene-469	fpbO	0.144004
BSGatlas-gene-470	fpbP	-0.843302
BSGatlas-gene-471	fpbQ	1.11734
BSGatlas-gene-472	ycnB	0.264299
BSGatlas-gene-473	ycnC	0.0384234
BSGatlas-gene-474	ycnD	0.177131
BSGatlas-gene-475	ycnE	0.98332
BSGatlas-gene-476	yczG	0.258653
BSGatlas-gene-477	gabR	-0.0591508
BSGatlas-gene-478	gabT	0.667256
BSGatlas-gene-479	gabD	0.409895
BSGatlas-gene-481	gdh	-0.731323
BSGatlas-gene-483	ycnJ	-0.20419
BSGatlas-gene-484	ycnK	-0.448896
BSGatlas-gene-485	ycnL	0.977245
BSGatlas-gene-486	mtlA	0.807315
BSGatlas-gene-487	mtlF	0.0634261
BSGatlas-gene-488	mtlD	-0.739379
BSGatlas-gene-489	ycsA	1.08186
BSGatlas-gene-490	sipU	-0.0237991
BSGatlas-gene-491	yczH	-0.302277
BSGatlas-gene-492	ycsD	0.58632
BSGatlas-gene-493	yczO	0.473273
BSGatlas-gene-494	ycsE	0.202062
BSGatlas-gene-495	pxpA	0.562642
BSGatlas-gene-496	ycsG	1.01313
BSGatlas-gene-497	ycsI	1.08261
BSGatlas-gene-498	pxpB	-0.0487009
BSGatlas-gene-499	pxpC	0.704778
BSGatlas-gene-500	kipR	1.02389
BSGatlas-gene-501	lipC	0.466958
BSGatlas-gene-502	yczI	0.114751
BSGatlas-gene-503	yczJ	0.140701
BSGatlas-gene-504	pbpC	-0.441312
BSGatlas-gene-505	ycsN	-0.328963
BSGatlas-gene-506	mtlR	-0.0632286
BSGatlas-gene-507	ydaB	-0.548375
BSGatlas-gene-508	ydaC	-1.0888
BSGatlas-gene-509	ydaD	0.140825
BSGatlas-gene-511	ydaF	0.551587
BSGatlas-gene-512	ydaG	-1.26773
BSGatlas-gene-515	amj	0.0567845
BSGatlas-gene-516	ydzA	1.21665
BSGatlas-gene-517	lrpC	1.28581
BSGatlas-gene-518	topB	0.47238
BSGatlas-gene-519	ydaJ	-0.396464
BSGatlas-gene-520	ydaK	-0.451174
BSGatlas-gene-521	ydaL	-0.359994
BSGatlas-gene-522	ydaM	1.02998
BSGatlas-gene-523	ydaN	-0.245482
BSGatlas-gene-525	kimA	-0.0194397
BSGatlas-gene-526	mutT	1.49089
BSGatlas-gene-527	ydaP	0.255643
BSGatlas-gene-531	ydzK	0.226424
BSGatlas-gene-532	mntH	1.2471
BSGatlas-gene-533	ydaS	0.0397988
BSGatlas-gene-534	ydaT	-0.870332
BSGatlas-gene-535	ydbA	-0.826896
BSGatlas-gene-536	gsiB	-0.375259
BSGatlas-gene-537	ydbB	0.224363
BSGatlas-gene-538	ydbC	-2.12374
BSGatlas-gene-539	ydbD	0.766563
BSGatlas-gene-540	dctB	-0.650775
BSGatlas-gene-541	dctS	-0.132063
BSGatlas-gene-542	dctR	-0.23423
BSGatlas-gene-543	dctP	0.157973
BSGatlas-gene-544	ydbI	0.496396
BSGatlas-gene-546	ydbJ	0.621962
BSGatlas-gene-547	ydbK	0.431819
BSGatlas-gene-548	ydbL	-0.227394
BSGatlas-gene-549	ydbM	1.14449
BSGatlas-gene-550	fbpB	-0.328977
BSGatlas-gene-551	fbpA	-0.316218
BSGatlas-gene-552	ydbO	0.465169
BSGatlas-gene-553	ydbP	0.405694
BSGatlas-gene-554	ddl	0.386048
BSGatlas-gene-555	murF	1.03231
BSGatlas-gene-556	cshA	-0.073721
BSGatlas-gene-557	ydbS	0.710613
BSGatlas-gene-558	ydbT	-0.335166
BSGatlas-gene-560	ydcA	1.70735
BSGatlas-gene-561	acpS	0.138772
BSGatlas-gene-562	ydcC	-1.28702
BSGatlas-gene-563	alr	0.400593
BSGatlas-gene-564	ndoAI	-0.592811
BSGatlas-gene-565	ndoA	-0.659346
BSGatlas-gene-567	rsbR	0.163702
BSGatlas-gene-568	rsbS	-0.914918
BSGatlas-gene-569	rsbT	0.938557
BSGatlas-gene-570	rsbU	-0.889254
BSGatlas-gene-571	rsbV	0.390287
BSGatlas-gene-572	rsbW	-0.808742
BSGatlas-gene-573	sigB	0.89251
BSGatlas-gene-574	rsbX	-0.326619
BSGatlas-gene-576	ydcF	-0.623119
BSGatlas-gene-577	ydcG	1.35724
BSGatlas-gene-579	pamR	1.58928
BSGatlas-gene-580	ydcI	-1.09286
BSGatlas-gene-582	ydcK	-0.999595
BSGatlas-gene-590	int	-0.915002
BSGatlas-gene-591	immA	-0.740225
BSGatlas-gene-592	immR	-0.268963
BSGatlas-gene-593	xis	-2.35894
BSGatlas-gene-594	ydzL	-0.0575409
BSGatlas-gene-595	ydcO	-1.74668
BSGatlas-gene-598	ydcP	-1.09477
BSGatlas-gene-599	ydcQ	0.752057
BSGatlas-gene-600	nicK	-0.618458
BSGatlas-gene-602	ydcS	-0.036674
BSGatlas-gene-603	ydcT	-1.28618
BSGatlas-gene-604	yddA	0.477686
BSGatlas-gene-605	conB	-1.19829
BSGatlas-gene-606	conC	1.32591
BSGatlas-gene-607	conD	1.61632
BSGatlas-gene-608	conE	0.319144
BSGatlas-gene-609	yddF	-0.206698
BSGatlas-gene-610	conG	0.352601
BSGatlas-gene-611	cwlT	-1.53143
BSGatlas-gene-612	yddI	-1.09671
BSGatlas-gene-613	yddJ	-0.635667
BSGatlas-gene-614	yddK	-0.238002
BSGatlas-gene-615	rapI	-2.42312
BSGatlas-gene-616	phrI	1.28935
BSGatlas-gene-617	yddM	-0.936566
BSGatlas-gene-618	yddN	-1.35775
BSGatlas-gene-619	lrpA	0.0800574
BSGatlas-gene-620	lrpB	-0.565037
BSGatlas-gene-621	yddQ	0.0278882
BSGatlas-gene-622	yddR	-0.252879
BSGatlas-gene-623	yddS	0.259434
BSGatlas-gene-625	yddT	-0.327225
BSGatlas-gene-626	ydzN	-0.577504
BSGatlas-gene-627	ydeA	-0.651935
BSGatlas-gene-629	cspC	0.000581729
BSGatlas-gene-632	ydeB	-0.29231
BSGatlas-gene-634	ydzE	0.0678044
BSGatlas-gene-635	ydeC	0.526429
BSGatlas-gene-636	ydeD	-0.380874
BSGatlas-gene-637	ydeE	-1.23309
BSGatlas-gene-638	ydeF	-0.438039
BSGatlas-gene-639	ydeG	-0.412285
BSGatlas-gene-640	ydeH	-2.55656
BSGatlas-gene-641	ydeI	-1.01822
BSGatlas-gene-642	ydeJ	0.313254
BSGatlas-gene-643	ydeK	1.31394
BSGatlas-gene-644	ydeL	-1.13491
BSGatlas-gene-645	ydeM	-1.66124
BSGatlas-gene-646	ydeN	-1.73936
BSGatlas-gene-647	ydzF	1.29062
BSGatlas-gene-648	ydeO	0.613044
BSGatlas-gene-649	ydeP	-0.0257007
BSGatlas-gene-650	ydeQ	0.186374
BSGatlas-gene-651	ydeR	1.14688
BSGatlas-gene-652	ydeS	1.05908
BSGatlas-gene-654	aseR	0.175546
BSGatlas-gene-655	aseA	-1.21796
BSGatlas-gene-658	ydfB	0.390537
BSGatlas-gene-659	ydfC	-1.68167
BSGatlas-gene-660	ydfD	-0.214032
BSGatlas-gene-661	ydfE	-0.139653
BSGatlas-gene-662	ydfF	-1.15595
BSGatlas-gene-663	ydfG	-0.163354
BSGatlas-gene-666	ydfH	-0.571797
BSGatlas-gene-667	ydfI	-0.35047
BSGatlas-gene-668	ydfJ	-0.61836
BSGatlas-gene-669	nap	-0.628154
BSGatlas-gene-670	ydfK	-0.671239
BSGatlas-gene-671	ydfL	-0.743216
BSGatlas-gene-672	mneP	-1.57499
BSGatlas-gene-673	mhqN	-1.4507
BSGatlas-gene-674	mhqO	0.946436
BSGatlas-gene-675	mhqP	0.28204
BSGatlas-gene-676	ydfQ	-0.650594
BSGatlas-gene-677	ydzH	0.678124
BSGatlas-gene-679	ydfR	-1.41864
BSGatlas-gene-680	ydfS	-1.99569
BSGatlas-gene-681	cotP	0.678124
BSGatlas-gene-682	ydgA	1.17948
BSGatlas-gene-684	ydgC	-0.357334
BSGatlas-gene-685	ydgD	-0.947524
BSGatlas-gene-686	ydgE	0.704766
BSGatlas-gene-687	vmlR	-0.64645
BSGatlas-gene-689	ydgF	1.21635
BSGatlas-gene-690	bstG	-0.0914335
BSGatlas-gene-691	ydgG	-1.37004
BSGatlas-gene-692	ydgH	0.326699
BSGatlas-gene-693	ydgI	-0.223133
BSGatlas-gene-694	ydgJ	1.8972
BSGatlas-gene-695	ydgK	-0.212937
BSGatlas-gene-696	ydhB	0.694739
BSGatlas-gene-697	ydhC	-0.823889
BSGatlas-gene-698	ydhD	1.28289
BSGatlas-gene-699	ydhE	-0.0745379
BSGatlas-gene-700	ydhF	0.835067
BSGatlas-gene-701	phoB	-1.06956
BSGatlas-gene-702	fra	0.590754
BSGatlas-gene-703	ydhH	-1.63728
BSGatlas-gene-704	ydhI	0.233825
BSGatlas-gene-705	ydhJ	0.598295
BSGatlas-gene-706	ydhK	-0.693322
BSGatlas-gene-707	pbuE	-0.0789209
BSGatlas-gene-709	gmuB	-0.252956
BSGatlas-gene-710	gmuA	0.0368263
BSGatlas-gene-711	gmuC	0.0481864
BSGatlas-gene-712	gmuD	-0.408166
BSGatlas-gene-713	gmuR	-0.0768249
BSGatlas-gene-714	gmuE	-0.038143
BSGatlas-gene-715	gmuF	-0.226101
BSGatlas-gene-716	gmuG	0.0166922
BSGatlas-gene-717	ydhU/1	-1.09671
BSGatlas-gene-727	thiL	-1.4386
BSGatlas-gene-728	tsaE	0.353846
BSGatlas-gene-729	tsaB	-0.631254
BSGatlas-gene-730	ydiD	-1.94072
BSGatlas-gene-731	tsaD	-0.695294
BSGatlas-gene-732	ydiF	-0.0412189
BSGatlas-gene-733	ydiG	1.19932
BSGatlas-gene-734	rex	-1.01862
BSGatlas-gene-735	tatAY	-0.0988923
BSGatlas-gene-736	tatCY	1.69164
BSGatlas-gene-737	ydiK	0.302531
BSGatlas-gene-738	ydiL	-0.350737
BSGatlas-gene-739	groES	0.551984
BSGatlas-gene-740	groEL	0.435344
BSGatlas-gene-745	ydzT/5	-1.68167
BSGatlas-gene-746	ydiM	-0.0681385
BSGatlas-gene-748	ydzV	-1.42334
BSGatlas-gene-750	ydiO	-0.414
BSGatlas-gene-751	ydiP	0.285733
BSGatlas-gene-752	ydzW/1	2.11734
BSGatlas-gene-753	ydzW/2	-0.0228998
BSGatlas-gene-754	ydzW/3	0.632947
BSGatlas-gene-756	ydzW/4	-0.174631
BSGatlas-gene-757	ydzW/5	-1.23421
BSGatlas-gene-759	ydzW/7	-0.0492875
BSGatlas-gene-761	ydiR	-0.235159
BSGatlas-gene-762	ydiS	-0.768803
BSGatlas-gene-763	ydjA	-2.39263
BSGatlas-gene-765	ydjB	-2.26295
BSGatlas-gene-766	ydjC	1.65835
BSGatlas-gene-767	gutR	-0.0213532
BSGatlas-gene-768	gutB	0.883261
BSGatlas-gene-769	gutP	0.805966
BSGatlas-gene-770	fruC	0.587321
BSGatlas-gene-771	pspA	-0.300662
BSGatlas-gene-772	ydjG	-0.287411
BSGatlas-gene-773	ydjH	-0.112699
BSGatlas-gene-774	ydjI	-0.804932
BSGatlas-gene-775	ydjJ	-0.545657
BSGatlas-gene-776	iolT	-0.344876
BSGatlas-gene-777	bdhA	-0.0373116
BSGatlas-gene-779	ydjM	1.10433
BSGatlas-gene-780	ydjN	-1.10592
BSGatlas-gene-781	ydzJ	-1.36705
BSGatlas-gene-782	ydjO	-0.765099
BSGatlas-gene-783	ydjP	0.433586
BSGatlas-gene-784	yeaA	-0.553332
BSGatlas-gene-785	cotA	0.846048
BSGatlas-gene-786	gabP	-0.17942
BSGatlas-gene-788	mneS	0.774153
BSGatlas-gene-789	yeaC	0.00844014
BSGatlas-gene-790	yeaD	1.02852
BSGatlas-gene-791	yebA	0.0910605
BSGatlas-gene-793	guaA	-0.0603092
BSGatlas-gene-795	pbuG	-0.548789
BSGatlas-gene-796	yebC	-0.756655
BSGatlas-gene-797	yebD	0.995687
BSGatlas-gene-798	yebE	-0.0180885
BSGatlas-gene-799	yebG	-1.46434
BSGatlas-gene-803	purK	0.129889
BSGatlas-gene-804	purB	-0.506223
BSGatlas-gene-805	purC	0.466861
BSGatlas-gene-806	purS	-0.577037
BSGatlas-gene-807	purQ	-0.185615
BSGatlas-gene-808	purL	-0.392355
BSGatlas-gene-809	purF	1.03819
BSGatlas-gene-810	purM	-0.378609
BSGatlas-gene-811	purN	-0.189371
BSGatlas-gene-812	purH	0.100139
BSGatlas-gene-813	purD	-0.447937
BSGatlas-gene-814	yezC	0.227905
BSGatlas-gene-815	yecA	-0.873753
BSGatlas-gene-816	yezF	0.903289
BSGatlas-gene-817	yerA	0.43744
BSGatlas-gene-818	yerB	0.374073
BSGatlas-gene-819	yerC	-0.243981
BSGatlas-gene-820	yerD	0.37214
BSGatlas-gene-821	pcrB	-0.164906
BSGatlas-gene-822	pcrA	0.298984
BSGatlas-gene-823	ligA	0.403034
BSGatlas-gene-824	yerH	-0.930602
BSGatlas-gene-825	yerI	0.384395
BSGatlas-gene-827	sapB	1.35931
BSGatlas-gene-828	opuE	0.263724
BSGatlas-gene-829	gatC	0.382641
BSGatlas-gene-830	gatA	0.633272
BSGatlas-gene-831	gatB	-0.158913
BSGatlas-gene-832	yerO	0.404613
BSGatlas-gene-833	swrC	0.368508
BSGatlas-gene-834	dgkB	0.772388
BSGatlas-gene-835	rlmCD	0.485185
BSGatlas-gene-836	yefB	-0.64961
BSGatlas-gene-837	yefC	-1.45795
BSGatlas-gene-838	dnmA	-0.678503
BSGatlas-gene-839	yeeB	-1.28645
BSGatlas-gene-840	yeeC	-1.63246
BSGatlas-gene-841	yeeD	-2.04291
BSGatlas-gene-843	yezG	-2.03865
BSGatlas-gene-844	yeeF	0.0386013
BSGatlas-gene-845	yeeG	-2.15044
BSGatlas-gene-846	rapH	-1.71683
BSGatlas-gene-847	phrH	0.555815
BSGatlas-gene-848	yeeI	0.677321
BSGatlas-gene-849	yeeK	1.14095
BSGatlas-gene-850	yezE	-0.906079
BSGatlas-gene-851	yesE	0.328147
BSGatlas-gene-852	yesF	0.630011
BSGatlas-gene-854	cotJB	1.14942
BSGatlas-gene-855	cotJC	0.100438
BSGatlas-gene-856	yesJ	1.00685
BSGatlas-gene-857	yesK	0.728891
BSGatlas-gene-858	yesL	0.982802
BSGatlas-gene-859	yesM	0.10459
BSGatlas-gene-860	yesN	1.13719
BSGatlas-gene-861	rhiL	0.942872
BSGatlas-gene-862	rhiF	1.07967
BSGatlas-gene-863	rhiG	0.402875
BSGatlas-gene-864	rhiN	0.366444
BSGatlas-gene-865	rhgR	-0.100124
BSGatlas-gene-866	yesT	0.293951
BSGatlas-gene-867	yesU	0.934916
BSGatlas-gene-868	yesV	0.858476
BSGatlas-gene-869	yesW	0.675349
BSGatlas-gene-870	yesX	1.15103
BSGatlas-gene-871	yesY	-0.726487
BSGatlas-gene-872	yesZ	1.9235
BSGatlas-gene-873	yetA	-0.148069
BSGatlas-gene-874	lplA	-0.174038
BSGatlas-gene-875	lplB	0.536163
BSGatlas-gene-876	lplC	1.86305
BSGatlas-gene-877	lplD	1.01226
BSGatlas-gene-878	yetF	0.738447
BSGatlas-gene-879	hmoA	1.52286
BSGatlas-gene-880	yetH	0.320689
BSGatlas-gene-882	yetI	-0.304641
BSGatlas-gene-883	yezB	0.660673
BSGatlas-gene-884	yezD	0.835536
BSGatlas-gene-885	yetJ	0.234632
BSGatlas-gene-886	yetK	-0.10989
BSGatlas-gene-887	yetL	0.721185
BSGatlas-gene-888	yetM	1.05024
BSGatlas-gene-889	yetN	0.608708
BSGatlas-gene-890	yetO	0.459068
BSGatlas-gene-893	yfnI	-0.144358
BSGatlas-gene-894	yfnH	-0.3198
BSGatlas-gene-895	yfnG	0.0909128
BSGatlas-gene-896	yfnF	-0.176911
BSGatlas-gene-897	yfnE	-0.633128
BSGatlas-gene-898	yfnD	-0.617608
BSGatlas-gene-899	yfnC	0.449689
BSGatlas-gene-900	yfnB	0.758277
BSGatlas-gene-901	mtrA	0.365832
BSGatlas-gene-902	yfmT	0.821764
BSGatlas-gene-903	yfmS	-0.404416
BSGatlas-gene-904	yfmR	-0.186573
BSGatlas-gene-905	yfmQ	-0.162237
BSGatlas-gene-906	yfmP	-0.192709
BSGatlas-gene-907	yfmO	0.503708
BSGatlas-gene-909	yfmM	-0.0199161
BSGatlas-gene-910	yfmL	0.167194
BSGatlas-gene-911	yfmK	-0.035192
BSGatlas-gene-912	yfmJ	0.0330104
BSGatlas-gene-914	yfmI	-1.77003
BSGatlas-gene-916	yfmG	-0.640166
BSGatlas-gene-917	fecF	0.394469
BSGatlas-gene-918	fecE	0.872257
BSGatlas-gene-919	fecD	0.846664
BSGatlas-gene-920	fecC	-0.266136
BSGatlas-gene-921	yfmB	0.61522
BSGatlas-gene-923	yflT	0.225761
BSGatlas-gene-924	pel	1.24673
BSGatlas-gene-925	yflS	0.360539
BSGatlas-gene-926	citS	1.527
BSGatlas-gene-927	citT	0.0502699
BSGatlas-gene-928	yflP	-0.110835
BSGatlas-gene-929	citM	-0.150022
BSGatlas-gene-930	yflN	-1.257
BSGatlas-gene-931	nos	0.618267
BSGatlas-gene-932	yflL	0.732802
BSGatlas-gene-933	yflK	0.642684
BSGatlas-gene-934	yflJ	0.425601
BSGatlas-gene-936	yflI	0.155237
BSGatlas-gene-937	yflH	-0.935604
BSGatlas-gene-938	yflG	-0.229365
BSGatlas-gene-939	nagP	0.795086
BSGatlas-gene-940	ltaS	-0.446868
BSGatlas-gene-941	yflD	1.34941
BSGatlas-gene-942	yflB	0.586309
BSGatlas-gene-943	yflA	0.346649
BSGatlas-gene-944	yfkT	2.22028
BSGatlas-gene-945	yfkS	-0.235556
BSGatlas-gene-946	yfkR	-0.00953741
BSGatlas-gene-947	yfkQ	0.144091
BSGatlas-gene-948	treP	0.64351
BSGatlas-gene-949	treA	-0.416262
BSGatlas-gene-950	treR	-0.318401
BSGatlas-gene-951	hypO	-0.48892
BSGatlas-gene-952	yfkN	0.176361
BSGatlas-gene-953	yfkM	-0.352137
BSGatlas-gene-954	yfkL	0.0511653
BSGatlas-gene-955	yfkK	-0.285433
BSGatlas-gene-956	yfkJ	0.318393
BSGatlas-gene-957	yfkI	-1.02483
BSGatlas-gene-958	yfkH	0.300179
BSGatlas-gene-960	yfkF	1.11052
BSGatlas-gene-961	chaA	-0.1876
BSGatlas-gene-962	yfkD	-0.948426
BSGatlas-gene-963	yfkC	0.362245
BSGatlas-gene-964	yfkA	0.248753
BSGatlas-gene-965	yfjT	-0.616759
BSGatlas-gene-966	pdaA	-1.30325
BSGatlas-gene-967	yfjR	0.526969
BSGatlas-gene-968	yfjQ	-1.08731
BSGatlas-gene-969	yfjP	-0.300624
BSGatlas-gene-970	yfjO	-0.25826
BSGatlas-gene-971	yfzA	-1.55627
BSGatlas-gene-972	yfjN	-1.00112
BSGatlas-gene-973	yfjM	1.68165
BSGatlas-gene-974	yfjL	-1.19693
BSGatlas-gene-975	acoA	0.73407
BSGatlas-gene-976	acoB	-0.679512
BSGatlas-gene-977	acoC	-0.0452939
BSGatlas-gene-978	acoL	0.826454
BSGatlas-gene-979	acoR	0.670667
BSGatlas-gene-980	sspH	-2.53816
BSGatlas-gene-981	yfjF	0.73688
BSGatlas-gene-982	yfjE	1.68842
BSGatlas-gene-983	yfjD	1.44302
BSGatlas-gene-985	yfjC	-0.0266459
BSGatlas-gene-986	yfjB	0.690166
BSGatlas-gene-987	yfjA	0.845122
BSGatlas-gene-988	malA	-0.0641477
BSGatlas-gene-989	glvR	2.34704
BSGatlas-gene-990	malP	-0.215588
BSGatlas-gene-991	yfiB	0.569482
BSGatlas-gene-992	yfiC	0.309493
BSGatlas-gene-993	catD	0.372275
BSGatlas-gene-994	catE	-0.832745
BSGatlas-gene-995	yfiF	0.247312
BSGatlas-gene-996	yfiG	0.34778
BSGatlas-gene-997	yfiH	-0.119573
BSGatlas-gene-998	yfiI	1.19719
BSGatlas-gene-999	lnrJ	0.245275
BSGatlas-gene-1000	lnrK	0.772398
BSGatlas-gene-1001	lnrL	1.68584
BSGatlas-gene-1002	lnrM	0.934916
BSGatlas-gene-1003	lnrN	-1.22807
BSGatlas-gene-1004	padR	0.469609
BSGatlas-gene-1005	lipB	0.1462
BSGatlas-gene-1006	yfiQ	0.561488
BSGatlas-gene-1008	yfiR	-0.43642
BSGatlas-gene-1009	yfiS	0.610484
BSGatlas-gene-1010	bstA	0.803359
BSGatlas-gene-1011	yfiU	0.525299
BSGatlas-gene-1012	yfiV	0.821339
BSGatlas-gene-1013	mprF	0.738783
BSGatlas-gene-1014	yfiY	-0.213382
BSGatlas-gene-1015	yfiZ	0.884385
BSGatlas-gene-1016	yfhA	0.462458
BSGatlas-gene-1017	yfhB	0.305277
BSGatlas-gene-1018	yfhC	0.582139
BSGatlas-gene-1019	yfhD	-0.0996468
BSGatlas-gene-1020	yfhE	-0.187774
BSGatlas-gene-1021	yfhF	0.943677
BSGatlas-gene-1022	recX	-0.44089
BSGatlas-gene-1023	yfhH	-0.475632
BSGatlas-gene-1025	yfhI	0.780383
BSGatlas-gene-1026	sspK	-0.514918
BSGatlas-gene-1027	yfhJ	2.01665
BSGatlas-gene-1028	yfhK	0.420974
BSGatlas-gene-1029	yfhL	0.892704
BSGatlas-gene-1030	yfhM	-0.578328
BSGatlas-gene-1031	csbB	-1.34347
BSGatlas-gene-1032	yfhO	-0.135568
BSGatlas-gene-1033	yfhP	0.245245
BSGatlas-gene-1034	mutY	-0.716112
BSGatlas-gene-1036	fabL	-0.0647863
BSGatlas-gene-1037	sspE	-0.289573
BSGatlas-gene-1038	ygaB	0.607939
BSGatlas-gene-1039	ygaC	-0.588171
BSGatlas-gene-1040	ygaD	-0.757968
BSGatlas-gene-1041	ygaE	-1.70446
BSGatlas-gene-1042	gsaB	0.115436
BSGatlas-gene-1043	ygaF	0.542939
BSGatlas-gene-1044	perR	-0.168174
BSGatlas-gene-1045	ygzB	-1.41755
BSGatlas-gene-1046	ygxA	-0.706957
BSGatlas-gene-1067	spo0M	1.34945
BSGatlas-gene-1068	ygzA	-0.290807
BSGatlas-gene-1069	ygzC	1.00751
BSGatlas-gene-1070	ygaJ	0.793272
BSGatlas-gene-1072	thiC	0.779537
BSGatlas-gene-1073	ygaK	-0.0695603
BSGatlas-gene-1075	katA	0.14433
BSGatlas-gene-1078	ssuA	-0.607513
BSGatlas-gene-1079	ssuC	1.15985
BSGatlas-gene-1080	ssuD	-0.771866
BSGatlas-gene-1081	ygaN	-1.10073
BSGatlas-gene-1083	ygaO	0.528603
BSGatlas-gene-1084	ygzD	-0.0513176
BSGatlas-gene-1086	yhzB	-0.500357
BSGatlas-gene-1087	queG	0.122226
BSGatlas-gene-1088	yhbB	0.692887
BSGatlas-gene-1089	cspR	0.742142
BSGatlas-gene-1090	yhbD	0.298448
BSGatlas-gene-1091	yhbE	-0.167026
BSGatlas-gene-1092	yhbF	-0.87212
BSGatlas-gene-1094	prkA	-0.438217
BSGatlas-gene-1095	yhbH	-0.388582
BSGatlas-gene-1096	yhbI	0.420028
BSGatlas-gene-1097	yhbJ	-0.760476
BSGatlas-gene-1098	yhcA	0.0526884
BSGatlas-gene-1099	yhcB	0.732307
BSGatlas-gene-1100	yhcC	-0.0741343
BSGatlas-gene-1101	yhcD	1.6758
BSGatlas-gene-1102	yhcE	1.96416
BSGatlas-gene-1103	yhcF	-0.348332
BSGatlas-gene-1104	yhcG	-0.281942
BSGatlas-gene-1105	yhcH	-0.554255
BSGatlas-gene-1106	yhcI	-0.328494
BSGatlas-gene-1108	cspB	0.159761
BSGatlas-gene-1109	yhcJ	0.312884
BSGatlas-gene-1110	dgcK	0.0198829
BSGatlas-gene-1111	tcyP	0.752393
BSGatlas-gene-1112	yhcM	-1.11732
BSGatlas-gene-1113	yhcN	-2.82329
BSGatlas-gene-1114	yhcO	-0.666494
BSGatlas-gene-1115	yhcQ	1.19781
BSGatlas-gene-1116	yhcR	-0.390061
BSGatlas-gene-1117	yhcS	0.0439744
BSGatlas-gene-1118	yhcT	0.136508
BSGatlas-gene-1119	yhcU	0.256464
BSGatlas-gene-1120	yhcV	1.7419
BSGatlas-gene-1121	yhcW	-0.1475
BSGatlas-gene-1122	yhcX	-0.672122
BSGatlas-gene-1123	yhzG	1.23696
BSGatlas-gene-1124	yhxA	1.24014
BSGatlas-gene-1125	glpP	-0.281738
BSGatlas-gene-1127	glpF	-0.175847
BSGatlas-gene-1128	glpK	0.403188
BSGatlas-gene-1130	glpD	-0.0610819
BSGatlas-gene-1131	pgcA	0.272786
BSGatlas-gene-1132	yhcY	-0.564372
BSGatlas-gene-1133	yhcZ	-0.943519
BSGatlas-gene-1134	yhdA	-0.978063
BSGatlas-gene-1135	yhdB	0.846819
BSGatlas-gene-1136	yhdC	-0.0332806
BSGatlas-gene-1137	lytF	-0.695506
BSGatlas-gene-1138	nsrR	0.440108
BSGatlas-gene-1140	ygxB	1.60777
BSGatlas-gene-1141	spoVR	-1.17523
BSGatlas-gene-1142	phoA	0.0405071
BSGatlas-gene-1144	lytE	-0.717402
BSGatlas-gene-1145	citR	-1.02561
BSGatlas-gene-1146	citA	0.593199
BSGatlas-gene-1147	yhdF	-0.189434
BSGatlas-gene-1148	bcaP	0.86863
BSGatlas-gene-1149	yhdH	1.04368
BSGatlas-gene-1150	yhdI	-0.733088
BSGatlas-gene-1151	yhdJ	0.519563
BSGatlas-gene-1152	yhdK	-0.388613
BSGatlas-gene-1153	yhdL	-0.751603
BSGatlas-gene-1154	sigM	-1.8222
BSGatlas-gene-1155	yhdN	-0.399341
BSGatlas-gene-1156	plsC	0.355081
BSGatlas-gene-1157	mpfA	-0.412926
BSGatlas-gene-1158	yhdQ	-0.952019
BSGatlas-gene-1159	yhdR	-0.288192
BSGatlas-gene-1161	yhdT	0.427512
BSGatlas-gene-1162	fluC	0.0257866
BSGatlas-gene-1163	yhdV	-0.343796
BSGatlas-gene-1164	yhdW	-0.251352
BSGatlas-gene-1165	yhdX	-1.99044
BSGatlas-gene-1166	yhdY	-0.297519
BSGatlas-gene-1167	srtN	1.30596
BSGatlas-gene-1168	yheN	-1.39892
BSGatlas-gene-1169	dat	-0.125194
BSGatlas-gene-1170	nhaC	0.231049
BSGatlas-gene-1171	nhaX	-1.51443
BSGatlas-gene-1173	bmrB	1.10183
BSGatlas-gene-1174	bmrC	0.173011
BSGatlas-gene-1175	bmrD	-0.491433
BSGatlas-gene-1176	yheG	1.22068
BSGatlas-gene-1177	yheF	0.764444
BSGatlas-gene-1178	sspB	0.524542
BSGatlas-gene-1179	yheE	1.2289
BSGatlas-gene-1180	yheD	-0.05038
BSGatlas-gene-1181	yheC	-0.103276
BSGatlas-gene-1182	yheB	0.394529
BSGatlas-gene-1183	yheA	-0.528385
BSGatlas-gene-1184	yhaZ	-0.177429
BSGatlas-gene-1186	yhaX	-1.13727
BSGatlas-gene-1187	hemZ	0.689681
BSGatlas-gene-1188	khtU	-0.966936
BSGatlas-gene-1189	khtT	0.985883
BSGatlas-gene-1190	khtS	-0.744496
BSGatlas-gene-1191	yhaR	1.13927
BSGatlas-gene-1192	yhzD	0.906166
BSGatlas-gene-1193	yhaQ	-0.401212
BSGatlas-gene-1194	yhaP	0.907129
BSGatlas-gene-1195	yhaO	-0.0469973
BSGatlas-gene-1196	sbcE	0.640822
BSGatlas-gene-1197	yhaM	0.922265
BSGatlas-gene-1198	yhaL	-1.79715
BSGatlas-gene-1199	prsA	-0.830645
BSGatlas-gene-1200	sscA	0.160122
BSGatlas-gene-1201	sscB	0.0199399
BSGatlas-gene-1203	yhaJ	-0.173694
BSGatlas-gene-1204	yhaI	0.884657
BSGatlas-gene-1205	scoC	0.497176
BSGatlas-gene-1206	yhaH	1.48804
BSGatlas-gene-1208	trpP	-0.465073
BSGatlas-gene-1209	serC	0.590487
BSGatlas-gene-1210	hit	0.434318
BSGatlas-gene-1212	ecsA	0.911868
BSGatlas-gene-1213	ecsB	0.615815
BSGatlas-gene-1214	ecsC	0.0371844
BSGatlas-gene-1215	sndC	0.97254
BSGatlas-gene-1216	yhfA	-1.30066
BSGatlas-gene-1217	yhgB	-0.820519
BSGatlas-gene-1218	hmoB	1.55237
BSGatlas-gene-1219	pbpF	-0.497896
BSGatlas-gene-1220	hemE	0.270089
BSGatlas-gene-1221	hemH	0.128536
BSGatlas-gene-1222	hemY	-0.58257
BSGatlas-gene-1223	yhgD	-0.319725
BSGatlas-gene-1224	yhgE	-0.595091
BSGatlas-gene-1225	fabHB	1.33727
BSGatlas-gene-1226	yhfC	-0.618243
BSGatlas-gene-1228	yhfE	0.855989
BSGatlas-gene-1229	yhfF	0.9266
BSGatlas-gene-1230	gltT	-0.958557
BSGatlas-gene-1231	yhfH	0.248759
BSGatlas-gene-1232	yhfI	-0.264435
BSGatlas-gene-1233	lplJ	0.107569
BSGatlas-gene-1234	yhfK	0.0916331
BSGatlas-gene-1235	lcfB	0.113541
BSGatlas-gene-1236	yhfM	-2.09671
BSGatlas-gene-1237	yhfN	0.532658
BSGatlas-gene-1238	aprE	0.293252
BSGatlas-gene-1239	yhfO	0.272675
BSGatlas-gene-1240	yhfP	1.04297
BSGatlas-gene-1241	yhfQ	0.762771
BSGatlas-gene-1242	yhfR	0.15829
BSGatlas-gene-1243	yhfS	0.418709
BSGatlas-gene-1244	yhfT	1.17281
BSGatlas-gene-1245	yhfU	1.68604
BSGatlas-gene-1246	hemAT	-0.48362
BSGatlas-gene-1247	yhfW	0.52434
BSGatlas-gene-1248	yhxC	1.21547
BSGatlas-gene-1249	yhzC	1.20758
BSGatlas-gene-1250	comK	-0.324326
BSGatlas-gene-1251	yhxD	0.337933
BSGatlas-gene-1253	yhjA	-0.0638425
BSGatlas-gene-1254	yhjB	0.700336
BSGatlas-gene-1255	yhjC	-0.820519
BSGatlas-gene-1256	yhjD	-1.68167
BSGatlas-gene-1257	yhjE	-0.960488
BSGatlas-gene-1258	sipV	-0.791631
BSGatlas-gene-1259	yhjG	0.758967
BSGatlas-gene-1260	yhjH	1.05515
BSGatlas-gene-1261	glcP	-1.71584
BSGatlas-gene-1263	ntdC	-1.58867
BSGatlas-gene-1264	ntdB	-2.55614
BSGatlas-gene-1265	ntdA	-0.048379
BSGatlas-gene-1266	ntdR	-1.11389
BSGatlas-gene-1267	yhjN	0.648212
BSGatlas-gene-1268	yhjO	-0.418639
BSGatlas-gene-1269	yhjP	-0.14368
BSGatlas-gene-1271	yhjR	1.89109
BSGatlas-gene-1272	addB	0.498735
BSGatlas-gene-1273	addA	0.00088036
BSGatlas-gene-1274	sbcD	0.97624
BSGatlas-gene-1275	sbcC	0.816858
BSGatlas-gene-1276	hlpB	-0.132385
BSGatlas-gene-1277	gerPF	-0.681674
BSGatlas-gene-1278	gerPE	1.58631
BSGatlas-gene-1279	gerPD	-0.048379
BSGatlas-gene-1280	gerPC	1.27711
BSGatlas-gene-1281	gerPB	-0.103353
BSGatlas-gene-1282	gerPA	0.138312
BSGatlas-gene-1285	yisJ	-2.04291
BSGatlas-gene-1286	yisK	-0.405805
BSGatlas-gene-1287	yisL	1.09539
BSGatlas-gene-1288	wprA	-0.699582
BSGatlas-gene-1289	yisN	0.236139
BSGatlas-gene-1290	asnO	0.194837
BSGatlas-gene-1291	bstH	0.0557586
BSGatlas-gene-1292	yisP	0.361393
BSGatlas-gene-1293	yisQ	0.628284
BSGatlas-gene-1294	yisR	0.937149
BSGatlas-gene-1295	iolQ	0.741866
BSGatlas-gene-1296	iolX	0.101702
BSGatlas-gene-1297	bstC	0.664757
BSGatlas-gene-1298	yisU	-0.13019
BSGatlas-gene-1299	yisV	0.320501
BSGatlas-gene-1300	yisX	1.5697
BSGatlas-gene-1301	yisY	0.48327
BSGatlas-gene-1302	yisZ	-0.932196
BSGatlas-gene-1303	yitA	0.98947
BSGatlas-gene-1304	yitB	-0.0332806
BSGatlas-gene-1305	yitC	-1.68167
BSGatlas-gene-1306	yitD	1.0284
BSGatlas-gene-1307	yitE	1.34941
BSGatlas-gene-1308	yitF	0.253134
BSGatlas-gene-1309	yitG	1.00525
BSGatlas-gene-1310	yitH	-0.327007
BSGatlas-gene-1311	yitI	0.65894
BSGatlas-gene-1312	yitJ	0.198586
BSGatlas-gene-1314	yitK	0.289301
BSGatlas-gene-1315	yitL	-0.0217258
BSGatlas-gene-1316	yitM	-1.4507
BSGatlas-gene-1317	yitO	1.05906
BSGatlas-gene-1318	yitP	-0.602812
BSGatlas-gene-1319	yizB	-0.456931
BSGatlas-gene-1320	yitQ	-1.01041
BSGatlas-gene-1321	yitR	-0.557519
BSGatlas-gene-1322	nprB	0.00826415
BSGatlas-gene-1323	yitS	1.53777
BSGatlas-gene-1324	yitT	-0.114919
BSGatlas-gene-1325	ipi	-0.588009
BSGatlas-gene-1326	yizC	-2.72359
BSGatlas-gene-1327	yitU	1.14165
BSGatlas-gene-1328	yitV	0.768809
BSGatlas-gene-1329	yitW	-0.4575
BSGatlas-gene-1330	yitY	-0.304252
BSGatlas-gene-1331	yitZ	1.14107
BSGatlas-gene-1332	argC	0.174093
BSGatlas-gene-1333	argJ	0.816344
BSGatlas-gene-1334	argB	2.00779
BSGatlas-gene-1335	argD	1.20553
BSGatlas-gene-1336	carA	0.130464
BSGatlas-gene-1337	carB	0.251181
BSGatlas-gene-1338	argF	1.70257
BSGatlas-gene-1339	yjzC	-1.09671
BSGatlas-gene-1340	yjzD	0.52881
BSGatlas-gene-1341	yjaU	0.657602
BSGatlas-gene-1343	yjaV	-0.985548
BSGatlas-gene-1344	med	-0.320498
BSGatlas-gene-1345	comZ	0.270313
BSGatlas-gene-1346	yjzB	0.414535
BSGatlas-gene-1347	fabHA	-0.703796
BSGatlas-gene-1348	fabF	0.658754
BSGatlas-gene-1349	yjaZ	-2.55656
BSGatlas-gene-1350	appD	0.615203
BSGatlas-gene-1351	appF	1.05458
BSGatlas-gene-1352	appA/1	0.633686
BSGatlas-gene-1353	appA/2	-1.30596
BSGatlas-gene-1354	appB	1.05472
BSGatlas-gene-1355	appC	0.0648346
BSGatlas-gene-1356	yjbA	-0.45523
BSGatlas-gene-1357	trpS	0.543445
BSGatlas-gene-1360	oppA	-0.311073
BSGatlas-gene-1361	oppB	0.840878
BSGatlas-gene-1362	oppC	-0.00490281
BSGatlas-gene-1363	oppD	-0.0692836
BSGatlas-gene-1364	oppF	-1.43403
BSGatlas-gene-1365	yjbB	-0.185159
BSGatlas-gene-1366	yjbC	-1.69
BSGatlas-gene-1367	spx	-0.434653
BSGatlas-gene-1368	yjbE	-2.14734
BSGatlas-gene-1370	mecA	1.37546
BSGatlas-gene-1372	coiA	-0.995638
BSGatlas-gene-1373	pepF	-0.184981
BSGatlas-gene-1376	yjbH	-1.26503
BSGatlas-gene-1378	yjbI	-0.205534
BSGatlas-gene-1379	cwlQ	2.33782
BSGatlas-gene-1380	yjbK	-0.785879
BSGatlas-gene-1381	yjbL	1.25424
BSGatlas-gene-1382	sasB	-1.02899
BSGatlas-gene-1383	nadF	0.152941
BSGatlas-gene-1384	yjbO	1.50787
BSGatlas-gene-1385	prpE	0.556816
BSGatlas-gene-1386	cpaA	1.24391
BSGatlas-gene-1388	tenA	-0.0797269
BSGatlas-gene-1389	tenI	0.0670487
BSGatlas-gene-1390	thiO	0.00385348
BSGatlas-gene-1391	thiS	-1.19915
BSGatlas-gene-1392	thiG	0.203414
BSGatlas-gene-1393	thiF	0.524461
BSGatlas-gene-1394	thiD	0.380408
BSGatlas-gene-1395	fabI	0.195929
BSGatlas-gene-1396	cotO	-0.800548
BSGatlas-gene-1397	cotZ	-1.27642
BSGatlas-gene-1398	cotY	-0.0134175
BSGatlas-gene-1399	cotX	-0.0331633
BSGatlas-gene-1400	cotW	-2.12752
BSGatlas-gene-1401	cotV	-0.774416
BSGatlas-gene-1402	yjcA	-0.672346
BSGatlas-gene-1407	yjcZ	1.54213
BSGatlas-gene-1408	spoVIF	0.126822
BSGatlas-gene-1409	yjcD	0.0402831
BSGatlas-gene-1410	yjzE	-2.03457
BSGatlas-gene-1411	yjcF	-1.05969
BSGatlas-gene-1412	yjcG	-0.0356231
BSGatlas-gene-1413	yjcH	-0.252599
BSGatlas-gene-1415	metI	0.137263
BSGatlas-gene-1416	metC	0.659163
BSGatlas-gene-1417	yjcK	0.45723
BSGatlas-gene-1418	yjcL	0.458325
BSGatlas-gene-1420	yjcM	-0.548223
BSGatlas-gene-1421	yjcN	0.0832313
BSGatlas-gene-1422	yjzF	-0.37453
BSGatlas-gene-1423	yjzG	0.911198
BSGatlas-gene-1424	yjcO	0.522513
BSGatlas-gene-1425	yjcP	-2.05716
BSGatlas-gene-1426	yjcQ	-1.6321
BSGatlas-gene-1427	yjcR	0.764444
BSGatlas-gene-1428	yjcS	0.0260684
BSGatlas-gene-1429	yjdA	-0.734925
BSGatlas-gene-1430	yjdB	0.998282
BSGatlas-gene-1431	manR	-1.17905
BSGatlas-gene-1432	manP	0.282284
BSGatlas-gene-1433	manA	0.774874
BSGatlas-gene-1435	yjdF	-1.06876
BSGatlas-gene-1436	yjdG	-1.66916
BSGatlas-gene-1437	yjdH	-2.68167
BSGatlas-gene-1438	yjdI	0.617822
BSGatlas-gene-1439	yjzH	0.715406
BSGatlas-gene-1440	yjdJ	-0.133613
BSGatlas-gene-1442	ctaO	0.726077
BSGatlas-gene-1445	pdaC	-0.316287
BSGatlas-gene-1446	yjfA	0.0129915
BSGatlas-gene-1447	yjfB	-0.152047
BSGatlas-gene-1449	yjgA	0.282822
BSGatlas-gene-1450	yjgB	-0.103353
BSGatlas-gene-1451	yjgC	-0.366425
BSGatlas-gene-1452	yjgD	-0.128784
BSGatlas-gene-1453	yjhA	0.973058
BSGatlas-gene-1454	yjhB	0.978732
BSGatlas-gene-1455	yjiA	0.143523
BSGatlas-gene-1456	yjiB	-1.16026
BSGatlas-gene-1457	yjiC	-0.636387
BSGatlas-gene-1458	yjzI	-0.195964
BSGatlas-gene-1459	yjjA	0.0834016
BSGatlas-gene-1460	yjkA	0.454186
BSGatlas-gene-1461	yjkB	0.663646
BSGatlas-gene-1462	yjlA	0.382921
BSGatlas-gene-1463	yjlB	0.0717711
BSGatlas-gene-1464	yjlC	-1.19788
BSGatlas-gene-1465	ndh	0.109315
BSGatlas-gene-1466	uxaC	0.132055
BSGatlas-gene-1467	yjmB	-0.657683
BSGatlas-gene-1468	yjmC	0.20253
BSGatlas-gene-1469	yjmD	-1.11181
BSGatlas-gene-1470	uxuA	0.630947
BSGatlas-gene-1472	exuT	1.00052
BSGatlas-gene-1473	exuR	0.365192
BSGatlas-gene-1474	uxaB	0.317272
BSGatlas-gene-1475	uxaA	0.00299231
BSGatlas-gene-1476	yjnA	0.850097
BSGatlas-gene-1477	bstD	-0.55365
BSGatlas-gene-1478	yjoB	-0.362355
BSGatlas-gene-1479	rapA	-1.89536
BSGatlas-gene-1480	phrA	-0.278909
BSGatlas-gene-1482	xlyB	0.179782
BSGatlas-gene-1483	yjqA	0.00726572
BSGatlas-gene-1484	pghB	-0.234543
BSGatlas-gene-1485	yjqC	-0.050038
BSGatlas-gene-1486	xkdA	-0.0437676
BSGatlas-gene-1487	xre	-0.440847
BSGatlas-gene-1489	xkdB	-1.41864
BSGatlas-gene-1490	xkdC	-0.686236
BSGatlas-gene-1492	xkdD	1.75349
BSGatlas-gene-1493	xtrA	0.225217
BSGatlas-gene-1494	xpf	-0.971627
BSGatlas-gene-1495	xtmA	-0.238978
BSGatlas-gene-1496	xtmB	0.328621
BSGatlas-gene-1497	xkdE	0.431049
BSGatlas-gene-1498	xkdF	0.313314
BSGatlas-gene-1499	xkdG	0.0672046
BSGatlas-gene-1500	ykzL	-0.419345
BSGatlas-gene-1501	xkdH	-0.439844
BSGatlas-gene-1502	xkdI	0.626279
BSGatlas-gene-1503	xkdJ	0.700495
BSGatlas-gene-1504	ykzM	0.257362
BSGatlas-gene-1505	xkdK	-1.05556
BSGatlas-gene-1506	xkdM	-2.00081
BSGatlas-gene-1507	xkdN	0.397188
BSGatlas-gene-1508	xkzB	-0.164464
BSGatlas-gene-1509	xkdO	-0.659023
BSGatlas-gene-1510	xkdP	-0.0603111
BSGatlas-gene-1511	xkdQ	0.157155
BSGatlas-gene-1512	xkdR	1.37398
BSGatlas-gene-1513	xkdS	-2.11557
BSGatlas-gene-1514	xkdT	0.00659509
BSGatlas-gene-1515	xkdU	-1.12507
BSGatlas-gene-1516	xkzA	-1.77274
BSGatlas-gene-1517	xkdV	-0.583087
BSGatlas-gene-1518	xkdW	1.29824
BSGatlas-gene-1519	xkdX	-0.926786
BSGatlas-gene-1520	xepA	0.337719
BSGatlas-gene-1521	xhlA	-0.0649228
BSGatlas-gene-1522	xhlB	-1.87432
BSGatlas-gene-1523	xlyA	1.08944
BSGatlas-gene-1524	spoIISC	1.80557
BSGatlas-gene-1525	spoIISB	-1.85835
BSGatlas-gene-1526	spoIISA	-1.32301
BSGatlas-gene-1527	pit	-1.07872
BSGatlas-gene-1528	ykaA	0.0227728
BSGatlas-gene-1529	steT	-0.143297
BSGatlas-gene-1530	mhqA	0.914656
BSGatlas-gene-1532	ykcB	0.823473
BSGatlas-gene-1533	ykcC	0.667098
BSGatlas-gene-1535	htrA	0.087082
BSGatlas-gene-1536	proG	0.299096
BSGatlas-gene-1537	dppA	1.14934
BSGatlas-gene-1538	dppB	-0.343394
BSGatlas-gene-1539	dppC	0.440008
BSGatlas-gene-1540	dppD	-0.198118
BSGatlas-gene-1541	dppE	-0.112248
BSGatlas-gene-1542	ykfA	0.494034
BSGatlas-gene-1543	ykfB	0.616198
BSGatlas-gene-1544	ykfC	-0.283521
BSGatlas-gene-1545	ykfD	0.682594
BSGatlas-gene-1546	ykgB	0.0649484
BSGatlas-gene-1547	ykgA	-0.607686
BSGatlas-gene-1548	ykhA	0.632814
BSGatlas-gene-1549	hmp	0.121833
BSGatlas-gene-1551	ykjA	1.31501
BSGatlas-gene-1552	bstF	-1.63612
BSGatlas-gene-1553	ykkB	-1.10367
BSGatlas-gene-1555	ykkC	-0.344992
BSGatlas-gene-1556	ykkD	-0.565479
BSGatlas-gene-1557	ykkE	0.822942
BSGatlas-gene-1559	proB	1.05506
BSGatlas-gene-1560	proA	-0.0926136
BSGatlas-gene-1561	ohrA	0.474269
BSGatlas-gene-1562	ohrR	0.0774316
BSGatlas-gene-1563	ohrB	-0.316678
BSGatlas-gene-1564	ykzN	1.78615
BSGatlas-gene-1565	guaD	-0.012742
BSGatlas-gene-1566	metE	-0.106841
BSGatlas-gene-1568	ispA	1.00866
BSGatlas-gene-1569	rsbRB	0.715148
BSGatlas-gene-1570	thiX	0.623184
BSGatlas-gene-1571	thiW	0.225707
BSGatlas-gene-1572	thiV	0.954183
BSGatlas-gene-1573	thiU	-0.53897
BSGatlas-gene-1575	ykoG	0.0686163
BSGatlas-gene-1576	ykoH	-0.725614
BSGatlas-gene-1577	ykoI	0.674259
BSGatlas-gene-1578	ykoJ	0.144679
BSGatlas-gene-1579	ykzD	-0.820519
BSGatlas-gene-1581	mgtE	-0.4221
BSGatlas-gene-1582	tnrA	-0.658482
BSGatlas-gene-1583	ykzB	-1.68167
BSGatlas-gene-1584	ykoL	-0.00744263
BSGatlas-gene-1585	ykoM	-0.475094
BSGatlas-gene-1586	ykoN	-0.840956
BSGatlas-gene-1587	ykoP	-1.77649
BSGatlas-gene-1588	ykoQ	-0.765143
BSGatlas-gene-1589	ykoS	-0.266366
BSGatlas-gene-1590	ykoT	-1.03858
BSGatlas-gene-1591	ligD	0.183673
BSGatlas-gene-1592	ykoV	-0.633465
BSGatlas-gene-1593	dgcW	-0.557666
BSGatlas-gene-1594	ykoX	-0.951737
BSGatlas-gene-1596	ykoY	0.874521
BSGatlas-gene-1597	sigI	-0.559158
BSGatlas-gene-1598	rsgI	-0.231617
BSGatlas-gene-1599	sspD	-0.501213
BSGatlas-gene-1600	ykrK	-0.0590807
BSGatlas-gene-1601	htpX	0.540021
BSGatlas-gene-1602	ktrD	1.05246
BSGatlas-gene-1603	ykzP	1.95047
BSGatlas-gene-1604	ykzE	-0.0695603
BSGatlas-gene-1605	ykrP	0.00491445
BSGatlas-gene-1606	kinE	-0.989173
BSGatlas-gene-1607	ogt	1.74698
BSGatlas-gene-1609	mtnA	-0.189229
BSGatlas-gene-1610	mtnK	0.323444
BSGatlas-gene-1612	mtnU	0.299682
BSGatlas-gene-1613	mtnE	0.306853
BSGatlas-gene-1615	mtnW	-0.00582889
BSGatlas-gene-1616	mtnX	-0.904144
BSGatlas-gene-1617	mtnB	-1.35741
BSGatlas-gene-1618	mtnD	-0.341848
BSGatlas-gene-1619	ykvA	-0.257939
BSGatlas-gene-1620	spo0E	-0.384771
BSGatlas-gene-1621	eag	1.1635
BSGatlas-gene-1622	kinD	-0.845202
BSGatlas-gene-1623	mhqR	-1.59253
BSGatlas-gene-1624	motB	-1.7609
BSGatlas-gene-1625	motA	0.73468
BSGatlas-gene-1626	clpE	-0.940345
BSGatlas-gene-1627	ykvI	0.826021
BSGatlas-gene-1629	queC	0.255072
BSGatlas-gene-1630	queD	-0.929863
BSGatlas-gene-1631	queE	-0.372093
BSGatlas-gene-1632	queF	-0.270975
BSGatlas-gene-1633	ykvN	1.37095
BSGatlas-gene-1634	ykvO	-2.15277
BSGatlas-gene-1635	ykvP	0.30887
BSGatlas-gene-1636	ykzQ	-1.936
BSGatlas-gene-1637	ykvQ	-0.837065
BSGatlas-gene-1639	ykzR	-0.324195
BSGatlas-gene-1641	ykvR	-1.0888
BSGatlas-gene-1642	ykvS	0.491618
BSGatlas-gene-1643	ykzS	-1.48903
BSGatlas-gene-1644	ykvT	-0.096711
BSGatlas-gene-1645	ykvU	1.28789
BSGatlas-gene-1648	pfeT	-0.112136
BSGatlas-gene-1649	papB	0.78947
BSGatlas-gene-1651	ykvZ	-0.573132
BSGatlas-gene-1652	glcT	-0.54294
BSGatlas-gene-1654	ptsG	0.188701
BSGatlas-gene-1655	ptsH	0.943219
BSGatlas-gene-1656	ptsI	0.248683
BSGatlas-gene-1657	splA	1.3451
BSGatlas-gene-1658	splB	-0.564776
BSGatlas-gene-1659	ykwB	-0.731584
BSGatlas-gene-1660	mcpC	0.416655
BSGatlas-gene-1661	ykwC	0.288888
BSGatlas-gene-1662	ykwD	-0.375752
BSGatlas-gene-1664	pbpH	-0.455152
BSGatlas-gene-1665	kinA	-1.34263
BSGatlas-gene-1666	patA	-1.08991
BSGatlas-gene-1667	ykzT	-1.75886
BSGatlas-gene-1668	cheV	-1.16135
BSGatlas-gene-1669	kre	-0.713743
BSGatlas-gene-1670	ykuC	0.132139
BSGatlas-gene-1671	ldt	0.540486
BSGatlas-gene-1672	ykuE	-0.413691
BSGatlas-gene-1673	fadH	0.185198
BSGatlas-gene-1674	fadG	-1.30774
BSGatlas-gene-1675	ykzU	-2.68673
BSGatlas-gene-1676	ykuH	-1.08607
BSGatlas-gene-1677	ykuI	-0.641496
BSGatlas-gene-1679	ykuJ	-0.840665
BSGatlas-gene-1680	ykuK	0.582972
BSGatlas-gene-1681	abbA	-1.11825
BSGatlas-gene-1682	darB	-0.040491
BSGatlas-gene-1683	ccpC	-0.424691
BSGatlas-gene-1684	ykuN	0.180061
BSGatlas-gene-1685	ykuO	-0.539638
BSGatlas-gene-1686	ykuP	0.695258
BSGatlas-gene-1687	ykuQ	1.0269
BSGatlas-gene-1688	ykuR	0.0500285
BSGatlas-gene-1689	ykuS	-1.13277
BSGatlas-gene-1690	ykuT	0.807871
BSGatlas-gene-1691	ahpA	1.75306
BSGatlas-gene-1692	ahpT	-0.822569
BSGatlas-gene-1693	rok	0.633783
BSGatlas-gene-1694	yknT	-0.510074
BSGatlas-gene-1695	mobA	0.295651
BSGatlas-gene-1696	moeB	-0.0703686
BSGatlas-gene-1697	moeA	0.46521
BSGatlas-gene-1698	mobB	0.0621319
BSGatlas-gene-1699	moaE	0.969299
BSGatlas-gene-1700	moaD	0.401808
BSGatlas-gene-1701	yknU	0.179914
BSGatlas-gene-1702	yknV	0.00601597
BSGatlas-gene-1703	yknW	0.273689
BSGatlas-gene-1704	yknX	-0.0391389
BSGatlas-gene-1705	yknY	0.122725
BSGatlas-gene-1706	yknZ	-0.422744
BSGatlas-gene-1707	fruR	-0.542398
BSGatlas-gene-1708	fruK	-0.0762623
BSGatlas-gene-1709	fruA	1.54486
BSGatlas-gene-1710	sipT	-0.405925
BSGatlas-gene-1711	ykoA	-0.453028
BSGatlas-gene-1712	ykpA	0.0675568
BSGatlas-gene-1713	ykpB	-0.574414
BSGatlas-gene-1714	ampS	0.203895
BSGatlas-gene-1715	ykpC	-1.25101
BSGatlas-gene-1716	mreBH	-0.27558
BSGatlas-gene-1717	abh	0.348603
BSGatlas-gene-1719	kinC	-0.432236
BSGatlas-gene-1720	ykqA	-0.819048
BSGatlas-gene-1721	ktrC	0.0354492
BSGatlas-gene-1722	adeC	-0.389825
BSGatlas-gene-1723	rnjA	-0.00249593
BSGatlas-gene-1724	rpoY	0.135779
BSGatlas-gene-1725	ykrA	-0.173174
BSGatlas-gene-1726	defB	0.921515
BSGatlas-gene-1727	ykzV	0.71653
BSGatlas-gene-1729	ykyA	0.0948059
BSGatlas-gene-1730	pdhA	0.612325
BSGatlas-gene-1731	pdhB	-0.359756
BSGatlas-gene-1732	pdhC	0.0150215
BSGatlas-gene-1733	pdhD	-0.762853
BSGatlas-gene-1734	slp	-0.496617
BSGatlas-gene-1736	sr1	-0.755513
BSGatlas-gene-1737	speA	-0.668576
BSGatlas-gene-1738	yktA	0.696205
BSGatlas-gene-1739	yktB	0.7996
BSGatlas-gene-1740	ykzI	-0.138898
BSGatlas-gene-1741	yktC	-0.162816
BSGatlas-gene-1742	ykzC	-0.811338
BSGatlas-gene-1743	yktD	-1.44857
BSGatlas-gene-1744	nprE	0.905584
BSGatlas-gene-1745	ylaA	-1.00129
BSGatlas-gene-1746	ylaB	0.812226
BSGatlas-gene-1747	ylaC	-0.468288
BSGatlas-gene-1748	ylaD	-1.69397
BSGatlas-gene-1749	ylaE	0.964024
BSGatlas-gene-1750	ylaF	0.752514
BSGatlas-gene-1751	ylaG	-0.0549927
BSGatlas-gene-1752	ylaH	-1.43758
BSGatlas-gene-1753	ylaI	0.865441
BSGatlas-gene-1754	ylaJ	-1.6239
BSGatlas-gene-1755	ylaK	-1.31789
BSGatlas-gene-1756	ylaL	-0.0263256
BSGatlas-gene-1757	ylaM	-1.43949
BSGatlas-gene-1758	ylaN	-1.27339
BSGatlas-gene-1759	ftsW	-0.178561
BSGatlas-gene-1760	pycA	-0.759271
BSGatlas-gene-1761	ctaA	-0.186098
BSGatlas-gene-1762	ctaB	-0.526147
BSGatlas-gene-1763	ctaC	-0.418587
BSGatlas-gene-1764	ctaD	0.301323
BSGatlas-gene-1765	ctaE	-0.491123
BSGatlas-gene-1766	ctaF	1.32598
BSGatlas-gene-1767	ctaG	0.538881
BSGatlas-gene-1768	ylbA	0.067837
BSGatlas-gene-1769	ylbB	-2.49489
BSGatlas-gene-1770	ylbC	-0.694464
BSGatlas-gene-1771	ylbD	-1.06956
BSGatlas-gene-1772	ylbE	-0.369497
BSGatlas-gene-1773	ylbF	-0.443181
BSGatlas-gene-1774	ylbG	-1.71615
BSGatlas-gene-1777	ylbH	-0.323797
BSGatlas-gene-1778	ylbI	-0.678439
BSGatlas-gene-1779	spoVV	0.703685
BSGatlas-gene-1780	ylbK	-0.404892
BSGatlas-gene-1781	ddcP	0.674666
BSGatlas-gene-1782	tmcAL	-0.404324
BSGatlas-gene-1784	ylbN	-2.15902
BSGatlas-gene-1785	rpmF	0.949627
BSGatlas-gene-1786	gerR	0.168221
BSGatlas-gene-1787	ylbP	-0.0405764
BSGatlas-gene-1788	ylbQ	0.575366
BSGatlas-gene-1789	bshC	0.92426
BSGatlas-gene-1790	mraZ	-1.22776
BSGatlas-gene-1791	mraW	0.214717
BSGatlas-gene-1793	ftsL	1.06338
BSGatlas-gene-1794	pbpB	-0.396715
BSGatlas-gene-1795	spoVD	-0.883907
BSGatlas-gene-1796	murE	-0.557623
BSGatlas-gene-1797	mraY	-0.262492
BSGatlas-gene-1798	murD	0.191585
BSGatlas-gene-1799	spoVE	-0.576113
BSGatlas-gene-1800	murG	-0.190857
BSGatlas-gene-1801	murB	0.00655906
BSGatlas-gene-1802	divIB	-2.15625
BSGatlas-gene-1803	ylxW	-0.35406
BSGatlas-gene-1804	ylxX	-1.0105
BSGatlas-gene-1805	sbp	2.18534
BSGatlas-gene-1807	ftsA	-0.415191
BSGatlas-gene-1808	ftsZ	0.268715
BSGatlas-gene-1809	bpr	0.278531
BSGatlas-gene-1811	spoIIGA	-0.690814
BSGatlas-gene-1812	sigE	1.2376
BSGatlas-gene-1813	sigG	-0.169962
BSGatlas-gene-1814	ylmA	0.502406
BSGatlas-gene-1816	ylmB	0.0664826
BSGatlas-gene-1817	ylmC	0.497664
BSGatlas-gene-1818	ylmD	-0.497224
BSGatlas-gene-1819	ylmE	-0.105818
BSGatlas-gene-1820	sepF	-0.415662
BSGatlas-gene-1821	ylmG	-0.448497
BSGatlas-gene-1822	ylmH	-0.120517
BSGatlas-gene-1823	divIVA	-0.358707
BSGatlas-gene-1825	ileS	0.0766961
BSGatlas-gene-1826	ylyA	-1.26287
BSGatlas-gene-1827	lspA	0.926694
BSGatlas-gene-1828	ylyB	-0.61144
BSGatlas-gene-1830	pyrR	-0.578887
BSGatlas-gene-1832	pyrP	0.523375
BSGatlas-gene-1834	pyrB	0.744816
BSGatlas-gene-1835	pyrC	0.0187818
BSGatlas-gene-1836	pyrAA	-0.00738856
BSGatlas-gene-1837	pyrAB	0.666721
BSGatlas-gene-1838	pyrK	0.17859
BSGatlas-gene-1839	pyrD	0.11933
BSGatlas-gene-1840	pyrF	0.0243196
BSGatlas-gene-1841	pyrE	0.956215
BSGatlas-gene-1843	cysH	-0.524747
BSGatlas-gene-1844	cysP	0.984696
BSGatlas-gene-1845	sat	-0.63397
BSGatlas-gene-1846	cysC	0.398584
BSGatlas-gene-1847	ylnD	-0.637426
BSGatlas-gene-1848	sirB	-0.683511
BSGatlas-gene-1849	ylnF	-0.886673
BSGatlas-gene-1850	rqcH	-0.693363
BSGatlas-gene-1851	yloB	0.0574154
BSGatlas-gene-1852	yloC	1.16148
BSGatlas-gene-1853	remA	-2.17893
BSGatlas-gene-1854	gmk	-0.368813
BSGatlas-gene-1855	yloH	1.52404
BSGatlas-gene-1856	yloI	-0.784398
BSGatlas-gene-1858	priA	-0.375604
BSGatlas-gene-1859	defA	-0.229223
BSGatlas-gene-1860	fmt	-0.187088
BSGatlas-gene-1861	yloM	-0.0483563
BSGatlas-gene-1862	yloN	1.24468
BSGatlas-gene-1863	prpC	-0.455734
BSGatlas-gene-1864	prkC	-0.133072
BSGatlas-gene-1865	cpgA	0.56453
BSGatlas-gene-1866	rpe	-0.979858
BSGatlas-gene-1867	yloS	-1.7375
BSGatlas-gene-1868	spoVM	1.60254
BSGatlas-gene-1869	rpmB	1.00974
BSGatlas-gene-1870	yloU	0.00654393
BSGatlas-gene-1871	fakA	-0.00126425
BSGatlas-gene-1872	sdaAB	0.537683
BSGatlas-gene-1873	sdaAA	0.240229
BSGatlas-gene-1874	recG	-0.888747
BSGatlas-gene-1875	fapR	-0.149098
BSGatlas-gene-1876	plsX	-1.01439
BSGatlas-gene-1877	fabD	0.627688
BSGatlas-gene-1878	fabG	-0.280175
BSGatlas-gene-1879	acpA	-1.10582
BSGatlas-gene-1880	rnc	-0.0918536
BSGatlas-gene-1881	smc	0.913597
BSGatlas-gene-1882	ftsY	0.236942
BSGatlas-gene-1883	sivC	0.249631
BSGatlas-gene-1885	ffh	-0.159592
BSGatlas-gene-1886	rpsP	-0.406786
BSGatlas-gene-1888	ylqD	-2.005
BSGatlas-gene-1889	rimM	-1.02831
BSGatlas-gene-1890	trmD	-0.410343
BSGatlas-gene-1892	rplS	-0.0263598
BSGatlas-gene-1893	rbgA	-0.214995
BSGatlas-gene-1894	rnhB	-0.643077
BSGatlas-gene-1895	ylqG	0.0880301
BSGatlas-gene-1896	ylqH	-0.539877
BSGatlas-gene-1897	sucC	-0.0681078
BSGatlas-gene-1898	sucD	0.195584
BSGatlas-gene-1899	dprA	-0.224217
BSGatlas-gene-1900	topA	-0.0998974
BSGatlas-gene-1901	trmFO	-0.462341
BSGatlas-gene-1902	codV	-1.60682
BSGatlas-gene-1903	clpQ	-0.549747
BSGatlas-gene-1904	clpY	-0.572762
BSGatlas-gene-1905	codY	-0.411483
BSGatlas-gene-1906	flgB	-1.64743
BSGatlas-gene-1907	flgC	0.383741
BSGatlas-gene-1908	fliE	-0.947844
BSGatlas-gene-1909	fliF	-1.03008
BSGatlas-gene-1910	fliG	-1.09829
BSGatlas-gene-1911	fliH	-1.26803
BSGatlas-gene-1912	fliI	-0.803755
BSGatlas-gene-1914	ylxF	-1.82331
BSGatlas-gene-1915	fliK	-0.469433
BSGatlas-gene-1916	flgD	-1.23144
BSGatlas-gene-1917	flgE	-0.281069
BSGatlas-gene-1919	fliL	-1.20352
BSGatlas-gene-1920	fliM	-0.308573
BSGatlas-gene-1921	fliY	-0.726177
BSGatlas-gene-1922	cheY	0.854649
BSGatlas-gene-1923	fliZ	-0.698045
BSGatlas-gene-1924	fliP	-0.628204
BSGatlas-gene-1926	fliR	-1.01349
BSGatlas-gene-1927	flhB	0.0890263
BSGatlas-gene-1928	flhA	-0.102452
BSGatlas-gene-1929	flhF	-1.37441
BSGatlas-gene-1930	flhG	0.291128
BSGatlas-gene-1931	cheB	-0.374861
BSGatlas-gene-1932	cheA	-0.826291
BSGatlas-gene-1933	cheW	0.382418
BSGatlas-gene-1934	cheC	-1.97678
BSGatlas-gene-1935	cheD	0.782624
BSGatlas-gene-1936	sigD	-1.36168
BSGatlas-gene-1937	swrB	0.0987032
BSGatlas-gene-1939	rpsB	0.0264416
BSGatlas-gene-1940	tsf	-0.0511709
BSGatlas-gene-1941	pyrH	-0.705884
BSGatlas-gene-1942	frr	-0.511421
BSGatlas-gene-1943	uppS	-1.41467
BSGatlas-gene-1944	cdsA	-0.924917
BSGatlas-gene-1945	ispC	-0.907273
BSGatlas-gene-1946	rasP	-0.393498
BSGatlas-gene-1947	proS	-0.840393
BSGatlas-gene-1948	polC	-0.513191
BSGatlas-gene-1951	ylxS	-0.0395472
BSGatlas-gene-1952	nusA	0.413358
BSGatlas-gene-1953	ylxR	-1.98601
BSGatlas-gene-1954	rplGA	0.474649
BSGatlas-gene-1955	infB	-0.528103
BSGatlas-gene-1956	ylxP	1.16278
BSGatlas-gene-1957	rbfA	-0.105094
BSGatlas-gene-1958	truB	-0.193819
BSGatlas-gene-1959	ribC	0.343586
BSGatlas-gene-1960	rpsO	-0.632676
BSGatlas-gene-1962	pnpA	0.543861
BSGatlas-gene-1963	swsB	-0.939515
BSGatlas-gene-1964	mlpA	0.216501
BSGatlas-gene-1965	ymxH	0.19795
BSGatlas-gene-1966	spoVFA	-0.713242
BSGatlas-gene-1967	spoVFB	0.369929
BSGatlas-gene-1968	asd	0.103433
BSGatlas-gene-1969	dapG	0.551789
BSGatlas-gene-1970	dapA	0.895511
BSGatlas-gene-1972	rnjB	-0.477601
BSGatlas-gene-1973	tepA	-1.04113
BSGatlas-gene-1974	ylzJ	-0.820519
BSGatlas-gene-1975	spoIIIE	-0.907266
BSGatlas-gene-1976	ymfC	-1.30652
BSGatlas-gene-1977	ymfD	-0.457184
BSGatlas-gene-1978	ymfF	0.228845
BSGatlas-gene-1979	ymfH	0.0114984
BSGatlas-gene-1980	ymfI	0.156215
BSGatlas-gene-1981	ymfJ	-0.996826
BSGatlas-gene-1982	ymfK/1	0.622749
BSGatlas-gene-1983	ymfK/2	-1.53003
BSGatlas-gene-1984	rodZ	-0.683395
BSGatlas-gene-1985	pgsA	1.3062
BSGatlas-gene-1986	cinA	0.454646
BSGatlas-gene-1987	recA	-0.170327
BSGatlas-gene-1988	pbpX	-0.35688
BSGatlas-gene-1989	rny	0.17583
BSGatlas-gene-1990	ymdB	1.14995
BSGatlas-gene-1991	spoVS	-0.125847
BSGatlas-gene-1992	tdh	0.358576
BSGatlas-gene-1993	kbl	0.753942
BSGatlas-gene-1994	ymcB	-0.83314
BSGatlas-gene-1995	ymcA	-0.534351
BSGatlas-gene-1996	cotE	0.805899
BSGatlas-gene-1997	mutS	-0.621598
BSGatlas-gene-1998	mutL	0.363264
BSGatlas-gene-2001	ymzD	0.206199
BSGatlas-gene-2002	ymcC	0.650872
BSGatlas-gene-2003	pksA	-0.947805
BSGatlas-gene-2004	pksB	0.518237
BSGatlas-gene-2006	pksC	-0.138791
BSGatlas-gene-2007	pksD	-2.57064
BSGatlas-gene-2008	pksE	-0.0685672
BSGatlas-gene-2009	acpK	0.641406
BSGatlas-gene-2010	pksF	-0.156592
BSGatlas-gene-2011	pksG	-0.717698
BSGatlas-gene-2012	pksH	-0.266053
BSGatlas-gene-2013	pksI	0.249995
BSGatlas-gene-2014	pksJ	-0.184777
BSGatlas-gene-2015	pksL	0.179544
BSGatlas-gene-2016	pksM	-0.387066
BSGatlas-gene-2017	pksN	-0.224606
BSGatlas-gene-2018	pksR	0.0837784
BSGatlas-gene-2019	pksS	-0.30578
BSGatlas-gene-2020	ymzB	-2.51175
BSGatlas-gene-2021	ymaE	0.409324
BSGatlas-gene-2022	aprX	0.141257
BSGatlas-gene-2023	ymzE/1	0.665172
BSGatlas-gene-2024	ymzE/2	-0.482924
BSGatlas-gene-2025	pghC	-0.494096
BSGatlas-gene-2026	ymaD	0.956784
BSGatlas-gene-2027	ebrB	0.206938
BSGatlas-gene-2028	ebrA	0.196501
BSGatlas-gene-2029	ymaG	0.612987
BSGatlas-gene-2030	ymaF	1.76444
BSGatlas-gene-2031	miaA	-0.213896
BSGatlas-gene-2032	hfq	-0.605139
BSGatlas-gene-2033	ymzC	-0.0734478
BSGatlas-gene-2034	ymzA	-0.278715
BSGatlas-gene-2036	nrdI	-1.9381
BSGatlas-gene-2037	nrdE	0.0206031
BSGatlas-gene-2038	nrdF	-0.419153
BSGatlas-gene-2039	ymaB	-0.43023
BSGatlas-gene-2041	cwlC	0.966719
BSGatlas-gene-2042	spoVK	0.0575429
BSGatlas-gene-2043	ynbA	0.116926
BSGatlas-gene-2044	ynbB	-0.270985
BSGatlas-gene-2045	glnR	-0.146056
BSGatlas-gene-2046	glnA	-0.564304
BSGatlas-gene-2047	ynxB	-1.12411
BSGatlas-gene-2048	ynzF	0.136967
BSGatlas-gene-2049	ynzG	1.22522
BSGatlas-gene-2050	ynaB	0.877837
BSGatlas-gene-2051	ynaC	-1.36896
BSGatlas-gene-2052	ynaD	-0.469732
BSGatlas-gene-2053	ynaE	-1.52401
BSGatlas-gene-2055	ynaG	1.78893
BSGatlas-gene-2056	ynzI	-2.936
BSGatlas-gene-2057	ynaI	-1.52683
BSGatlas-gene-2058	xynP	-0.06716
BSGatlas-gene-2059	xynB	-0.354859
BSGatlas-gene-2061	xylR	-0.610173
BSGatlas-gene-2062	xylA	-0.419326
BSGatlas-gene-2063	xylB	-0.492583
BSGatlas-gene-2064	yncB	-1.11693
BSGatlas-gene-2065	yncC	-1.46368
BSGatlas-gene-2066	yncD	-0.556813
BSGatlas-gene-2067	yncE	-1.40905
BSGatlas-gene-2068	yncF	0.381517
BSGatlas-gene-2071	cotU	1.28485
BSGatlas-gene-2075	thyA	-0.802309
BSGatlas-gene-2078	yncM	0.757512
BSGatlas-gene-2079	ynzK	-2.04291
BSGatlas-gene-2080	cotC	0.268677
BSGatlas-gene-2081	tatAC	0.199282
BSGatlas-gene-2083	yndA	-0.657889
BSGatlas-gene-2084	yndB	-0.837084
BSGatlas-gene-2085	ynzB	-0.164464
BSGatlas-gene-2086	yndD	-0.607513
BSGatlas-gene-2087	yndE	1.62696
BSGatlas-gene-2088	yndF	0.632947
BSGatlas-gene-2089	yndG	-1.18772
BSGatlas-gene-2091	yndH	-0.851345
BSGatlas-gene-2092	yndJ	-0.700844
BSGatlas-gene-2093	yndK	-1.10775
BSGatlas-gene-2095	pghL	-2.35581
BSGatlas-gene-2096	yndM	-0.602812
BSGatlas-gene-2097	fosB	-0.260349
BSGatlas-gene-2098	yzzP	-0.294552
BSGatlas-gene-2100	lexA	-0.430856
BSGatlas-gene-2101	yneA	-2.08621
BSGatlas-gene-2102	yneB	0.156252
BSGatlas-gene-2103	ynzC	-0.999764
BSGatlas-gene-2104	tkt	-0.0675668
BSGatlas-gene-2106	sirA	-0.906838
BSGatlas-gene-2108	ynzD	-0.448078
BSGatlas-gene-2109	ccdA	0.299068
BSGatlas-gene-2111	yneJ	-1.02372
BSGatlas-gene-2112	yneK	-1.08706
BSGatlas-gene-2116	sspO	0.586309
BSGatlas-gene-2117	citB	0.405946
BSGatlas-gene-2118	yneN	-1.20988
BSGatlas-gene-2119	ynzL	0.586309
BSGatlas-gene-2120	sspN	-0.321876
BSGatlas-gene-2121	tlp	0.925959
BSGatlas-gene-2122	yneP	-0.159254
BSGatlas-gene-2123	yneQ	-0.98416
BSGatlas-gene-2124	yneR	0.041368
BSGatlas-gene-2125	plsY	0.428885
BSGatlas-gene-2126	yneT	-0.789483
BSGatlas-gene-2128	parE	-0.354057
BSGatlas-gene-2129	parC	-0.19719
BSGatlas-gene-2130	ynfCc	0.458618
BSGatlas-gene-2131	ynfC	-0.596762
BSGatlas-gene-2132	alsT	-0.341926
BSGatlas-gene-2134	bglC	-0.0104888
BSGatlas-gene-2136	xynC	-0.176912
BSGatlas-gene-2137	xynD	-0.15817
BSGatlas-gene-2138	yngA	-0.0861752
BSGatlas-gene-2139	yngB	-0.574384
BSGatlas-gene-2140	yngC	0.529585
BSGatlas-gene-2141	nrnB	-1.1228
BSGatlas-gene-2142	yngE	-0.0812946
BSGatlas-gene-2143	yngF	-0.235556
BSGatlas-gene-2146	yngH	-0.514918
BSGatlas-gene-2147	yngI	0.024854
BSGatlas-gene-2148	yngJ	-0.523176
BSGatlas-gene-2151	yngK	-2.14245
BSGatlas-gene-2153	ppsE	-0.515951
BSGatlas-gene-2154	ppsD	0.598555
BSGatlas-gene-2155	ppsC	0.0414115
BSGatlas-gene-2156	ppsB	0.101847
BSGatlas-gene-2157	ppsA	-0.175227
BSGatlas-gene-2158	dacC	0.307115
BSGatlas-gene-2159	galM	0.167799
BSGatlas-gene-2160	yoeA	0.275146
BSGatlas-gene-2161	iseA	-0.5767
BSGatlas-gene-2163	yoeC	-1.55656
BSGatlas-gene-2164	yoeD	-1.17622
BSGatlas-gene-2165	ggt	0.143036
BSGatlas-gene-2166	yofA	0.316652
BSGatlas-gene-2167	yogA	0.183005
BSGatlas-gene-2168	gltB	-0.496802
BSGatlas-gene-2169	gltA	0.417039
BSGatlas-gene-2170	gltC	-1.31918
BSGatlas-gene-2171	proJ	-0.539762
BSGatlas-gene-2172	proH	-0.0403647
BSGatlas-gene-2173	rtp	-0.295638
BSGatlas-gene-2174	yoxD	0.211765
BSGatlas-gene-2175	yoxC	1.35558
BSGatlas-gene-2176	yoxB	0.0579284
BSGatlas-gene-2177	yoaA	-1.52901
BSGatlas-gene-2178	yoaB	1.10565
BSGatlas-gene-2179	yoaC	0.695579
BSGatlas-gene-2180	yoaD	0.247761
BSGatlas-gene-2182	yoaE	0.158749
BSGatlas-gene-2183	yoaF	0.649813
BSGatlas-gene-2184	yoaG	-0.783717
BSGatlas-gene-2187	yozQ	0.652767
BSGatlas-gene-2188	yoaH	-0.268914
BSGatlas-gene-2189	yoaI	-0.567593
BSGatlas-gene-2190	yoaJ	-0.275954
BSGatlas-gene-2191	yoaK	-0.787075
BSGatlas-gene-2192	pelB	0.108927
BSGatlas-gene-2194	yozS	-0.953721
BSGatlas-gene-2195	oxdD	-0.749554
BSGatlas-gene-2196	yoaO	-0.350921
BSGatlas-gene-2198	yoaP	0.0382228
BSGatlas-gene-2201	yozF	-0.441439
BSGatlas-gene-2202	yoaR	0.106646
BSGatlas-gene-2203	yoaS	1.72681
BSGatlas-gene-2204	yozG	-2.14152
BSGatlas-gene-2205	yoaT	1.10596
BSGatlas-gene-2206	yoaU	1.8254
BSGatlas-gene-2207	yoaV	1.51672
BSGatlas-gene-2208	yoaW	-0.00253646
BSGatlas-gene-2209	yoaZ	-0.820148
BSGatlas-gene-2210	penP	0.41342
BSGatlas-gene-2211	yobA	-0.582138
BSGatlas-gene-2212	yozU	0.873663
BSGatlas-gene-2213	yobB	0.764444
BSGatlas-gene-2214	pps	0.620042
BSGatlas-gene-2216	xynA	0.000571405
BSGatlas-gene-2217	yozV	-0.0214185
BSGatlas-gene-2218	yobD	-0.0411708
BSGatlas-gene-2219	yozH	2.05157
BSGatlas-gene-2220	yozI	-0.345573
BSGatlas-gene-2221	yobE	-0.749426
BSGatlas-gene-2222	yobF	-1.26339
BSGatlas-gene-2225	yozJ	1.0678
BSGatlas-gene-2226	yozY	-1.68167
BSGatlas-gene-2228	rapK	-1.64774
BSGatlas-gene-2229	phrK	0.647928
BSGatlas-gene-2230	yobH	-2.90407
BSGatlas-gene-2233	yozM	-0.096711
BSGatlas-gene-2234	yobI	-2.19166
BSGatlas-gene-2239	bsrE	-0.282296
BSGatlas-gene-2241	yobJ	-0.294535
BSGatlas-gene-2242	yobK	-0.233717
BSGatlas-gene-2243	yobL	-0.452036
BSGatlas-gene-2244	yobM	-1.44128
BSGatlas-gene-2245	yobN	-0.932196
BSGatlas-gene-2246	yobO	-0.168342
BSGatlas-gene-2248	csaA	-0.0918646
BSGatlas-gene-2249	yobQ	-0.58743
BSGatlas-gene-2250	yobR	-0.747496
BSGatlas-gene-2251	yobS	-0.0257007
BSGatlas-gene-2252	yobT	0.0975887
BSGatlas-gene-2253	yobU	0.884336
BSGatlas-gene-2254	yobV	0.0352156
BSGatlas-gene-2255	yobW	-1.27394
BSGatlas-gene-2256	czrA	0.960202
BSGatlas-gene-2257	yocA	-0.877135
BSGatlas-gene-2258	yozB	0.112813
BSGatlas-gene-2259	yocB	-1.56401
BSGatlas-gene-2260	yocC	-1.60251
BSGatlas-gene-2261	yocD	1.01151
BSGatlas-gene-2262	des	-0.493533
BSGatlas-gene-2263	desK	-1.38808
BSGatlas-gene-2264	desR	1.8741
BSGatlas-gene-2267	yocH	-0.920301
BSGatlas-gene-2269	recQ	-0.260851
BSGatlas-gene-2271	azoR1	1.3368
BSGatlas-gene-2272	yocK	-1.24821
BSGatlas-gene-2273	yocL	0.165578
BSGatlas-gene-2274	yoyB	0.318326
BSGatlas-gene-2275	yocM	-0.867537
BSGatlas-gene-2276	yozN	-0.43364
BSGatlas-gene-2277	yocN	-0.0650845
BSGatlas-gene-2278	yozO	0.390597
BSGatlas-gene-2280	yozC	-0.330646
BSGatlas-gene-2281	dhaS	0.770511
BSGatlas-gene-2282	sqhC	-1.0713
BSGatlas-gene-2283	sodF	0.855221
BSGatlas-gene-2284	yocR	0.616032
BSGatlas-gene-2285	yocS	0.433922
BSGatlas-gene-2286	odhB	0.14097
BSGatlas-gene-2287	odhA	0.193249
BSGatlas-gene-2288	yojO	-0.69634
BSGatlas-gene-2289	yojN	-0.0228388
BSGatlas-gene-2290	yojM	-1.79697
BSGatlas-gene-2291	cwlS	0.138178
BSGatlas-gene-2292	yojK	-0.142482
BSGatlas-gene-2293	cdaS	1.02662
BSGatlas-gene-2294	yojI	-0.997247
BSGatlas-gene-2295	rsbRC	0.0299081
BSGatlas-gene-2296	bshB2	0.319566
BSGatlas-gene-2297	yojF	0.85191
BSGatlas-gene-2298	yoyC	-2.08046
BSGatlas-gene-2299	yojE	1.29178
BSGatlas-gene-2300	gerT	0.0752601
BSGatlas-gene-2301	yojB	0.467423
BSGatlas-gene-2302	yojA	0.654291
BSGatlas-gene-2303	yodA	0.00400717
BSGatlas-gene-2304	yodB	-0.746698
BSGatlas-gene-2305	yodC	0.449658
BSGatlas-gene-2306	mhqD	0.965873
BSGatlas-gene-2307	mhqE	1.46224
BSGatlas-gene-2308	yoyD	0.223643
BSGatlas-gene-2309	yodF	1.0072
BSGatlas-gene-2310	ctpA	-1.45236
BSGatlas-gene-2311	yodH	0.520907
BSGatlas-gene-2312	yodI	0.944515
BSGatlas-gene-2313	ldcB	0.233532
BSGatlas-gene-2314	deoD	-0.101034
BSGatlas-gene-2316	yodL	1.25169
BSGatlas-gene-2317	pgpB	-0.931595
BSGatlas-gene-2318	yozD	0.583354
BSGatlas-gene-2319	yoyF	-0.096711
BSGatlas-gene-2321	yozE	-0.469965
BSGatlas-gene-2322	yokU	-0.681674
BSGatlas-gene-2323	kamA	-0.390064
BSGatlas-gene-2324	yodP	-0.207369
BSGatlas-gene-2325	yodQ	-0.957115
BSGatlas-gene-2326	yodR	0.209831
BSGatlas-gene-2327	yodS	0.46062
BSGatlas-gene-2328	yodT	0.0637622
BSGatlas-gene-2330	yoyG	-2.68972
BSGatlas-gene-2332	cgeE	-0.614819
BSGatlas-gene-2333	cgeD	-2.2274
BSGatlas-gene-2334	cgeC	-1.46889
BSGatlas-gene-2335	cgeA	0.0392145
BSGatlas-gene-2336	cgeB	-1.75602
BSGatlas-gene-2337	phy	0.985958
BSGatlas-gene-2338	yodU	0.290197
BSGatlas-gene-2340	yotM	-1.09671
BSGatlas-gene-2341	yotL	-0.666145
BSGatlas-gene-2342	yotK	0.835536
BSGatlas-gene-2344	yotI	-0.096711
BSGatlas-gene-2345	yotH	1.00751
BSGatlas-gene-2346	yotG	-2.23556
BSGatlas-gene-2348	yotE	1.04798
BSGatlas-gene-2350	yotD	1.04798
BSGatlas-gene-2351	yotC	0.586309
BSGatlas-gene-2352	yotB	-0.762363
BSGatlas-gene-2353	sspC	0.284848
BSGatlas-gene-2354	yosX	-1.80324
BSGatlas-gene-2356	yosV	1.8001
[truncated: 2,074 more rows]

## Sheet: T1
BSGatlas ID	Name	log2(TE) value
BSGatlas-gene-4	dnaA	-0.407177
BSGatlas-gene-5	dnaN	-0.646
BSGatlas-gene-6	yaaA	-1.70008
BSGatlas-gene-7	recF	-1.22748
BSGatlas-gene-8	remB	-2.30329
BSGatlas-gene-9	gyrB	-0.812169
BSGatlas-gene-10	gyrA	-0.90407
BSGatlas-gene-18	guaB	-0.0758858
BSGatlas-gene-20	dacA	-1.38716
BSGatlas-gene-21	pdxS	-0.116479
BSGatlas-gene-23	pdxT	-0.162533
BSGatlas-gene-25	serS	0.363279
BSGatlas-gene-27	dck	-0.473936
BSGatlas-gene-28	dgk	-0.753569
BSGatlas-gene-29	yaaH	-1.15647
BSGatlas-gene-30	yaaI	-1.48357
BSGatlas-gene-31	yaaJ	1.3965
BSGatlas-gene-33	dnaX	-0.578599
BSGatlas-gene-34	yaaK	-0.151891
BSGatlas-gene-35	recR	-1.93192
BSGatlas-gene-36	yaaL	-1.4319
BSGatlas-gene-37	bofA	2.27901
BSGatlas-gene-44	csfB	0.464144
BSGatlas-gene-45	xpaC	1.51264
BSGatlas-gene-46	yaaN	-0.231528
BSGatlas-gene-47	yaaO	-0.618722
BSGatlas-gene-48	tmk	-0.407472
BSGatlas-gene-49	darA	1.31756
BSGatlas-gene-50	yaaR	-1.39689
BSGatlas-gene-51	holB	-0.611262
BSGatlas-gene-52	yaaT	-0.71061
BSGatlas-gene-53	yabA	-0.317418
BSGatlas-gene-54	trmN6	-1.85372
BSGatlas-gene-55	yazA	-2.32425
BSGatlas-gene-56	yabC	-0.0284315
BSGatlas-gene-57	abrB	1.08381
BSGatlas-gene-59	metS	-0.478562
BSGatlas-gene-61	yabD	-0.129083
BSGatlas-gene-62	yabE	0.510811
BSGatlas-gene-63	rnmV	0.0116789
BSGatlas-gene-64	ksgA	-1.36852
BSGatlas-gene-65	yabG	1.53118
BSGatlas-gene-66	veg	-0.498079
BSGatlas-gene-67	sspF	0.833401
BSGatlas-gene-69	ispE	-0.708737
BSGatlas-gene-70	purR	0.365097
BSGatlas-gene-71	yabJ	-0.969526
BSGatlas-gene-72	spoVG	-0.0407508
BSGatlas-gene-73	gcaD	-0.883484
BSGatlas-gene-74	prs	0.0835773
BSGatlas-gene-75	ctc	1.00881
BSGatlas-gene-76	spoVC	-0.0853507
BSGatlas-gene-77	fin	-2.58655
BSGatlas-gene-78	mfd	-0.525101
BSGatlas-gene-79	spoVT	-0.11325
BSGatlas-gene-80	yabM	-0.436823
BSGatlas-gene-81	yabN	-1.47991
BSGatlas-gene-82	yabO	1.27577
BSGatlas-gene-83	yabP	-2.0633
BSGatlas-gene-84	yabQ	0.594755
BSGatlas-gene-85	divIC	0.747898
BSGatlas-gene-86	yabR	-0.505117
BSGatlas-gene-89	spoIIE	0.503989
BSGatlas-gene-91	yabS	-0.749969
BSGatlas-gene-92	yabT	-2.65705
BSGatlas-gene-93	tilS	-0.107349
BSGatlas-gene-94	hprT	-0.282085
BSGatlas-gene-95	ftsH	-0.400287
BSGatlas-gene-96	coaX	-1.27577
BSGatlas-gene-97	yacC	-0.0784981
BSGatlas-gene-98	yacD	0.109918
BSGatlas-gene-99	cysK	0.514851
BSGatlas-gene-100	pabB	-0.0490442
BSGatlas-gene-101	pabA	0.286857
BSGatlas-gene-102	pabC	-0.00896348
BSGatlas-gene-103	sul	0.93619
BSGatlas-gene-104	folB	-0.391732
BSGatlas-gene-105	folK	-0.146103
BSGatlas-gene-106	yazB	-0.356911
BSGatlas-gene-107	yacF	-0.261574
BSGatlas-gene-109	lysS	-0.0237595
BSGatlas-gene-125	ctsR	-0.245016
BSGatlas-gene-126	mcsA	1.01109
BSGatlas-gene-127	mcsB	-0.744309
BSGatlas-gene-128	clpC	-0.223038
BSGatlas-gene-129	radA	-0.0237269
BSGatlas-gene-130	disA	-0.661792
BSGatlas-gene-131	yacL	-0.454217
BSGatlas-gene-132	ispD	0.247852
BSGatlas-gene-133	ispF	2.00392
BSGatlas-gene-134	gltX	-0.916244
BSGatlas-gene-136	cysE	0.633852
BSGatlas-gene-137	cysS	0.193155
BSGatlas-gene-138	mrnC	-0.29033
BSGatlas-gene-139	yacO	-0.905136
BSGatlas-gene-140	yacP	-1.36477
BSGatlas-gene-141	sigH	-0.515156
BSGatlas-gene-142	rpmGB	0.498446
BSGatlas-gene-143	secE	-0.828744
BSGatlas-gene-144	nusG	-1.09406
BSGatlas-gene-145	rplK	-0.0783883
BSGatlas-gene-146	rplA	-0.518278
BSGatlas-gene-148	rplJ	-0.416108
BSGatlas-gene-149	rplL	-0.00720078
BSGatlas-gene-150	ybxB	-1.79632
BSGatlas-gene-151	rpoB	-0.14324
BSGatlas-gene-152	rpoC	-1.07895
BSGatlas-gene-154	rpsL	-0.872265
BSGatlas-gene-155	rpsG	-0.188041
BSGatlas-gene-156	fusA	-0.553855
BSGatlas-gene-157	tufA	-0.6079
BSGatlas-gene-158	ybaC	-0.59462
BSGatlas-gene-160	rpsJ	-0.635668
BSGatlas-gene-161	rplC	-0.46009
BSGatlas-gene-162	rplD	-0.988916
BSGatlas-gene-163	rplW	-0.503298
BSGatlas-gene-164	rplB	-1.55595
BSGatlas-gene-165	rpsS	-1.30295
BSGatlas-gene-166	rplV	-1.08805
BSGatlas-gene-167	rpsC	-0.699697
BSGatlas-gene-168	rplP	-0.266189
BSGatlas-gene-169	rpmC	-2.56499
BSGatlas-gene-170	rpsQ	-1.32721
BSGatlas-gene-171	rplN	0.35736
BSGatlas-gene-172	rplX	-1.5531
BSGatlas-gene-173	rplE	-0.394739
BSGatlas-gene-174	rpsN	-0.0846693
BSGatlas-gene-175	rpsH	-2.51818
BSGatlas-gene-176	rplF	-0.721843
BSGatlas-gene-177	rplR	-1.86815
BSGatlas-gene-178	rpsE	-0.783603
BSGatlas-gene-179	rpmD	-1.03221
BSGatlas-gene-180	rplO	-0.588901
BSGatlas-gene-181	secY	-1.00391
BSGatlas-gene-182	adk	-1.82583
BSGatlas-gene-183	map	-1.23931
BSGatlas-gene-184	ybzG	-1.52633
BSGatlas-gene-185	infA	-0.318492
BSGatlas-gene-186	rpmJ	0.144964
BSGatlas-gene-187	rpsM	-1.22474
BSGatlas-gene-188	rpsK	0.204827
BSGatlas-gene-189	rpoA	-1.35396
BSGatlas-gene-190	rplQ	0.240946
BSGatlas-gene-191	ybxA	-1.02433
BSGatlas-gene-192	ybaE	-1.10411
BSGatlas-gene-193	ybaF	-1.44805
BSGatlas-gene-194	truA	-0.494811
BSGatlas-gene-197	rplM	-0.304501
BSGatlas-gene-198	rpsI	0.439952
BSGatlas-gene-199	ybaJ	1.37036
BSGatlas-gene-200	ybaK	-0.84955
BSGatlas-gene-201	cwlD	2.02551
BSGatlas-gene-202	salA	0.62603
BSGatlas-gene-203	gerD	0.253643
BSGatlas-gene-204	kbaA	0.056937
BSGatlas-gene-205	pdaB	-1.06509
BSGatlas-gene-221	ybaR	0.773473
BSGatlas-gene-222	ybaS	0.512943
BSGatlas-gene-223	ybbA	0.463789
BSGatlas-gene-224	feuC	1.34106
BSGatlas-gene-225	feuB	1.11427
BSGatlas-gene-226	feuA	-0.330992
BSGatlas-gene-227	btr	0.469296
BSGatlas-gene-228	ybbC	-0.0814439
BSGatlas-gene-229	nagZ	0.590477
BSGatlas-gene-230	amiE	-0.546866
BSGatlas-gene-231	murP	0.786114
BSGatlas-gene-232	murR	1.68112
BSGatlas-gene-233	murQ	-0.047977
BSGatlas-gene-234	ybbJ	0.601887
BSGatlas-gene-241	sigW	-2.11289
BSGatlas-gene-242	rsiW	-1.18152
BSGatlas-gene-243	cdaA	-0.383019
BSGatlas-gene-244	cdaR	-0.439099
BSGatlas-gene-245	glmM	0.170487
BSGatlas-gene-247	glmS	-0.159457
BSGatlas-gene-248	ybbU	-3.00509
BSGatlas-gene-249	alkA	-0.312417
BSGatlas-gene-250	adaA	0.166264
BSGatlas-gene-251	adaB	-0.776142
BSGatlas-gene-253	ndhF	-0.600933
BSGatlas-gene-254	ybcC	0.431481
BSGatlas-gene-255	ybcF	0.712896
BSGatlas-gene-256	ybcH	-0.751301
BSGatlas-gene-257	ybcI	0.170191
BSGatlas-gene-258	ybzH	0.959678
BSGatlas-gene-259	ybcL	-0.503316
BSGatlas-gene-260	ybcM	-0.88171
BSGatlas-gene-261	skfA	0.499775
BSGatlas-gene-262	skfB	0.0733339
BSGatlas-gene-263	skfC	-1.72531
BSGatlas-gene-264	skfE	0.297501
BSGatlas-gene-265	skfF	-1.26496
BSGatlas-gene-266	skfG	-0.334684
BSGatlas-gene-267	skfH	-0.615464
BSGatlas-gene-268	ybdG	-0.582797
BSGatlas-gene-269	ybdJ	-0.753712
BSGatlas-gene-270	ybdK	-1.91064
BSGatlas-gene-271	ybzI	1.40944
BSGatlas-gene-272	prkD	0.0925934
BSGatlas-gene-273	ybdN	0.448915
BSGatlas-gene-274	ybdO	-0.61908
BSGatlas-gene-275	ybxG	-0.756424
BSGatlas-gene-276	csgA	-0.450503
BSGatlas-gene-277	ybxH	0.980344
BSGatlas-gene-278	ybxI	0.151354
BSGatlas-gene-279	cypC	-0.0449158
BSGatlas-gene-280	ybyB	1.03473
BSGatlas-gene-281	aimA	-0.0664793
BSGatlas-gene-282	glpQ	0.418034
BSGatlas-gene-283	glpT	0.617437
BSGatlas-gene-286	ybeF	0.250949
BSGatlas-gene-287	ybfA	0.413978
BSGatlas-gene-288	ybfB	-1.14243
BSGatlas-gene-289	ybfE	-1.29675
BSGatlas-gene-291	ybfF	0.960929
BSGatlas-gene-292	ybfG	0.45413
BSGatlas-gene-293	ybfH	0.171554
BSGatlas-gene-294	ybfI	0.181581
BSGatlas-gene-295	purT	0.624935
BSGatlas-gene-296	mpr	0.833179
BSGatlas-gene-297	ybfJ	-0.0329364
BSGatlas-gene-298	ybfK	0.259722
BSGatlas-gene-299	pssA	1.63274
BSGatlas-gene-300	ybfM	-1.66758
BSGatlas-gene-301	psd	0.943186
BSGatlas-gene-302	ybfN	-0.820925
BSGatlas-gene-303	ybfO	-0.117551
BSGatlas-gene-304	ybfP	-0.270272
BSGatlas-gene-305	ybfQ	0.608164
BSGatlas-gene-306	gltP	0.624066
BSGatlas-gene-307	gamP	0.487575
BSGatlas-gene-308	gamA	1.27352
BSGatlas-gene-309	gamR	0.909434
BSGatlas-gene-310	ybgB	1.37719
BSGatlas-gene-311	ybgE	-0.51916
BSGatlas-gene-312	ybgF	0.504285
BSGatlas-gene-313	ybgG	-0.0762501
BSGatlas-gene-314	glnT	-0.0873238
BSGatlas-gene-315	glsA	1.5137
BSGatlas-gene-316	glnK	0.33357
BSGatlas-gene-317	glnL	0.299062
BSGatlas-gene-318	ycbC	0.971984
BSGatlas-gene-319	ycbD	0.220376
BSGatlas-gene-320	ycbE	1.23935
BSGatlas-gene-321	ycbF	0.575722
BSGatlas-gene-322	ycbG	-0.372414
BSGatlas-gene-323	ycbH	0.465317
BSGatlas-gene-325	ycbJ	-0.868675
BSGatlas-gene-327	rtpA	0.382926
BSGatlas-gene-328	ycbK	-0.42486
BSGatlas-gene-329	ycbL	1.5216
BSGatlas-gene-330	ycbM	0.357479
BSGatlas-gene-331	ycbN	0.28644
BSGatlas-gene-332	ycbO	0.787086
BSGatlas-gene-334	ycbP	1.16494
BSGatlas-gene-335	cwlJ	0.230809
BSGatlas-gene-336	ycbR	0.0531223
BSGatlas-gene-338	phoD	-0.137498
BSGatlas-gene-339	tatAD	-0.046746
BSGatlas-gene-340	tatCD	0.368292
BSGatlas-gene-341	pcp	1.40648
BSGatlas-gene-342	ycbU	-0.253024
BSGatlas-gene-343	lmrB	0.020259
BSGatlas-gene-344	lmrA	0.560439
BSGatlas-gene-345	ansZ	1.0059
BSGatlas-gene-346	lip	1.38201
BSGatlas-gene-347	yczC	0.0351802
BSGatlas-gene-348	yccF	-0.678259
BSGatlas-gene-349	natK	-0.406801
BSGatlas-gene-350	natR	0.968392
BSGatlas-gene-351	natA	-0.15804
BSGatlas-gene-352	natB	0.234149
BSGatlas-gene-353	yccK	0.147338
BSGatlas-gene-354	ycdA	-0.415108
BSGatlas-gene-357	ycdB	0.177108
BSGatlas-gene-358	ycdC	-0.892939
BSGatlas-gene-359	cwlK	-1.12966
BSGatlas-gene-360	rapJ	0.592165
BSGatlas-gene-361	ycdF	0.290554
BSGatlas-gene-362	ycdG	0.519465
BSGatlas-gene-363	znuA	-0.0882066
BSGatlas-gene-364	znuC	0.668596
BSGatlas-gene-365	znuB	-0.412285
BSGatlas-gene-366	yceB	0.806927
BSGatlas-gene-367	yceC	0.29572
BSGatlas-gene-368	yceD	-0.242281
BSGatlas-gene-369	yceE	0.883899
BSGatlas-gene-370	yceF	-1.10352
BSGatlas-gene-371	yceG	0.397081
BSGatlas-gene-372	yceH	0.130299
BSGatlas-gene-373	niaP	0.595269
BSGatlas-gene-375	yceJ	0.686403
BSGatlas-gene-376	yceK	-1.33111
BSGatlas-gene-377	opuAA	-0.388819
BSGatlas-gene-378	opuAB	-0.250872
BSGatlas-gene-379	opuAC	0.588615
BSGatlas-gene-380	amhX	0.66762
BSGatlas-gene-381	ycgA	0.0832234
BSGatlas-gene-382	ycgB	0.100971
BSGatlas-gene-383	amyE	0.165505
BSGatlas-gene-384	ldh	-0.639211
BSGatlas-gene-385	lctP	0.0678431
BSGatlas-gene-386	mdr	-0.0233737
BSGatlas-gene-387	ycgE	0.364243
BSGatlas-gene-388	ycgF	-1.41701
BSGatlas-gene-389	ycgG	0.482379
BSGatlas-gene-390	ycgH	0.220976
BSGatlas-gene-392	nadE	0.549729
BSGatlas-gene-393	tmrB	-0.111313
BSGatlas-gene-395	aroK	-0.674667
BSGatlas-gene-396	ycgJ	0.80165
BSGatlas-gene-397	ycgK	1.42766
BSGatlas-gene-398	cah	0.724847
BSGatlas-gene-399	ycgL	-0.613443
BSGatlas-gene-400	putB	0.673785
BSGatlas-gene-401	putC	0.38501
BSGatlas-gene-402	putP	0.93983
BSGatlas-gene-404	putR	1.06485
BSGatlas-gene-405	ycgQ	0.40492
BSGatlas-gene-406	ycgR	-0.357941
BSGatlas-gene-407	ycgS	0.651917
BSGatlas-gene-408	ycgT	1.10597
BSGatlas-gene-409	nasF	0.727701
BSGatlas-gene-410	nasE	-0.592594
BSGatlas-gene-411	nasD	0.0604635
BSGatlas-gene-412	nasC	-0.00945112
BSGatlas-gene-413	nasB	-1.23311
BSGatlas-gene-414	nasA	-0.786514
BSGatlas-gene-415	folEB	-0.418698
BSGatlas-gene-416	yciB	-1.16355
BSGatlas-gene-418	zagA	0.949013
BSGatlas-gene-419	yckA	-0.407461
BSGatlas-gene-420	yckB	0.0154363
BSGatlas-gene-422	yckC	-0.590054
BSGatlas-gene-424	yckE	-0.146293
BSGatlas-gene-425	nin	-0.826319
BSGatlas-gene-426	nucA	0.865773
BSGatlas-gene-427	tlpC	-0.526112
BSGatlas-gene-428	hxlB	0.167712
BSGatlas-gene-429	hxlA	0.00589391
BSGatlas-gene-430	hxlR	-1.00728
BSGatlas-gene-432	srfAA	-0.00711587
BSGatlas-gene-433	srfAB	0.110467
BSGatlas-gene-435	srfAC	0.443005
BSGatlas-gene-436	srfAD	-0.0851475
BSGatlas-gene-437	ycxA	1.61487
BSGatlas-gene-438	ycxB	-0.620506
BSGatlas-gene-439	ycxC	0.440355
BSGatlas-gene-440	ycxD	0.86047
BSGatlas-gene-441	sfp/1	0.994076
BSGatlas-gene-442	sfp/2	0.319313
BSGatlas-gene-443	yczE	0.475775
BSGatlas-gene-444	tcyC	0.193901
BSGatlas-gene-445	tcyB	0.752247
BSGatlas-gene-446	tcyA	0.395297
BSGatlas-gene-447	bsdA	0.393347
BSGatlas-gene-448	bsdB	0.622033
BSGatlas-gene-449	bsdC	-0.84955
BSGatlas-gene-450	bsdD	-0.296747
BSGatlas-gene-451	yclD	-0.300807
BSGatlas-gene-452	yclE	-0.240511
BSGatlas-gene-453	dtpT	0.775051
BSGatlas-gene-456	gerKA	-0.120386
BSGatlas-gene-457	gerKC	-0.924172
BSGatlas-gene-458	gerKB	-0.280939
BSGatlas-gene-459	yclH	-0.38723
BSGatlas-gene-460	yclI	-0.338487
BSGatlas-gene-461	yclJ	0.312981
BSGatlas-gene-462	yclK	-0.633896
BSGatlas-gene-463	rapC	0.195702
BSGatlas-gene-464	phrC	0.191322
BSGatlas-gene-465	yczM	0.6162
BSGatlas-gene-466	yczN	-0.939333
BSGatlas-gene-467	thrD	0.7202
BSGatlas-gene-468	fpbN	0.121364
BSGatlas-gene-469	fpbO	-0.258979
BSGatlas-gene-470	fpbP	-0.995655
BSGatlas-gene-471	fpbQ	1.50909
BSGatlas-gene-472	ycnB	0.176007
BSGatlas-gene-473	ycnC	1.16065
BSGatlas-gene-474	ycnD	-0.189396
BSGatlas-gene-475	ycnE	-0.0664921
BSGatlas-gene-476	yczG	-0.599863
BSGatlas-gene-477	gabR	-0.534926
BSGatlas-gene-478	gabT	0.473019
BSGatlas-gene-479	gabD	0.15851
BSGatlas-gene-480	glcU	-0.23313
BSGatlas-gene-481	gdh	-0.440669
BSGatlas-gene-483	ycnJ	-0.517664
BSGatlas-gene-484	ycnK	-1.13123
BSGatlas-gene-485	ycnL	1.15055
BSGatlas-gene-486	mtlA	-0.0666886
BSGatlas-gene-487	mtlF	0.0727973
BSGatlas-gene-488	mtlD	-0.327326
BSGatlas-gene-489	ycsA	0.91118
BSGatlas-gene-490	sipU	1.28859
BSGatlas-gene-491	yczH	-0.286725
BSGatlas-gene-492	ycsD	0.421534
BSGatlas-gene-493	yczO	0.815768
BSGatlas-gene-494	ycsE	0.353058
BSGatlas-gene-495	pxpA	0.711951
BSGatlas-gene-496	ycsG	0.783995
BSGatlas-gene-497	ycsI	0.125188
BSGatlas-gene-498	pxpB	0.117284
BSGatlas-gene-499	pxpC	0.80161
BSGatlas-gene-500	kipR	0.739703
BSGatlas-gene-501	lipC	0.182388
BSGatlas-gene-502	yczI	1.21158
BSGatlas-gene-503	yczJ	1.28242
BSGatlas-gene-504	pbpC	-0.733065
BSGatlas-gene-505	ycsN	-0.362979
BSGatlas-gene-506	mtlR	0.134648
BSGatlas-gene-507	ydaB	-1.40641
BSGatlas-gene-508	ydaC	-0.254025
BSGatlas-gene-509	ydaD	-0.367237
BSGatlas-gene-511	ydaF	0.880497
BSGatlas-gene-512	ydaG	0.393073
BSGatlas-gene-515	amj	1.11084
BSGatlas-gene-516	ydzA	0.788515
BSGatlas-gene-517	lrpC	1.6191
BSGatlas-gene-518	topB	-0.240625
BSGatlas-gene-519	ydaJ	-1.15577
BSGatlas-gene-520	ydaK	-0.884076
BSGatlas-gene-521	ydaL	-1.05259
BSGatlas-gene-522	ydaM	0.394401
BSGatlas-gene-523	ydaN	-0.187514
BSGatlas-gene-525	kimA	-0.0526173
BSGatlas-gene-526	mutT	0.591631
BSGatlas-gene-527	ydaP	0.243967
BSGatlas-gene-531	ydzK	1.16391
BSGatlas-gene-532	mntH	0.997522
BSGatlas-gene-533	ydaS	-0.29843
BSGatlas-gene-534	ydaT	-0.0856091
BSGatlas-gene-535	ydbA	0.0367456
BSGatlas-gene-536	gsiB	-1.21853
BSGatlas-gene-537	ydbB	2.26303
BSGatlas-gene-538	ydbC	0.0249073
BSGatlas-gene-539	ydbD	0.287907
BSGatlas-gene-540	dctB	-0.0138588
BSGatlas-gene-541	dctS	-0.288153
BSGatlas-gene-542	dctR	0.176887
BSGatlas-gene-543	dctP	-0.0992178
BSGatlas-gene-544	ydbI	-0.00398167
BSGatlas-gene-546	ydbJ	0.308451
BSGatlas-gene-547	ydbK	0.409371
BSGatlas-gene-548	ydbL	-0.511102
BSGatlas-gene-549	ydbM	0.917234
BSGatlas-gene-550	fbpB	1.55408
BSGatlas-gene-551	fbpA	1.2467
BSGatlas-gene-552	ydbO	-0.0136944
BSGatlas-gene-553	ydbP	0.0310568
BSGatlas-gene-554	ddl	0.129748
BSGatlas-gene-555	murF	0.831662
BSGatlas-gene-556	cshA	-0.261449
BSGatlas-gene-557	ydbS	0.335317
BSGatlas-gene-558	ydbT	-0.510683
BSGatlas-gene-560	ydcA	1.36162
BSGatlas-gene-561	acpS	0.393447
BSGatlas-gene-562	ydcC	-0.162241
BSGatlas-gene-563	alr	0.133237
BSGatlas-gene-564	ndoAI	-0.526939
BSGatlas-gene-565	ndoA	-1.89238
BSGatlas-gene-567	rsbR	0.0043384
BSGatlas-gene-568	rsbS	-0.940772
BSGatlas-gene-569	rsbT	0.32682
BSGatlas-gene-570	rsbU	-1.08271
BSGatlas-gene-571	rsbV	-0.0536311
BSGatlas-gene-572	rsbW	-0.1268
BSGatlas-gene-573	sigB	-0.458478
BSGatlas-gene-574	rsbX	-0.345206
BSGatlas-gene-576	ydcF	-0.606598
BSGatlas-gene-577	ydcG	0.432045
BSGatlas-gene-579	pamR	1.39112
BSGatlas-gene-580	ydcI	-0.811038
BSGatlas-gene-582	ydcK	0.0117293
BSGatlas-gene-590	int	0.322141
BSGatlas-gene-591	immA	-0.801219
BSGatlas-gene-592	immR	0.343508
BSGatlas-gene-593	xis	-1.29063
BSGatlas-gene-594	ydzL	-1.27107
BSGatlas-gene-595	ydcO	-0.0531303
BSGatlas-gene-598	ydcP	0.551624
BSGatlas-gene-599	ydcQ	0.322211
BSGatlas-gene-600	nicK	-0.487216
BSGatlas-gene-602	ydcS	-0.436242
BSGatlas-gene-603	ydcT	-0.2175
BSGatlas-gene-604	yddA	-0.33982
BSGatlas-gene-605	conB	-0.325282
BSGatlas-gene-606	conC	0.710123
BSGatlas-gene-607	conD	1.58519
BSGatlas-gene-608	conE	-0.019366
BSGatlas-gene-609	yddF	-1.06377
BSGatlas-gene-610	conG	0.347045
BSGatlas-gene-611	cwlT	-0.606307
BSGatlas-gene-612	yddI	0.109976
BSGatlas-gene-613	yddJ	-0.493073
BSGatlas-gene-614	yddK	-0.224532
BSGatlas-gene-615	rapI	-0.796592
BSGatlas-gene-616	phrI	1.49623
BSGatlas-gene-617	yddM	0.719067
BSGatlas-gene-618	yddN	-0.381471
BSGatlas-gene-619	lrpA	0.295424
BSGatlas-gene-620	lrpB	-0.442486
BSGatlas-gene-621	yddQ	-0.442486
BSGatlas-gene-622	yddR	-0.360205
BSGatlas-gene-623	yddS	-0.530456
BSGatlas-gene-625	yddT	-1.64754
BSGatlas-gene-626	ydzN	0.709351
BSGatlas-gene-627	ydeA	-0.0106842
BSGatlas-gene-629	cspC	0.289277
BSGatlas-gene-632	ydeB	0.240004
BSGatlas-gene-634	ydzE	-0.622622
BSGatlas-gene-635	ydeC	1.3186
BSGatlas-gene-636	ydeD	-1.03898
BSGatlas-gene-637	ydeE	0.0015616
BSGatlas-gene-638	ydeF	-0.724446
BSGatlas-gene-639	ydeG	0.617041
BSGatlas-gene-640	ydeH	-1.14074
BSGatlas-gene-641	ydeI	-0.268724
BSGatlas-gene-642	ydeJ	1.20458
BSGatlas-gene-643	ydeK	1.76376
BSGatlas-gene-644	ydeL	-0.958428
BSGatlas-gene-645	ydeM	0.101441
BSGatlas-gene-646	ydeN	0.0519025
BSGatlas-gene-647	ydzF	0.901927
BSGatlas-gene-648	ydeO	0.446319
BSGatlas-gene-649	ydeP	-0.814953
BSGatlas-gene-650	ydeQ	1.05612
BSGatlas-gene-651	ydeR	-0.715826
BSGatlas-gene-652	ydeS	1.23939
BSGatlas-gene-654	aseR	-0.976614
BSGatlas-gene-655	aseA	-0.86425
BSGatlas-gene-658	ydfB	0.399302
BSGatlas-gene-659	ydfC	-2.46667
BSGatlas-gene-660	ydfD	-0.138382
BSGatlas-gene-661	ydfE	0.0977685
BSGatlas-gene-662	ydfF	-0.43293
BSGatlas-gene-663	ydfG	-0.0389397
BSGatlas-gene-666	ydfH	-0.0564925
BSGatlas-gene-667	ydfI	0.378389
BSGatlas-gene-668	ydfJ	-1.2762
BSGatlas-gene-669	nap	-0.312163
BSGatlas-gene-670	ydfK	1.80318
BSGatlas-gene-671	ydfL	-0.243905
BSGatlas-gene-672	mneP	-0.96238
BSGatlas-gene-673	mhqN	-0.254025
BSGatlas-gene-674	mhqO	0.0227676
BSGatlas-gene-675	mhqP	-0.2411
BSGatlas-gene-676	ydfQ	-0.508665
BSGatlas-gene-677	ydzH	-1.81809
BSGatlas-gene-679	ydfR	0.453168
BSGatlas-gene-680	ydfS	-1.29675
BSGatlas-gene-682	ydgA	-0.604618
BSGatlas-gene-683	ydgB	-0.88171
BSGatlas-gene-684	ydgC	-1.29685
BSGatlas-gene-685	ydgD	-0.921881
BSGatlas-gene-686	ydgE	0.077589
BSGatlas-gene-687	vmlR	-0.924248
BSGatlas-gene-689	ydgF	0.745483
BSGatlas-gene-690	bstG	1.06778
BSGatlas-gene-691	ydgG	0.548244
BSGatlas-gene-692	ydgH	0.0198578
BSGatlas-gene-693	ydgI	0.390825
BSGatlas-gene-694	ydgJ	1.20456
BSGatlas-gene-695	ydgK	-0.2109
BSGatlas-gene-696	ydhB	0.658009
BSGatlas-gene-697	ydhC	-0.881966
BSGatlas-gene-698	ydhD	0.730189
BSGatlas-gene-699	ydhE	-0.651177
BSGatlas-gene-700	ydhF	0.232289
BSGatlas-gene-701	phoB	0.108651
BSGatlas-gene-702	fra	1.49507
BSGatlas-gene-703	ydhH	-2.01551
BSGatlas-gene-704	ydhI	1.98034
BSGatlas-gene-705	ydhJ	0.754819
BSGatlas-gene-706	ydhK	-0.0738001
BSGatlas-gene-707	pbuE	-0.190615
BSGatlas-gene-709	gmuB	-0.147999
BSGatlas-gene-710	gmuA	-0.120354
BSGatlas-gene-711	gmuC	-0.598386
BSGatlas-gene-712	gmuD	-0.428255
BSGatlas-gene-713	gmuR	-0.0925482
BSGatlas-gene-714	gmuE	-0.122296
BSGatlas-gene-715	gmuF	-0.15382
BSGatlas-gene-716	gmuG	0.11274
BSGatlas-gene-717	ydhU/1	0.491335
BSGatlas-gene-727	thiL	-0.374089
BSGatlas-gene-728	tsaE	0.761304
BSGatlas-gene-729	tsaB	-0.284411
BSGatlas-gene-730	ydiD	-2.03775
BSGatlas-gene-731	tsaD	-0.92489
BSGatlas-gene-732	ydiF	0.130712
BSGatlas-gene-733	ydiG	0.831531
BSGatlas-gene-734	rex	-0.848592
BSGatlas-gene-735	tatAY	0.591913
BSGatlas-gene-736	tatCY	1.12731
BSGatlas-gene-737	ydiK	0.0830137
BSGatlas-gene-738	ydiL	0.229237
BSGatlas-gene-739	groES	1.44878
BSGatlas-gene-740	groEL	0.0330158
BSGatlas-gene-743	ydzT/3	-0.818092
BSGatlas-gene-746	ydiM	0.272067
BSGatlas-gene-748	ydzV	0.334312
BSGatlas-gene-750	ydiO	-0.389852
BSGatlas-gene-751	ydiP	-0.304075
BSGatlas-gene-752	ydzW/1	1.04851
BSGatlas-gene-753	ydzW/2	-1.27523
BSGatlas-gene-754	ydzW/3	0.0463651
BSGatlas-gene-756	ydzW/4	-1.28015
BSGatlas-gene-757	ydzW/5	-0.0997286
BSGatlas-gene-758	ydzW/6	-1.81245
BSGatlas-gene-759	ydzW/7	-1.43624
BSGatlas-gene-761	ydiR	0.327871
BSGatlas-gene-762	ydiS	-0.447413
BSGatlas-gene-763	ydjA	-2.62667
BSGatlas-gene-765	ydjB	-1.79592
BSGatlas-gene-766	ydjC	0.323904
BSGatlas-gene-767	gutR	-0.0824719
BSGatlas-gene-768	gutB	0.67117
BSGatlas-gene-769	gutP	0.927538
BSGatlas-gene-770	fruC	0.3525
BSGatlas-gene-771	pspA	0.242421
BSGatlas-gene-772	ydjG	0.958817
BSGatlas-gene-773	ydjH	1.42211
BSGatlas-gene-774	ydjI	-1.17826
BSGatlas-gene-775	ydjJ	-0.499664
BSGatlas-gene-776	iolT	-0.326746
BSGatlas-gene-777	bdhA	-0.363616
BSGatlas-gene-779	ydjM	2.03363
BSGatlas-gene-780	ydjN	-1.54046
BSGatlas-gene-781	ydzJ	-0.406589
BSGatlas-gene-782	ydjO	0.457487
BSGatlas-gene-783	ydjP	1.15619
BSGatlas-gene-784	yeaA	0.0374928
BSGatlas-gene-785	cotA	0.977468
BSGatlas-gene-786	gabP	0.154123
BSGatlas-gene-788	mneS	0.512167
BSGatlas-gene-789	yeaC	-0.305733
BSGatlas-gene-790	yeaD	0.738496
BSGatlas-gene-791	yebA	-0.021155
BSGatlas-gene-793	guaA	-0.144671
BSGatlas-gene-795	pbuG	-0.414771
BSGatlas-gene-796	yebC	-0.49408
BSGatlas-gene-797	yebD	1.48418
BSGatlas-gene-798	yebE	0.110939
BSGatlas-gene-799	yebG	-1.04048
BSGatlas-gene-802	purE	1.42796
BSGatlas-gene-803	purK	-0.191084
BSGatlas-gene-804	purB	-0.723967
BSGatlas-gene-805	purC	0.133425
BSGatlas-gene-806	purS	0.128545
BSGatlas-gene-807	purQ	-0.184607
BSGatlas-gene-808	purL	-0.696022
BSGatlas-gene-809	purF	0.695466
BSGatlas-gene-810	purM	-0.828431
BSGatlas-gene-811	purN	-0.313201
BSGatlas-gene-812	purH	-0.147794
BSGatlas-gene-813	purD	-0.815667
BSGatlas-gene-814	yezC	1.6961
BSGatlas-gene-815	yecA	-0.702927
BSGatlas-gene-817	yerA	-0.00390505
BSGatlas-gene-818	yerB	-0.250462
BSGatlas-gene-819	yerC	-0.527775
BSGatlas-gene-820	yerD	0.727706
BSGatlas-gene-821	pcrB	-0.226399
BSGatlas-gene-822	pcrA	-0.0339581
BSGatlas-gene-823	ligA	0.00817618
BSGatlas-gene-824	yerH	-0.868497
BSGatlas-gene-825	yerI	0.183579
BSGatlas-gene-827	sapB	1.37297
BSGatlas-gene-828	opuE	-0.299272
BSGatlas-gene-829	gatC	1.18587
BSGatlas-gene-830	gatA	0.759699
BSGatlas-gene-831	gatB	-0.0826641
BSGatlas-gene-832	yerO	-0.145546
BSGatlas-gene-833	swrC	0.474672
BSGatlas-gene-834	dgkB	0.234571
BSGatlas-gene-835	rlmCD	-0.521879
BSGatlas-gene-836	yefB	0.0267572
BSGatlas-gene-838	dnmA	-0.95585
BSGatlas-gene-839	yeeB	-1.18494
BSGatlas-gene-840	yeeC	-0.940103
BSGatlas-gene-841	yeeD	-0.182887
BSGatlas-gene-842	yezA	0.960144
BSGatlas-gene-843	yezG	-1.48274
BSGatlas-gene-844	yeeF	0.208188
BSGatlas-gene-845	yeeG	-0.111701
BSGatlas-gene-846	rapH	-1.59923
BSGatlas-gene-847	phrH	0.33302
BSGatlas-gene-848	yeeI	0.337599
BSGatlas-gene-849	yeeK	1.18853
BSGatlas-gene-850	yezE	-0.383687
BSGatlas-gene-851	yesE	0.297814
BSGatlas-gene-852	yesF	0.220756
BSGatlas-gene-854	cotJB	-0.995463
BSGatlas-gene-855	cotJC	0.622651
BSGatlas-gene-856	yesJ	0.586544
BSGatlas-gene-857	yesK	1.00294
BSGatlas-gene-858	yesL	1.10003
BSGatlas-gene-859	yesM	-0.17663
BSGatlas-gene-860	yesN	1.55977
BSGatlas-gene-861	rhiL	0.0700411
BSGatlas-gene-862	rhiF	1.27481
BSGatlas-gene-863	rhiG	0.053324
BSGatlas-gene-864	rhiN	0.388961
BSGatlas-gene-865	rhgR	0.0928891
BSGatlas-gene-866	yesT	0.324125
BSGatlas-gene-867	yesU	-0.773684
BSGatlas-gene-868	yesV	-0.115953
BSGatlas-gene-869	yesW	0.407508
BSGatlas-gene-870	yesX	0.584199
BSGatlas-gene-871	yesY	-0.732295
BSGatlas-gene-872	yesZ	1.02137
BSGatlas-gene-873	yetA	-0.889541
BSGatlas-gene-874	lplA	-0.143147
BSGatlas-gene-875	lplB	0.363127
BSGatlas-gene-876	lplC	1.05669
BSGatlas-gene-877	lplD	0.64398
BSGatlas-gene-878	yetF	0.432965
BSGatlas-gene-879	hmoA	1.81905
BSGatlas-gene-880	yetH	0.95946
BSGatlas-gene-882	yetI	0.414419
BSGatlas-gene-883	yezB	0.412538
BSGatlas-gene-885	yetJ	0.246818
BSGatlas-gene-886	yetK	0.243717
BSGatlas-gene-887	yetL	0.666961
BSGatlas-gene-888	yetM	0.197475
BSGatlas-gene-889	yetN	1.0115
BSGatlas-gene-890	yetO	-0.609514
BSGatlas-gene-893	yfnI	-0.46154
BSGatlas-gene-894	yfnH	0.129632
BSGatlas-gene-895	yfnG	0.161637
BSGatlas-gene-896	yfnF	0.0970256
BSGatlas-gene-897	yfnE	-1.18018
BSGatlas-gene-898	yfnD	-0.817847
BSGatlas-gene-899	yfnC	0.417114
BSGatlas-gene-900	yfnB	0.0264689
BSGatlas-gene-901	mtrA	0.678926
BSGatlas-gene-902	yfmT	0.832699
BSGatlas-gene-903	yfmS	-0.608881
BSGatlas-gene-904	yfmR	-0.854529
BSGatlas-gene-905	yfmQ	-0.109508
BSGatlas-gene-906	yfmP	-0.25706
BSGatlas-gene-907	yfmO	0.113575
BSGatlas-gene-909	yfmM	-0.534833
BSGatlas-gene-910	yfmL	0.213131
BSGatlas-gene-911	yfmK	-0.359884
BSGatlas-gene-912	yfmJ	-0.0744556
BSGatlas-gene-914	yfmI	0.757929
BSGatlas-gene-916	yfmG	0.336389
BSGatlas-gene-917	fecF	0.733646
BSGatlas-gene-918	fecE	0.847988
BSGatlas-gene-919	fecD	0.339597
BSGatlas-gene-920	fecC	-0.449241
BSGatlas-gene-921	yfmB	1.71391
BSGatlas-gene-923	yflT	0.730768
BSGatlas-gene-924	pel	0.687021
BSGatlas-gene-925	yflS	0.101245
BSGatlas-gene-926	citS	1.06183
BSGatlas-gene-927	citT	-0.453784
BSGatlas-gene-928	yflP	0.00520544
BSGatlas-gene-929	citM	-0.0665712
BSGatlas-gene-930	yflN	0.747775
BSGatlas-gene-931	nos	0.203747
BSGatlas-gene-932	yflL	0.831015
BSGatlas-gene-933	yflK	0.401708
BSGatlas-gene-934	yflJ	-1.10394
BSGatlas-gene-936	yflI	0.0793371
BSGatlas-gene-937	yflH	-0.9023
BSGatlas-gene-938	yflG	-0.765588
BSGatlas-gene-939	nagP	0.554073
BSGatlas-gene-940	ltaS	-0.602811
BSGatlas-gene-942	yflB	0.677688
BSGatlas-gene-943	yflA	0.549094
BSGatlas-gene-944	yfkT	2.29689
BSGatlas-gene-946	yfkR	-0.188826
BSGatlas-gene-947	yfkQ	1.03644
BSGatlas-gene-948	treP	0.176999
BSGatlas-gene-949	treA	-0.501692
BSGatlas-gene-950	treR	-0.671151
BSGatlas-gene-951	hypO	-0.592204
BSGatlas-gene-952	yfkN	0.248661
BSGatlas-gene-953	yfkM	-0.381457
BSGatlas-gene-954	yfkL	0.129241
BSGatlas-gene-955	yfkK	-0.158521
BSGatlas-gene-956	yfkJ	-0.456976
BSGatlas-gene-957	yfkI	-1.46671
BSGatlas-gene-958	yfkH	0.299642
BSGatlas-gene-960	yfkF	1.1519
BSGatlas-gene-961	chaA	-0.321003
BSGatlas-gene-962	yfkD	-1.32186
BSGatlas-gene-963	yfkC	0.0592008
BSGatlas-gene-964	yfkA	-0.353548
BSGatlas-gene-965	yfjT	-1.02183
BSGatlas-gene-966	pdaA	-2.66934
BSGatlas-gene-967	yfjR	1.41446
BSGatlas-gene-968	yfjQ	-0.172362
BSGatlas-gene-969	yfjP	-0.64089
BSGatlas-gene-970	yfjO	-0.558225
BSGatlas-gene-971	yfzA	-2.35251
BSGatlas-gene-972	yfjN	-1.14675
BSGatlas-gene-973	yfjM	0.915812
BSGatlas-gene-974	yfjL	1.32455
BSGatlas-gene-975	acoA	0.0830999
BSGatlas-gene-976	acoB	-0.805308
BSGatlas-gene-977	acoC	-0.719004
BSGatlas-gene-978	acoL	0.575182
BSGatlas-gene-979	acoR	-0.100455
BSGatlas-gene-980	sspH	-2.33717
BSGatlas-gene-981	yfjF	0.347991
BSGatlas-gene-982	yfjE	0.514242
BSGatlas-gene-983	yfjD	1.01311
BSGatlas-gene-985	yfjC	0.58972
BSGatlas-gene-986	yfjB	1.52722
BSGatlas-gene-987	yfjA	1.09475
BSGatlas-gene-988	malA	0.00287638
BSGatlas-gene-989	glvR	2.12973
BSGatlas-gene-990	malP	0.0310982
BSGatlas-gene-991	yfiB	0.436381
BSGatlas-gene-992	yfiC	-0.261963
BSGatlas-gene-993	catD	0.481528
BSGatlas-gene-994	catE	-1.02854
BSGatlas-gene-995	yfiF	1.29626
BSGatlas-gene-996	yfiG	0.255172
BSGatlas-gene-997	yfiH	-0.577262
BSGatlas-gene-998	yfiI	0.548054
BSGatlas-gene-999	lnrJ	0.177881
BSGatlas-gene-1000	lnrK	0.705648
BSGatlas-gene-1002	lnrM	-0.072666
BSGatlas-gene-1003	lnrN	0.8315
BSGatlas-gene-1004	padR	0.272151
BSGatlas-gene-1005	lipB	-0.0617607
BSGatlas-gene-1006	yfiQ	0.474496
BSGatlas-gene-1008	yfiR	-0.253942
BSGatlas-gene-1009	yfiS	0.488081
BSGatlas-gene-1010	bstA	0.557762
BSGatlas-gene-1011	yfiU	0.140991
BSGatlas-gene-1012	yfiV	0.852809
BSGatlas-gene-1013	mprF	0.296599
BSGatlas-gene-1014	yfiY	-0.606725
BSGatlas-gene-1015	yfiZ	0.692245
BSGatlas-gene-1016	yfhA	-0.171663
BSGatlas-gene-1017	yfhB	0.406265
BSGatlas-gene-1018	yfhC	1.15453
BSGatlas-gene-1021	yfhF	0.717258
BSGatlas-gene-1022	recX	-0.589652
BSGatlas-gene-1023	yfhH	0.0174954
BSGatlas-gene-1025	yfhI	0.177402
BSGatlas-gene-1027	yfhJ	1.99044
BSGatlas-gene-1028	yfhK	-0.182161
BSGatlas-gene-1029	yfhL	1.02883
BSGatlas-gene-1030	yfhM	-0.667602
BSGatlas-gene-1031	csbB	-0.576817
BSGatlas-gene-1032	yfhO	0.521986
BSGatlas-gene-1033	yfhP	0.469273
BSGatlas-gene-1034	mutY	-0.967479
BSGatlas-gene-1036	fabL	-0.727746
BSGatlas-gene-1037	sspE	-0.125274
BSGatlas-gene-1038	ygaB	0.547784
BSGatlas-gene-1039	ygaC	-0.765
BSGatlas-gene-1040	ygaD	-0.897694
BSGatlas-gene-1041	ygaE	-1.76751
BSGatlas-gene-1042	gsaB	0.15973
BSGatlas-gene-1043	ygaF	0.906467
BSGatlas-gene-1044	perR	-0.19655
BSGatlas-gene-1045	ygzB	-0.990989
BSGatlas-gene-1046	ygxA	-0.545254
BSGatlas-gene-1067	spo0M	0.991731
BSGatlas-gene-1068	ygzA	-0.0443893
BSGatlas-gene-1069	ygzC	-0.88171
BSGatlas-gene-1070	ygaJ	0.410476
BSGatlas-gene-1072	thiC	0.605275
BSGatlas-gene-1073	ygaK	0.606987
BSGatlas-gene-1075	katA	0.420764
BSGatlas-gene-1077	ssuB	0.13446
BSGatlas-gene-1078	ssuA	0.94411
BSGatlas-gene-1079	ssuC	-0.782174
BSGatlas-gene-1080	ssuD	-0.211318
BSGatlas-gene-1081	ygaN	-0.291959
BSGatlas-gene-1083	ygaO	1.04065
BSGatlas-gene-1084	ygzD	0.0357923
BSGatlas-gene-1086	yhzB	0.361499
BSGatlas-gene-1087	queG	0.422378
BSGatlas-gene-1088	yhbB	0.157865
BSGatlas-gene-1089	cspR	0.492288
BSGatlas-gene-1090	yhbD	0.759892
BSGatlas-gene-1091	yhbE	-0.68493
BSGatlas-gene-1092	yhbF	-1.01834
BSGatlas-gene-1094	prkA	-0.435648
BSGatlas-gene-1095	yhbH	-0.582291
BSGatlas-gene-1096	yhbI	0.131184
BSGatlas-gene-1097	yhbJ	-1.05819
BSGatlas-gene-1098	yhcA	-0.253309
BSGatlas-gene-1099	yhcB	-0.245776
BSGatlas-gene-1100	yhcC	0.054523
BSGatlas-gene-1101	yhcD	2.30973
BSGatlas-gene-1102	yhcE	1.46542
BSGatlas-gene-1103	yhcF	-0.704025
BSGatlas-gene-1104	yhcG	0.270161
BSGatlas-gene-1105	yhcH	0.333496
BSGatlas-gene-1106	yhcI	0.253767
BSGatlas-gene-1108	cspB	0.0984214
BSGatlas-gene-1109	yhcJ	0.161941
BSGatlas-gene-1110	dgcK	-0.00282379
BSGatlas-gene-1111	tcyP	0.859912
BSGatlas-gene-1112	yhcM	-1.03128
BSGatlas-gene-1113	yhcN	-2.49441
BSGatlas-gene-1114	yhcO	-2.39918
BSGatlas-gene-1115	yhcQ	0.417654
BSGatlas-gene-1116	yhcR	-0.361902
BSGatlas-gene-1117	yhcS	-0.717937
BSGatlas-gene-1118	yhcT	0.316218
BSGatlas-gene-1119	yhcU	0.710976
BSGatlas-gene-1120	yhcV	1.43596
BSGatlas-gene-1121	yhcW	-0.725819
BSGatlas-gene-1122	yhcX	-1.0047
BSGatlas-gene-1123	yhzG	1.16412
BSGatlas-gene-1124	yhxA	1.17069
BSGatlas-gene-1125	glpP	-0.618733
BSGatlas-gene-1127	glpF	-0.55949
BSGatlas-gene-1128	glpK	0.427878
BSGatlas-gene-1130	glpD	0.115242
BSGatlas-gene-1131	pgcA	0.324369
BSGatlas-gene-1132	yhcY	-0.873337
BSGatlas-gene-1133	yhcZ	-1.26157
BSGatlas-gene-1134	yhdA	-0.0463285
BSGatlas-gene-1136	yhdC	0.65312
BSGatlas-gene-1137	lytF	-0.379092
BSGatlas-gene-1138	nsrR	-0.135002
BSGatlas-gene-1140	ygxB	1.5928
BSGatlas-gene-1141	spoVR	-1.26854
BSGatlas-gene-1142	phoA	-0.116307
BSGatlas-gene-1144	lytE	-0.423855
BSGatlas-gene-1145	citR	0.0273837
BSGatlas-gene-1146	citA	0.52442
BSGatlas-gene-1147	yhdF	-0.599591
BSGatlas-gene-1148	bcaP	0.484604
BSGatlas-gene-1149	yhdH	0.654092
BSGatlas-gene-1150	yhdI	-1.11283
BSGatlas-gene-1151	yhdJ	0.0837229
BSGatlas-gene-1152	yhdK	-0.346426
BSGatlas-gene-1153	yhdL	-0.663492
BSGatlas-gene-1154	sigM	-1.0143
BSGatlas-gene-1155	yhdN	-0.288739
BSGatlas-gene-1156	plsC	0.680022
BSGatlas-gene-1157	mpfA	-0.597132
BSGatlas-gene-1158	yhdQ	-1.09604
BSGatlas-gene-1159	yhdR	-0.361728
BSGatlas-gene-1161	yhdT	0.386015
BSGatlas-gene-1162	fluC	-0.26866
BSGatlas-gene-1163	yhdV	-0.70035
BSGatlas-gene-1164	yhdW	-0.210998
BSGatlas-gene-1165	yhdX	0.325737
BSGatlas-gene-1166	yhdY	0.216501
BSGatlas-gene-1167	srtN	0.626263
BSGatlas-gene-1168	yheN	-1.27524
BSGatlas-gene-1169	dat	0.164231
BSGatlas-gene-1170	nhaC	-0.7316
BSGatlas-gene-1171	nhaX	-1.06553
BSGatlas-gene-1173	bmrB	-0.00747653
BSGatlas-gene-1174	bmrC	-0.144127
BSGatlas-gene-1175	bmrD	-0.635928
BSGatlas-gene-1176	yheG	1.09187
BSGatlas-gene-1179	yheE	1.13787
BSGatlas-gene-1180	yheD	-1.20617
BSGatlas-gene-1181	yheC	0.217433
BSGatlas-gene-1182	yheB	0.121943
BSGatlas-gene-1183	yheA	0.200451
BSGatlas-gene-1184	yhaZ	-0.231826
BSGatlas-gene-1186	yhaX	-1.38902
BSGatlas-gene-1187	hemZ	0.396556
BSGatlas-gene-1188	khtU	-1.06212
BSGatlas-gene-1189	khtT	0.950893
BSGatlas-gene-1190	khtS	-0.373277
BSGatlas-gene-1191	yhaR	0.362399
BSGatlas-gene-1192	yhzD	-0.162723
BSGatlas-gene-1193	yhaQ	-0.579807
BSGatlas-gene-1194	yhaP	0.691063
BSGatlas-gene-1195	yhaO	-0.18092
BSGatlas-gene-1196	sbcE	0.423868
BSGatlas-gene-1197	yhaM	0.328514
BSGatlas-gene-1198	yhaL	-1.16829
BSGatlas-gene-1199	prsA	-0.983034
BSGatlas-gene-1200	sscA	-0.119485
BSGatlas-gene-1201	sscB	-0.856935
BSGatlas-gene-1203	yhaJ	1.0139
BSGatlas-gene-1204	yhaI	0.431593
BSGatlas-gene-1205	scoC	0.76566
BSGatlas-gene-1206	yhaH	1.577
BSGatlas-gene-1208	trpP	-0.224254
BSGatlas-gene-1209	serC	0.865999
BSGatlas-gene-1210	hit	1.4366
BSGatlas-gene-1212	ecsA	1.13039
BSGatlas-gene-1213	ecsB	0.643279
BSGatlas-gene-1214	ecsC	-0.677103
BSGatlas-gene-1215	sndC	0.784094
BSGatlas-gene-1216	yhfA	0.101395
BSGatlas-gene-1217	yhgB	-1.14474
BSGatlas-gene-1218	hmoB	2.17157
BSGatlas-gene-1219	pbpF	-1.00107
BSGatlas-gene-1220	hemE	-0.640028
BSGatlas-gene-1221	hemH	-0.511136
BSGatlas-gene-1222	hemY	-0.86685
BSGatlas-gene-1223	yhgD	-0.667338
BSGatlas-gene-1224	yhgE	-0.654486
BSGatlas-gene-1225	fabHB	1.10554
BSGatlas-gene-1226	yhfC	0.114115
BSGatlas-gene-1228	yhfE	1.02671
BSGatlas-gene-1229	yhfF	0.286405
BSGatlas-gene-1230	gltT	-0.995498
BSGatlas-gene-1231	yhfH	-0.0569266
BSGatlas-gene-1232	yhfI	0.347494
BSGatlas-gene-1233	lplJ	0.29535
BSGatlas-gene-1234	yhfK	-0.21535
BSGatlas-gene-1235	lcfB	-0.130389
BSGatlas-gene-1236	yhfM	-1.10624
BSGatlas-gene-1237	yhfN	0.556183
BSGatlas-gene-1238	aprE	0.041541
BSGatlas-gene-1239	yhfO	0.344855
BSGatlas-gene-1240	yhfP	1.07612
BSGatlas-gene-1241	yhfQ	-0.01433
BSGatlas-gene-1242	yhfR	0.257378
BSGatlas-gene-1243	yhfS	0.516362
BSGatlas-gene-1244	yhfT	0.706354
BSGatlas-gene-1245	yhfU	2.20193
BSGatlas-gene-1246	hemAT	-0.277482
BSGatlas-gene-1247	yhfW	1.40672
BSGatlas-gene-1248	yhxC	-0.11896
BSGatlas-gene-1249	yhzC	2.33847
BSGatlas-gene-1250	comK	0.423809
BSGatlas-gene-1251	yhxD	0.212484
BSGatlas-gene-1253	yhjA	-0.185525
BSGatlas-gene-1254	yhjB	1.48392
BSGatlas-gene-1255	yhjC	0.70883
BSGatlas-gene-1256	yhjD	-0.240061
BSGatlas-gene-1257	yhjE	-1.36984
BSGatlas-gene-1258	sipV	-0.668433
BSGatlas-gene-1259	yhjG	0.310242
BSGatlas-gene-1260	yhjH	1.20703
BSGatlas-gene-1261	glcP	-1.01739
BSGatlas-gene-1263	ntdC	-0.310247
BSGatlas-gene-1264	ntdB	-1.72684
BSGatlas-gene-1265	ntdA	-0.471534
BSGatlas-gene-1266	ntdR	-1.29351
BSGatlas-gene-1267	yhjN	0.299396
BSGatlas-gene-1268	yhjO	1.09937
BSGatlas-gene-1269	yhjP	-0.230904
BSGatlas-gene-1272	addB	0.165555
BSGatlas-gene-1273	addA	-0.154063
BSGatlas-gene-1274	sbcD	0.815
BSGatlas-gene-1275	sbcC	0.514624
BSGatlas-gene-1276	hlpB	-0.0774057
BSGatlas-gene-1277	gerPF	-2.58215
BSGatlas-gene-1278	gerPE	-0.0945067
BSGatlas-gene-1279	gerPD	0.41239
BSGatlas-gene-1280	gerPC	0.448436
BSGatlas-gene-1281	gerPB	1.42036
BSGatlas-gene-1282	gerPA	-1.54683
BSGatlas-gene-1284	yisI	0.478724
BSGatlas-gene-1285	yisJ	-0.296747
BSGatlas-gene-1286	yisK	0.477617
BSGatlas-gene-1287	yisL	0.74626
BSGatlas-gene-1288	wprA	-0.533844
BSGatlas-gene-1290	asnO	0.184733
BSGatlas-gene-1291	bstH	0.572436
BSGatlas-gene-1292	yisP	-0.151217
BSGatlas-gene-1293	yisQ	0.884654
BSGatlas-gene-1294	yisR	0.533823
BSGatlas-gene-1295	iolQ	0.11426
BSGatlas-gene-1296	iolX	-0.03826
BSGatlas-gene-1297	bstC	0.813355
BSGatlas-gene-1298	yisU	1.23487
BSGatlas-gene-1299	yisV	0.796986
BSGatlas-gene-1300	yisX	1.6297
BSGatlas-gene-1301	yisY	0.961682
BSGatlas-gene-1302	yisZ	-0.469419
BSGatlas-gene-1303	yitA	-1.13201
BSGatlas-gene-1304	yitB	-2.88171
BSGatlas-gene-1305	yitC	-0.0376592
BSGatlas-gene-1306	yitD	-0.799589
BSGatlas-gene-1307	yitE	-0.960697
BSGatlas-gene-1308	yitF	1.02691
BSGatlas-gene-1309	yitG	1.22296
BSGatlas-gene-1310	yitH	-0.0151088
BSGatlas-gene-1311	yitI	0.175567
BSGatlas-gene-1312	yitJ	0.534631
BSGatlas-gene-1314	yitK	0.0550609
BSGatlas-gene-1315	yitL	0.0177092
BSGatlas-gene-1316	yitM	-0.489124
BSGatlas-gene-1317	yitO	0.0707715
BSGatlas-gene-1318	yitP	-0.894547
BSGatlas-gene-1319	yizB	-0.246488
BSGatlas-gene-1320	yitQ	0.220773
BSGatlas-gene-1321	yitR	-0.262418
BSGatlas-gene-1322	nprB	0.922198
BSGatlas-gene-1323	yitS	1.14845
BSGatlas-gene-1324	yitT	-1.03546
BSGatlas-gene-1325	ipi	0.338459
BSGatlas-gene-1326	yizC	-2.95138
BSGatlas-gene-1327	yitU	1.54343
BSGatlas-gene-1328	yitV	0.502709
BSGatlas-gene-1329	yitW	-0.724513
BSGatlas-gene-1330	yitY	-0.287901
BSGatlas-gene-1331	yitZ	2.07065
BSGatlas-gene-1332	argC	-0.299536
BSGatlas-gene-1333	argJ	0.215185
BSGatlas-gene-1334	argB	0.680853
BSGatlas-gene-1335	argD	1.05248
BSGatlas-gene-1336	carA	0.251074
BSGatlas-gene-1337	carB	-0.000417391
BSGatlas-gene-1338	argF	2.02762
BSGatlas-gene-1339	yjzC	0.137672
BSGatlas-gene-1340	yjzD	0.629927
BSGatlas-gene-1341	yjaU	0.915852
BSGatlas-gene-1344	med	-1.24249
BSGatlas-gene-1345	comZ	0.726756
BSGatlas-gene-1346	yjzB	-0.754861
BSGatlas-gene-1347	fabHA	-0.450936
BSGatlas-gene-1348	fabF	-0.0340584
BSGatlas-gene-1349	yjaZ	-1.86132
BSGatlas-gene-1350	appD	0.919945
BSGatlas-gene-1351	appF	0.280731
BSGatlas-gene-1352	appA/1	0.594017
BSGatlas-gene-1353	appA/2	-1.16887
BSGatlas-gene-1354	appB	0.813412
BSGatlas-gene-1355	appC	-0.374623
BSGatlas-gene-1356	yjbA	-0.397761
BSGatlas-gene-1357	trpS	0.583729
BSGatlas-gene-1360	oppA	-0.0200209
BSGatlas-gene-1361	oppB	1.48075
BSGatlas-gene-1362	oppC	-0.192663
BSGatlas-gene-1363	oppD	0.142126
BSGatlas-gene-1364	oppF	-1.39082
BSGatlas-gene-1365	yjbB	0.398631
BSGatlas-gene-1366	yjbC	-1.26875
BSGatlas-gene-1367	spx	-0.281068
BSGatlas-gene-1368	yjbE	-0.605432
BSGatlas-gene-1370	mecA	0.823438
BSGatlas-gene-1372	coiA	-0.743783
BSGatlas-gene-1373	pepF	-0.291687
BSGatlas-gene-1376	yjbH	-0.945217
BSGatlas-gene-1378	yjbI	0.414912
BSGatlas-gene-1379	cwlQ	1.93958
BSGatlas-gene-1380	yjbK	-0.778995
BSGatlas-gene-1382	sasB	-0.152477
BSGatlas-gene-1383	nadF	0.486075
BSGatlas-gene-1384	yjbO	1.20667
BSGatlas-gene-1385	prpE	2.13924
BSGatlas-gene-1386	cpaA	0.850286
BSGatlas-gene-1388	tenA	-0.327322
BSGatlas-gene-1389	tenI	-0.901441
BSGatlas-gene-1390	thiO	-0.410885
BSGatlas-gene-1391	thiS	-0.6807
BSGatlas-gene-1392	thiG	0.280688
BSGatlas-gene-1393	thiF	0.0677895
BSGatlas-gene-1394	thiD	-0.161479
BSGatlas-gene-1395	fabI	0.299622
BSGatlas-gene-1396	cotO	-0.255852
BSGatlas-gene-1397	cotZ	-2.12725
BSGatlas-gene-1398	cotY	0.798867
BSGatlas-gene-1399	cotX	-0.286617
BSGatlas-gene-1400	cotW	-1.44647
BSGatlas-gene-1401	cotV	-0.106773
BSGatlas-gene-1407	yjcZ	0.728396
BSGatlas-gene-1408	spoVIF	0.570626
BSGatlas-gene-1409	yjcD	-0.188969
BSGatlas-gene-1410	yjzE	-1.41546
BSGatlas-gene-1411	yjcF	-1.15324
BSGatlas-gene-1412	yjcG	0.275378
BSGatlas-gene-1413	yjcH	-0.659356
BSGatlas-gene-1415	metI	0.0457889
BSGatlas-gene-1416	metC	0.490707
BSGatlas-gene-1417	yjcK	0.151485
BSGatlas-gene-1418	yjcL	0.585582
BSGatlas-gene-1420	yjcM	1.05696
BSGatlas-gene-1421	yjcN	-0.248212
BSGatlas-gene-1422	yjzF	-0.718369
BSGatlas-gene-1423	yjzG	0.23604
BSGatlas-gene-1424	yjcO	-0.525182
BSGatlas-gene-1425	yjcP	-2.67662
BSGatlas-gene-1426	yjcQ	-1.66043
BSGatlas-gene-1427	yjcR	0.340683
BSGatlas-gene-1428	yjcS	0.685477
BSGatlas-gene-1429	yjdA	0.0968893
BSGatlas-gene-1430	yjdB	0.650751
BSGatlas-gene-1431	manR	-0.742261
BSGatlas-gene-1432	manP	-0.113928
BSGatlas-gene-1433	manA	0.408165
BSGatlas-gene-1435	yjdF	-0.948405
BSGatlas-gene-1436	yjdG	-0.412515
BSGatlas-gene-1437	yjdH	1.44416
BSGatlas-gene-1438	yjdI	0.582731
BSGatlas-gene-1439	yjzH	0.815104
BSGatlas-gene-1440	yjdJ	0.941606
BSGatlas-gene-1442	ctaO	0.736941
BSGatlas-gene-1443	cotT	-2.88171
BSGatlas-gene-1445	pdaC	0.290841
BSGatlas-gene-1446	yjfA	0.305422
BSGatlas-gene-1447	yjfB	-1.1776
BSGatlas-gene-1448	yjfC	1.00933
BSGatlas-gene-1449	yjgA	0.0157958
BSGatlas-gene-1450	yjgB	0.0191247
BSGatlas-gene-1451	yjgC	-0.30383
BSGatlas-gene-1452	yjgD	-0.0354654
BSGatlas-gene-1453	yjhA	1.16014
BSGatlas-gene-1454	yjhB	0.615105
BSGatlas-gene-1455	yjiA	1.04264
BSGatlas-gene-1456	yjiB	-0.199973
BSGatlas-gene-1457	yjiC	-0.377699
BSGatlas-gene-1458	yjzI	-0.109408
BSGatlas-gene-1459	yjjA	0.132837
BSGatlas-gene-1460	yjkA	0.925446
BSGatlas-gene-1461	yjkB	0.595352
BSGatlas-gene-1462	yjlA	0.51545
BSGatlas-gene-1463	yjlB	-0.456085
BSGatlas-gene-1464	yjlC	-1.32454
BSGatlas-gene-1465	ndh	-0.199281
BSGatlas-gene-1466	uxaC	-0.0167409
BSGatlas-gene-1467	yjmB	-0.365492
BSGatlas-gene-1468	yjmC	0.0542437
BSGatlas-gene-1469	yjmD	0.110624
BSGatlas-gene-1470	uxuA	-0.115603
BSGatlas-gene-1471	yjmF	-0.0438363
BSGatlas-gene-1472	exuT	0.485918
BSGatlas-gene-1473	exuR	0.201558
BSGatlas-gene-1474	uxaB	-0.0398211
BSGatlas-gene-1475	uxaA	0.532724
BSGatlas-gene-1476	yjnA	0.315336
BSGatlas-gene-1477	bstD	0.00111916
BSGatlas-gene-1478	yjoB	-0.969667
BSGatlas-gene-1479	rapA	-1.34022
BSGatlas-gene-1480	phrA	1.06696
BSGatlas-gene-1482	xlyB	-0.336092
BSGatlas-gene-1483	yjqA	0.298068
BSGatlas-gene-1484	pghB	0.0975087
BSGatlas-gene-1485	yjqC	-0.64677
BSGatlas-gene-1486	xkdA	-0.352742
BSGatlas-gene-1487	xre	0.103026
BSGatlas-gene-1488	yjzJ	-0.521276
BSGatlas-gene-1489	xkdB	-0.187469
BSGatlas-gene-1490	xkdC	-0.978427
BSGatlas-gene-1491	ykzK	0.479876
BSGatlas-gene-1492	xkdD	-0.0772531
BSGatlas-gene-1494	xpf	-0.0957569
BSGatlas-gene-1495	xtmA	-0.480037
BSGatlas-gene-1496	xtmB	-0.292361
BSGatlas-gene-1497	xkdE	0.439049
BSGatlas-gene-1498	xkdF	0.0722475
BSGatlas-gene-1499	xkdG	0.303316
BSGatlas-gene-1500	ykzL	-0.281171
BSGatlas-gene-1501	xkdH	-0.758338
BSGatlas-gene-1502	xkdI	-0.184234
BSGatlas-gene-1503	xkdJ	0.946695
BSGatlas-gene-1505	xkdK	0.125644
BSGatlas-gene-1506	xkdM	-0.512848
BSGatlas-gene-1507	xkdN	-0.24474
BSGatlas-gene-1508	xkzB	0.914481
BSGatlas-gene-1509	xkdO	-0.668474
BSGatlas-gene-1510	xkdP	-1.41773
BSGatlas-gene-1511	xkdQ	0.044529
BSGatlas-gene-1512	xkdR	0.516727
BSGatlas-gene-1513	xkdS	-1.11269
BSGatlas-gene-1514	xkdT	-0.393746
BSGatlas-gene-1515	xkdU	-0.0146913
BSGatlas-gene-1516	xkzA	-1.57659
BSGatlas-gene-1517	xkdV	-0.477224
BSGatlas-gene-1518	xkdW	-0.393359
BSGatlas-gene-1519	xkdX	0.675221
BSGatlas-gene-1520	xepA	0.316579
BSGatlas-gene-1521	xhlA	0.889605
BSGatlas-gene-1522	xhlB	-0.131384
BSGatlas-gene-1523	xlyA	0.896996
BSGatlas-gene-1524	spoIISC	1.07212
BSGatlas-gene-1525	spoIISB	-1.41686
BSGatlas-gene-1526	spoIISA	-0.817092
BSGatlas-gene-1527	pit	-0.335233
BSGatlas-gene-1528	ykaA	0.740642
BSGatlas-gene-1529	steT	-0.296374
BSGatlas-gene-1530	mhqA	0.555915
BSGatlas-gene-1532	ykcB	0.197689
BSGatlas-gene-1533	ykcC	0.931874
BSGatlas-gene-1535	htrA	-0.137616
BSGatlas-gene-1536	proG	-0.341215
BSGatlas-gene-1537	dppA	1.16722
BSGatlas-gene-1538	dppB	0.291696
BSGatlas-gene-1539	dppC	-0.0353046
BSGatlas-gene-1540	dppD	0.842662
BSGatlas-gene-1541	dppE	-0.418533
BSGatlas-gene-1542	ykfA	1.13084
BSGatlas-gene-1543	ykfB	0.164951
BSGatlas-gene-1544	ykfC	-0.324559
BSGatlas-gene-1545	ykfD	0.342486
BSGatlas-gene-1546	ykgB	0.287554
BSGatlas-gene-1547	ykgA	-0.529285
BSGatlas-gene-1548	ykhA	0.172776
BSGatlas-gene-1549	hmp	0.152006
BSGatlas-gene-1551	ykjA	1.8987
BSGatlas-gene-1552	bstF	0.209963
BSGatlas-gene-1553	ykkB	-1.20071
BSGatlas-gene-1555	ykkC	-0.0196478
BSGatlas-gene-1556	ykkD	-0.519916
BSGatlas-gene-1557	ykkE	1.07508
BSGatlas-gene-1559	proB	0.484916
BSGatlas-gene-1560	proA	-0.285949
BSGatlas-gene-1561	ohrA	-0.226242
BSGatlas-gene-1562	ohrR	0.36924
BSGatlas-gene-1563	ohrB	-0.4792
BSGatlas-gene-1564	ykzN	0.116642
BSGatlas-gene-1565	guaD	0.792416
BSGatlas-gene-1566	metE	-0.234093
BSGatlas-gene-1568	ispA	0.75314
BSGatlas-gene-1569	rsbRB	1.14188
BSGatlas-gene-1570	thiX	0.286807
BSGatlas-gene-1571	thiW	0.0014035
BSGatlas-gene-1572	thiV	0.835435
BSGatlas-gene-1573	thiU	-0.375526
BSGatlas-gene-1575	ykoG	0.820307
BSGatlas-gene-1576	ykoH	0.210684
BSGatlas-gene-1577	ykoI	0.657777
BSGatlas-gene-1578	ykoJ	0.411272
BSGatlas-gene-1579	ykzD	-1.88171
BSGatlas-gene-1581	mgtE	-0.560924
BSGatlas-gene-1582	tnrA	0.323147
BSGatlas-gene-1584	ykoL	1.43548
BSGatlas-gene-1585	ykoM	0.0997589
BSGatlas-gene-1586	ykoN	-1.9607
BSGatlas-gene-1587	ykoP	-0.612073
BSGatlas-gene-1588	ykoQ	-0.853054
BSGatlas-gene-1589	ykoS	-0.800021
BSGatlas-gene-1590	ykoT	-0.655942
BSGatlas-gene-1591	ligD	0.574777
BSGatlas-gene-1592	ykoV	0.0750865
BSGatlas-gene-1593	dgcW	-1.10651
BSGatlas-gene-1594	ykoX	-0.912112
BSGatlas-gene-1596	ykoY	0.087894
BSGatlas-gene-1597	sigI	0.20947
BSGatlas-gene-1598	rsgI	0.488772
BSGatlas-gene-1599	sspD	1.53118
BSGatlas-gene-1600	ykrK	-0.335721
BSGatlas-gene-1601	htpX	-0.056261
BSGatlas-gene-1602	ktrD	0.356002
BSGatlas-gene-1604	ykzE	-0.254025
BSGatlas-gene-1605	ykrP	-0.111887
BSGatlas-gene-1606	kinE	-0.762905
BSGatlas-gene-1607	ogt	1.29291
BSGatlas-gene-1609	mtnA	-0.429584
BSGatlas-gene-1610	mtnK	-0.121867
BSGatlas-gene-1612	mtnU	0.550024
BSGatlas-gene-1613	mtnE	0.301606
BSGatlas-gene-1615	mtnW	0.105394
BSGatlas-gene-1616	mtnX	-0.985522
BSGatlas-gene-1617	mtnB	-0.744034
BSGatlas-gene-1618	mtnD	-0.16744
BSGatlas-gene-1619	ykvA	-0.267665
BSGatlas-gene-1620	spo0E	2.29361
BSGatlas-gene-1621	eag	1.22467
BSGatlas-gene-1622	kinD	-0.444458
BSGatlas-gene-1623	mhqR	-1.36007
BSGatlas-gene-1624	motB	-1.67264
BSGatlas-gene-1625	motA	-0.0262112
BSGatlas-gene-1626	clpE	-0.626332
BSGatlas-gene-1627	ykvI	0.247863
BSGatlas-gene-1629	queC	-0.635107
BSGatlas-gene-1630	queD	-1.15271
BSGatlas-gene-1631	queE	-1.02711
BSGatlas-gene-1632	queF	0.54543
BSGatlas-gene-1633	ykvN	0.773924
BSGatlas-gene-1634	ykvO	-0.160498
BSGatlas-gene-1635	ykvP	-0.594096
BSGatlas-gene-1637	ykvQ	-0.622622
BSGatlas-gene-1641	ykvR	2.08993
BSGatlas-gene-1642	ykvS	1.68987
BSGatlas-gene-1643	ykzS	-0.663667
BSGatlas-gene-1644	ykvT	-0.63827
BSGatlas-gene-1645	ykvU	-0.0376592
BSGatlas-gene-1648	pfeT	-0.126505
BSGatlas-gene-1649	papB	0.613047
BSGatlas-gene-1651	ykvZ	-0.960555
BSGatlas-gene-1652	glcT	-0.581651
BSGatlas-gene-1654	ptsG	0.105248
BSGatlas-gene-1655	ptsH	1.41739
BSGatlas-gene-1656	ptsI	-0.281605
BSGatlas-gene-1657	splA	0.545985
BSGatlas-gene-1658	splB	0.433502
BSGatlas-gene-1659	ykwB	0.204629
BSGatlas-gene-1660	mcpC	-0.00982677
BSGatlas-gene-1661	ykwC	-0.174419
BSGatlas-gene-1662	ykwD	-0.478689
BSGatlas-gene-1664	pbpH	-0.291677
BSGatlas-gene-1665	kinA	-0.549218
BSGatlas-gene-1666	patA	-0.137698
BSGatlas-gene-1667	ykzT	-0.391317
BSGatlas-gene-1668	cheV	-0.965366
BSGatlas-gene-1669	kre	-0.211246
BSGatlas-gene-1670	ykuC	0.288221
BSGatlas-gene-1671	ldt	0.805021
BSGatlas-gene-1672	ykuE	-1.3102
BSGatlas-gene-1673	fadH	-0.183386
BSGatlas-gene-1674	fadG	-1.22785
BSGatlas-gene-1676	ykuH	-1.0949
BSGatlas-gene-1677	ykuI	-0.141776
BSGatlas-gene-1679	ykuJ	0.308114
BSGatlas-gene-1680	ykuK	0.25733
BSGatlas-gene-1681	abbA	0.877691
BSGatlas-gene-1682	darB	1.35446
BSGatlas-gene-1683	ccpC	-0.318063
BSGatlas-gene-1684	ykuN	0.0255344
BSGatlas-gene-1685	ykuO	-0.876179
BSGatlas-gene-1686	ykuP	0.669205
BSGatlas-gene-1687	ykuQ	0.364793
BSGatlas-gene-1688	ykuR	-0.138524
BSGatlas-gene-1689	ykuS	-1.14218
BSGatlas-gene-1690	ykuT	0.384837
BSGatlas-gene-1691	ahpA	0.957477
BSGatlas-gene-1692	ahpT	0.406048
BSGatlas-gene-1693	rok	0.954721
BSGatlas-gene-1694	yknT	-1.53898
BSGatlas-gene-1695	mobA	0.630482
BSGatlas-gene-1696	moeB	0.106856
BSGatlas-gene-1697	moeA	0.137654
BSGatlas-gene-1698	mobB	0.450385
BSGatlas-gene-1699	moaE	0.207248
BSGatlas-gene-1700	moaD	0.513188
BSGatlas-gene-1701	yknU	0.430257
BSGatlas-gene-1702	yknV	-0.0999393
BSGatlas-gene-1703	yknW	0.326703
BSGatlas-gene-1704	yknX	1.51068
BSGatlas-gene-1705	yknY	0.0726275
BSGatlas-gene-1706	yknZ	-0.288693
BSGatlas-gene-1707	fruR	-0.395285
BSGatlas-gene-1708	fruK	-0.472644
BSGatlas-gene-1709	fruA	1.04685
BSGatlas-gene-1710	sipT	-0.309276
BSGatlas-gene-1711	ykoA	-0.295501
BSGatlas-gene-1712	ykpA	-0.0804746
BSGatlas-gene-1713	ykpB	-0.274852
BSGatlas-gene-1714	ampS	0.236056
BSGatlas-gene-1715	ykpC	-1.80446
BSGatlas-gene-1716	mreBH	-0.171477
BSGatlas-gene-1717	abh	-0.0466576
BSGatlas-gene-1719	kinC	0.758543
BSGatlas-gene-1720	ykqA	-0.849602
BSGatlas-gene-1721	ktrC	0.0762652
BSGatlas-gene-1722	adeC	0.210036
BSGatlas-gene-1723	rnjA	0.405461
BSGatlas-gene-1724	rpoY	0.696457
BSGatlas-gene-1725	ykrA	0.0844185
BSGatlas-gene-1726	defB	1.05893
BSGatlas-gene-1727	ykzV	1.22036
BSGatlas-gene-1729	ykyA	-0.813906
BSGatlas-gene-1730	pdhA	0.739078
BSGatlas-gene-1731	pdhB	0.0551813
BSGatlas-gene-1732	pdhC	-0.53184
BSGatlas-gene-1733	pdhD	-0.711385
BSGatlas-gene-1734	slp	0.714422
BSGatlas-gene-1736	sr1	0.342463
BSGatlas-gene-1737	speA	-0.897875
BSGatlas-gene-1738	yktA	1.44267
BSGatlas-gene-1739	yktB	1.13152
BSGatlas-gene-1740	ykzI	0.976472
BSGatlas-gene-1741	yktC	1.40049
BSGatlas-gene-1742	ykzC	-1.03709
BSGatlas-gene-1743	yktD	-0.465141
BSGatlas-gene-1744	nprE	0.354851
BSGatlas-gene-1745	ylaA	1.10363
BSGatlas-gene-1746	ylaB	0.877552
BSGatlas-gene-1747	ylaC	-1.07435
BSGatlas-gene-1748	ylaD	-1.08939
BSGatlas-gene-1749	ylaE	1.82207
BSGatlas-gene-1750	ylaF	1.18366
BSGatlas-gene-1751	ylaG	-0.808516
BSGatlas-gene-1752	ylaH	-1.39336
BSGatlas-gene-1753	ylaI	0.954745
BSGatlas-gene-1754	ylaJ	-1.09389
BSGatlas-gene-1755	ylaK	-0.15025
BSGatlas-gene-1756	ylaL	0.649347
BSGatlas-gene-1757	ylaM	-2.6114
BSGatlas-gene-1758	ylaN	-1.00363
BSGatlas-gene-1759	ftsW	-0.265156
BSGatlas-gene-1760	pycA	-0.799261
BSGatlas-gene-1761	ctaA	-0.354032
BSGatlas-gene-1762	ctaB	-0.530933
BSGatlas-gene-1763	ctaC	-0.274138
BSGatlas-gene-1764	ctaD	0.242598
BSGatlas-gene-1765	ctaE	-0.689133
BSGatlas-gene-1766	ctaF	0.772117
BSGatlas-gene-1767	ctaG	0.307386
BSGatlas-gene-1768	ylbA	0.0291599
BSGatlas-gene-1769	ylbB	-0.169077
BSGatlas-gene-1770	ylbC	-0.682302
BSGatlas-gene-1771	ylbD	-1.2971
BSGatlas-gene-1773	ylbF	-0.682502
BSGatlas-gene-1774	ylbG	-0.328949
BSGatlas-gene-1777	ylbH	-0.413233
BSGatlas-gene-1778	ylbI	-1.25245
BSGatlas-gene-1779	spoVV	1.28822
BSGatlas-gene-1780	ylbK	-0.501121
BSGatlas-gene-1781	ddcP	0.630635
BSGatlas-gene-1782	tmcAL	0.106988
BSGatlas-gene-1784	ylbN	-1.25454
BSGatlas-gene-1785	rpmF	0.681346
BSGatlas-gene-1786	gerR	-0.21553
BSGatlas-gene-1787	ylbP	0.550164
BSGatlas-gene-1788	ylbQ	0.719507
BSGatlas-gene-1789	bshC	0.158244
BSGatlas-gene-1790	mraZ	-0.661313
BSGatlas-gene-1791	mraW	-0.388064
BSGatlas-gene-1793	ftsL	1.5668
BSGatlas-gene-1794	pbpB	-0.550584
BSGatlas-gene-1795	spoVD	-0.633278
BSGatlas-gene-1796	murE	-0.325504
BSGatlas-gene-1797	mraY	-0.604341
BSGatlas-gene-1798	murD	-0.223438
BSGatlas-gene-1799	spoVE	-0.823963
BSGatlas-gene-1800	murG	-0.560373
BSGatlas-gene-1801	murB	0.124157
BSGatlas-gene-1802	divIB	-1.80268
BSGatlas-gene-1803	ylxW	-0.173569
BSGatlas-gene-1804	ylxX	-1.26908
BSGatlas-gene-1805	sbp	1.6623
BSGatlas-gene-1807	ftsA	-0.143662
BSGatlas-gene-1808	ftsZ	0.208061
BSGatlas-gene-1809	bpr	0.130303
BSGatlas-gene-1811	spoIIGA	-0.467436
BSGatlas-gene-1812	sigE	1.09208
BSGatlas-gene-1813	sigG	-0.493277
BSGatlas-gene-1814	ylmA	1.57445
BSGatlas-gene-1816	ylmB	-0.178829
BSGatlas-gene-1817	ylmC	-0.260443
BSGatlas-gene-1818	ylmD	-0.657465
BSGatlas-gene-1819	ylmE	0.155116
BSGatlas-gene-1820	sepF	-0.511833
BSGatlas-gene-1821	ylmG	-0.469679
BSGatlas-gene-1822	ylmH	-0.285822
BSGatlas-gene-1823	divIVA	-0.804588
BSGatlas-gene-1825	ileS	0.0351636
BSGatlas-gene-1826	ylyA	-1.10624
BSGatlas-gene-1827	lspA	1.12734
BSGatlas-gene-1828	ylyB	-0.773988
BSGatlas-gene-1830	pyrR	-0.545496
BSGatlas-gene-1832	pyrP	0.0737948
BSGatlas-gene-1834	pyrB	0.784057
BSGatlas-gene-1835	pyrC	-0.126545
BSGatlas-gene-1836	pyrAA	-0.354274
BSGatlas-gene-1837	pyrAB	0.428551
BSGatlas-gene-1838	pyrK	0.191346
BSGatlas-gene-1839	pyrD	-0.256789
BSGatlas-gene-1840	pyrF	-0.212239
BSGatlas-gene-1841	pyrE	0.806323
BSGatlas-gene-1843	cysH	-0.783676
BSGatlas-gene-1844	cysP	0.0559731
BSGatlas-gene-1845	sat	-1.00381
BSGatlas-gene-1846	cysC	0.212921
BSGatlas-gene-1847	ylnD	-0.304927
BSGatlas-gene-1848	sirB	-0.753032
BSGatlas-gene-1849	ylnF	-1.13533
BSGatlas-gene-1850	rqcH	-0.245971
BSGatlas-gene-1851	yloB	-0.347755
BSGatlas-gene-1852	yloC	0.271371
BSGatlas-gene-1853	remA	-1.29475
BSGatlas-gene-1854	gmk	-0.911833
BSGatlas-gene-1855	yloH	0.590063
BSGatlas-gene-1856	yloI	-0.900489
BSGatlas-gene-1858	priA	-0.537605
BSGatlas-gene-1859	defA	-0.841076
BSGatlas-gene-1860	fmt	-0.061032
BSGatlas-gene-1861	yloM	-0.266763
BSGatlas-gene-1862	yloN	0.647262
BSGatlas-gene-1863	prpC	-0.176383
BSGatlas-gene-1864	prkC	-0.23095
BSGatlas-gene-1865	cpgA	0.140169
BSGatlas-gene-1866	rpe	-0.599441
BSGatlas-gene-1867	yloS	-0.860355
BSGatlas-gene-1868	spoVM	2.04414
BSGatlas-gene-1869	rpmB	2.0433
BSGatlas-gene-1870	yloU	0.544323
BSGatlas-gene-1871	fakA	-0.491199
BSGatlas-gene-1872	sdaAB	-0.151348
BSGatlas-gene-1873	sdaAA	0.421655
BSGatlas-gene-1874	recG	-0.643932
BSGatlas-gene-1875	fapR	-0.0345149
BSGatlas-gene-1876	plsX	-0.514422
BSGatlas-gene-1877	fabD	0.453942
BSGatlas-gene-1878	fabG	0.0365027
BSGatlas-gene-1879	acpA	-0.287401
BSGatlas-gene-1880	rnc	-0.805123
BSGatlas-gene-1881	smc	0.675256
BSGatlas-gene-1882	ftsY	0.165519
BSGatlas-gene-1883	sivC	-0.13151
BSGatlas-gene-1885	ffh	-0.201006
BSGatlas-gene-1886	rpsP	-0.374674
BSGatlas-gene-1887	ylqC	-2.63502
BSGatlas-gene-1888	ylqD	-0.878896
BSGatlas-gene-1889	rimM	-0.954865
BSGatlas-gene-1890	trmD	-0.16109
BSGatlas-gene-1892	rplS	-0.0785212
BSGatlas-gene-1893	rbgA	-0.140748
BSGatlas-gene-1894	rnhB	-0.316523
BSGatlas-gene-1895	ylqG	-0.275183
BSGatlas-gene-1896	ylqH	1.22543
BSGatlas-gene-1897	sucC	-0.34489
BSGatlas-gene-1898	sucD	-0.566384
BSGatlas-gene-1899	dprA	-0.322976
BSGatlas-gene-1900	topA	-0.38379
BSGatlas-gene-1901	trmFO	-0.433253
BSGatlas-gene-1902	codV	-1.59141
BSGatlas-gene-1903	clpQ	-0.566586
BSGatlas-gene-1904	clpY	-0.712349
BSGatlas-gene-1905	codY	-0.477335
BSGatlas-gene-1906	flgB	-1.24531
BSGatlas-gene-1907	flgC	-0.382179
BSGatlas-gene-1908	fliE	0.109495
BSGatlas-gene-1909	fliF	-1.43068
BSGatlas-gene-1910	fliG	-0.862111
BSGatlas-gene-1911	fliH	-1.44864
BSGatlas-gene-1912	fliI	-0.940765
BSGatlas-gene-1914	ylxF	-1.879
BSGatlas-gene-1915	fliK	-1.03196
BSGatlas-gene-1916	flgD	-1.98117
BSGatlas-gene-1917	flgE	-0.417853
BSGatlas-gene-1919	fliL	-0.706221
BSGatlas-gene-1920	fliM	-0.474553
BSGatlas-gene-1921	fliY	-0.853001
BSGatlas-gene-1922	cheY	1.4189
BSGatlas-gene-1923	fliZ	-0.275323
BSGatlas-gene-1924	fliP	-0.871344
BSGatlas-gene-1926	fliR	-0.917352
BSGatlas-gene-1927	flhB	-0.0812066
BSGatlas-gene-1928	flhA	-0.187053
BSGatlas-gene-1929	flhF	-1.24922
BSGatlas-gene-1930	flhG	0.2194
BSGatlas-gene-1931	cheB	-0.195578
BSGatlas-gene-1932	cheA	-0.79229
BSGatlas-gene-1933	cheW	0.204507
BSGatlas-gene-1934	cheC	-1.9768
BSGatlas-gene-1935	cheD	0.701255
BSGatlas-gene-1936	sigD	-1.70113
BSGatlas-gene-1937	swrB	-0.230248
BSGatlas-gene-1939	rpsB	-0.0089358
BSGatlas-gene-1940	tsf	-0.252828
BSGatlas-gene-1941	pyrH	-0.568103
BSGatlas-gene-1942	frr	-0.666965
BSGatlas-gene-1943	uppS	-0.543405
BSGatlas-gene-1944	cdsA	-0.628699
BSGatlas-gene-1945	ispC	-0.851695
BSGatlas-gene-1946	rasP	-0.0625871
BSGatlas-gene-1947	proS	-0.980532
BSGatlas-gene-1948	polC	-0.47939
BSGatlas-gene-1951	ylxS	0.076857
BSGatlas-gene-1952	nusA	-0.0531714
BSGatlas-gene-1953	ylxR	-1.41309
BSGatlas-gene-1954	rplGA	0.0461114
BSGatlas-gene-1955	infB	-0.998557
BSGatlas-gene-1956	ylxP	0.382776
BSGatlas-gene-1957	rbfA	-0.671033
BSGatlas-gene-1958	truB	0.506278
BSGatlas-gene-1959	ribC	0.750405
BSGatlas-gene-1960	rpsO	-0.188547
BSGatlas-gene-1962	pnpA	0.366277
BSGatlas-gene-1963	swsB	-0.386985
BSGatlas-gene-1964	mlpA	-0.313898
BSGatlas-gene-1965	ymxH	0.896925
BSGatlas-gene-1966	spoVFA	-1.29681
BSGatlas-gene-1967	spoVFB	1.41997
BSGatlas-gene-1968	asd	0.415317
BSGatlas-gene-1969	dapG	0.345389
BSGatlas-gene-1970	dapA	0.628892
BSGatlas-gene-1972	rnjB	-0.345654
BSGatlas-gene-1973	tepA	-0.601012
BSGatlas-gene-1974	ylzJ	-1.7626
BSGatlas-gene-1975	spoIIIE	-0.934252
BSGatlas-gene-1976	ymfC	-1.2229
BSGatlas-gene-1977	ymfD	-0.570464
BSGatlas-gene-1978	ymfF	0.268681
BSGatlas-gene-1979	ymfH	-0.904779
BSGatlas-gene-1980	ymfI	-0.389881
BSGatlas-gene-1981	ymfJ	-0.622765
BSGatlas-gene-1982	ymfK/1	1.25645
BSGatlas-gene-1983	ymfK/2	-0.936185
BSGatlas-gene-1984	rodZ	-0.75987
BSGatlas-gene-1985	pgsA	1.26461
BSGatlas-gene-1986	cinA	0.177716
BSGatlas-gene-1987	recA	-0.126588
BSGatlas-gene-1988	pbpX	0.377653
BSGatlas-gene-1989	rny	-0.120982
BSGatlas-gene-1990	ymdB	1.03236
BSGatlas-gene-1991	spoVS	-0.574701
BSGatlas-gene-1992	tdh	0.0242822
BSGatlas-gene-1993	kbl	0.776602
BSGatlas-gene-1994	ymcB	-1.25285
BSGatlas-gene-1995	ymcA	0.0195112
BSGatlas-gene-1996	cotE	-0.726752
BSGatlas-gene-1997	mutS	-0.491062
BSGatlas-gene-1998	mutL	0.589735
BSGatlas-gene-2001	ymzD	1.00821
BSGatlas-gene-2002	ymcC	0.290721
BSGatlas-gene-2003	pksA	-0.545777
BSGatlas-gene-2004	pksB	1.13198
BSGatlas-gene-2006	pksC	1.03646
BSGatlas-gene-2007	pksD	0.0358463
BSGatlas-gene-2008	pksE	0.686441
BSGatlas-gene-2009	acpK	1.04501
BSGatlas-gene-2010	pksF	-0.544293
BSGatlas-gene-2011	pksG	-0.0363813
BSGatlas-gene-2012	pksH	-0.582773
BSGatlas-gene-2013	pksI	0.43676
BSGatlas-gene-2014	pksJ	-0.0430504
BSGatlas-gene-2015	pksL	-0.0249481
BSGatlas-gene-2016	pksM	-0.499725
BSGatlas-gene-2017	pksN	-0.33575
BSGatlas-gene-2018	pksR	-0.26881
BSGatlas-gene-2019	pksS	0.909394
BSGatlas-gene-2020	ymzB	-1.03046
BSGatlas-gene-2021	ymaE	0.746388
BSGatlas-gene-2022	aprX	0.739491
BSGatlas-gene-2023	ymzE/1	1.95639
BSGatlas-gene-2024	ymzE/2	-0.540684
BSGatlas-gene-2025	pghC	-0.575436
BSGatlas-gene-2026	ymaD	1.05066
BSGatlas-gene-2027	ebrB	0.418372
BSGatlas-gene-2028	ebrA	-0.430208
BSGatlas-gene-2031	miaA	0.158967
BSGatlas-gene-2032	hfq	-0.115872
BSGatlas-gene-2033	ymzC	0.172641
BSGatlas-gene-2034	ymzA	-0.602297
BSGatlas-gene-2036	nrdI	-0.439575
BSGatlas-gene-2037	nrdE	-0.395433
BSGatlas-gene-2038	nrdF	-0.271784
BSGatlas-gene-2039	ymaB	-0.677798
BSGatlas-gene-2041	cwlC	0.760272
BSGatlas-gene-2042	spoVK	0.946332
BSGatlas-gene-2043	ynbA	-0.187216
BSGatlas-gene-2044	ynbB	-0.648293
BSGatlas-gene-2045	glnR	0.401247
BSGatlas-gene-2046	glnA	-0.385302
BSGatlas-gene-2047	ynxB	-1.23105
BSGatlas-gene-2048	ynzF	-0.8925
BSGatlas-gene-2049	ynzG	-1.27034
BSGatlas-gene-2050	ynaB	-0.758299
BSGatlas-gene-2051	ynaC	-0.865506
BSGatlas-gene-2052	ynaD	1.51827
BSGatlas-gene-2053	ynaE	0.0019178
BSGatlas-gene-2054	ynaF	-1.84955
BSGatlas-gene-2056	ynzI	0.0552184
BSGatlas-gene-2057	ynaI	0.0795712
BSGatlas-gene-2058	xynP	-0.0122219
BSGatlas-gene-2059	xynB	-0.386595
BSGatlas-gene-2061	xylR	-0.855223
BSGatlas-gene-2062	xylA	-0.300664
BSGatlas-gene-2063	xylB	0.522395
BSGatlas-gene-2064	yncB	0.631997
BSGatlas-gene-2065	yncC	-0.0241429
BSGatlas-gene-2066	yncD	-0.933885
BSGatlas-gene-2067	yncE	0.0636869
BSGatlas-gene-2068	yncF	-0.275463
BSGatlas-gene-2071	cotU	0.186426
BSGatlas-gene-2072	ynzJ	-0.254025
BSGatlas-gene-2075	thyA	-0.188005
BSGatlas-gene-2078	yncM	1.09822
BSGatlas-gene-2080	cotC	-0.133475
BSGatlas-gene-2081	tatAC	1.54722
BSGatlas-gene-2083	yndA	-0.622622
BSGatlas-gene-2084	yndB	-0.784921
BSGatlas-gene-2085	ynzB	1.15045
BSGatlas-gene-2086	yndD	-0.945756
BSGatlas-gene-2087	yndE	-0.814326
BSGatlas-gene-2088	yndF	-0.726028
BSGatlas-gene-2089	yndG	-0.0740634
BSGatlas-gene-2091	yndH	-0.79512
BSGatlas-gene-2092	yndJ	-0.93945
BSGatlas-gene-2093	yndK	0.307559
BSGatlas-gene-2096	yndM	-0.838988
BSGatlas-gene-2097	fosB	-0.523388
BSGatlas-gene-2098	yzzP	-0.298171
BSGatlas-gene-2100	lexA	-0.555324
BSGatlas-gene-2101	yneA	-0.690562
BSGatlas-gene-2102	yneB	0.873313
BSGatlas-gene-2103	ynzC	0.184169
BSGatlas-gene-2104	tkt	0.202364
BSGatlas-gene-2106	sirA	1.61338
BSGatlas-gene-2108	ynzD	-0.58569
BSGatlas-gene-2109	ccdA	0.971557
BSGatlas-gene-2110	yneI	2.34136
BSGatlas-gene-2111	yneJ	-0.37829
BSGatlas-gene-2112	yneK	-0.375257
BSGatlas-gene-2114	cotM	-2.36714
BSGatlas-gene-2116	sspO	0.745975
BSGatlas-gene-2117	citB	0.0457048
BSGatlas-gene-2118	yneN	-1.22403
BSGatlas-gene-2120	sspN	0.85821
BSGatlas-gene-2121	tlp	2.0679
BSGatlas-gene-2122	yneP	0.699532
BSGatlas-gene-2123	yneQ	-0.24863
BSGatlas-gene-2124	yneR	0.400905
BSGatlas-gene-2125	plsY	0.4309
BSGatlas-gene-2126	yneT	-0.219563
BSGatlas-gene-2128	parE	0.0908029
BSGatlas-gene-2129	parC	-0.345937
BSGatlas-gene-2130	ynfCc	0.368008
BSGatlas-gene-2131	ynfC	0.506503
BSGatlas-gene-2132	alsT	-0.641667
BSGatlas-gene-2134	bglC	-0.414272
BSGatlas-gene-2135	ynfE	-0.669063
BSGatlas-gene-2136	xynC	-0.0702024
BSGatlas-gene-2137	xynD	-0.415699
BSGatlas-gene-2138	yngA	0.349944
BSGatlas-gene-2139	yngB	-0.648217
BSGatlas-gene-2140	yngC	0.697038
BSGatlas-gene-2141	nrnB	-0.768893
BSGatlas-gene-2142	yngE	-0.283072
BSGatlas-gene-2143	yngF	0.825084
BSGatlas-gene-2144	yngG	-0.471079
BSGatlas-gene-2145	yngHB	-0.84955
BSGatlas-gene-2146	yngH	-0.0704178
BSGatlas-gene-2147	yngI	0.11163
BSGatlas-gene-2148	yngJ	0.729296
BSGatlas-gene-2151	yngK	-0.626863
BSGatlas-gene-2152	yngL	-1.10624
BSGatlas-gene-2153	ppsE	-0.176762
BSGatlas-gene-2154	ppsD	0.257705
BSGatlas-gene-2155	ppsC	0.268592
BSGatlas-gene-2156	ppsB	0.117247
BSGatlas-gene-2157	ppsA	-0.016482
BSGatlas-gene-2158	dacC	0.14962
BSGatlas-gene-2159	galM	0.658284
BSGatlas-gene-2160	yoeA	0.0715938
BSGatlas-gene-2161	iseA	0.299717
BSGatlas-gene-2163	yoeC	0.456096
BSGatlas-gene-2164	yoeD	-0.19968
BSGatlas-gene-2165	ggt	0.474173
BSGatlas-gene-2166	yofA	0.0692138
BSGatlas-gene-2167	yogA	-0.785959
BSGatlas-gene-2168	gltB	-0.827287
BSGatlas-gene-2169	gltA	0.0678714
BSGatlas-gene-2170	gltC	-0.884931
BSGatlas-gene-2171	proJ	-0.454581
BSGatlas-gene-2172	proH	-1.09629
BSGatlas-gene-2173	rtp	0.184619
BSGatlas-gene-2174	yoxD	0.558514
BSGatlas-gene-2175	yoxC	0.59204
BSGatlas-gene-2176	yoxB	-0.399797
BSGatlas-gene-2177	yoaA	0.525156
BSGatlas-gene-2179	yoaC	0.765067
BSGatlas-gene-2180	yoaD	0.0554498
BSGatlas-gene-2182	yoaE	-0.057713
BSGatlas-gene-2183	yoaF	0.0302982
BSGatlas-gene-2184	yoaG	1.36945
BSGatlas-gene-2187	yozQ	-0.695303
BSGatlas-gene-2188	yoaH	-0.308916
BSGatlas-gene-2189	yoaI	-0.631708
BSGatlas-gene-2190	yoaJ	0.098909
BSGatlas-gene-2191	yoaK	-0.766469
BSGatlas-gene-2192	pelB	0.620444
BSGatlas-gene-2194	yozS	-0.24975
BSGatlas-gene-2195	oxdD	-1.62372
BSGatlas-gene-2196	yoaO	0.330086
BSGatlas-gene-2198	yoaP	1.01431
BSGatlas-gene-2199	yoaQ	0.181908
BSGatlas-gene-2200	yozT	-1.46667
BSGatlas-gene-2202	yoaR	-0.336713
BSGatlas-gene-2203	yoaS	1.13186
BSGatlas-gene-2204	yozG	-1.85576
BSGatlas-gene-2205	yoaT	1.83846
BSGatlas-gene-2206	yoaU	-0.713103
BSGatlas-gene-2207	yoaV	1.48415
BSGatlas-gene-2208	yoaW	0.28596
BSGatlas-gene-2209	yoaZ	-0.443503
BSGatlas-gene-2210	penP	0.710155
BSGatlas-gene-2211	yobA	-0.147341
BSGatlas-gene-2212	yozU	-0.88171
BSGatlas-gene-2214	pps	0.614873
BSGatlas-gene-2216	xynA	0.248536
BSGatlas-gene-2217	yozV	0.636555
BSGatlas-gene-2218	yobD	0.583623
BSGatlas-gene-2219	yozH	0.466003
BSGatlas-gene-2220	yozI	1.1255
BSGatlas-gene-2221	yobE	0.361022
BSGatlas-gene-2222	yobF	-0.200645
BSGatlas-gene-2223	yozW	1.61853
BSGatlas-gene-2226	yozY	2.21392
BSGatlas-gene-2227	yozZ	-1.88171
BSGatlas-gene-2228	rapK	-0.138553
BSGatlas-gene-2229	phrK	0.480348
BSGatlas-gene-2233	yozM	0.450991
BSGatlas-gene-2234	yobI	-0.12389
BSGatlas-gene-2236	yoyA	-2.20871
BSGatlas-gene-2239	bsrE	-0.187284
BSGatlas-gene-2241	yobJ	-0.0941852
BSGatlas-gene-2242	yobK	-0.316685
BSGatlas-gene-2243	yobL	0.561519
BSGatlas-gene-2244	yobM	-0.713434
BSGatlas-gene-2245	yobN	1.05946
BSGatlas-gene-2246	yobO	-0.379119
BSGatlas-gene-2248	csaA	0.64602
BSGatlas-gene-2249	yobQ	0.719369
BSGatlas-gene-2250	yobR	0.408212
BSGatlas-gene-2251	yobS	0.516658
BSGatlas-gene-2252	yobT	-0.934823
BSGatlas-gene-2253	yobU	1.17411
BSGatlas-gene-2254	yobV	0.59452
BSGatlas-gene-2255	yobW	1.41997
BSGatlas-gene-2256	czrA	0.867551
BSGatlas-gene-2257	yocA	-1.44271
BSGatlas-gene-2258	yozB	-0.529425
BSGatlas-gene-2259	yocB	-0.747122
BSGatlas-gene-2260	yocC	-2.75618
BSGatlas-gene-2261	yocD	0.489815
BSGatlas-gene-2262	des	-0.652822
BSGatlas-gene-2263	desK	-1.09201
BSGatlas-gene-2264	desR	0.684022
BSGatlas-gene-2267	yocH	-1.08229
BSGatlas-gene-2269	recQ	-0.513858
BSGatlas-gene-2271	azoR1	0.948844
BSGatlas-gene-2272	yocK	-0.753587
BSGatlas-gene-2273	yocL	0.692306
BSGatlas-gene-2274	yoyB	1.88365
BSGatlas-gene-2275	yocM	-1.6597
BSGatlas-gene-2276	yozN	-0.676096
BSGatlas-gene-2277	yocN	0.758674
BSGatlas-gene-2278	yozO	1.15175
BSGatlas-gene-2280	yozC	1.12239
BSGatlas-gene-2281	dhaS	0.449606
BSGatlas-gene-2282	sqhC	-0.236908
BSGatlas-gene-2283	sodF	0.253643
BSGatlas-gene-2284	yocR	0.458415
BSGatlas-gene-2285	yocS	0.940726
BSGatlas-gene-2286	odhB	0.00765595
BSGatlas-gene-2287	odhA	0.0170824
BSGatlas-gene-2288	yojO	-0.514881
BSGatlas-gene-2289	yojN	-0.0485437
BSGatlas-gene-2290	yojM	-1.45961
BSGatlas-gene-2291	cwlS	0.591793
BSGatlas-gene-2292	yojK	-0.518166
BSGatlas-gene-2293	cdaS	0.774081
BSGatlas-gene-2294	yojI	-0.91978
BSGatlas-gene-2295	rsbRC	-0.202611
BSGatlas-gene-2296	bshB2	0.387764
BSGatlas-gene-2297	yojF	1.40116
BSGatlas-gene-2298	yoyC	-0.570668
BSGatlas-gene-2299	yojE	1.08408
BSGatlas-gene-2300	gerT	1.01172
BSGatlas-gene-2301	yojB	0.120752
BSGatlas-gene-2302	yojA	0.836554
BSGatlas-gene-2303	yodA	0.685849
BSGatlas-gene-2304	yodB	-0.127331
BSGatlas-gene-2305	yodC	0.960927
BSGatlas-gene-2306	mhqD	0.570643
BSGatlas-gene-2307	mhqE	0.605023
BSGatlas-gene-2308	yoyD	0.812541
BSGatlas-gene-2309	yodF	0.990516
BSGatlas-gene-2310	ctpA	-1.53974
BSGatlas-gene-2311	yodH	1.47872
BSGatlas-gene-2312	yodI	1.38088
BSGatlas-gene-2313	ldcB	0.00741859
BSGatlas-gene-2314	deoD	0.358081
BSGatlas-gene-2315	yoyE	-0.84955
BSGatlas-gene-2316	yodL	0.903837
BSGatlas-gene-2317	pgpB	-1.69037
BSGatlas-gene-2318	yozD	-0.413003
BSGatlas-gene-2321	yozE	-0.0117082
BSGatlas-gene-2322	yokU	0.158379
BSGatlas-gene-2323	kamA	-0.100176
BSGatlas-gene-2324	yodP	-0.479291
BSGatlas-gene-2325	yodQ	-1.29653
BSGatlas-gene-2326	yodR	-0.173235
BSGatlas-gene-2327	yodS	-0.492775
BSGatlas-gene-2328	yodT	0.445615
BSGatlas-gene-2330	yoyG	-2.10624
BSGatlas-gene-2332	cgeE	-0.136694
BSGatlas-gene-2333	cgeD	-1.77029
BSGatlas-gene-2334	cgeC	0.980344
BSGatlas-gene-2335	cgeA	0.657467
BSGatlas-gene-2336	cgeB	-0.482825
BSGatlas-gene-2337	phy	1.15558
BSGatlas-gene-2338	yodU	0.82176
BSGatlas-gene-2340	yotM	-0.341584
BSGatlas-gene-2341	yotL	0.141247
BSGatlas-gene-2342	yotK	-0.622622
BSGatlas-gene-2344	yotI	-0.418698
BSGatlas-gene-2345	yotH	1.91121
BSGatlas-gene-2346	yotG	-1.4187
BSGatlas-gene-2350	yotD	0.908327
BSGatlas-gene-2351	yotC	-1.43451
BSGatlas-gene-2352	yotB	0.00976223
BSGatlas-gene-2353	sspC	-0.88171
BSGatlas-gene-2354	yosX	0.599367
BSGatlas-gene-2355	yosW	0.253643
BSGatlas-gene-2356	yosV	-1.21626
BSGatlas-gene-2357	yojW	0.057918
BSGatlas-gene-2359	yosT	-0.970896
BSGatlas-gene-2360	yosS	0.347494
BSGatlas-gene-2361	yosR	0.174947
BSGatlas-gene-2362	yosP	-1.18101
BSGatlas-gene-2366	nrdEB	0.256828
BSGatlas-gene-2369	yosM	0.745975
BSGatlas-gene-2370	yosL	0.63567
BSGatlas-gene-2372	yosJ	-0.450503
BSGatlas-gene-2374	yosH	1.36216
[truncated: 2,053 more rows]

## Sheet: T2
BSGatlas ID	Name	log2(TE) value
BSGatlas-gene-4	dnaA	-0.491278
BSGatlas-gene-5	dnaN	-0.841965
BSGatlas-gene-6	yaaA	-1.11742
BSGatlas-gene-7	recF	-2.56712
BSGatlas-gene-8	remB	-2.56816
BSGatlas-gene-9	gyrB	-0.99934
BSGatlas-gene-10	gyrA	-1.69887
BSGatlas-gene-17	yaaC	-1.68317
BSGatlas-gene-18	guaB	-0.386166
BSGatlas-gene-20	dacA	-1.1666
BSGatlas-gene-21	pdxS	-0.214027
BSGatlas-gene-23	pdxT	-0.613249
BSGatlas-gene-25	serS	0.260647
BSGatlas-gene-27	dck	0.110638
BSGatlas-gene-28	dgk	-0.130103
BSGatlas-gene-29	yaaH	-0.985139
BSGatlas-gene-31	yaaJ	0.14386
BSGatlas-gene-33	dnaX	-2.17302
BSGatlas-gene-34	yaaK	-0.232245
BSGatlas-gene-35	recR	-2.49887
BSGatlas-gene-36	yaaL	-2.16444
BSGatlas-gene-37	bofA	0.672483
BSGatlas-gene-44	csfB	0.173812
BSGatlas-gene-45	xpaC	0.806203
BSGatlas-gene-46	yaaN	0.392453
BSGatlas-gene-47	yaaO	-1.50434
BSGatlas-gene-48	tmk	-0.489176
BSGatlas-gene-49	darA	1.5431
BSGatlas-gene-50	yaaR	-2.38384
BSGatlas-gene-51	holB	-1.95134
BSGatlas-gene-52	yaaT	-0.813321
BSGatlas-gene-53	yabA	-1.16441
BSGatlas-gene-54	trmN6	-2.68307
BSGatlas-gene-56	yabC	-0.398362
BSGatlas-gene-57	abrB	1.17304
BSGatlas-gene-59	metS	-0.369126
BSGatlas-gene-61	yabD	-0.455242
BSGatlas-gene-62	yabE	0.23913
BSGatlas-gene-63	rnmV	-1.01491
BSGatlas-gene-64	ksgA	-1.42709
BSGatlas-gene-65	yabG	-1.32692
BSGatlas-gene-66	veg	-0.947649
BSGatlas-gene-67	sspF	0.588648
BSGatlas-gene-69	ispE	-0.714943
BSGatlas-gene-70	purR	-0.762284
BSGatlas-gene-71	yabJ	-0.991225
BSGatlas-gene-72	spoVG	0.658541
BSGatlas-gene-73	gcaD	-0.960596
BSGatlas-gene-74	prs	-0.564349
BSGatlas-gene-75	ctc	0.525666
BSGatlas-gene-76	spoVC	0.272482
BSGatlas-gene-77	fin	-0.102199
BSGatlas-gene-78	mfd	-1.04358
BSGatlas-gene-79	spoVT	-0.70933
BSGatlas-gene-80	yabM	-0.836633
BSGatlas-gene-81	yabN	-1.08368
BSGatlas-gene-82	yabO	1.32742
BSGatlas-gene-83	yabP	1.53332
BSGatlas-gene-84	yabQ	0.0996273
BSGatlas-gene-85	divIC	0.435694
BSGatlas-gene-86	yabR	-0.0255518
BSGatlas-gene-89	spoIIE	0.0805631
BSGatlas-gene-91	yabS	-1.24933
BSGatlas-gene-92	yabT	-2.95356
BSGatlas-gene-93	tilS	-0.930478
BSGatlas-gene-94	hprT	-0.059347
BSGatlas-gene-95	ftsH	-1.09217
BSGatlas-gene-96	coaX	-1.03926
BSGatlas-gene-97	yacC	-0.0245581
BSGatlas-gene-98	yacD	1.25723
BSGatlas-gene-99	cysK	0.303824
BSGatlas-gene-100	pabB	-0.397955
BSGatlas-gene-101	pabA	-0.568819
BSGatlas-gene-102	pabC	-1.65026
BSGatlas-gene-103	sul	0.638322
BSGatlas-gene-104	folB	-0.234757
BSGatlas-gene-105	folK	-1.398
BSGatlas-gene-106	yazB	-1.43347
BSGatlas-gene-107	yacF	-0.64235
BSGatlas-gene-109	lysS	0.235889
BSGatlas-gene-125	ctsR	-0.304489
BSGatlas-gene-126	mcsA	-0.218766
BSGatlas-gene-127	mcsB	-1.01149
BSGatlas-gene-128	clpC	-0.579373
BSGatlas-gene-129	radA	-1.21474
BSGatlas-gene-130	disA	-0.793843
BSGatlas-gene-131	yacL	-0.813117
BSGatlas-gene-132	ispD	-0.367882
BSGatlas-gene-133	ispF	1.26643
BSGatlas-gene-134	gltX	-1.07508
BSGatlas-gene-136	cysE	-0.637236
BSGatlas-gene-137	cysS	-0.105268
BSGatlas-gene-138	mrnC	-0.481579
BSGatlas-gene-139	yacO	-1.49432
BSGatlas-gene-140	yacP	-1.98082
BSGatlas-gene-141	sigH	0.325477
BSGatlas-gene-142	rpmGB	0.582345
BSGatlas-gene-143	secE	-0.085995
BSGatlas-gene-144	nusG	-0.86184
BSGatlas-gene-145	rplK	0.111668
BSGatlas-gene-146	rplA	-1.56362
BSGatlas-gene-148	rplJ	-1.21691
BSGatlas-gene-149	rplL	0.206933
BSGatlas-gene-150	ybxB	-1.42724
BSGatlas-gene-151	rpoB	-0.745296
BSGatlas-gene-152	rpoC	-1.69597
BSGatlas-gene-154	rpsL	-0.832881
BSGatlas-gene-155	rpsG	-0.632347
BSGatlas-gene-156	fusA	-2.03211
BSGatlas-gene-157	tufA	-0.531415
BSGatlas-gene-158	ybaC	-1.52446
BSGatlas-gene-160	rpsJ	-0.142965
BSGatlas-gene-161	rplC	-0.255705
BSGatlas-gene-162	rplD	-1.56351
BSGatlas-gene-163	rplW	-1.27034
BSGatlas-gene-164	rplB	-1.68993
BSGatlas-gene-165	rpsS	-1.1534
BSGatlas-gene-166	rplV	-0.947709
BSGatlas-gene-167	rpsC	-1.20056
BSGatlas-gene-168	rplP	-0.0689323
BSGatlas-gene-169	rpmC	-2.05394
BSGatlas-gene-170	rpsQ	-0.162982
BSGatlas-gene-171	rplN	0.831567
BSGatlas-gene-172	rplX	-0.318605
BSGatlas-gene-173	rplE	-0.54729
BSGatlas-gene-174	rpsN	-0.149515
BSGatlas-gene-175	rpsH	-2.89411
BSGatlas-gene-176	rplF	-1.1379
BSGatlas-gene-177	rplR	-2.33548
BSGatlas-gene-178	rpsE	-1.93222
BSGatlas-gene-179	rpmD	-0.355284
BSGatlas-gene-180	rplO	-1.17025
BSGatlas-gene-181	secY	-2.46141
BSGatlas-gene-182	adk	-2.3015
BSGatlas-gene-185	infA	-1.15474
BSGatlas-gene-186	rpmJ	1.42437
BSGatlas-gene-187	rpsM	-0.799711
BSGatlas-gene-188	rpsK	-0.0967038
BSGatlas-gene-189	rpoA	-1.95203
BSGatlas-gene-190	rplQ	0.627476
BSGatlas-gene-191	ybxA	-1.70416
BSGatlas-gene-192	ybaE	-1.91504
BSGatlas-gene-193	ybaF	-2.69476
BSGatlas-gene-194	truA	-1.64473
BSGatlas-gene-197	rplM	0.123954
BSGatlas-gene-198	rpsI	0.232151
BSGatlas-gene-199	ybaJ	1.50849
BSGatlas-gene-200	ybaK	-2.81483
BSGatlas-gene-201	cwlD	0.410117
BSGatlas-gene-202	salA	0.88303
BSGatlas-gene-203	gerD	-0.667665
BSGatlas-gene-204	kbaA	0.510524
BSGatlas-gene-205	pdaB	0.42448
BSGatlas-gene-221	ybaR	-0.0881201
BSGatlas-gene-222	ybaS	-0.121896
BSGatlas-gene-223	ybbA	-0.956503
BSGatlas-gene-224	feuC	0.433077
BSGatlas-gene-225	feuB	0.0886709
BSGatlas-gene-226	feuA	0.185089
BSGatlas-gene-227	btr	0.497447
BSGatlas-gene-228	ybbC	-0.782093
BSGatlas-gene-229	nagZ	-0.201816
BSGatlas-gene-230	amiE	-1.38426
BSGatlas-gene-231	murP	0.143164
BSGatlas-gene-232	murR	0.925019
BSGatlas-gene-233	murQ	-0.755048
BSGatlas-gene-234	ybbJ	1.21547
BSGatlas-gene-235	ybbK	1.70385
BSGatlas-gene-241	sigW	-1.95887
BSGatlas-gene-242	rsiW	-0.138144
BSGatlas-gene-243	cdaA	-0.439301
BSGatlas-gene-244	cdaR	-1.24684
BSGatlas-gene-245	glmM	-0.0486841
BSGatlas-gene-247	glmS	-0.358926
BSGatlas-gene-248	ybbU	0.703801
BSGatlas-gene-249	alkA	0.270969
BSGatlas-gene-250	adaA	-0.0237808
BSGatlas-gene-251	adaB	0.249493
BSGatlas-gene-253	ndhF	0.0105727
BSGatlas-gene-254	ybcC	-0.402474
BSGatlas-gene-255	ybcF	1.98187
BSGatlas-gene-256	ybcH	-1.26813
BSGatlas-gene-257	ybcI	-0.0183027
BSGatlas-gene-258	ybzH	0.464624
BSGatlas-gene-259	ybcL	-0.978326
BSGatlas-gene-260	ybcM	-1.17164
BSGatlas-gene-261	skfA	0.818881
BSGatlas-gene-262	skfB	0.19038
BSGatlas-gene-263	skfC	-1.47835
BSGatlas-gene-264	skfE	-0.650041
BSGatlas-gene-265	skfF	-2.0911
BSGatlas-gene-266	skfG	0.710977
BSGatlas-gene-267	skfH	-1.24432
BSGatlas-gene-268	ybdG	-0.229542
BSGatlas-gene-269	ybdJ	-1.67823
BSGatlas-gene-270	ybdK	-2.01383
BSGatlas-gene-271	ybzI	1.42366
BSGatlas-gene-272	prkD	-0.618127
BSGatlas-gene-273	ybdN	0.842901
BSGatlas-gene-274	ybdO	-1.13809
BSGatlas-gene-275	ybxG	-1.0549
BSGatlas-gene-276	csgA	0.641167
BSGatlas-gene-277	ybxH	-2.60566
BSGatlas-gene-278	ybxI	0.250789
BSGatlas-gene-279	cypC	-1.0753
BSGatlas-gene-280	ybyB	1.04419
BSGatlas-gene-281	aimA	0.139326
BSGatlas-gene-282	glpQ	1.16929
BSGatlas-gene-283	glpT	1.42039
BSGatlas-gene-286	ybeF	0.161276
BSGatlas-gene-287	ybfA	-0.157465
BSGatlas-gene-288	ybfB	-2.27908
BSGatlas-gene-289	ybfE	-1.26813
BSGatlas-gene-291	ybfF	0.996802
BSGatlas-gene-292	ybfG	0.499217
BSGatlas-gene-293	ybfH	0.5286
BSGatlas-gene-294	ybfI	0.382152
BSGatlas-gene-295	purT	0.969818
BSGatlas-gene-296	mpr	0.759903
BSGatlas-gene-297	ybfJ	-0.521233
BSGatlas-gene-298	ybfK	0.545475
BSGatlas-gene-299	pssA	2.05312
BSGatlas-gene-300	ybfM	-2.92724
BSGatlas-gene-301	psd	-0.441402
BSGatlas-gene-302	ybfN	-1.57829
BSGatlas-gene-303	ybfO	-0.0506569
BSGatlas-gene-304	ybfP	-0.307706
BSGatlas-gene-305	ybfQ	0.0778431
BSGatlas-gene-306	gltP	0.443369
BSGatlas-gene-307	gamP	1.13883
BSGatlas-gene-308	gamA	1.40098
BSGatlas-gene-309	gamR	0.106208
BSGatlas-gene-310	ybgB	1.81295
BSGatlas-gene-311	ybgE	-0.456915
BSGatlas-gene-312	ybgF	0.411832
BSGatlas-gene-313	ybgG	-0.0208562
BSGatlas-gene-314	glnT	-0.708091
BSGatlas-gene-315	glsA	-1.25402
BSGatlas-gene-316	glnK	-0.406788
BSGatlas-gene-317	glnL	-0.363607
BSGatlas-gene-318	ycbC	-0.416579
BSGatlas-gene-319	ycbD	-0.183558
BSGatlas-gene-320	ycbE	0.943636
BSGatlas-gene-321	ycbF	-0.852062
BSGatlas-gene-322	ycbG	-0.568914
BSGatlas-gene-323	ycbH	0.123348
BSGatlas-gene-325	ycbJ	-1.87121
BSGatlas-gene-327	rtpA	-0.286783
BSGatlas-gene-328	ycbK	-2.43264
BSGatlas-gene-329	ycbL	1.02151
BSGatlas-gene-330	ycbM	-0.195162
BSGatlas-gene-331	ycbN	-0.180722
BSGatlas-gene-332	ycbO	-0.709272
BSGatlas-gene-334	ycbP	0.847042
BSGatlas-gene-335	cwlJ	-0.818815
BSGatlas-gene-336	ycbR	-0.606921
BSGatlas-gene-337	yczK	0.507101
BSGatlas-gene-338	phoD	-0.313485
BSGatlas-gene-339	tatAD	1.20553
BSGatlas-gene-340	tatCD	-0.0145046
BSGatlas-gene-341	pcp	0.783309
BSGatlas-gene-342	ycbU	-0.486664
BSGatlas-gene-343	lmrB	-1.01209
BSGatlas-gene-344	lmrA	-0.833717
BSGatlas-gene-345	ansZ	-0.0470544
BSGatlas-gene-346	lip	1.46677
BSGatlas-gene-347	yczC	0.27975
BSGatlas-gene-348	yccF	-1.18706
BSGatlas-gene-349	natK	-0.342287
BSGatlas-gene-350	natR	0.577145
BSGatlas-gene-351	natA	-0.82521
BSGatlas-gene-352	natB	-0.078886
BSGatlas-gene-353	yccK	0.0345656
BSGatlas-gene-354	ycdA	0.0225034
BSGatlas-gene-357	ycdB	-0.12559
BSGatlas-gene-358	ycdC	-0.414021
BSGatlas-gene-359	cwlK	-1.1502
BSGatlas-gene-360	rapJ	0.756163
BSGatlas-gene-361	ycdF	0.105653
BSGatlas-gene-362	ycdG	-0.345697
BSGatlas-gene-363	znuA	-0.689017
BSGatlas-gene-364	znuC	0.253
BSGatlas-gene-365	znuB	-0.236109
BSGatlas-gene-366	yceB	0.609769
BSGatlas-gene-367	yceC	0.246573
BSGatlas-gene-368	yceD	0.180733
BSGatlas-gene-369	yceE	0.914279
BSGatlas-gene-370	yceF	-0.842459
BSGatlas-gene-371	yceG	-0.0415325
BSGatlas-gene-372	yceH	-0.13562
BSGatlas-gene-373	niaP	-0.162607
BSGatlas-gene-375	yceJ	1.61126
BSGatlas-gene-376	yceK	-0.497934
BSGatlas-gene-377	opuAA	-0.351227
BSGatlas-gene-378	opuAB	-0.411718
BSGatlas-gene-379	opuAC	-1.28129
BSGatlas-gene-380	amhX	0.202084
BSGatlas-gene-381	ycgA	0.259567
BSGatlas-gene-382	ycgB	0.18714
BSGatlas-gene-383	amyE	0.253983
BSGatlas-gene-384	ldh	-0.564519
BSGatlas-gene-385	lctP	-0.874265
BSGatlas-gene-386	mdr	-0.0588866
BSGatlas-gene-387	ycgE	-0.464619
BSGatlas-gene-388	ycgF	0.435841
BSGatlas-gene-389	ycgG	0.213794
BSGatlas-gene-390	ycgH	-0.0709729
BSGatlas-gene-391	ycgI	0.474249
BSGatlas-gene-392	nadE	0.190245
BSGatlas-gene-393	tmrB	-0.604298
BSGatlas-gene-395	aroK	-0.479045
BSGatlas-gene-396	ycgJ	0.50602
BSGatlas-gene-397	ycgK	0.198285
BSGatlas-gene-398	cah	0.791955
BSGatlas-gene-399	ycgL	-0.714436
BSGatlas-gene-400	putB	0.39128
BSGatlas-gene-401	putC	0.280064
BSGatlas-gene-402	putP	-0.134792
BSGatlas-gene-404	putR	1.04948
BSGatlas-gene-405	ycgQ	0.75495
BSGatlas-gene-406	ycgR	-0.00246317
BSGatlas-gene-407	ycgS	0.0440738
BSGatlas-gene-408	ycgT	1.11404
BSGatlas-gene-409	nasF	0.0749952
BSGatlas-gene-410	nasE	-0.403187
BSGatlas-gene-411	nasD	0.00222672
BSGatlas-gene-412	nasC	-0.686336
BSGatlas-gene-413	nasB	-2.44807
BSGatlas-gene-414	nasA	-2.22543
BSGatlas-gene-415	folEB	1.55301
BSGatlas-gene-416	yciB	-0.708091
BSGatlas-gene-418	zagA	-0.83808
BSGatlas-gene-419	yckA	-1.5256
BSGatlas-gene-420	yckB	-0.505417
BSGatlas-gene-422	yckC	-1.99896
BSGatlas-gene-423	yckD	-0.635125
BSGatlas-gene-424	yckE	-1.06348
BSGatlas-gene-425	nin	-0.571269
BSGatlas-gene-426	nucA	0.465476
BSGatlas-gene-427	tlpC	-0.557325
BSGatlas-gene-428	hxlB	-0.682742
BSGatlas-gene-429	hxlA	-0.362377
BSGatlas-gene-430	hxlR	-2.26535
BSGatlas-gene-432	srfAA	-0.67917
BSGatlas-gene-433	srfAB	-0.68424
BSGatlas-gene-435	srfAC	-0.638802
BSGatlas-gene-436	srfAD	0.215361
BSGatlas-gene-437	ycxA	0.655393
BSGatlas-gene-438	ycxB	-1.44807
BSGatlas-gene-439	ycxC	-0.359308
BSGatlas-gene-440	ycxD	0.315202
BSGatlas-gene-441	sfp/1	0.860015
BSGatlas-gene-442	sfp/2	0.935649
BSGatlas-gene-443	yczE	0.186743
BSGatlas-gene-444	tcyC	-0.274211
BSGatlas-gene-445	tcyB	-0.541795
BSGatlas-gene-446	tcyA	0.833342
BSGatlas-gene-447	bsdA	0.298145
BSGatlas-gene-448	bsdB	-0.710278
BSGatlas-gene-449	bsdC	-1.52571
BSGatlas-gene-450	bsdD	0.539222
BSGatlas-gene-451	yclD	-1.00979
BSGatlas-gene-452	yclE	-0.0813307
BSGatlas-gene-453	dtpT	0.54391
BSGatlas-gene-455	gerKD	-0.759263
BSGatlas-gene-456	gerKA	-1.32207
BSGatlas-gene-457	gerKC	-0.8937
BSGatlas-gene-458	gerKB	-1.13759
BSGatlas-gene-459	yclH	0.0142429
BSGatlas-gene-460	yclI	0.0992637
BSGatlas-gene-461	yclJ	0.192427
BSGatlas-gene-462	yclK	-1.52668
BSGatlas-gene-463	rapC	0.579059
BSGatlas-gene-464	phrC	0.457955
BSGatlas-gene-465	yczM	0.738879
BSGatlas-gene-466	yczN	-0.0320614
BSGatlas-gene-467	thrD	1.11121
BSGatlas-gene-468	fpbN	-0.438992
BSGatlas-gene-469	fpbO	-1.97342
BSGatlas-gene-470	fpbP	-0.217677
BSGatlas-gene-471	fpbQ	0.784408
BSGatlas-gene-472	ycnB	-0.10726
BSGatlas-gene-473	ycnC	0.363588
BSGatlas-gene-474	ycnD	0.187153
BSGatlas-gene-475	ycnE	1.0779
BSGatlas-gene-476	yczG	-1.35729
BSGatlas-gene-477	gabR	-0.492899
BSGatlas-gene-478	gabT	0.211065
BSGatlas-gene-479	gabD	-0.705801
BSGatlas-gene-480	glcU	0.268908
BSGatlas-gene-481	gdh	-0.468428
BSGatlas-gene-483	ycnJ	-1.08725
BSGatlas-gene-484	ycnK	-1.14542
BSGatlas-gene-485	ycnL	1.3397
BSGatlas-gene-486	mtlA	0.777697
BSGatlas-gene-487	mtlF	0.768939
BSGatlas-gene-488	mtlD	-0.522444
BSGatlas-gene-489	ycsA	0.645052
BSGatlas-gene-490	sipU	-0.419922
BSGatlas-gene-491	yczH	-0.612764
BSGatlas-gene-492	ycsD	0.319034
BSGatlas-gene-493	yczO	0.827741
BSGatlas-gene-494	ycsE	0.584557
BSGatlas-gene-495	pxpA	0.0374809
BSGatlas-gene-496	ycsG	0.611621
BSGatlas-gene-497	ycsI	-0.450242
BSGatlas-gene-498	pxpB	0.00775792
BSGatlas-gene-499	pxpC	-0.844045
BSGatlas-gene-500	kipR	-0.00532079
BSGatlas-gene-501	lipC	-1.07786
BSGatlas-gene-502	yczI	1.65512
BSGatlas-gene-503	yczJ	1.48862
BSGatlas-gene-504	pbpC	-1.41657
BSGatlas-gene-505	ycsN	-0.91465
BSGatlas-gene-506	mtlR	-0.476748
BSGatlas-gene-507	ydaB	-0.489023
BSGatlas-gene-508	ydaC	-0.455619
BSGatlas-gene-509	ydaD	0.207448
BSGatlas-gene-511	ydaF	1.04971
BSGatlas-gene-512	ydaG	0.883363
BSGatlas-gene-515	amj	0.658733
BSGatlas-gene-516	ydzA	0.117865
BSGatlas-gene-517	lrpC	0.966029
BSGatlas-gene-518	topB	-1.31296
BSGatlas-gene-519	ydaJ	-0.413024
BSGatlas-gene-520	ydaK	-1.24987
BSGatlas-gene-521	ydaL	-0.575668
BSGatlas-gene-522	ydaM	-0.0369515
BSGatlas-gene-523	ydaN	-0.41774
BSGatlas-gene-525	kimA	-0.36292
BSGatlas-gene-526	mutT	0.391444
BSGatlas-gene-527	ydaP	-0.397058
BSGatlas-gene-531	ydzK	0.563
BSGatlas-gene-532	mntH	0.379074
BSGatlas-gene-533	ydaS	-0.122843
BSGatlas-gene-534	ydaT	-0.234423
BSGatlas-gene-535	ydbA	-0.13535
BSGatlas-gene-536	gsiB	-0.909843
BSGatlas-gene-537	ydbB	2.0703
BSGatlas-gene-538	ydbC	-0.329994
BSGatlas-gene-539	ydbD	0.0606283
BSGatlas-gene-540	dctB	0.280858
BSGatlas-gene-541	dctS	-0.482085
BSGatlas-gene-542	dctR	0.0461992
BSGatlas-gene-543	dctP	0.0414449
BSGatlas-gene-544	ydbI	-0.8794
BSGatlas-gene-546	ydbJ	0.260955
BSGatlas-gene-547	ydbK	0.527955
BSGatlas-gene-548	ydbL	0.206654
BSGatlas-gene-549	ydbM	0.886393
BSGatlas-gene-550	fbpB	1.75202
BSGatlas-gene-551	fbpA	1.15425
BSGatlas-gene-552	ydbO	-1.41552
BSGatlas-gene-553	ydbP	-0.44699
BSGatlas-gene-554	ddl	-0.511082
BSGatlas-gene-555	murF	0.166474
BSGatlas-gene-556	cshA	-1.54797
BSGatlas-gene-557	ydbS	1.041
BSGatlas-gene-558	ydbT	-0.682265
BSGatlas-gene-560	ydcA	0.387526
BSGatlas-gene-561	acpS	-0.904535
BSGatlas-gene-562	ydcC	-1.07879
BSGatlas-gene-563	alr	-0.372979
BSGatlas-gene-564	ndoAI	-0.852131
BSGatlas-gene-567	rsbR	-0.0271683
BSGatlas-gene-568	rsbS	-0.681503
BSGatlas-gene-569	rsbT	-1.09695
BSGatlas-gene-570	rsbU	-1.89927
BSGatlas-gene-571	rsbV	-0.57328
BSGatlas-gene-572	rsbW	-0.238343
BSGatlas-gene-573	sigB	-1.83941
BSGatlas-gene-574	rsbX	-1.28497
BSGatlas-gene-577	ydcG	-0.72751
BSGatlas-gene-579	pamR	-0.27963
BSGatlas-gene-580	ydcI	-1.0684
BSGatlas-gene-581	cmpA	-0.268133
BSGatlas-gene-582	ydcK	-1.0762
BSGatlas-gene-590	int	0.617173
BSGatlas-gene-591	immA	-0.757755
BSGatlas-gene-592	immR	-0.129093
BSGatlas-gene-593	xis	-0.0671204
BSGatlas-gene-594	ydzL	0.50572
BSGatlas-gene-595	ydcO	0.315771
BSGatlas-gene-598	ydcP	1.09533
BSGatlas-gene-599	ydcQ	0.367418
BSGatlas-gene-600	nicK	-0.630383
BSGatlas-gene-602	ydcS	0.59088
BSGatlas-gene-603	ydcT	-0.287401
BSGatlas-gene-604	yddA	0.335817
BSGatlas-gene-605	conB	0.31659
BSGatlas-gene-606	conC	1.34361
BSGatlas-gene-607	conD	1.52586
BSGatlas-gene-608	conE	-0.517801
BSGatlas-gene-609	yddF	-1.67481
BSGatlas-gene-610	conG	0.16779
BSGatlas-gene-611	cwlT	0.2834
BSGatlas-gene-612	yddI	-0.976162
BSGatlas-gene-613	yddJ	-0.454188
BSGatlas-gene-614	yddK	0.10287
BSGatlas-gene-615	rapI	-0.650147
BSGatlas-gene-616	phrI	1.58931
BSGatlas-gene-617	yddM	1.4037
BSGatlas-gene-618	yddN	-0.932914
BSGatlas-gene-619	lrpA	-0.290542
BSGatlas-gene-620	lrpB	-0.630538
BSGatlas-gene-621	yddQ	0.68956
BSGatlas-gene-622	yddR	-0.245096
BSGatlas-gene-623	yddS	-0.250586
BSGatlas-gene-624	ydzM	-1.34423
BSGatlas-gene-625	yddT	-1.67218
BSGatlas-gene-626	ydzN	0.851512
BSGatlas-gene-627	ydeA	0.425617
BSGatlas-gene-629	cspC	0.383899
BSGatlas-gene-632	ydeB	0.709299
BSGatlas-gene-635	ydeC	1.59248
BSGatlas-gene-636	ydeD	0.304423
BSGatlas-gene-637	ydeE	0.216967
BSGatlas-gene-638	ydeF	-0.770381
BSGatlas-gene-639	ydeG	-0.0878603
BSGatlas-gene-640	ydeH	-0.186637
BSGatlas-gene-641	ydeI	0.337943
BSGatlas-gene-642	ydeJ	1.16579
BSGatlas-gene-643	ydeK	0.497231
BSGatlas-gene-644	ydeL	-0.908099
BSGatlas-gene-645	ydeM	0.759268
BSGatlas-gene-646	ydeN	0.175973
BSGatlas-gene-647	ydzF	0.189744
BSGatlas-gene-648	ydeO	0.665505
BSGatlas-gene-649	ydeP	-0.319596
BSGatlas-gene-650	ydeQ	0.104449
BSGatlas-gene-651	ydeR	-0.0501503
BSGatlas-gene-652	ydeS	1.00482
BSGatlas-gene-653	ydzO	0.507101
BSGatlas-gene-654	aseR	0.532285
BSGatlas-gene-655	aseA	-1.35527
BSGatlas-gene-656	ydzS/1	2.00424
BSGatlas-gene-658	ydfB	-0.18503
BSGatlas-gene-659	ydfC	-1.26813
BSGatlas-gene-660	ydfD	0.0757572
BSGatlas-gene-661	ydfE	-0.775969
BSGatlas-gene-662	ydfF	-0.806374
BSGatlas-gene-663	ydfG	0.318997
BSGatlas-gene-666	ydfH	-0.572761
BSGatlas-gene-667	ydfI	0.422389
BSGatlas-gene-668	ydfJ	-2.01612
BSGatlas-gene-669	nap	-0.726777
BSGatlas-gene-670	ydfK	1.45648
BSGatlas-gene-671	ydfL	0.547618
BSGatlas-gene-672	mneP	-2.0223
BSGatlas-gene-673	mhqN	-0.106707
BSGatlas-gene-674	mhqO	-0.132978
BSGatlas-gene-675	mhqP	-0.0535198
BSGatlas-gene-677	ydzH	0.528594
BSGatlas-gene-678	ydzR	0.4151
BSGatlas-gene-679	ydfR	-1.87175
BSGatlas-gene-680	ydfS	-1.21525
BSGatlas-gene-681	cotP	-0.618127
BSGatlas-gene-682	ydgA	0.170941
BSGatlas-gene-683	ydgB	1.27929
BSGatlas-gene-684	ydgC	-2.94465
BSGatlas-gene-685	ydgD	-0.908028
BSGatlas-gene-686	ydgE	-0.0138474
BSGatlas-gene-687	vmlR	-1.10221
BSGatlas-gene-689	ydgF	0.624306
BSGatlas-gene-690	bstG	1.12499
BSGatlas-gene-691	ydgG	-0.0941939
BSGatlas-gene-692	ydgH	-0.538032
BSGatlas-gene-693	ydgI	0.301379
BSGatlas-gene-694	ydgJ	-0.427755
BSGatlas-gene-695	ydgK	-0.231135
BSGatlas-gene-696	ydhB	-0.571564
BSGatlas-gene-697	ydhC	-1.12144
BSGatlas-gene-698	ydhD	0.733496
BSGatlas-gene-699	ydhE	-0.505887
BSGatlas-gene-700	ydhF	0.390766
BSGatlas-gene-701	phoB	-0.582123
BSGatlas-gene-702	fra	1.52567
BSGatlas-gene-703	ydhH	-2.40967
BSGatlas-gene-704	ydhI	0.170941
BSGatlas-gene-705	ydhJ	0.114107
BSGatlas-gene-706	ydhK	0.161876
BSGatlas-gene-707	pbuE	-0.845159
BSGatlas-gene-709	gmuB	-0.428459
BSGatlas-gene-710	gmuA	-0.976162
BSGatlas-gene-711	gmuC	-0.432722
BSGatlas-gene-712	gmuD	-0.879778
BSGatlas-gene-713	gmuR	-0.284409
BSGatlas-gene-714	gmuE	0.301351
BSGatlas-gene-715	gmuF	0.132221
BSGatlas-gene-716	gmuG	-0.375543
BSGatlas-gene-717	ydhU/1	-0.600894
BSGatlas-gene-718	ydhU/2	1.01901
BSGatlas-gene-727	thiL	-1.25853
BSGatlas-gene-728	tsaE	-0.180167
BSGatlas-gene-729	tsaB	-0.135092
BSGatlas-gene-730	ydiD	-1.94818
BSGatlas-gene-731	tsaD	-1.39705
BSGatlas-gene-732	ydiF	-0.582296
BSGatlas-gene-733	ydiG	0.685027
BSGatlas-gene-734	rex	-0.492654
BSGatlas-gene-735	tatAY	1.27532
BSGatlas-gene-736	tatCY	0.665298
BSGatlas-gene-737	ydiK	-1.44506
BSGatlas-gene-738	ydiL	0.154263
BSGatlas-gene-739	groES	1.58921
BSGatlas-gene-740	groEL	0.232644
BSGatlas-gene-745	ydzT/5	-2.34423
BSGatlas-gene-746	ydiM	-0.537612
BSGatlas-gene-747	ydzU	-2.27049
BSGatlas-gene-748	ydzV	0.432909
BSGatlas-gene-750	ydiO	-0.594201
BSGatlas-gene-751	ydiP	-0.96646
BSGatlas-gene-752	ydzW/1	0.619709
BSGatlas-gene-754	ydzW/3	-1.20778
BSGatlas-gene-757	ydzW/5	0.194584
BSGatlas-gene-758	ydzW/6	-1.26813
BSGatlas-gene-759	ydzW/7	-0.0067541
BSGatlas-gene-761	ydiR	0.665704
BSGatlas-gene-762	ydiS	0.539499
BSGatlas-gene-763	ydjA	-0.976638
BSGatlas-gene-765	ydjB	-0.379433
BSGatlas-gene-766	ydjC	-0.759263
BSGatlas-gene-767	gutR	-0.390186
BSGatlas-gene-768	gutB	-0.105754
BSGatlas-gene-769	gutP	-0.371692
BSGatlas-gene-770	fruC	-0.424125
BSGatlas-gene-771	pspA	0.95813
BSGatlas-gene-772	ydjG	0.958601
BSGatlas-gene-773	ydjH	1.86523
BSGatlas-gene-774	ydjI	-0.331384
BSGatlas-gene-775	ydjJ	-0.0939208
BSGatlas-gene-776	iolT	0.288801
BSGatlas-gene-777	bdhA	-0.729672
BSGatlas-gene-779	ydjM	1.96747
BSGatlas-gene-780	ydjN	-1.34929
BSGatlas-gene-781	ydzJ	-1.39369
BSGatlas-gene-782	ydjO	0.406828
BSGatlas-gene-783	ydjP	1.61962
BSGatlas-gene-784	yeaA	-0.344797
BSGatlas-gene-785	cotA	-0.339946
BSGatlas-gene-786	gabP	0.182378
BSGatlas-gene-788	mneS	0.151967
BSGatlas-gene-789	yeaC	-1.74676
BSGatlas-gene-790	yeaD	-0.428294
BSGatlas-gene-791	yebA	-1.30732
BSGatlas-gene-793	guaA	-0.082488
BSGatlas-gene-795	pbuG	-0.778802
BSGatlas-gene-796	yebC	-0.213277
BSGatlas-gene-797	yebD	1.39223
BSGatlas-gene-798	yebE	0.0644068
BSGatlas-gene-799	yebG	-2.76318
BSGatlas-gene-802	purE	0.968105
BSGatlas-gene-803	purK	-1.24863
BSGatlas-gene-804	purB	-0.832729
BSGatlas-gene-805	purC	-0.988915
BSGatlas-gene-806	purS	0.355831
BSGatlas-gene-807	purQ	-1.43444
BSGatlas-gene-808	purL	-1.64321
BSGatlas-gene-809	purF	-0.580338
BSGatlas-gene-810	purM	-1.36057
BSGatlas-gene-811	purN	-1.87136
BSGatlas-gene-812	purH	-0.499433
BSGatlas-gene-813	purD	-1.42007
BSGatlas-gene-814	yezC	1.06532
BSGatlas-gene-815	yecA	0.0086231
BSGatlas-gene-816	yezF	1.13204
BSGatlas-gene-817	yerA	-0.268673
BSGatlas-gene-818	yerB	-1.10539
BSGatlas-gene-819	yerC	0.0467684
BSGatlas-gene-820	yerD	0.00590795
BSGatlas-gene-821	pcrB	-0.97066
BSGatlas-gene-822	pcrA	-0.695916
BSGatlas-gene-823	ligA	-1.04999
BSGatlas-gene-824	yerH	-1.70835
BSGatlas-gene-825	yerI	-0.249194
BSGatlas-gene-827	sapB	1.31565
BSGatlas-gene-828	opuE	-0.8442
BSGatlas-gene-829	gatC	1.16788
BSGatlas-gene-830	gatA	0.62376
BSGatlas-gene-831	gatB	-0.304281
BSGatlas-gene-832	yerO	-0.431
BSGatlas-gene-833	swrC	-0.703739
BSGatlas-gene-834	dgkB	-0.412851
BSGatlas-gene-835	rlmCD	-1.1349
BSGatlas-gene-836	yefB	-1.37768
BSGatlas-gene-837	yefC	0.880955
BSGatlas-gene-838	dnmA	-0.971631
BSGatlas-gene-839	yeeB	-0.506995
BSGatlas-gene-840	yeeC	0.311942
BSGatlas-gene-841	yeeD	-1.65121
BSGatlas-gene-842	yezA	1.1663
BSGatlas-gene-843	yezG	-0.889528
BSGatlas-gene-844	yeeF	0.315479
BSGatlas-gene-845	yeeG	-0.129179
BSGatlas-gene-846	rapH	-2.07859
BSGatlas-gene-847	phrH	0.537748
BSGatlas-gene-848	yeeI	-0.406552
BSGatlas-gene-849	yeeK	0.306054
BSGatlas-gene-850	yezE	-1.27139
BSGatlas-gene-851	yesE	0.0778192
BSGatlas-gene-852	yesF	-0.359908
BSGatlas-gene-853	cotJA	0.263289
BSGatlas-gene-854	cotJB	-1.07473
BSGatlas-gene-855	cotJC	0.470345
BSGatlas-gene-856	yesJ	-0.336956
BSGatlas-gene-857	yesK	1.0628
BSGatlas-gene-858	yesL	1.3599
BSGatlas-gene-859	yesM	-0.642501
BSGatlas-gene-860	yesN	1.22596
BSGatlas-gene-861	rhiL	0.0587782
BSGatlas-gene-862	rhiF	-0.999509
BSGatlas-gene-863	rhiG	-0.6797
BSGatlas-gene-864	rhiN	-0.0139146
BSGatlas-gene-865	rhgR	-0.28619
BSGatlas-gene-866	yesT	-1.07643
BSGatlas-gene-867	yesU	-1.56292
BSGatlas-gene-868	yesV	-1.22478
BSGatlas-gene-869	yesW	-0.580166
BSGatlas-gene-870	yesX	-0.126437
BSGatlas-gene-871	yesY	-1.14945
BSGatlas-gene-872	yesZ	0.161098
BSGatlas-gene-873	yetA	-1.48597
BSGatlas-gene-874	lplA	-1.18604
BSGatlas-gene-875	lplB	-1.66767
BSGatlas-gene-876	lplC	-1.54696
BSGatlas-gene-877	lplD	0.260124
BSGatlas-gene-878	yetF	-0.1768
BSGatlas-gene-879	hmoA	1.87594
BSGatlas-gene-880	yetH	1.1715
BSGatlas-gene-882	yetI	-0.0134926
BSGatlas-gene-883	yezB	-0.369566
BSGatlas-gene-884	yezD	0.194584
BSGatlas-gene-885	yetJ	-0.0501538
BSGatlas-gene-886	yetK	0.257137
BSGatlas-gene-887	yetL	0.0733102
BSGatlas-gene-888	yetM	-0.744244
BSGatlas-gene-889	yetN	-0.390555
BSGatlas-gene-890	yetO	-0.166254
BSGatlas-gene-893	yfnI	-0.302533
BSGatlas-gene-894	yfnH	-0.76674
BSGatlas-gene-895	yfnG	-0.734816
BSGatlas-gene-896	yfnF	-1.356
BSGatlas-gene-897	yfnE	-1.5275
BSGatlas-gene-898	yfnD	-1.22734
BSGatlas-gene-899	yfnC	-0.147051
BSGatlas-gene-900	yfnB	-0.836192
BSGatlas-gene-901	mtrA	0.0681819
BSGatlas-gene-902	yfmT	0.164052
BSGatlas-gene-903	yfmS	-0.500174
BSGatlas-gene-904	yfmR	-1.24456
BSGatlas-gene-905	yfmQ	0.514083
BSGatlas-gene-906	yfmP	0.0445657
BSGatlas-gene-907	yfmO	-0.325058
BSGatlas-gene-909	yfmM	-0.856758
BSGatlas-gene-910	yfmL	-0.254164
BSGatlas-gene-911	yfmK	-0.790296
BSGatlas-gene-912	yfmJ	-0.202918
BSGatlas-gene-914	yfmI	1.84525
BSGatlas-gene-916	yfmG	0.692613
BSGatlas-gene-917	fecF	0.000543057
BSGatlas-gene-918	fecE	-0.174157
BSGatlas-gene-919	fecD	-0.0919453
BSGatlas-gene-920	fecC	-0.518246
BSGatlas-gene-921	yfmB	2.02026
BSGatlas-gene-922	yfmA	-1.49623
BSGatlas-gene-923	yflT	1.66546
BSGatlas-gene-924	pel	0.420166
BSGatlas-gene-925	yflS	-0.558288
BSGatlas-gene-926	citS	0.83763
BSGatlas-gene-927	citT	-0.806379
BSGatlas-gene-928	yflP	-0.72806
BSGatlas-gene-929	citM	-0.315926
BSGatlas-gene-930	yflN	-1.264
BSGatlas-gene-931	nos	-0.29783
BSGatlas-gene-932	yflL	2.07459
BSGatlas-gene-933	yflK	-0.132446
BSGatlas-gene-934	yflJ	0.482572
BSGatlas-gene-936	yflI	-0.961106
BSGatlas-gene-937	yflH	-0.343107
BSGatlas-gene-938	yflG	-0.694475
BSGatlas-gene-939	nagP	0.101072
BSGatlas-gene-940	ltaS	-1.1345
BSGatlas-gene-942	yflB	0.487107
BSGatlas-gene-943	yflA	0.109166
BSGatlas-gene-944	yfkT	1.5678
BSGatlas-gene-945	yfkS	0.8257
BSGatlas-gene-946	yfkR	0.30857
BSGatlas-gene-947	yfkQ	0.0388944
BSGatlas-gene-948	treP	-0.482202
BSGatlas-gene-949	treA	-0.498028
BSGatlas-gene-950	treR	-2.16624
BSGatlas-gene-951	hypO	-0.342922
BSGatlas-gene-952	yfkN	-0.449645
BSGatlas-gene-953	yfkM	-0.54958
BSGatlas-gene-954	yfkL	0.115291
BSGatlas-gene-955	yfkK	0.0163379
BSGatlas-gene-956	yfkJ	-1.63178
BSGatlas-gene-957	yfkI	-1.35241
BSGatlas-gene-958	yfkH	0.212896
BSGatlas-gene-960	yfkF	-0.00982208
BSGatlas-gene-961	chaA	-0.00629826
BSGatlas-gene-962	yfkD	-1.91665
BSGatlas-gene-963	yfkC	-1.56361
BSGatlas-gene-964	yfkA	-0.696846
BSGatlas-gene-965	yfjT	-0.362079
BSGatlas-gene-966	pdaA	-1.5594
BSGatlas-gene-967	yfjR	1.36387
BSGatlas-gene-968	yfjQ	-0.83116
BSGatlas-gene-969	yfjP	-0.520483
BSGatlas-gene-970	yfjO	-1.44667
BSGatlas-gene-971	yfzA	-1.49528
BSGatlas-gene-972	yfjN	-1.39314
BSGatlas-gene-973	yfjM	0.897729
BSGatlas-gene-974	yfjL	1.60452
BSGatlas-gene-975	acoA	0.281703
BSGatlas-gene-976	acoB	-1.06395
BSGatlas-gene-977	acoC	-0.889878
BSGatlas-gene-978	acoL	-0.325367
BSGatlas-gene-979	acoR	-0.988841
BSGatlas-gene-980	sspH	0.0100573
BSGatlas-gene-981	yfjF	0.246804
BSGatlas-gene-982	yfjE	0.0862581
BSGatlas-gene-983	yfjD	0.253202
BSGatlas-gene-985	yfjC	1.34683
BSGatlas-gene-986	yfjB	1.99
BSGatlas-gene-987	yfjA	1.21033
BSGatlas-gene-988	malA	-0.23371
BSGatlas-gene-989	glvR	1.50752
BSGatlas-gene-990	malP	0.65317
BSGatlas-gene-991	yfiB	0.0153815
BSGatlas-gene-992	yfiC	-0.748567
BSGatlas-gene-993	catD	0.187313
BSGatlas-gene-994	catE	-1.6812
BSGatlas-gene-995	yfiF	-0.410173
BSGatlas-gene-996	yfiG	-0.416852
BSGatlas-gene-997	yfiH	-0.563884
BSGatlas-gene-998	yfiI	-0.607282
BSGatlas-gene-999	lnrJ	-0.440921
BSGatlas-gene-1000	lnrK	0.0411307
BSGatlas-gene-1001	lnrL	1.03889
BSGatlas-gene-1002	lnrM	-1.45361
BSGatlas-gene-1003	lnrN	-1.7252
BSGatlas-gene-1004	padR	0.106432
BSGatlas-gene-1005	lipB	0.224031
BSGatlas-gene-1006	yfiQ	0.544015
BSGatlas-gene-1008	yfiR	-0.517636
BSGatlas-gene-1009	yfiS	-0.223584
BSGatlas-gene-1010	bstA	0.549393
BSGatlas-gene-1011	yfiU	-0.269738
BSGatlas-gene-1012	yfiV	0.783721
BSGatlas-gene-1013	mprF	-0.674259
BSGatlas-gene-1014	yfiY	-0.340102
BSGatlas-gene-1015	yfiZ	-0.146094
BSGatlas-gene-1016	yfhA	-0.748317
BSGatlas-gene-1017	yfhB	-0.283972
BSGatlas-gene-1018	yfhC	0.311483
BSGatlas-gene-1019	yfhD	-0.47566
BSGatlas-gene-1020	yfhE	-0.30966
BSGatlas-gene-1021	yfhF	0.258422
BSGatlas-gene-1022	recX	-0.0598267
BSGatlas-gene-1023	yfhH	-0.135629
BSGatlas-gene-1025	yfhI	-0.697438
BSGatlas-gene-1026	sspK	1.47637
BSGatlas-gene-1027	yfhJ	1.58791
BSGatlas-gene-1028	yfhK	-0.197719
BSGatlas-gene-1029	yfhL	0.89244
BSGatlas-gene-1030	yfhM	-0.878284
BSGatlas-gene-1031	csbB	-0.467543
BSGatlas-gene-1032	yfhO	-0.126175
BSGatlas-gene-1033	yfhP	-0.0669289
BSGatlas-gene-1034	mutY	-0.732548
BSGatlas-gene-1035	yfhS	-2.34423
BSGatlas-gene-1036	fabL	-0.369643
BSGatlas-gene-1037	sspE	0.164522
BSGatlas-gene-1038	ygaB	1.10979
BSGatlas-gene-1039	ygaC	-1.49197
BSGatlas-gene-1040	ygaD	-1.39941
BSGatlas-gene-1041	ygaE	-1.90964
BSGatlas-gene-1042	gsaB	-0.184587
BSGatlas-gene-1043	ygaF	-0.160983
BSGatlas-gene-1044	perR	-0.0227006
BSGatlas-gene-1045	ygzB	-0.906595
BSGatlas-gene-1046	ygxA	0.210693
BSGatlas-gene-1067	spo0M	1.47573
BSGatlas-gene-1068	ygzA	-0.30991
BSGatlas-gene-1069	ygzC	-1.28871
BSGatlas-gene-1070	ygaJ	-0.440335
BSGatlas-gene-1072	thiC	0.444121
BSGatlas-gene-1073	ygaK	0.0780587
BSGatlas-gene-1074	senS	-0.759263
BSGatlas-gene-1075	katA	0.310459
BSGatlas-gene-1077	ssuB	-0.204905
BSGatlas-gene-1078	ssuA	0.654263
BSGatlas-gene-1079	ssuC	-0.868498
BSGatlas-gene-1080	ssuD	-0.507019
BSGatlas-gene-1081	ygaN	-0.0053153
BSGatlas-gene-1082	rpsNB	-0.268133
BSGatlas-gene-1083	ygaO	0.691589
BSGatlas-gene-1084	ygzD	0.0264573
BSGatlas-gene-1086	yhzB	0.88587
BSGatlas-gene-1087	queG	-0.553626
BSGatlas-gene-1088	yhbB	-0.206117
BSGatlas-gene-1089	cspR	-0.347418
BSGatlas-gene-1090	yhbD	0.936498
BSGatlas-gene-1091	yhbE	-0.960199
BSGatlas-gene-1092	yhbF	-1.41657
BSGatlas-gene-1094	prkA	-0.489751
BSGatlas-gene-1095	yhbH	-0.295778
BSGatlas-gene-1096	yhbI	-1.60726
BSGatlas-gene-1097	yhbJ	-0.478523
BSGatlas-gene-1098	yhcA	-1.00019
BSGatlas-gene-1099	yhcB	-0.320933
BSGatlas-gene-1100	yhcC	-0.749085
BSGatlas-gene-1101	yhcD	0.968044
BSGatlas-gene-1102	yhcE	0.942922
BSGatlas-gene-1103	yhcF	-1.29838
BSGatlas-gene-1104	yhcG	-0.267021
BSGatlas-gene-1105	yhcH	1.19164
BSGatlas-gene-1106	yhcI	0.359748
BSGatlas-gene-1108	cspB	0.296518
BSGatlas-gene-1109	yhcJ	0.141575
BSGatlas-gene-1110	dgcK	-0.918174
BSGatlas-gene-1111	tcyP	0.0315714
BSGatlas-gene-1112	yhcM	-1.8829
BSGatlas-gene-1113	yhcN	-1.20813
BSGatlas-gene-1114	yhcO	-1.25248
BSGatlas-gene-1115	yhcQ	0.355883
BSGatlas-gene-1116	yhcR	-1.11739
BSGatlas-gene-1117	yhcS	-2.13381
BSGatlas-gene-1118	yhcT	0.282664
BSGatlas-gene-1119	yhcU	0.817806
BSGatlas-gene-1120	yhcV	1.22319
BSGatlas-gene-1121	yhcW	-1.41115
BSGatlas-gene-1122	yhcX	-1.05943
BSGatlas-gene-1124	yhxA	0.734292
BSGatlas-gene-1125	glpP	-0.926718
BSGatlas-gene-1127	glpF	-0.077208
BSGatlas-gene-1128	glpK	-0.398535
BSGatlas-gene-1130	glpD	-0.476365
BSGatlas-gene-1131	pgcA	-0.0687624
BSGatlas-gene-1132	yhcY	-1.05433
BSGatlas-gene-1133	yhcZ	-1.70497
BSGatlas-gene-1134	yhdA	-0.27536
BSGatlas-gene-1136	yhdC	-0.511678
BSGatlas-gene-1137	lytF	-0.166395
BSGatlas-gene-1138	nsrR	-0.944139
BSGatlas-gene-1140	ygxB	-0.143872
BSGatlas-gene-1141	spoVR	-0.437105
BSGatlas-gene-1142	phoA	0.678731
BSGatlas-gene-1144	lytE	-0.238278
BSGatlas-gene-1145	citR	-0.362125
BSGatlas-gene-1146	citA	0.104494
BSGatlas-gene-1147	yhdF	-0.849035
BSGatlas-gene-1148	bcaP	0.255076
BSGatlas-gene-1149	yhdH	-0.349615
BSGatlas-gene-1150	yhdI	-0.989408
BSGatlas-gene-1151	yhdJ	-0.00975374
BSGatlas-gene-1152	yhdK	-0.085617
BSGatlas-gene-1153	yhdL	-0.594172
BSGatlas-gene-1154	sigM	-0.732141
BSGatlas-gene-1155	yhdN	-0.87441
BSGatlas-gene-1156	plsC	0.664333
BSGatlas-gene-1157	mpfA	-1.21687
BSGatlas-gene-1158	yhdQ	-0.923471
BSGatlas-gene-1159	yhdR	-0.14315
BSGatlas-gene-1161	yhdT	-0.541235
BSGatlas-gene-1162	fluC	-0.319046
BSGatlas-gene-1163	yhdV	-1.48383
BSGatlas-gene-1164	yhdW	-0.896375
BSGatlas-gene-1165	yhdX	0.29522
BSGatlas-gene-1166	yhdY	-0.143577
BSGatlas-gene-1167	srtN	0.613795
BSGatlas-gene-1168	yheN	-1.19082
BSGatlas-gene-1169	dat	0.340741
BSGatlas-gene-1170	nhaC	-1.48388
BSGatlas-gene-1171	nhaX	-0.96235
BSGatlas-gene-1173	bmrB	-1.44152
BSGatlas-gene-1174	bmrC	-1.15812
BSGatlas-gene-1175	bmrD	-1.91607
BSGatlas-gene-1176	yheG	0.64694
BSGatlas-gene-1178	sspB	0.737091
BSGatlas-gene-1179	yheE	1.34369
BSGatlas-gene-1180	yheD	-1.73355
BSGatlas-gene-1181	yheC	-0.258128
BSGatlas-gene-1182	yheB	-0.105162
BSGatlas-gene-1183	yheA	0.538266
BSGatlas-gene-1184	yhaZ	0.297345
BSGatlas-gene-1186	yhaX	-0.194984
BSGatlas-gene-1187	hemZ	-0.140972
BSGatlas-gene-1188	khtU	-2.2119
BSGatlas-gene-1189	khtT	-1.46171
BSGatlas-gene-1190	khtS	-0.259519
BSGatlas-gene-1191	yhaR	0.244987
BSGatlas-gene-1192	yhzD	0.221643
BSGatlas-gene-1193	yhaQ	-0.785117
BSGatlas-gene-1194	yhaP	0.133686
BSGatlas-gene-1195	yhaO	-0.208794
BSGatlas-gene-1196	sbcE	-0.898555
BSGatlas-gene-1197	yhaM	-0.630757
BSGatlas-gene-1198	yhaL	0.157483
BSGatlas-gene-1199	prsA	-0.523479
BSGatlas-gene-1200	sscA	-0.0509841
BSGatlas-gene-1201	sscB	-0.203608
BSGatlas-gene-1203	yhaJ	1.52624
BSGatlas-gene-1204	yhaI	0.308733
BSGatlas-gene-1205	scoC	1.30609
BSGatlas-gene-1206	yhaH	0.901294
BSGatlas-gene-1207	yhzF	0.328745
BSGatlas-gene-1208	trpP	-0.97249
BSGatlas-gene-1209	serC	0.938927
BSGatlas-gene-1210	hit	1.51259
BSGatlas-gene-1212	ecsA	1.04504
BSGatlas-gene-1213	ecsB	-0.442845
BSGatlas-gene-1214	ecsC	-1.03499
BSGatlas-gene-1215	sndC	0.0527202
BSGatlas-gene-1216	yhfA	-0.557211
BSGatlas-gene-1217	yhgB	-0.296199
BSGatlas-gene-1218	hmoB	2.17283
BSGatlas-gene-1219	pbpF	-2.55541
BSGatlas-gene-1220	hemE	-0.84062
BSGatlas-gene-1221	hemH	-0.270437
BSGatlas-gene-1222	hemY	-1.0559
BSGatlas-gene-1223	yhgD	-1.03518
BSGatlas-gene-1224	yhgE	-1.09404
BSGatlas-gene-1225	fabHB	0.906543
BSGatlas-gene-1226	yhfC	0.136518
BSGatlas-gene-1228	yhfE	1.06473
BSGatlas-gene-1229	yhfF	-0.49776
BSGatlas-gene-1230	gltT	-0.958559
BSGatlas-gene-1231	yhfH	0.123802
BSGatlas-gene-1232	yhfI	0.44004
BSGatlas-gene-1233	lplJ	-0.00920973
BSGatlas-gene-1234	yhfK	-0.112338
BSGatlas-gene-1235	lcfB	-0.661698
BSGatlas-gene-1236	yhfM	-1.30608
BSGatlas-gene-1237	yhfN	0.0960428
BSGatlas-gene-1238	aprE	-0.0253091
BSGatlas-gene-1239	yhfO	1.02901
BSGatlas-gene-1240	yhfP	0.783994
BSGatlas-gene-1241	yhfQ	-0.756228
BSGatlas-gene-1242	yhfR	-0.322425
BSGatlas-gene-1243	yhfS	0.355912
BSGatlas-gene-1244	yhfT	-0.0744752
BSGatlas-gene-1245	yhfU	1.96774
BSGatlas-gene-1246	hemAT	-0.576852
BSGatlas-gene-1247	yhfW	-0.200287
BSGatlas-gene-1248	yhxC	-0.946264
BSGatlas-gene-1249	yhzC	2.16891
BSGatlas-gene-1250	comK	0.616777
BSGatlas-gene-1251	yhxD	-0.836352
BSGatlas-gene-1253	yhjA	-0.520783
BSGatlas-gene-1254	yhjB	1.05267
BSGatlas-gene-1255	yhjC	0.621147
BSGatlas-gene-1256	yhjD	-0.352554
BSGatlas-gene-1257	yhjE	-2.77268
BSGatlas-gene-1258	sipV	-0.882044
BSGatlas-gene-1259	yhjG	-0.0400577
BSGatlas-gene-1260	yhjH	0.571546
BSGatlas-gene-1261	glcP	-1.66582
BSGatlas-gene-1263	ntdC	-1.13884
BSGatlas-gene-1264	ntdB	-1.3759
BSGatlas-gene-1265	ntdA	-0.287401
BSGatlas-gene-1266	ntdR	-0.319661
BSGatlas-gene-1267	yhjN	-0.0561778
BSGatlas-gene-1268	yhjO	-1.4929
BSGatlas-gene-1269	yhjP	-0.624217
BSGatlas-gene-1270	yhjQ	1.5071
BSGatlas-gene-1271	yhjR	0.678818
BSGatlas-gene-1272	addB	-0.787118
BSGatlas-gene-1273	addA	-1.06803
BSGatlas-gene-1274	sbcD	0.0380018
BSGatlas-gene-1275	sbcC	-0.463952
BSGatlas-gene-1276	hlpB	-1.09925
BSGatlas-gene-1278	gerPE	-0.506284
BSGatlas-gene-1279	gerPD	0.313302
BSGatlas-gene-1280	gerPC	0.222366
BSGatlas-gene-1281	gerPB	1.38058
BSGatlas-gene-1282	gerPA	-1.40187
BSGatlas-gene-1284	yisI	-0.296199
BSGatlas-gene-1286	yisK	0.8572
BSGatlas-gene-1287	yisL	0.883313
BSGatlas-gene-1288	wprA	-0.26462
BSGatlas-gene-1289	yisN	-1.03308
BSGatlas-gene-1290	asnO	-0.156584
BSGatlas-gene-1291	bstH	0.998734
BSGatlas-gene-1292	yisP	-0.731746
BSGatlas-gene-1293	yisQ	0.07942
BSGatlas-gene-1294	yisR	0.244335
BSGatlas-gene-1295	iolQ	-0.222893
BSGatlas-gene-1296	iolX	-0.430374
BSGatlas-gene-1297	bstC	0.969374
BSGatlas-gene-1298	yisU	0.402237
BSGatlas-gene-1299	yisV	-0.776585
BSGatlas-gene-1300	yisX	0.946011
BSGatlas-gene-1301	yisY	0.266439
BSGatlas-gene-1302	yisZ	0.217845
BSGatlas-gene-1303	yitA	-1.127
BSGatlas-gene-1304	yitB	-0.8064
BSGatlas-gene-1306	yitD	-0.175644
BSGatlas-gene-1307	yitE	-0.519313
BSGatlas-gene-1308	yitF	-0.587454
BSGatlas-gene-1309	yitG	-0.231702
BSGatlas-gene-1310	yitH	-1.14519
BSGatlas-gene-1311	yitI	0.725819
BSGatlas-gene-1312	yitJ	0.438462
BSGatlas-gene-1314	yitK	0.192123
BSGatlas-gene-1315	yitL	0.189818
BSGatlas-gene-1316	yitM	-0.470639
BSGatlas-gene-1317	yitO	-2.27427
BSGatlas-gene-1318	yitP	-1.11584
BSGatlas-gene-1319	yizB	-0.906828
BSGatlas-gene-1320	yitQ	-0.467703
BSGatlas-gene-1321	yitR	-0.544361
BSGatlas-gene-1322	nprB	0.804446
BSGatlas-gene-1323	yitS	0.418336
BSGatlas-gene-1324	yitT	-1.41855
BSGatlas-gene-1325	ipi	0.24266
BSGatlas-gene-1326	yizC	-1.93522
BSGatlas-gene-1327	yitU	0.994804
BSGatlas-gene-1328	yitV	0.801224
BSGatlas-gene-1329	yitW	-0.398259
BSGatlas-gene-1330	yitY	-0.0857692
BSGatlas-gene-1331	yitZ	0.0974374
BSGatlas-gene-1332	argC	-0.247829
BSGatlas-gene-1333	argJ	-0.0137649
BSGatlas-gene-1334	argB	-0.222631
BSGatlas-gene-1335	argD	0.413292
BSGatlas-gene-1336	carA	0.0553518
BSGatlas-gene-1337	carB	-0.896263
BSGatlas-gene-1338	argF	1.95465
BSGatlas-gene-1339	yjzC	-0.251746
BSGatlas-gene-1340	yjzD	0.650894
BSGatlas-gene-1341	yjaU	1.19562
BSGatlas-gene-1343	yjaV	0.608904
BSGatlas-gene-1344	med	-1.47676
BSGatlas-gene-1345	comZ	0.98967
BSGatlas-gene-1346	yjzB	-0.132177
BSGatlas-gene-1347	fabHA	-0.709196
BSGatlas-gene-1348	fabF	-0.331322
BSGatlas-gene-1349	yjaZ	-2.09407
BSGatlas-gene-1350	appD	0.764254
BSGatlas-gene-1351	appF	-0.333529
BSGatlas-gene-1352	appA/1	-0.307614
BSGatlas-gene-1353	appA/2	-2.84439
BSGatlas-gene-1354	appB	0.61274
BSGatlas-gene-1355	appC	-0.82869
BSGatlas-gene-1356	yjbA	0.45083
BSGatlas-gene-1357	trpS	0.209314
BSGatlas-gene-1360	oppA	0.42315
BSGatlas-gene-1361	oppB	2.11055
BSGatlas-gene-1362	oppC	-0.110422
BSGatlas-gene-1363	oppD	-0.0648185
BSGatlas-gene-1364	oppF	-2.68387
BSGatlas-gene-1365	yjbB	0.147266
BSGatlas-gene-1366	yjbC	-0.684633
BSGatlas-gene-1367	spx	0.169737
BSGatlas-gene-1368	yjbE	-1.01651
BSGatlas-gene-1370	mecA	1.1705
BSGatlas-gene-1372	coiA	-0.442352
BSGatlas-gene-1373	pepF	-0.332686
BSGatlas-gene-1374	yizD	2.07725
BSGatlas-gene-1376	yjbH	-0.609083
BSGatlas-gene-1378	yjbI	0.910011
BSGatlas-gene-1379	cwlQ	0.979097
BSGatlas-gene-1380	yjbK	-1.16891
BSGatlas-gene-1382	sasB	0.308244
BSGatlas-gene-1383	nadF	-0.0859698
BSGatlas-gene-1384	yjbO	0.593554
BSGatlas-gene-1385	prpE	1.30894
BSGatlas-gene-1386	cpaA	0.0678954
BSGatlas-gene-1388	tenA	0.00123362
BSGatlas-gene-1389	tenI	-2.21741
BSGatlas-gene-1390	thiO	-1.04544
BSGatlas-gene-1391	thiS	0.0594446
BSGatlas-gene-1392	thiG	-0.066038
BSGatlas-gene-1393	thiF	-1.01606
BSGatlas-gene-1394	thiD	-0.296767
BSGatlas-gene-1395	fabI	0.0189676
BSGatlas-gene-1396	cotO	-0.392953
BSGatlas-gene-1397	cotZ	-2.03437
BSGatlas-gene-1398	cotY	-0.0306629
BSGatlas-gene-1399	cotX	-0.904194
BSGatlas-gene-1400	cotW	-2.49053
BSGatlas-gene-1401	cotV	-1.38001
BSGatlas-gene-1402	yjcA	-1.06276
BSGatlas-gene-1405	yjzK	0.380058
BSGatlas-gene-1407	yjcZ	0.829027
BSGatlas-gene-1408	spoVIF	0.18786
BSGatlas-gene-1409	yjcD	-1.15099
BSGatlas-gene-1410	yjzE	0.0642436
BSGatlas-gene-1411	yjcF	-1.85153
BSGatlas-gene-1412	yjcG	0.660789
BSGatlas-gene-1413	yjcH	-0.516937
BSGatlas-gene-1415	metI	-0.198738
BSGatlas-gene-1416	metC	0.0207513
BSGatlas-gene-1417	yjcK	-0.120161
BSGatlas-gene-1418	yjcL	0.502608
BSGatlas-gene-1420	yjcM	1.33244
BSGatlas-gene-1421	yjcN	-0.249243
BSGatlas-gene-1422	yjzF	-0.661785
BSGatlas-gene-1423	yjzG	0.893539
BSGatlas-gene-1424	yjcO	0.294775
BSGatlas-gene-1425	yjcP	-1.54585
BSGatlas-gene-1426	yjcQ	-1.47687
BSGatlas-gene-1427	yjcR	-0.324823
BSGatlas-gene-1428	yjcS	0.921723
BSGatlas-gene-1429	yjdA	0.134881
BSGatlas-gene-1430	yjdB	1.11009
BSGatlas-gene-1431	manR	-0.205498
BSGatlas-gene-1432	manP	-0.375466
BSGatlas-gene-1433	manA	-0.0490828
BSGatlas-gene-1435	yjdF	-2.3581
BSGatlas-gene-1436	yjdG	-0.161943
BSGatlas-gene-1437	yjdH	1.32176
BSGatlas-gene-1438	yjdI	0.348386
BSGatlas-gene-1439	yjzH	1.75613
BSGatlas-gene-1440	yjdJ	0.694859
BSGatlas-gene-1442	ctaO	0.746361
BSGatlas-gene-1445	pdaC	0.826671
BSGatlas-gene-1446	yjfA	0.0689855
BSGatlas-gene-1447	yjfB	-0.178064
BSGatlas-gene-1448	yjfC	-0.793739
BSGatlas-gene-1449	yjgA	-0.390659
BSGatlas-gene-1450	yjgB	-0.271389
BSGatlas-gene-1451	yjgC	-0.852253
BSGatlas-gene-1452	yjgD	-1.70898
BSGatlas-gene-1453	yjhA	1.1628
BSGatlas-gene-1454	yjhB	0.215306
BSGatlas-gene-1455	yjiA	-1.0583
BSGatlas-gene-1456	yjiB	0.1299
BSGatlas-gene-1457	yjiC	-1.07939
BSGatlas-gene-1458	yjzI	0.220127
BSGatlas-gene-1459	yjjA	0.139281
BSGatlas-gene-1460	yjkA	-0.23657
BSGatlas-gene-1461	yjkB	1.56469
BSGatlas-gene-1462	yjlA	0.601755
BSGatlas-gene-1463	yjlB	-1.3261
BSGatlas-gene-1464	yjlC	-0.68982
BSGatlas-gene-1465	ndh	-0.431438
BSGatlas-gene-1466	uxaC	-0.428932
BSGatlas-gene-1467	yjmB	-1.85513
BSGatlas-gene-1468	yjmC	-1.00774
BSGatlas-gene-1469	yjmD	-0.54372
BSGatlas-gene-1470	uxuA	-0.249407
BSGatlas-gene-1471	yjmF	-1.02443
BSGatlas-gene-1472	exuT	-0.219023
BSGatlas-gene-1473	exuR	-0.916106
BSGatlas-gene-1474	uxaB	-0.369724
BSGatlas-gene-1475	uxaA	-0.29006
BSGatlas-gene-1476	yjnA	0.890633
BSGatlas-gene-1477	bstD	0.322036
BSGatlas-gene-1478	yjoB	-0.543762
BSGatlas-gene-1479	rapA	-1.32703
BSGatlas-gene-1480	phrA	0.998302
BSGatlas-gene-1482	xlyB	-0.474398
BSGatlas-gene-1483	yjqA	-0.157376
BSGatlas-gene-1484	pghB	-0.00421081
BSGatlas-gene-1485	yjqC	-2.16564
BSGatlas-gene-1486	xkdA	0.291909
BSGatlas-gene-1487	xre	-0.470581
BSGatlas-gene-1490	xkdC	-0.593623
BSGatlas-gene-1491	ykzK	1.52586
BSGatlas-gene-1492	xkdD	-0.1743
BSGatlas-gene-1493	xtrA	1.62386
BSGatlas-gene-1494	xpf	0.435087
BSGatlas-gene-1495	xtmA	-0.782155
BSGatlas-gene-1496	xtmB	-1.64249
BSGatlas-gene-1497	xkdE	0.0497055
BSGatlas-gene-1498	xkdF	0.147144
BSGatlas-gene-1499	xkdG	0.0146245
BSGatlas-gene-1500	ykzL	-0.835909
BSGatlas-gene-1501	xkdH	-1.58416
BSGatlas-gene-1502	xkdI	-1.51272
BSGatlas-gene-1503	xkdJ	-0.688879
BSGatlas-gene-1504	ykzM	-2.61813
BSGatlas-gene-1505	xkdK	0.474774
BSGatlas-gene-1506	xkdM	-0.644848
BSGatlas-gene-1507	xkdN	0.204951
BSGatlas-gene-1509	xkdO	-1.30884
BSGatlas-gene-1510	xkdP	-0.555643
BSGatlas-gene-1511	xkdQ	0.400746
BSGatlas-gene-1512	xkdR	-0.65121
BSGatlas-gene-1513	xkdS	-0.883526
BSGatlas-gene-1514	xkdT	-1.39577
BSGatlas-gene-1515	xkdU	-1.02434
BSGatlas-gene-1516	xkzA	-2.39439
BSGatlas-gene-1517	xkdV	-1.18721
BSGatlas-gene-1518	xkdW	0.185592
BSGatlas-gene-1519	xkdX	-0.358833
BSGatlas-gene-1520	xepA	-0.304357
BSGatlas-gene-1521	xhlA	0.736843
BSGatlas-gene-1522	xhlB	-0.524696
BSGatlas-gene-1523	xlyA	0.60826
BSGatlas-gene-1524	spoIISC	-0.0380206
BSGatlas-gene-1525	spoIISB	-1.48181
BSGatlas-gene-1526	spoIISA	-1.03169
BSGatlas-gene-1527	pit	-0.198924
BSGatlas-gene-1528	ykaA	1.26754
BSGatlas-gene-1529	steT	-0.477317
BSGatlas-gene-1530	mhqA	0.421644
BSGatlas-gene-1532	ykcB	-1.01261
BSGatlas-gene-1533	ykcC	1.27929
BSGatlas-gene-1535	htrA	-0.306416
BSGatlas-gene-1536	proG	-0.384269
BSGatlas-gene-1537	dppA	0.860981
BSGatlas-gene-1538	dppB	-0.336244
BSGatlas-gene-1539	dppC	-0.952555
BSGatlas-gene-1540	dppD	-0.0791211
BSGatlas-gene-1541	dppE	-0.897689
BSGatlas-gene-1542	ykfA	1.08445
BSGatlas-gene-1543	ykfB	-0.255987
BSGatlas-gene-1544	ykfC	-0.496169
BSGatlas-gene-1545	ykfD	-0.0651459
BSGatlas-gene-1546	ykgB	0.018055
BSGatlas-gene-1547	ykgA	0.276356
BSGatlas-gene-1548	ykhA	-0.264427
BSGatlas-gene-1549	hmp	-0.565957
BSGatlas-gene-1551	ykjA	-0.251683
BSGatlas-gene-1552	bstF	0.0942436
BSGatlas-gene-1553	ykkB	-1.22027
BSGatlas-gene-1555	ykkC	-1.1257
BSGatlas-gene-1556	ykkD	-0.035412
BSGatlas-gene-1557	ykkE	0.061174
BSGatlas-gene-1559	proB	-0.231982
BSGatlas-gene-1560	proA	-0.726109
BSGatlas-gene-1561	ohrA	-0.746519
BSGatlas-gene-1562	ohrR	0.248733
BSGatlas-gene-1563	ohrB	-0.786548
BSGatlas-gene-1564	ykzN	-1.50623
BSGatlas-gene-1565	guaD	0.123759
BSGatlas-gene-1566	metE	-0.0665126
BSGatlas-gene-1568	ispA	1.05924
BSGatlas-gene-1569	rsbRB	0.194742
BSGatlas-gene-1570	thiX	-0.619523
BSGatlas-gene-1571	thiW	-1.1793
BSGatlas-gene-1572	thiV	0.482117
BSGatlas-gene-1573	thiU	0.234945
BSGatlas-gene-1575	ykoG	-0.111236
BSGatlas-gene-1576	ykoH	-0.678012
BSGatlas-gene-1577	ykoI	0.0994359
BSGatlas-gene-1578	ykoJ	0.661367
BSGatlas-gene-1579	ykzD	0.517888
BSGatlas-gene-1581	mgtE	-0.693688
BSGatlas-gene-1582	tnrA	1.00849
BSGatlas-gene-1583	ykzB	0.507101
BSGatlas-gene-1584	ykoL	1.34879
BSGatlas-gene-1585	ykoM	0.306878
BSGatlas-gene-1586	ykoN	-2.60566
BSGatlas-gene-1587	ykoP	-1.39303
BSGatlas-gene-1588	ykoQ	-2.21097
BSGatlas-gene-1589	ykoS	-1.06071
BSGatlas-gene-1590	ykoT	-1.23989
BSGatlas-gene-1591	ligD	-0.378555
BSGatlas-gene-1592	ykoV	-1.41402
BSGatlas-gene-1593	dgcW	-0.923245
BSGatlas-gene-1594	ykoX	-1.44642
BSGatlas-gene-1596	ykoY	-0.103128
BSGatlas-gene-1597	sigI	0.421731
BSGatlas-gene-1598	rsgI	0.313166
BSGatlas-gene-1599	sspD	1.41932
BSGatlas-gene-1600	ykrK	0.102559
BSGatlas-gene-1601	htpX	-0.118965
BSGatlas-gene-1602	ktrD	-1.02204
BSGatlas-gene-1603	ykzP	-0.455619
BSGatlas-gene-1604	ykzE	-1.41612
BSGatlas-gene-1605	ykrP	-1.05397
BSGatlas-gene-1606	kinE	-0.512611
BSGatlas-gene-1607	ogt	0.185642
BSGatlas-gene-1609	mtnA	-1.06937
BSGatlas-gene-1610	mtnK	-0.558125
BSGatlas-gene-1612	mtnU	0.648624
BSGatlas-gene-1613	mtnE	0.135053
BSGatlas-gene-1615	mtnW	-0.502377
BSGatlas-gene-1616	mtnX	-2.04462
BSGatlas-gene-1617	mtnB	-0.994649
BSGatlas-gene-1618	mtnD	0.264372
BSGatlas-gene-1619	ykvA	-0.559009
BSGatlas-gene-1621	eag	1.72336
BSGatlas-gene-1622	kinD	-1.13833
BSGatlas-gene-1623	mhqR	-1.42077
BSGatlas-gene-1624	motB	-2.76332
BSGatlas-gene-1625	motA	-0.670756
BSGatlas-gene-1626	clpE	-0.711931
BSGatlas-gene-1627	ykvI	-0.968679
BSGatlas-gene-1629	queC	0.202883
BSGatlas-gene-1630	queD	-0.863003
BSGatlas-gene-1631	queE	-1.66307
BSGatlas-gene-1632	queF	0.582472
BSGatlas-gene-1633	ykvN	0.484503
BSGatlas-gene-1634	ykvO	0.0425673
BSGatlas-gene-1635	ykvP	-0.773137
BSGatlas-gene-1636	ykzQ	1.87994
BSGatlas-gene-1637	ykvQ	-1.13854
BSGatlas-gene-1639	ykzR	-1.26813
BSGatlas-gene-1641	ykvR	1.12591
BSGatlas-gene-1642	ykvS	1.463
BSGatlas-gene-1643	ykzS	-0.361772
BSGatlas-gene-1644	ykvT	-0.759263
BSGatlas-gene-1645	ykvU	-0.127363
BSGatlas-gene-1646	stoA	0.505146
BSGatlas-gene-1648	pfeT	-0.300965
BSGatlas-gene-1649	papB	0.710382
BSGatlas-gene-1651	ykvZ	-1.45304
BSGatlas-gene-1652	glcT	0.0771986
BSGatlas-gene-1654	ptsG	-0.598726
BSGatlas-gene-1655	ptsH	1.64462
BSGatlas-gene-1656	ptsI	-0.668519
BSGatlas-gene-1657	splA	0.240737
BSGatlas-gene-1658	splB	-0.712651
BSGatlas-gene-1659	ykwB	0.471066
BSGatlas-gene-1660	mcpC	0.114065
BSGatlas-gene-1661	ykwC	-0.115265
BSGatlas-gene-1662	ykwD	-0.232642
BSGatlas-gene-1664	pbpH	0.0821291
BSGatlas-gene-1665	kinA	-0.279887
BSGatlas-gene-1666	patA	-0.499962
BSGatlas-gene-1667	ykzT	-1.69064
BSGatlas-gene-1668	cheV	-0.558266
BSGatlas-gene-1669	kre	0.0792518
BSGatlas-gene-1670	ykuC	-0.37136
BSGatlas-gene-1671	ldt	-1.51957
BSGatlas-gene-1672	ykuE	-1.19381
BSGatlas-gene-1673	fadH	-0.268195
BSGatlas-gene-1674	fadG	-1.08374
BSGatlas-gene-1676	ykuH	-0.735279
BSGatlas-gene-1677	ykuI	0.268594
BSGatlas-gene-1679	ykuJ	0.894771
BSGatlas-gene-1680	ykuK	-0.0246661
BSGatlas-gene-1681	abbA	1.4061
BSGatlas-gene-1682	darB	1.35312
BSGatlas-gene-1683	ccpC	-0.543671
BSGatlas-gene-1684	ykuN	0.56397
BSGatlas-gene-1685	ykuO	-0.907623
BSGatlas-gene-1686	ykuP	0.932908
BSGatlas-gene-1687	ykuQ	0.168791
BSGatlas-gene-1688	ykuR	-0.701718
BSGatlas-gene-1689	ykuS	-1.20438
BSGatlas-gene-1690	ykuT	0.0559142
BSGatlas-gene-1691	ahpA	0.405539
BSGatlas-gene-1692	ahpT	0.766879
BSGatlas-gene-1693	rok	1.06102
BSGatlas-gene-1694	yknT	-0.986576
BSGatlas-gene-1695	mobA	-0.26576
BSGatlas-gene-1696	moeB	-1.08761
BSGatlas-gene-1697	moeA	-0.249926
BSGatlas-gene-1698	mobB	-0.262682
BSGatlas-gene-1699	moaE	0.135543
BSGatlas-gene-1700	moaD	0.371028
BSGatlas-gene-1701	yknU	0.851311
BSGatlas-gene-1702	yknV	-0.64196
BSGatlas-gene-1703	yknW	0.183394
BSGatlas-gene-1704	yknX	1.42358
BSGatlas-gene-1705	yknY	-0.71189
BSGatlas-gene-1706	yknZ	-0.969229
BSGatlas-gene-1707	fruR	-1.61578
BSGatlas-gene-1708	fruK	-0.460974
BSGatlas-gene-1709	fruA	0.334907
BSGatlas-gene-1710	sipT	-0.791515
BSGatlas-gene-1711	ykoA	-0.589191
BSGatlas-gene-1712	ykpA	-0.572003
BSGatlas-gene-1713	ykpB	-0.35149
BSGatlas-gene-1714	ampS	0.339384
BSGatlas-gene-1715	ykpC	-0.447682
BSGatlas-gene-1716	mreBH	-0.408953
BSGatlas-gene-1717	abh	0.665586
BSGatlas-gene-1719	kinC	0.428184
BSGatlas-gene-1720	ykqA	-0.38296
BSGatlas-gene-1721	ktrC	0.377823
BSGatlas-gene-1722	adeC	-0.249595
BSGatlas-gene-1723	rnjA	0.197718
BSGatlas-gene-1724	rpoY	0.580351
BSGatlas-gene-1725	ykrA	0.80969
BSGatlas-gene-1726	defB	0.55945
BSGatlas-gene-1727	ykzV	0.738272
BSGatlas-gene-1729	ykyA	-2.15269
BSGatlas-gene-1730	pdhA	0.803537
BSGatlas-gene-1731	pdhB	-0.152451
BSGatlas-gene-1732	pdhC	-0.556985
BSGatlas-gene-1733	pdhD	-0.324814
BSGatlas-gene-1734	slp	0.313759
BSGatlas-gene-1736	sr1	0.439637
BSGatlas-gene-1737	speA	-1.01974
BSGatlas-gene-1738	yktA	1.62783
BSGatlas-gene-1739	yktB	0.996075
BSGatlas-gene-1740	ykzI	0.993533
BSGatlas-gene-1741	yktC	1.13369
BSGatlas-gene-1742	ykzC	-0.376275
BSGatlas-gene-1743	yktD	0.181745
BSGatlas-gene-1744	nprE	0.419305
BSGatlas-gene-1745	ylaA	-1.18316
BSGatlas-gene-1747	ylaC	-1.35025
BSGatlas-gene-1748	ylaD	-0.922508
BSGatlas-gene-1749	ylaE	1.21461
BSGatlas-gene-1750	ylaF	1.17143
BSGatlas-gene-1751	ylaG	-0.971192
BSGatlas-gene-1752	ylaH	-2.44764
BSGatlas-gene-1753	ylaI	1.07601
BSGatlas-gene-1754	ylaJ	0.0155705
BSGatlas-gene-1755	ylaK	-0.416209
BSGatlas-gene-1756	ylaL	0.778226
BSGatlas-gene-1758	ylaN	-0.531808
BSGatlas-gene-1759	ftsW	-0.692293
BSGatlas-gene-1760	pycA	-1.05981
BSGatlas-gene-1761	ctaA	-0.263146
BSGatlas-gene-1762	ctaB	-0.34111
BSGatlas-gene-1763	ctaC	0.324708
BSGatlas-gene-1764	ctaD	-0.247832
BSGatlas-gene-1765	ctaE	-0.94924
BSGatlas-gene-1766	ctaF	-0.4784
BSGatlas-gene-1767	ctaG	-0.0862969
BSGatlas-gene-1768	ylbA	0.150991
BSGatlas-gene-1769	ylbB	1.05587
BSGatlas-gene-1770	ylbC	-1.35701
BSGatlas-gene-1771	ylbD	-0.728342
BSGatlas-gene-1772	ylbE	-1.74424
BSGatlas-gene-1773	ylbF	-1.76447
BSGatlas-gene-1774	ylbG	0.260845
BSGatlas-gene-1777	ylbH	-0.958812
BSGatlas-gene-1778	ylbI	-1.24169
BSGatlas-gene-1779	spoVV	-0.00340908
BSGatlas-gene-1780	ylbK	0.162557
BSGatlas-gene-1781	ddcP	-0.302787
BSGatlas-gene-1782	tmcAL	0.49663
BSGatlas-gene-1784	ylbN	-1.33353
BSGatlas-gene-1785	rpmF	0.96376
BSGatlas-gene-1786	gerR	0.34474
BSGatlas-gene-1787	ylbP	0.699199
BSGatlas-gene-1788	ylbQ	0.692724
BSGatlas-gene-1789	bshC	0.188123
BSGatlas-gene-1790	mraZ	-1.46192
BSGatlas-gene-1791	mraW	-0.464553
BSGatlas-gene-1793	ftsL	1.55629
BSGatlas-gene-1794	pbpB	-1.22445
BSGatlas-gene-1795	spoVD	-0.888857
BSGatlas-gene-1796	murE	0.0259203
BSGatlas-gene-1797	mraY	-0.670296
BSGatlas-gene-1798	murD	-0.719629
BSGatlas-gene-1799	spoVE	-0.333845
BSGatlas-gene-1800	murG	-0.901763
BSGatlas-gene-1801	murB	-1.49117
BSGatlas-gene-1802	divIB	-2.64326
BSGatlas-gene-1803	ylxW	-1.12021
BSGatlas-gene-1804	ylxX	-1.7675
BSGatlas-gene-1805	sbp	1.88856
BSGatlas-gene-1807	ftsA	0.154194
BSGatlas-gene-1808	ftsZ	-0.636695
BSGatlas-gene-1809	bpr	-0.225781
BSGatlas-gene-1811	spoIIGA	-0.371776
BSGatlas-gene-1812	sigE	2.13646
BSGatlas-gene-1813	sigG	-1.44342
BSGatlas-gene-1814	ylmA	1.21284
BSGatlas-gene-1816	ylmB	-0.132937
BSGatlas-gene-1817	ylmC	0.647786
BSGatlas-gene-1818	ylmD	-0.931742
BSGatlas-gene-1819	ylmE	-0.999582
BSGatlas-gene-1820	sepF	-0.254193
BSGatlas-gene-1821	ylmG	-0.527839
BSGatlas-gene-1822	ylmH	-0.168148
BSGatlas-gene-1823	divIVA	-0.419773
BSGatlas-gene-1825	ileS	-0.0802368
BSGatlas-gene-1826	ylyA	-1.4072
BSGatlas-gene-1827	lspA	0.597525
BSGatlas-gene-1828	ylyB	-1.41055
BSGatlas-gene-1830	pyrR	-1.29112
BSGatlas-gene-1832	pyrP	-0.712168
BSGatlas-gene-1834	pyrB	0.306283
BSGatlas-gene-1835	pyrC	-1.61955
BSGatlas-gene-1836	pyrAA	-1.16118
BSGatlas-gene-1837	pyrAB	-0.918592
BSGatlas-gene-1838	pyrK	-0.970826
BSGatlas-gene-1839	pyrD	-1.84044
BSGatlas-gene-1840	pyrF	-1.24525
BSGatlas-gene-1841	pyrE	-1.32571
BSGatlas-gene-1843	cysH	-0.163859
BSGatlas-gene-1844	cysP	-0.998781
BSGatlas-gene-1845	sat	-1.14035
BSGatlas-gene-1846	cysC	-0.351144
BSGatlas-gene-1847	ylnD	-1.34679
BSGatlas-gene-1848	sirB	-1.23957
BSGatlas-gene-1849	ylnF	-2.29009
BSGatlas-gene-1850	rqcH	-0.533297
BSGatlas-gene-1851	yloB	-0.138317
BSGatlas-gene-1852	yloC	-0.215425
BSGatlas-gene-1853	remA	-2.11045
BSGatlas-gene-1854	gmk	-0.781614
BSGatlas-gene-1855	yloH	0.931288
BSGatlas-gene-1856	yloI	-1.37248
BSGatlas-gene-1858	priA	-1.82253
BSGatlas-gene-1859	defA	-0.964206
BSGatlas-gene-1860	fmt	-0.967131
BSGatlas-gene-1861	yloM	-1.11642
BSGatlas-gene-1862	yloN	0.07126
BSGatlas-gene-1863	prpC	-0.866547
BSGatlas-gene-1864	prkC	-1.11116
BSGatlas-gene-1865	cpgA	-0.886217
BSGatlas-gene-1866	rpe	-1.20542
BSGatlas-gene-1867	yloS	-2.35872
BSGatlas-gene-1869	rpmB	2.31712
BSGatlas-gene-1870	yloU	1.12368
BSGatlas-gene-1871	fakA	-1.1998
BSGatlas-gene-1872	sdaAB	-0.590967
BSGatlas-gene-1873	sdaAA	0.360313
BSGatlas-gene-1874	recG	-2.25363
BSGatlas-gene-1875	fapR	-0.204503
BSGatlas-gene-1876	plsX	-0.402032
BSGatlas-gene-1877	fabD	0.369966
BSGatlas-gene-1878	fabG	0.875875
BSGatlas-gene-1879	acpA	0.446618
BSGatlas-gene-1880	rnc	-0.759304
BSGatlas-gene-1881	smc	-0.0885852
BSGatlas-gene-1882	ftsY	-0.423657
BSGatlas-gene-1883	sivC	-0.545796
BSGatlas-gene-1885	ffh	-1.87161
BSGatlas-gene-1886	rpsP	0.00544718
BSGatlas-gene-1888	ylqD	-1.13406
BSGatlas-gene-1889	rimM	-0.486596
BSGatlas-gene-1890	trmD	-1.07499
BSGatlas-gene-1892	rplS	-0.0310274
BSGatlas-gene-1893	rbgA	-0.483653
BSGatlas-gene-1894	rnhB	-1.8954
BSGatlas-gene-1895	ylqG	-1.52315
BSGatlas-gene-1896	ylqH	-0.45996
BSGatlas-gene-1897	sucC	-0.155738
BSGatlas-gene-1898	sucD	-0.410853
BSGatlas-gene-1899	dprA	-0.669775
BSGatlas-gene-1900	topA	-1.36533
BSGatlas-gene-1901	trmFO	-0.408499
BSGatlas-gene-1902	codV	-1.31256
BSGatlas-gene-1903	clpQ	-0.730239
BSGatlas-gene-1904	clpY	-1.09583
BSGatlas-gene-1905	codY	-0.439948
BSGatlas-gene-1906	flgB	-0.556506
BSGatlas-gene-1907	flgC	-0.775778
BSGatlas-gene-1908	fliE	0.840336
BSGatlas-gene-1909	fliF	-1.8243
BSGatlas-gene-1910	fliG	-0.833399
BSGatlas-gene-1911	fliH	-2.46325
BSGatlas-gene-1912	fliI	-2.69703
BSGatlas-gene-1913	fliJ	-2.61564
BSGatlas-gene-1914	ylxF	-2.1966
BSGatlas-gene-1915	fliK	-1.92479
BSGatlas-gene-1916	flgD	-1.13856
BSGatlas-gene-1917	flgE	-0.443988
BSGatlas-gene-1918	swrD	-2.36326
BSGatlas-gene-1919	fliL	-0.867684
BSGatlas-gene-1920	fliM	-1.11783
BSGatlas-gene-1921	fliY	-0.969461
BSGatlas-gene-1922	cheY	1.03886
BSGatlas-gene-1923	fliZ	-0.199174
BSGatlas-gene-1924	fliP	-1.14599
BSGatlas-gene-1926	fliR	-1.97296
BSGatlas-gene-1927	flhB	-1.64929
BSGatlas-gene-1928	flhA	-1.06034
BSGatlas-gene-1929	flhF	-1.2378
BSGatlas-gene-1930	flhG	-0.706649
BSGatlas-gene-1931	cheB	-0.219669
BSGatlas-gene-1932	cheA	-0.589481
BSGatlas-gene-1933	cheW	0.316939
BSGatlas-gene-1934	cheC	-2.2677
BSGatlas-gene-1935	cheD	0.666813
BSGatlas-gene-1936	sigD	-1.7276
BSGatlas-gene-1937	swrB	-1.06435
BSGatlas-gene-1939	rpsB	0.352537
BSGatlas-gene-1940	tsf	-0.590417
BSGatlas-gene-1941	pyrH	-0.741853
BSGatlas-gene-1942	frr	-0.526014
BSGatlas-gene-1943	uppS	0.313898
BSGatlas-gene-1944	cdsA	0.0136483
BSGatlas-gene-1945	ispC	-0.719602
BSGatlas-gene-1946	rasP	-0.194622
BSGatlas-gene-1947	proS	-1.45964
BSGatlas-gene-1948	polC	-1.74238
BSGatlas-gene-1951	ylxS	-0.380458
BSGatlas-gene-1952	nusA	-1.25792
BSGatlas-gene-1953	ylxR	-0.200433
BSGatlas-gene-1954	rplGA	-1.05299
BSGatlas-gene-1955	infB	-1.40193
BSGatlas-gene-1956	ylxP	0.0778441
BSGatlas-gene-1957	rbfA	-0.343441
BSGatlas-gene-1958	truB	0.331691
BSGatlas-gene-1959	ribC	0.371777
BSGatlas-gene-1960	rpsO	0.303373
BSGatlas-gene-1962	pnpA	-0.266254
BSGatlas-gene-1963	swsB	1.43802
BSGatlas-gene-1964	mlpA	-0.176325
BSGatlas-gene-1965	ymxH	0.1283
BSGatlas-gene-1966	spoVFA	-1.3416
BSGatlas-gene-1967	spoVFB	-1.29456
BSGatlas-gene-1968	asd	0.426743
BSGatlas-gene-1969	dapG	-0.958573
BSGatlas-gene-1970	dapA	0.185565
BSGatlas-gene-1972	rnjB	-1.21101
BSGatlas-gene-1973	tepA	-1.0024
BSGatlas-gene-1974	ylzJ	-0.488198
BSGatlas-gene-1975	spoIIIE	-1.54632
BSGatlas-gene-1976	ymfC	-1.9269
BSGatlas-gene-1977	ymfD	-0.572045
BSGatlas-gene-1978	ymfF	-0.294294
BSGatlas-gene-1979	ymfH	-1.10549
BSGatlas-gene-1980	ymfI	-1.06506
BSGatlas-gene-1981	ymfJ	0.345528
BSGatlas-gene-1982	ymfK/1	1.01914
BSGatlas-gene-1983	ymfK/2	0.183093
BSGatlas-gene-1984	rodZ	-0.812121
BSGatlas-gene-1985	pgsA	1.30072
BSGatlas-gene-1986	cinA	-0.439737
BSGatlas-gene-1987	recA	-0.771243
BSGatlas-gene-1988	pbpX	2.15136
BSGatlas-gene-1989	rny	-1.7311
BSGatlas-gene-1990	ymdB	0.583025
BSGatlas-gene-1991	spoVS	-0.908629
BSGatlas-gene-1992	tdh	-1.26447
BSGatlas-gene-1993	kbl	0.298439
BSGatlas-gene-1994	ymcB	-1.59473
BSGatlas-gene-1995	ymcA	-0.195916
BSGatlas-gene-1996	cotE	0.522251
BSGatlas-gene-1997	mutS	-1.45228
BSGatlas-gene-1998	mutL	-0.77396
BSGatlas-gene-2001	ymzD	1.7041
BSGatlas-gene-2002	ymcC	-0.25619
BSGatlas-gene-2003	pksA	-1.32921
BSGatlas-gene-2004	pksB	1.39503
BSGatlas-gene-2006	pksC	1.45601
BSGatlas-gene-2007	pksD	0.9254
BSGatlas-gene-2008	pksE	1.21783
BSGatlas-gene-2009	acpK	1.13453
BSGatlas-gene-2010	pksF	-1.21399
BSGatlas-gene-2011	pksG	-0.474794
BSGatlas-gene-2012	pksH	-0.873027
BSGatlas-gene-2013	pksI	0.838201
BSGatlas-gene-2014	pksJ	-0.830058
BSGatlas-gene-2015	pksL	-0.993918
BSGatlas-gene-2016	pksM	-1.20306
BSGatlas-gene-2017	pksN	-1.25932
BSGatlas-gene-2018	pksR	-0.947347
BSGatlas-gene-2019	pksS	1.27575
BSGatlas-gene-2020	ymzB	-0.715682
BSGatlas-gene-2021	ymaE	1.21597
BSGatlas-gene-2022	aprX	0.195866
BSGatlas-gene-2023	ymzE/1	1.55319
BSGatlas-gene-2024	ymzE/2	0.276911
BSGatlas-gene-2025	pghC	-2.08707
BSGatlas-gene-2026	ymaD	1.27602
BSGatlas-gene-2027	ebrB	0.112099
BSGatlas-gene-2028	ebrA	0.194584
BSGatlas-gene-2029	ymaG	-2.26813
BSGatlas-gene-2030	ymaF	0.0638547
BSGatlas-gene-2031	miaA	-1.31245
BSGatlas-gene-2032	hfq	0.157146
BSGatlas-gene-2033	ymzC	1.05354
BSGatlas-gene-2034	ymzA	-0.152926
BSGatlas-gene-2036	nrdI	0.0969177
BSGatlas-gene-2037	nrdE	-0.241852
BSGatlas-gene-2038	nrdF	-1.30471
BSGatlas-gene-2039	ymaB	-0.0932333
BSGatlas-gene-2041	cwlC	0.545593
BSGatlas-gene-2042	spoVK	1.09958
BSGatlas-gene-2043	ynbA	-0.244905
BSGatlas-gene-2044	ynbB	-1.49815
BSGatlas-gene-2045	glnR	1.22266
BSGatlas-gene-2046	glnA	-0.329881
BSGatlas-gene-2047	ynxB	-0.667539
BSGatlas-gene-2048	ynzF	0.468267
BSGatlas-gene-2049	ynzG	0.675177
BSGatlas-gene-2050	ynaB	-0.76816
BSGatlas-gene-2051	ynaC	-1.36762
BSGatlas-gene-2052	ynaD	0.976251
BSGatlas-gene-2053	ynaE	1.88805
BSGatlas-gene-2054	ynaF	-1.4929
BSGatlas-gene-2056	ynzI	0.0388944
BSGatlas-gene-2057	ynaI	1.65973
BSGatlas-gene-2058	xynP	-0.648027
BSGatlas-gene-2059	xynB	-1.13034
BSGatlas-gene-2061	xylR	0.592237
BSGatlas-gene-2062	xylA	-0.407021
BSGatlas-gene-2063	xylB	0.102437
BSGatlas-gene-2064	yncB	1.3152
BSGatlas-gene-2065	yncC	-0.802088
BSGatlas-gene-2066	yncD	-0.436686
BSGatlas-gene-2067	yncE	-0.906828
BSGatlas-gene-2068	yncF	0.342629
BSGatlas-gene-2071	cotU	-0.270982
BSGatlas-gene-2075	thyA	0.0683358
BSGatlas-gene-2078	yncM	0.586419
BSGatlas-gene-2079	ynzK	-0.759263
BSGatlas-gene-2080	cotC	0.186834
BSGatlas-gene-2081	tatAC	1.43217
BSGatlas-gene-2083	yndA	-0.0929885
BSGatlas-gene-2084	yndB	-0.446004
BSGatlas-gene-2085	ynzB	0.645588
BSGatlas-gene-2086	yndD	-1.41097
BSGatlas-gene-2087	yndE	-0.584008
BSGatlas-gene-2088	yndF	-1.91387
BSGatlas-gene-2089	yndG	-0.113285
BSGatlas-gene-2091	yndH	-0.407065
BSGatlas-gene-2092	yndJ	-1.11198
BSGatlas-gene-2093	yndK	1.17054
BSGatlas-gene-2095	pghL	-2.5595
BSGatlas-gene-2096	yndM	-2.34423
BSGatlas-gene-2097	fosB	1.26851
BSGatlas-gene-2098	yzzP	0.871518
BSGatlas-gene-2100	lexA	-0.257642
BSGatlas-gene-2101	yneA	-0.544591
BSGatlas-gene-2102	yneB	0.717279
BSGatlas-gene-2103	ynzC	-0.123129
BSGatlas-gene-2104	tkt	0.393727
BSGatlas-gene-2106	sirA	2.06666
BSGatlas-gene-2107	yneF	2.13696
BSGatlas-gene-2108	ynzD	-1.0323
BSGatlas-gene-2109	ccdA	1.51142
BSGatlas-gene-2110	yneI	2.20164
BSGatlas-gene-2111	yneJ	0.382167
BSGatlas-gene-2112	yneK	-0.404368
BSGatlas-gene-2114	cotM	-0.372963
BSGatlas-gene-2116	sspO	1.29818
BSGatlas-gene-2117	citB	-0.184817
BSGatlas-gene-2118	yneN	-1.18115
BSGatlas-gene-2119	ynzL	-0.170127
BSGatlas-gene-2120	sspN	-1.25859
BSGatlas-gene-2121	tlp	0.559171
BSGatlas-gene-2122	yneP	0.209473
BSGatlas-gene-2123	yneQ	-0.67231
BSGatlas-gene-2124	yneR	0.597403
BSGatlas-gene-2125	plsY	0.558148
BSGatlas-gene-2126	yneT	-0.168241
BSGatlas-gene-2128	parE	-0.0645887
BSGatlas-gene-2129	parC	-0.774316
BSGatlas-gene-2130	ynfCc	-0.568029
BSGatlas-gene-2131	ynfC	-0.0889635
BSGatlas-gene-2132	alsT	-0.504171
BSGatlas-gene-2134	bglC	-0.772461
BSGatlas-gene-2135	ynfE	0.240466
BSGatlas-gene-2136	xynC	-0.225984
BSGatlas-gene-2137	xynD	-0.644807
BSGatlas-gene-2138	yngA	-0.672183
BSGatlas-gene-2139	yngB	-1.91472
BSGatlas-gene-2140	yngC	-0.232633
BSGatlas-gene-2141	nrnB	-1.19313
BSGatlas-gene-2142	yngE	-0.28204
BSGatlas-gene-2143	yngF	-0.400396
BSGatlas-gene-2144	yngG	-1.20436
BSGatlas-gene-2145	yngHB	0.128619
BSGatlas-gene-2146	yngH	0.0132968
BSGatlas-gene-2147	yngI	-0.724156
BSGatlas-gene-2148	yngJ	0.787169
BSGatlas-gene-2151	yngK	-1.75584
BSGatlas-gene-2152	yngL	-0.581225
BSGatlas-gene-2153	ppsE	-0.490879
BSGatlas-gene-2154	ppsD	-0.731296
BSGatlas-gene-2155	ppsC	-0.631788
BSGatlas-gene-2156	ppsB	-0.66915
BSGatlas-gene-2157	ppsA	-0.635997
BSGatlas-gene-2158	dacC	-0.804326
BSGatlas-gene-2159	galM	1.06586
BSGatlas-gene-2160	yoeA	0.195717
BSGatlas-gene-2161	iseA	0.394616
BSGatlas-gene-2163	yoeC	-0.350255
BSGatlas-gene-2164	yoeD	-0.0899925
BSGatlas-gene-2165	ggt	0.627337
BSGatlas-gene-2166	yofA	0.211808
BSGatlas-gene-2167	yogA	0.490166
BSGatlas-gene-2168	gltB	-1.09132
BSGatlas-gene-2169	gltA	-0.705805
BSGatlas-gene-2170	gltC	-0.413347
BSGatlas-gene-2171	proJ	-0.74352
BSGatlas-gene-2172	proH	0.445356
BSGatlas-gene-2173	rtp	0.150409
BSGatlas-gene-2174	yoxD	0.323661
BSGatlas-gene-2175	yoxC	0.323402
BSGatlas-gene-2176	yoxB	-0.516077
BSGatlas-gene-2177	yoaA	0.153175
BSGatlas-gene-2178	yoaB	1.09272
BSGatlas-gene-2179	yoaC	1.33527
BSGatlas-gene-2180	yoaD	-1.25351
BSGatlas-gene-2182	yoaE	0.258275
BSGatlas-gene-2183	yoaF	0.22824
BSGatlas-gene-2184	yoaG	1.53821
BSGatlas-gene-2187	yozQ	0.658344
BSGatlas-gene-2188	yoaH	-1.08604
BSGatlas-gene-2189	yoaI	-1.10732
BSGatlas-gene-2190	yoaJ	0.23227
BSGatlas-gene-2191	yoaK	-1.35132
BSGatlas-gene-2192	pelB	-0.342317
BSGatlas-gene-2194	yozS	0.230276
BSGatlas-gene-2195	oxdD	-0.551594
BSGatlas-gene-2196	yoaO	0.138484
BSGatlas-gene-2198	yoaP	0.82101
BSGatlas-gene-2199	yoaQ	-0.492899
BSGatlas-gene-2201	yozF	-1.2971
BSGatlas-gene-2202	yoaR	-0.526608
BSGatlas-gene-2203	yoaS	1.5637
BSGatlas-gene-2204	yozG	-0.363597
BSGatlas-gene-2205	yoaT	1.9447
BSGatlas-gene-2206	yoaU	0.49445
BSGatlas-gene-2207	yoaV	0.258756
BSGatlas-gene-2208	yoaW	-0.301782
BSGatlas-gene-2209	yoaZ	-1.00547
BSGatlas-gene-2210	penP	0.64103
BSGatlas-gene-2211	yobA	1.50226
BSGatlas-gene-2212	yozU	-1.49528
BSGatlas-gene-2214	pps	0.310925
BSGatlas-gene-2216	xynA	0.513943
BSGatlas-gene-2217	yozV	0.509475
BSGatlas-gene-2218	yobD	-0.829059
BSGatlas-gene-2219	yozH	0.291909
BSGatlas-gene-2220	yozI	0.966153
BSGatlas-gene-2221	yobE	0.891768
BSGatlas-gene-2222	yobF	-0.459959
BSGatlas-gene-2223	yozW	-0.756408
BSGatlas-gene-2226	yozY	1.90037
BSGatlas-gene-2228	rapK	-0.486115
BSGatlas-gene-2229	phrK	0.808843
BSGatlas-gene-2230	yobH	-0.455619
BSGatlas-gene-2233	yozM	-0.0872202
BSGatlas-gene-2234	yobI	0.925837
BSGatlas-gene-2236	yoyA	-1.41402
BSGatlas-gene-2239	bsrE	-0.251683
BSGatlas-gene-2241	yobJ	0.370243
BSGatlas-gene-2242	yobK	-0.239279
BSGatlas-gene-2243	yobL	0.933131
BSGatlas-gene-2244	yobM	0.365885
BSGatlas-gene-2245	yobN	0.699484
BSGatlas-gene-2246	yobO	-0.388198
BSGatlas-gene-2248	csaA	-0.881196
BSGatlas-gene-2249	yobQ	1.51072
BSGatlas-gene-2250	yobR	0.0513053
BSGatlas-gene-2251	yobS	0.593768
BSGatlas-gene-2252	yobT	-0.552329
BSGatlas-gene-2253	yobU	0.858847
BSGatlas-gene-2254	yobV	-0.344466
BSGatlas-gene-2255	yobW	-0.903561
BSGatlas-gene-2256	czrA	0.40725
BSGatlas-gene-2257	yocA	-2.37374
BSGatlas-gene-2258	yozB	-0.0124967
BSGatlas-gene-2259	yocB	-0.709723
BSGatlas-gene-2260	yocC	-1.52456
BSGatlas-gene-2261	yocD	0.0317861
BSGatlas-gene-2262	des	-0.714833
BSGatlas-gene-2263	desK	-1.09483
BSGatlas-gene-2264	desR	-0.0762661
BSGatlas-gene-2267	yocH	-1.14248
BSGatlas-gene-2269	recQ	-1.29959
BSGatlas-gene-2271	azoR1	0.35782
BSGatlas-gene-2272	yocK	-0.915386
BSGatlas-gene-2273	yocL	1.59359
BSGatlas-gene-2274	yoyB	2.14355
BSGatlas-gene-2275	yocM	-0.0486726
BSGatlas-gene-2276	yozN	-1.24783
BSGatlas-gene-2277	yocN	0.873809
BSGatlas-gene-2278	yozO	1.34967
BSGatlas-gene-2280	yozC	0.903887
BSGatlas-gene-2281	dhaS	0.0788564
BSGatlas-gene-2282	sqhC	-0.683059
BSGatlas-gene-2283	sodF	0.24103
BSGatlas-gene-2284	yocR	0.372655
BSGatlas-gene-2285	yocS	0.79199
BSGatlas-gene-2286	odhB	-0.784981
BSGatlas-gene-2287	odhA	-0.125051
BSGatlas-gene-2288	yojO	-1.71225
BSGatlas-gene-2289	yojN	-0.774146
BSGatlas-gene-2290	yojM	-2.14858
BSGatlas-gene-2291	cwlS	1.06193
BSGatlas-gene-2292	yojK	-1.25018
BSGatlas-gene-2293	cdaS	0.594829
BSGatlas-gene-2294	yojI	-1.07944
BSGatlas-gene-2295	rsbRC	-0.533446
BSGatlas-gene-2296	bshB2	-0.289151
BSGatlas-gene-2297	yojF	0.615738
BSGatlas-gene-2298	yoyC	-0.526987
BSGatlas-gene-2299	yojE	0.893538
BSGatlas-gene-2300	gerT	0.721573
BSGatlas-gene-2301	yojB	0.876871
BSGatlas-gene-2302	yojA	0.50496
BSGatlas-gene-2303	yodA	0.672031
BSGatlas-gene-2304	yodB	0.0282745
BSGatlas-gene-2305	yodC	1.24971
BSGatlas-gene-2306	mhqD	0.386123
BSGatlas-gene-2307	mhqE	0.174291
BSGatlas-gene-2308	yoyD	0.127735
BSGatlas-gene-2309	yodF	0.399089
BSGatlas-gene-2310	ctpA	-1.76262
BSGatlas-gene-2311	yodH	-0.440092
BSGatlas-gene-2312	yodI	0.439061
BSGatlas-gene-2313	ldcB	-0.642122
BSGatlas-gene-2314	deoD	0.58908
BSGatlas-gene-2316	yodL	0.343471
BSGatlas-gene-2317	pgpB	-1.7473
BSGatlas-gene-2318	yozD	-0.669465
BSGatlas-gene-2319	yoyF	1.5914
BSGatlas-gene-2321	yozE	-0.632294
BSGatlas-gene-2322	yokU	0.106914
BSGatlas-gene-2323	kamA	0.200918
BSGatlas-gene-2324	yodP	-1.60504
BSGatlas-gene-2325	yodQ	-1.11923
BSGatlas-gene-2326	yodR	-1.66269
BSGatlas-gene-2327	yodS	-0.783421
BSGatlas-gene-2328	yodT	-0.427945
BSGatlas-gene-2330	yoyG	-2.07834
BSGatlas-gene-2332	cgeE	-0.0213842
[truncated: 2,110 more rows]

## Sheet: T3
BSGatlas ID	Name	log2(TE) value
BSGatlas-gene-4	dnaA	-0.916109
BSGatlas-gene-5	dnaN	-1.37879
BSGatlas-gene-6	yaaA	-2.25145
BSGatlas-gene-8	remB	-2.34515
BSGatlas-gene-9	gyrB	-0.841147
BSGatlas-gene-10	gyrA	-2.18729
BSGatlas-gene-17	yaaC	-2.61784
BSGatlas-gene-18	guaB	-0.751989
BSGatlas-gene-20	dacA	-1.58981
BSGatlas-gene-21	pdxS	-0.691918
BSGatlas-gene-23	pdxT	-1.39791
BSGatlas-gene-25	serS	-0.163069
BSGatlas-gene-27	dck	-1.25382
BSGatlas-gene-28	dgk	0.20154
BSGatlas-gene-29	yaaH	-1.07759
BSGatlas-gene-30	yaaI	-0.875289
BSGatlas-gene-31	yaaJ	-1.50658
BSGatlas-gene-33	dnaX	-2.56441
BSGatlas-gene-34	yaaK	-0.34379
BSGatlas-gene-36	yaaL	-2.3908
BSGatlas-gene-37	bofA	0.355131
BSGatlas-gene-44	csfB	0.29992
BSGatlas-gene-45	xpaC	-0.0923637
BSGatlas-gene-46	yaaN	0.386747
BSGatlas-gene-47	yaaO	-1.91848
BSGatlas-gene-48	tmk	-1.18262
BSGatlas-gene-49	darA	1.48451
BSGatlas-gene-50	yaaR	-1.71617
BSGatlas-gene-51	holB	-2.28037
BSGatlas-gene-52	yaaT	-1.37427
BSGatlas-gene-53	yabA	-0.893849
BSGatlas-gene-55	yazA	-2.16172
BSGatlas-gene-56	yabC	-0.608892
BSGatlas-gene-57	abrB	-0.0342292
BSGatlas-gene-59	metS	-0.131804
BSGatlas-gene-61	yabD	-0.249429
BSGatlas-gene-62	yabE	-0.0699756
BSGatlas-gene-63	rnmV	-1.60298
BSGatlas-gene-64	ksgA	-2.30112
BSGatlas-gene-65	yabG	0.0256637
BSGatlas-gene-66	veg	-0.528468
BSGatlas-gene-67	sspF	-0.196395
BSGatlas-gene-69	ispE	-0.678164
BSGatlas-gene-70	purR	-0.723197
BSGatlas-gene-71	yabJ	-1.18833
BSGatlas-gene-72	spoVG	0.145823
BSGatlas-gene-73	gcaD	-1.04845
BSGatlas-gene-74	prs	-0.826176
BSGatlas-gene-75	ctc	0.274476
BSGatlas-gene-76	spoVC	0.126483
BSGatlas-gene-77	fin	0.490313
BSGatlas-gene-78	mfd	-0.532014
BSGatlas-gene-79	spoVT	0.5254
BSGatlas-gene-80	yabM	-2.23792
BSGatlas-gene-81	yabN	-0.986025
BSGatlas-gene-82	yabO	1.55502
BSGatlas-gene-83	yabP	1.01964
BSGatlas-gene-84	yabQ	0.103504
BSGatlas-gene-85	divIC	0.546032
BSGatlas-gene-86	yabR	-0.331295
BSGatlas-gene-89	spoIIE	0.00454435
BSGatlas-gene-91	yabS	-0.552743
BSGatlas-gene-92	yabT	-1.71029
BSGatlas-gene-93	tilS	-1.33552
BSGatlas-gene-94	hprT	0.128949
BSGatlas-gene-95	ftsH	-1.28476
BSGatlas-gene-96	coaX	-1.08929
BSGatlas-gene-97	yacC	-0.0154721
BSGatlas-gene-98	yacD	2.13575
BSGatlas-gene-99	cysK	0.115034
BSGatlas-gene-100	pabB	-1.03887
BSGatlas-gene-101	pabA	-0.597369
BSGatlas-gene-102	pabC	-2.93242
BSGatlas-gene-103	sul	-0.447689
BSGatlas-gene-104	folB	-0.696456
BSGatlas-gene-105	folK	-1.82192
BSGatlas-gene-106	yazB	-1.47952
BSGatlas-gene-107	yacF	-0.540794
BSGatlas-gene-109	lysS	-0.741051
BSGatlas-gene-125	ctsR	-0.944751
BSGatlas-gene-126	mcsA	-1.34619
BSGatlas-gene-127	mcsB	-1.03665
BSGatlas-gene-128	clpC	-0.81906
BSGatlas-gene-129	radA	-1.96344
BSGatlas-gene-130	disA	-0.971264
BSGatlas-gene-131	yacL	-0.581856
BSGatlas-gene-132	ispD	-1.54429
BSGatlas-gene-133	ispF	0.62195
BSGatlas-gene-134	gltX	-1.17343
BSGatlas-gene-136	cysE	-0.518447
BSGatlas-gene-137	cysS	0.402226
BSGatlas-gene-138	mrnC	-0.919745
BSGatlas-gene-139	yacO	-1.07678
BSGatlas-gene-140	yacP	-2.62528
BSGatlas-gene-141	sigH	0.243305
BSGatlas-gene-142	rpmGB	0.674647
BSGatlas-gene-143	secE	-0.185536
BSGatlas-gene-144	nusG	-0.947108
BSGatlas-gene-145	rplK	0.659833
BSGatlas-gene-146	rplA	-2.48755
BSGatlas-gene-148	rplJ	-1.54852
BSGatlas-gene-149	rplL	0.05862
BSGatlas-gene-150	ybxB	-1.32082
BSGatlas-gene-151	rpoB	-0.626655
BSGatlas-gene-152	rpoC	-1.63981
BSGatlas-gene-154	rpsL	-0.559835
BSGatlas-gene-155	rpsG	-0.659668
BSGatlas-gene-156	fusA	-2.14256
BSGatlas-gene-157	tufA	-0.83085
BSGatlas-gene-158	ybaC	-1.59411
BSGatlas-gene-160	rpsJ	-0.304933
BSGatlas-gene-161	rplC	-0.145191
BSGatlas-gene-162	rplD	-1.46142
BSGatlas-gene-163	rplW	-1.67353
BSGatlas-gene-164	rplB	-1.80386
BSGatlas-gene-165	rpsS	-1.17971
BSGatlas-gene-166	rplV	-0.846847
BSGatlas-gene-167	rpsC	-0.739089
BSGatlas-gene-168	rplP	0.0309039
BSGatlas-gene-169	rpmC	-2.00363
BSGatlas-gene-170	rpsQ	-0.0225305
BSGatlas-gene-171	rplN	0.721102
BSGatlas-gene-172	rplX	-0.416339
BSGatlas-gene-173	rplE	-0.828727
BSGatlas-gene-174	rpsN	-0.446393
BSGatlas-gene-176	rplF	-1.16743
BSGatlas-gene-177	rplR	-2.63718
BSGatlas-gene-178	rpsE	-1.99735
BSGatlas-gene-179	rpmD	0.0842837
BSGatlas-gene-180	rplO	-1.03594
BSGatlas-gene-181	secY	-2.84311
BSGatlas-gene-182	adk	-2.87305
BSGatlas-gene-185	infA	-1.77375
BSGatlas-gene-186	rpmJ	1.76228
BSGatlas-gene-187	rpsM	-0.583576
BSGatlas-gene-188	rpsK	0.551583
BSGatlas-gene-189	rpoA	-2.37685
BSGatlas-gene-190	rplQ	0.849851
BSGatlas-gene-191	ybxA	-1.20838
BSGatlas-gene-193	ybaF	-1.9541
BSGatlas-gene-197	rplM	0.457064
BSGatlas-gene-198	rpsI	0.432477
BSGatlas-gene-199	ybaJ	0.612907
BSGatlas-gene-200	ybaK	0.404812
BSGatlas-gene-201	cwlD	0.182111
BSGatlas-gene-202	salA	0.721957
BSGatlas-gene-203	gerD	-1.45627
BSGatlas-gene-204	kbaA	0.435432
BSGatlas-gene-205	pdaB	0.214841
BSGatlas-gene-221	ybaR	-1.35777
BSGatlas-gene-222	ybaS	-0.263567
BSGatlas-gene-224	feuC	1.0524
BSGatlas-gene-225	feuB	-1.63356
BSGatlas-gene-226	feuA	0.456693
BSGatlas-gene-227	btr	-0.537796
BSGatlas-gene-228	ybbC	-1.25233
BSGatlas-gene-229	nagZ	-0.550609
BSGatlas-gene-230	amiE	-2.01988
BSGatlas-gene-231	murP	-0.229414
BSGatlas-gene-232	murR	0.2035
BSGatlas-gene-233	murQ	-0.120184
BSGatlas-gene-234	ybbJ	0.577399
BSGatlas-gene-241	sigW	-2.12679
BSGatlas-gene-242	rsiW	0.00025524
BSGatlas-gene-243	cdaA	-0.993411
BSGatlas-gene-244	cdaR	-1.10422
BSGatlas-gene-245	glmM	0.193994
BSGatlas-gene-247	glmS	-0.399419
BSGatlas-gene-248	ybbU	0.264528
BSGatlas-gene-249	alkA	0.0392268
BSGatlas-gene-250	adaA	0.536262
BSGatlas-gene-251	adaB	0.826556
BSGatlas-gene-253	ndhF	0.286237
BSGatlas-gene-254	ybcC	-1.06873
BSGatlas-gene-255	ybcF	1.03757
BSGatlas-gene-256	ybcH	0.536262
BSGatlas-gene-258	ybzH	-0.781336
BSGatlas-gene-259	ybcL	-0.000313509
BSGatlas-gene-261	skfA	0.967884
BSGatlas-gene-262	skfB	0.251756
BSGatlas-gene-263	skfC	-0.390131
BSGatlas-gene-264	skfE	-0.454148
BSGatlas-gene-265	skfF	-1.30041
BSGatlas-gene-266	skfG	0.953864
BSGatlas-gene-267	skfH	-0.767729
BSGatlas-gene-268	ybdG	0.662844
BSGatlas-gene-269	ybdJ	-0.420232
BSGatlas-gene-270	ybdK	-2.53787
BSGatlas-gene-271	ybzI	1.03256
BSGatlas-gene-273	ybdN	0.470419
BSGatlas-gene-274	ybdO	-0.818759
BSGatlas-gene-275	ybxG	-1.16719
BSGatlas-gene-276	csgA	0.0671328
BSGatlas-gene-277	ybxH	0.167445
BSGatlas-gene-278	ybxI	0.0208208
BSGatlas-gene-279	cypC	-1.0967
BSGatlas-gene-280	ybyB	1.35354
BSGatlas-gene-281	aimA	0.219312
BSGatlas-gene-282	glpQ	0.190241
BSGatlas-gene-283	glpT	0.340526
BSGatlas-gene-286	ybeF	0.247636
BSGatlas-gene-287	ybfA	0.0450266
BSGatlas-gene-291	ybfF	0.361051
BSGatlas-gene-292	ybfG	0.217733
BSGatlas-gene-293	ybfH	-0.303487
BSGatlas-gene-294	ybfI	0.689688
BSGatlas-gene-295	purT	0.952855
BSGatlas-gene-296	mpr	0.808757
BSGatlas-gene-297	ybfJ	-0.65154
BSGatlas-gene-298	ybfK	-1.10868
BSGatlas-gene-299	pssA	1.61274
BSGatlas-gene-301	psd	-1.48896
BSGatlas-gene-303	ybfO	0.282779
BSGatlas-gene-304	ybfP	-0.225715
BSGatlas-gene-305	ybfQ	0.105687
BSGatlas-gene-306	gltP	0.0360211
BSGatlas-gene-307	gamP	-0.211948
BSGatlas-gene-308	gamA	1.29867
BSGatlas-gene-309	gamR	-0.0914217
BSGatlas-gene-310	ybgB	1.84459
BSGatlas-gene-311	ybgE	-0.462761
BSGatlas-gene-312	ybgF	-0.0213984
BSGatlas-gene-313	ybgG	1.16046
BSGatlas-gene-315	glsA	0.709673
BSGatlas-gene-316	glnK	-1.73351
BSGatlas-gene-317	glnL	-0.507658
BSGatlas-gene-318	ycbC	-0.681862
BSGatlas-gene-319	ycbD	-0.256526
BSGatlas-gene-320	ycbE	-0.143701
BSGatlas-gene-321	ycbF	-0.96154
BSGatlas-gene-323	ycbH	-0.53197
BSGatlas-gene-325	ycbJ	-1.94155
BSGatlas-gene-327	rtpA	0.540592
BSGatlas-gene-329	ycbL	1.26975
BSGatlas-gene-330	ycbM	1.08722
BSGatlas-gene-331	ycbN	-1.15974
BSGatlas-gene-332	ycbO	-0.181784
BSGatlas-gene-334	ycbP	0.49948
BSGatlas-gene-335	cwlJ	-0.638538
BSGatlas-gene-336	ycbR	-1.78428
BSGatlas-gene-338	phoD	-1.2036
BSGatlas-gene-340	tatCD	-2.3663
BSGatlas-gene-341	pcp	1.03497
BSGatlas-gene-342	ycbU	-0.424022
BSGatlas-gene-343	lmrB	-1.30811
BSGatlas-gene-344	lmrA	-1.47513
BSGatlas-gene-345	ansZ	-0.487564
BSGatlas-gene-346	lip	1.20982
BSGatlas-gene-347	yczC	-0.284953
BSGatlas-gene-348	yccF	-1.28975
BSGatlas-gene-349	natK	-1.20795
BSGatlas-gene-350	natR	-0.271787
BSGatlas-gene-351	natA	0.439779
BSGatlas-gene-352	natB	-0.753643
BSGatlas-gene-353	yccK	0.139225
BSGatlas-gene-354	ycdA	-0.26862
BSGatlas-gene-357	ycdB	-1.11426
BSGatlas-gene-358	ycdC	-0.266453
BSGatlas-gene-360	rapJ	0.0237246
BSGatlas-gene-361	ycdF	0.616558
BSGatlas-gene-362	ycdG	-0.6506
BSGatlas-gene-363	znuA	-0.209565
BSGatlas-gene-364	znuC	0.0645373
BSGatlas-gene-365	znuB	-0.565502
BSGatlas-gene-366	yceB	-1.64103
BSGatlas-gene-367	yceC	0.197351
BSGatlas-gene-368	yceD	0.438719
BSGatlas-gene-369	yceE	0.137842
BSGatlas-gene-370	yceF	-1.46522
BSGatlas-gene-371	yceG	-0.752839
BSGatlas-gene-372	yceH	-0.265046
BSGatlas-gene-373	niaP	-0.27038
BSGatlas-gene-376	yceK	-1.99505
BSGatlas-gene-377	opuAA	-0.818235
BSGatlas-gene-378	opuAB	-0.356716
BSGatlas-gene-379	opuAC	-2.1157
BSGatlas-gene-380	amhX	-0.26528
BSGatlas-gene-381	ycgA	-0.242662
BSGatlas-gene-382	ycgB	0.503403
BSGatlas-gene-383	amyE	-0.399634
BSGatlas-gene-384	ldh	-1.04643
BSGatlas-gene-385	lctP	-2.20961
BSGatlas-gene-386	mdr	-0.360416
BSGatlas-gene-387	ycgE	-1.56638
BSGatlas-gene-388	ycgF	0.625476
BSGatlas-gene-389	ycgG	-0.902975
BSGatlas-gene-390	ycgH	0.00612047
BSGatlas-gene-391	ycgI	1.26447
BSGatlas-gene-392	nadE	-0.151331
BSGatlas-gene-393	tmrB	-0.787244
BSGatlas-gene-395	aroK	-0.0710525
BSGatlas-gene-396	ycgJ	1.48944
BSGatlas-gene-397	ycgK	-0.00335504
BSGatlas-gene-398	cah	-0.0744175
BSGatlas-gene-399	ycgL	-1.50152
BSGatlas-gene-400	putB	0.0417146
BSGatlas-gene-401	putC	-0.411606
BSGatlas-gene-402	putP	-0.726841
BSGatlas-gene-404	putR	0.775457
BSGatlas-gene-405	ycgQ	0.550168
BSGatlas-gene-406	ycgR	-1.2036
BSGatlas-gene-407	ycgS	0.884281
BSGatlas-gene-408	ycgT	0.834361
BSGatlas-gene-409	nasF	-0.389053
BSGatlas-gene-410	nasE	-1.07779
BSGatlas-gene-411	nasD	-0.207103
BSGatlas-gene-412	nasC	-0.589905
BSGatlas-gene-413	nasB	-2.84267
BSGatlas-gene-414	nasA	-2.37536
BSGatlas-gene-418	zagA	-1.78134
BSGatlas-gene-420	yckB	-0.098429
BSGatlas-gene-423	yckD	-0.0282078
BSGatlas-gene-424	yckE	-1.03834
BSGatlas-gene-425	nin	-0.571481
BSGatlas-gene-426	nucA	0.674805
BSGatlas-gene-427	tlpC	-0.305204
BSGatlas-gene-428	hxlB	-1.77004
BSGatlas-gene-429	hxlA	-0.0345306
BSGatlas-gene-430	hxlR	-2.51016
BSGatlas-gene-432	srfAA	-0.82473
BSGatlas-gene-433	srfAB	-0.9813
BSGatlas-gene-435	srfAC	-1.16617
BSGatlas-gene-436	srfAD	-0.429019
BSGatlas-gene-437	ycxA	0.248758
BSGatlas-gene-439	ycxC	-0.442374
BSGatlas-gene-442	sfp/2	0.554647
BSGatlas-gene-443	yczE	0.575076
BSGatlas-gene-444	tcyC	-1.19808
BSGatlas-gene-445	tcyB	-1.10149
BSGatlas-gene-446	tcyA	0.507153
BSGatlas-gene-447	bsdA	-0.258324
BSGatlas-gene-448	bsdB	-0.048701
BSGatlas-gene-449	bsdC	-1.04701
BSGatlas-gene-451	yclD	-1.7225
BSGatlas-gene-452	yclE	-0.320675
BSGatlas-gene-453	dtpT	0.178804
BSGatlas-gene-454	yclG	0.85213
BSGatlas-gene-455	gerKD	0.53021
BSGatlas-gene-456	gerKA	0.0208731
BSGatlas-gene-457	gerKC	-0.896822
BSGatlas-gene-458	gerKB	-1.52688
BSGatlas-gene-459	yclH	-0.0508709
BSGatlas-gene-461	yclJ	0.800896
BSGatlas-gene-462	yclK	-1.20671
BSGatlas-gene-463	rapC	0.38966
BSGatlas-gene-464	phrC	0.332902
BSGatlas-gene-465	yczM	0.851796
BSGatlas-gene-466	yczN	-0.166451
BSGatlas-gene-467	thrD	1.14091
BSGatlas-gene-468	fpbN	0.340642
BSGatlas-gene-469	fpbO	-1.36648
BSGatlas-gene-470	fpbP	0.0923394
BSGatlas-gene-471	fpbQ	0.141508
BSGatlas-gene-472	ycnB	-0.702934
BSGatlas-gene-473	ycnC	0.445996
BSGatlas-gene-474	ycnD	-0.23633
BSGatlas-gene-475	ycnE	1.64954
BSGatlas-gene-476	yczG	-1.93236
BSGatlas-gene-477	gabR	-2.22237
BSGatlas-gene-478	gabT	0.117153
BSGatlas-gene-479	gabD	-1.69266
BSGatlas-gene-480	glcU	-0.0425727
BSGatlas-gene-481	gdh	-0.211521
BSGatlas-gene-482	ycnI	1.4261
BSGatlas-gene-483	ycnJ	-1.62669
BSGatlas-gene-484	ycnK	-0.495642
BSGatlas-gene-485	ycnL	-0.54031
BSGatlas-gene-486	mtlA	0.00864485
BSGatlas-gene-487	mtlF	-0.315459
BSGatlas-gene-488	mtlD	-2.4689
BSGatlas-gene-489	ycsA	0.510004
BSGatlas-gene-490	sipU	0.114488
BSGatlas-gene-491	yczH	-0.128648
BSGatlas-gene-492	ycsD	-0.044534
BSGatlas-gene-493	yczO	0.656357
BSGatlas-gene-494	ycsE	0.730258
BSGatlas-gene-495	pxpA	0.237754
BSGatlas-gene-496	ycsG	0.181764
BSGatlas-gene-497	ycsI	-1.07471
BSGatlas-gene-498	pxpB	0.491516
BSGatlas-gene-499	pxpC	-0.226819
BSGatlas-gene-500	kipR	-0.356205
BSGatlas-gene-501	lipC	-1.7839
BSGatlas-gene-502	yczI	0.560319
BSGatlas-gene-503	yczJ	2.23202
BSGatlas-gene-504	pbpC	-1.38463
BSGatlas-gene-505	ycsN	-1.47964
BSGatlas-gene-506	mtlR	-0.731871
BSGatlas-gene-507	ydaB	-1.60279
BSGatlas-gene-508	ydaC	-1.49774
BSGatlas-gene-509	ydaD	-1.53825
BSGatlas-gene-510	ydaE	1.08693
BSGatlas-gene-511	ydaF	1.2456
BSGatlas-gene-512	ydaG	1.08072
BSGatlas-gene-515	amj	-1.56814
BSGatlas-gene-516	ydzA	-0.310097
BSGatlas-gene-517	lrpC	0.804545
BSGatlas-gene-518	topB	-1.81393
BSGatlas-gene-519	ydaJ	-0.417733
BSGatlas-gene-520	ydaK	-1.03012
BSGatlas-gene-521	ydaL	-1.62933
BSGatlas-gene-522	ydaM	-1.71361
BSGatlas-gene-523	ydaN	0.497815
BSGatlas-gene-525	kimA	-1.1074
BSGatlas-gene-526	mutT	-0.670857
BSGatlas-gene-527	ydaP	-0.0779571
BSGatlas-gene-531	ydzK	-0.400266
BSGatlas-gene-532	mntH	0.683953
BSGatlas-gene-533	ydaS	0.211552
BSGatlas-gene-534	ydaT	0.346537
BSGatlas-gene-535	ydbA	-0.294092
BSGatlas-gene-536	gsiB	-0.615848
BSGatlas-gene-537	ydbB	1.48271
BSGatlas-gene-538	ydbC	-0.832484
BSGatlas-gene-539	ydbD	0.105935
BSGatlas-gene-540	dctB	-1.18025
BSGatlas-gene-541	dctS	-0.557048
BSGatlas-gene-542	dctR	0.668235
BSGatlas-gene-543	dctP	-0.550823
BSGatlas-gene-544	ydbI	-1.62941
BSGatlas-gene-546	ydbJ	-0.40638
BSGatlas-gene-547	ydbK	0.527598
BSGatlas-gene-548	ydbL	0.62556
BSGatlas-gene-549	ydbM	0.645741
BSGatlas-gene-550	fbpB	1.15444
BSGatlas-gene-551	fbpA	0.0240628
BSGatlas-gene-552	ydbO	-1.21332
BSGatlas-gene-553	ydbP	-0.652019
BSGatlas-gene-554	ddl	-0.947515
BSGatlas-gene-555	murF	-0.795974
BSGatlas-gene-556	cshA	-1.53157
BSGatlas-gene-557	ydbS	-0.223059
BSGatlas-gene-558	ydbT	-1.34845
BSGatlas-gene-560	ydcA	-0.769614
BSGatlas-gene-561	acpS	1.50531
BSGatlas-gene-562	ydcC	-1.09572
BSGatlas-gene-563	alr	-0.701925
BSGatlas-gene-564	ndoAI	-0.139939
BSGatlas-gene-567	rsbR	0.0825713
BSGatlas-gene-568	rsbS	-1.70561
BSGatlas-gene-569	rsbT	-1.73082
BSGatlas-gene-570	rsbU	-1.36594
BSGatlas-gene-571	rsbV	-0.312793
BSGatlas-gene-572	rsbW	-0.14339
BSGatlas-gene-573	sigB	-2.78636
BSGatlas-gene-574	rsbX	-2.04867
BSGatlas-gene-576	ydcF	-1.91278
BSGatlas-gene-577	ydcG	0.281645
BSGatlas-gene-579	pamR	-2.42172
BSGatlas-gene-580	ydcI	-1.56347
BSGatlas-gene-582	ydcK	-1.29591
BSGatlas-gene-590	int	1.11118
BSGatlas-gene-591	immA	-1.14855
BSGatlas-gene-592	immR	-0.573609
BSGatlas-gene-595	ydcO	1.58371
BSGatlas-gene-598	ydcP	0.834364
BSGatlas-gene-599	ydcQ	-1.82771
BSGatlas-gene-602	ydcS	-1.58869
BSGatlas-gene-606	conC	2.27236
BSGatlas-gene-608	conE	-1.62002
BSGatlas-gene-609	yddF	-1.78134
BSGatlas-gene-610	conG	0.235049
BSGatlas-gene-611	cwlT	-1.2036
BSGatlas-gene-613	yddJ	-0.616298
BSGatlas-gene-614	yddK	-0.698906
BSGatlas-gene-615	rapI	-1.4992
BSGatlas-gene-617	yddM	1.53905
BSGatlas-gene-618	yddN	-0.786751
BSGatlas-gene-620	lrpB	0.324129
BSGatlas-gene-621	yddQ	-0.827217
BSGatlas-gene-622	yddR	-1.5183
BSGatlas-gene-623	yddS	-0.0075636
BSGatlas-gene-626	ydzN	0.625571
BSGatlas-gene-627	ydeA	0.900095
BSGatlas-gene-629	cspC	0.16954
BSGatlas-gene-632	ydeB	0.229915
BSGatlas-gene-635	ydeC	0.813261
BSGatlas-gene-636	ydeD	0.210534
BSGatlas-gene-637	ydeE	0.475356
BSGatlas-gene-638	ydeF	-2.82223
BSGatlas-gene-639	ydeG	-0.286486
BSGatlas-gene-640	ydeH	-0.657159
BSGatlas-gene-641	ydeI	0.451008
BSGatlas-gene-642	ydeJ	0.878809
BSGatlas-gene-643	ydeK	0.387188
BSGatlas-gene-644	ydeL	-2.86083
BSGatlas-gene-646	ydeN	-2.48178
BSGatlas-gene-647	ydzF	0.438274
BSGatlas-gene-648	ydeO	-0.0122545
BSGatlas-gene-649	ydeP	-2.39373
BSGatlas-gene-650	ydeQ	0.15048
BSGatlas-gene-651	ydeR	0.773202
BSGatlas-gene-652	ydeS	0.811293
BSGatlas-gene-654	aseR	-0.661296
BSGatlas-gene-655	aseA	-0.860665
BSGatlas-gene-656	ydzS/1	1.58056
BSGatlas-gene-658	ydfB	0.0872248
BSGatlas-gene-660	ydfD	-0.753643
BSGatlas-gene-661	ydfE	-0.645712
BSGatlas-gene-662	ydfF	1.11859
BSGatlas-gene-663	ydfG	-0.38708
BSGatlas-gene-666	ydfH	1.26029
BSGatlas-gene-667	ydfI	1.38967
BSGatlas-gene-668	ydfJ	-1.3953
BSGatlas-gene-669	nap	0.0872248
BSGatlas-gene-672	mneP	-2.18763
BSGatlas-gene-673	mhqN	-0.785396
BSGatlas-gene-674	mhqO	0.124564
BSGatlas-gene-675	mhqP	-0.529559
BSGatlas-gene-677	ydzH	-0.973519
BSGatlas-gene-678	ydzR	0.549507
BSGatlas-gene-679	ydfR	-0.977833
BSGatlas-gene-680	ydfS	0.0198978
BSGatlas-gene-682	ydgA	-1.45199
BSGatlas-gene-683	ydgB	0.546079
BSGatlas-gene-685	ydgD	-1.87296
BSGatlas-gene-686	ydgE	0.150012
BSGatlas-gene-687	vmlR	-1.34205
BSGatlas-gene-689	ydgF	0.364365
BSGatlas-gene-690	bstG	-0.528818
BSGatlas-gene-691	ydgG	1.66626
BSGatlas-gene-692	ydgH	-0.67956
BSGatlas-gene-693	ydgI	-0.0439223
BSGatlas-gene-694	ydgJ	0.324129
BSGatlas-gene-695	ydgK	0.172774
BSGatlas-gene-696	ydhB	-0.200704
BSGatlas-gene-697	ydhC	-0.870171
BSGatlas-gene-698	ydhD	0.51537
BSGatlas-gene-699	ydhE	-0.716887
BSGatlas-gene-700	ydhF	0.0961361
BSGatlas-gene-701	phoB	-0.339853
BSGatlas-gene-702	fra	1.47785
BSGatlas-gene-703	ydhH	-1.5183
BSGatlas-gene-704	ydhI	-0.744529
BSGatlas-gene-705	ydhJ	0.345882
BSGatlas-gene-706	ydhK	-0.160099
BSGatlas-gene-707	pbuE	-1.04405
BSGatlas-gene-709	gmuB	0.431761
BSGatlas-gene-710	gmuA	0.0812925
BSGatlas-gene-711	gmuC	-0.565909
BSGatlas-gene-712	gmuD	-0.710177
BSGatlas-gene-713	gmuR	-0.527338
BSGatlas-gene-714	gmuE	0.0113438
BSGatlas-gene-715	gmuF	0.539342
BSGatlas-gene-716	gmuG	-0.868731
BSGatlas-gene-717	ydhU/1	-1.01045
BSGatlas-gene-727	thiL	-1.3562
BSGatlas-gene-728	tsaE	0.349689
BSGatlas-gene-729	tsaB	0.862155
BSGatlas-gene-731	tsaD	-1.91043
BSGatlas-gene-732	ydiF	-1.43356
BSGatlas-gene-733	ydiG	-0.352386
BSGatlas-gene-734	rex	-0.769544
BSGatlas-gene-735	tatAY	1.36525
BSGatlas-gene-736	tatCY	0.269746
BSGatlas-gene-738	ydiL	-0.409492
BSGatlas-gene-739	groES	1.57851
BSGatlas-gene-740	groEL	-0.0157739
BSGatlas-gene-746	ydiM	1.5458
BSGatlas-gene-747	ydzU	-1.78134
BSGatlas-gene-748	ydzV	1.5978
BSGatlas-gene-750	ydiO	-0.842386
BSGatlas-gene-751	ydiP	-1.74548
BSGatlas-gene-752	ydzW/1	-0.141438
BSGatlas-gene-753	ydzW/2	-1.0574
BSGatlas-gene-754	ydzW/3	-2.14948
BSGatlas-gene-757	ydzW/5	-1.47244
BSGatlas-gene-759	ydzW/7	-1.17568
BSGatlas-gene-761	ydiR	0.756007
BSGatlas-gene-762	ydiS	0.178316
BSGatlas-gene-763	ydjA	-1.13476
BSGatlas-gene-767	gutR	-0.234522
BSGatlas-gene-768	gutB	-0.234835
BSGatlas-gene-769	gutP	-0.66171
BSGatlas-gene-770	fruC	-0.780915
BSGatlas-gene-771	pspA	0.602279
BSGatlas-gene-772	ydjG	-0.180923
BSGatlas-gene-773	ydjH	1.08722
BSGatlas-gene-774	ydjI	0.129439
BSGatlas-gene-775	ydjJ	-0.0257834
BSGatlas-gene-776	iolT	-0.298726
BSGatlas-gene-777	bdhA	-1.13379
BSGatlas-gene-779	ydjM	1.45133
BSGatlas-gene-780	ydjN	-1.0807
BSGatlas-gene-781	ydzJ	-0.419426
BSGatlas-gene-782	ydjO	0.346386
BSGatlas-gene-783	ydjP	0.984342
BSGatlas-gene-784	yeaA	-1.64504
BSGatlas-gene-785	cotA	-0.42692
BSGatlas-gene-786	gabP	0.0476237
BSGatlas-gene-788	mneS	-0.716238
BSGatlas-gene-789	yeaC	-1.02486
BSGatlas-gene-790	yeaD	-0.860834
BSGatlas-gene-791	yebA	-2.87803
BSGatlas-gene-793	guaA	0.0150144
BSGatlas-gene-795	pbuG	-0.537747
BSGatlas-gene-796	yebC	-1.08582
BSGatlas-gene-797	yebD	0.792199
BSGatlas-gene-798	yebE	0.159247
BSGatlas-gene-799	yebG	-2.21892
BSGatlas-gene-802	purE	0.818537
BSGatlas-gene-803	purK	-1.73745
BSGatlas-gene-804	purB	-1.01785
BSGatlas-gene-805	purC	-1.35356
BSGatlas-gene-806	purS	0.0612519
BSGatlas-gene-807	purQ	-2.35146
BSGatlas-gene-808	purL	-1.84317
BSGatlas-gene-809	purF	-1.47534
BSGatlas-gene-810	purM	-1.94371
BSGatlas-gene-811	purN	-2.12669
BSGatlas-gene-812	purH	-0.87793
BSGatlas-gene-813	purD	-2.11685
BSGatlas-gene-814	yezC	0.949129
BSGatlas-gene-816	yezF	1.19684
BSGatlas-gene-817	yerA	-1.27872
BSGatlas-gene-818	yerB	-1.3301
BSGatlas-gene-819	yerC	-0.63624
BSGatlas-gene-820	yerD	-0.268494
BSGatlas-gene-821	pcrB	-0.378684
BSGatlas-gene-822	pcrA	-0.900462
BSGatlas-gene-823	ligA	-1.08093
BSGatlas-gene-824	yerH	-1.77857
BSGatlas-gene-825	yerI	0.217813
BSGatlas-gene-827	sapB	0.862258
BSGatlas-gene-828	opuE	-1.67331
BSGatlas-gene-829	gatC	0.984098
BSGatlas-gene-830	gatA	0.549585
BSGatlas-gene-831	gatB	-0.519377
BSGatlas-gene-832	yerO	-1.80657
BSGatlas-gene-833	swrC	-1.1804
BSGatlas-gene-834	dgkB	-0.746304
BSGatlas-gene-835	rlmCD	-0.954973
BSGatlas-gene-837	yefC	-2.0574
BSGatlas-gene-838	dnmA	-0.286486
BSGatlas-gene-839	yeeB	-0.279514
BSGatlas-gene-840	yeeC	-0.145806
BSGatlas-gene-842	yezA	2.32413
BSGatlas-gene-843	yezG	-1.73482
BSGatlas-gene-844	yeeF	-0.278851
BSGatlas-gene-845	yeeG	-0.781336
BSGatlas-gene-846	rapH	-1.86133
BSGatlas-gene-847	phrH	0.848185
BSGatlas-gene-848	yeeI	-0.502825
BSGatlas-gene-849	yeeK	-0.564633
BSGatlas-gene-850	yezE	-1.36233
BSGatlas-gene-851	yesE	0.0682058
BSGatlas-gene-852	yesF	0.662151
BSGatlas-gene-853	cotJA	0.180396
BSGatlas-gene-854	cotJB	-1.85342
BSGatlas-gene-855	cotJC	0.864363
BSGatlas-gene-856	yesJ	-0.856696
BSGatlas-gene-858	yesL	1.61981
BSGatlas-gene-859	yesM	-1.21614
BSGatlas-gene-860	yesN	0.521968
BSGatlas-gene-861	rhiL	-0.43296
BSGatlas-gene-862	rhiF	-0.781691
BSGatlas-gene-863	rhiG	-0.375261
BSGatlas-gene-864	rhiN	0.571768
BSGatlas-gene-865	rhgR	-1.23628
BSGatlas-gene-866	yesT	0.939251
BSGatlas-gene-867	yesU	-1.14855
BSGatlas-gene-868	yesV	-0.810943
BSGatlas-gene-869	yesW	0.190511
BSGatlas-gene-870	yesX	-0.451614
BSGatlas-gene-871	yesY	-0.159698
BSGatlas-gene-872	yesZ	-0.164619
BSGatlas-gene-873	yetA	-1.8742
BSGatlas-gene-874	lplA	-1.07253
BSGatlas-gene-875	lplB	-0.366299
BSGatlas-gene-876	lplC	-1.4847
BSGatlas-gene-877	lplD	0.176113
BSGatlas-gene-878	yetF	-0.161731
BSGatlas-gene-879	hmoA	1.68798
BSGatlas-gene-880	yetH	1.45912
BSGatlas-gene-882	yetI	-0.147471
BSGatlas-gene-885	yetJ	-0.610127
BSGatlas-gene-886	yetK	0.0673397
BSGatlas-gene-887	yetL	0.329366
BSGatlas-gene-888	yetM	-0.0801502
BSGatlas-gene-889	yetN	-2.26159
BSGatlas-gene-890	yetO	-0.0685262
BSGatlas-gene-893	yfnI	0.562589
BSGatlas-gene-894	yfnH	0.18276
BSGatlas-gene-895	yfnG	-0.801819
BSGatlas-gene-896	yfnF	-0.165636
BSGatlas-gene-897	yfnE	-1.84605
BSGatlas-gene-898	yfnD	-1.7276
BSGatlas-gene-899	yfnC	-0.91479
BSGatlas-gene-900	yfnB	-0.945705
BSGatlas-gene-901	mtrA	0.143529
BSGatlas-gene-902	yfmT	0.143072
BSGatlas-gene-903	yfmS	-0.933692
BSGatlas-gene-904	yfmR	-1.1325
BSGatlas-gene-905	yfmQ	0.483644
BSGatlas-gene-906	yfmP	0.243651
BSGatlas-gene-907	yfmO	1.04937
BSGatlas-gene-909	yfmM	-1.09598
BSGatlas-gene-910	yfmL	0.21512
BSGatlas-gene-911	yfmK	-0.703363
BSGatlas-gene-912	yfmJ	-0.275041
BSGatlas-gene-914	yfmI	0.157803
BSGatlas-gene-916	yfmG	0.661272
BSGatlas-gene-917	fecF	-0.583651
BSGatlas-gene-918	fecE	0.18356
BSGatlas-gene-919	fecD	-0.816895
BSGatlas-gene-920	fecC	-0.544191
BSGatlas-gene-921	yfmB	1.59321
BSGatlas-gene-923	yflT	1.74355
BSGatlas-gene-924	pel	0.204541
BSGatlas-gene-925	yflS	-0.883845
BSGatlas-gene-926	citS	-0.408664
BSGatlas-gene-927	citT	-0.136575
BSGatlas-gene-928	yflP	-0.368599
BSGatlas-gene-929	citM	-0.557
BSGatlas-gene-930	yflN	-0.675005
BSGatlas-gene-931	nos	-0.906212
BSGatlas-gene-932	yflL	1.00666
BSGatlas-gene-933	yflK	-0.145967
BSGatlas-gene-934	yflJ	0.607176
BSGatlas-gene-937	yflH	0.417706
BSGatlas-gene-938	yflG	-0.836888
BSGatlas-gene-939	nagP	-0.255224
BSGatlas-gene-940	ltaS	-0.975759
BSGatlas-gene-942	yflB	-0.026079
BSGatlas-gene-943	yflA	0.0577419
BSGatlas-gene-944	yfkT	1.29404
BSGatlas-gene-945	yfkS	-0.817448
BSGatlas-gene-946	yfkR	0.654382
BSGatlas-gene-947	yfkQ	0.777241
BSGatlas-gene-948	treP	-0.203269
BSGatlas-gene-949	treA	-0.833723
BSGatlas-gene-950	treR	-1.41933
BSGatlas-gene-951	hypO	-0.681664
BSGatlas-gene-952	yfkN	-0.708254
BSGatlas-gene-953	yfkM	-0.366822
BSGatlas-gene-954	yfkL	1.1182
BSGatlas-gene-955	yfkK	-0.904631
BSGatlas-gene-956	yfkJ	-1.53887
BSGatlas-gene-957	yfkI	-0.615535
BSGatlas-gene-958	yfkH	0.775978
BSGatlas-gene-960	yfkF	0.616199
BSGatlas-gene-961	chaA	0.830799
BSGatlas-gene-962	yfkD	-0.590823
BSGatlas-gene-963	yfkC	-2.40679
BSGatlas-gene-964	yfkA	-0.72788
BSGatlas-gene-965	yfjT	-0.857412
BSGatlas-gene-966	pdaA	-1.28307
BSGatlas-gene-967	yfjR	0.855859
BSGatlas-gene-968	yfjQ	-1.33395
BSGatlas-gene-969	yfjP	-0.266809
BSGatlas-gene-970	yfjO	-1.40946
BSGatlas-gene-972	yfjN	-1.07315
BSGatlas-gene-974	yfjL	0.913104
BSGatlas-gene-975	acoA	0.230924
BSGatlas-gene-976	acoB	-1.06011
BSGatlas-gene-977	acoC	-0.658435
BSGatlas-gene-978	acoL	-0.523524
BSGatlas-gene-979	acoR	-0.913428
BSGatlas-gene-980	sspH	0.595964
BSGatlas-gene-981	yfjF	-0.496508
BSGatlas-gene-982	yfjE	-0.225621
BSGatlas-gene-983	yfjD	0.47647
BSGatlas-gene-985	yfjC	1.77993
BSGatlas-gene-986	yfjB	1.59896
BSGatlas-gene-987	yfjA	1.22118
BSGatlas-gene-988	malA	-0.460787
BSGatlas-gene-989	glvR	0.586137
BSGatlas-gene-990	malP	0.176734
BSGatlas-gene-991	yfiB	-0.300938
BSGatlas-gene-992	yfiC	-0.256509
BSGatlas-gene-993	catD	1.01783
BSGatlas-gene-994	catE	-1.39574
BSGatlas-gene-995	yfiF	-0.406793
BSGatlas-gene-996	yfiG	-0.96276
BSGatlas-gene-997	yfiH	-0.692415
BSGatlas-gene-998	yfiI	-0.668773
BSGatlas-gene-999	lnrJ	-0.0110346
BSGatlas-gene-1000	lnrK	0.0229081
BSGatlas-gene-1002	lnrM	-0.628757
BSGatlas-gene-1003	lnrN	-1.64147
BSGatlas-gene-1004	padR	-0.448636
BSGatlas-gene-1005	lipB	0.189792
BSGatlas-gene-1006	yfiQ	-0.244447
BSGatlas-gene-1008	yfiR	-2.24368
BSGatlas-gene-1009	yfiS	-0.314707
BSGatlas-gene-1010	bstA	0.552177
BSGatlas-gene-1011	yfiU	-0.0717299
BSGatlas-gene-1012	yfiV	0.898686
BSGatlas-gene-1013	mprF	-1.11499
BSGatlas-gene-1014	yfiY	-0.142585
BSGatlas-gene-1015	yfiZ	-0.0576267
BSGatlas-gene-1016	yfhA	-0.517917
BSGatlas-gene-1017	yfhB	0.131212
BSGatlas-gene-1018	yfhC	-0.349294
BSGatlas-gene-1019	yfhD	-0.0270525
BSGatlas-gene-1020	yfhE	0.0576291
BSGatlas-gene-1021	yfhF	0.598762
BSGatlas-gene-1022	recX	0.0709164
BSGatlas-gene-1023	yfhH	-0.882112
BSGatlas-gene-1025	yfhI	-0.695327
BSGatlas-gene-1026	sspK	1.1071
BSGatlas-gene-1027	yfhJ	1.17692
BSGatlas-gene-1028	yfhK	0.246743
BSGatlas-gene-1029	yfhL	0.448079
BSGatlas-gene-1030	yfhM	-1.03483
BSGatlas-gene-1031	csbB	-0.580072
BSGatlas-gene-1032	yfhO	-0.674128
BSGatlas-gene-1033	yfhP	-1.62699
BSGatlas-gene-1034	mutY	-2.38742
BSGatlas-gene-1035	yfhS	0.333818
BSGatlas-gene-1036	fabL	-0.88372
BSGatlas-gene-1037	sspE	0.918381
BSGatlas-gene-1038	ygaB	0.606107
BSGatlas-gene-1039	ygaC	-1.34771
BSGatlas-gene-1040	ygaD	-1.50158
BSGatlas-gene-1041	ygaE	-2.78409
BSGatlas-gene-1042	gsaB	-1.0409
BSGatlas-gene-1043	ygaF	0.0658244
BSGatlas-gene-1044	perR	-0.300362
BSGatlas-gene-1045	ygzB	-0.823079
BSGatlas-gene-1046	ygxA	0.116168
BSGatlas-gene-1067	spo0M	0.882311
BSGatlas-gene-1068	ygzA	-0.103095
BSGatlas-gene-1069	ygzC	-0.800018
BSGatlas-gene-1070	ygaJ	-0.152064
BSGatlas-gene-1072	thiC	0.19132
BSGatlas-gene-1073	ygaK	-0.952793
BSGatlas-gene-1075	katA	0.0323544
BSGatlas-gene-1078	ssuA	-2.67664
BSGatlas-gene-1079	ssuC	-2.97276
BSGatlas-gene-1080	ssuD	-0.00511054
BSGatlas-gene-1081	ygaN	-0.869916
BSGatlas-gene-1082	rpsNB	-0.203598
BSGatlas-gene-1083	ygaO	0.154815
BSGatlas-gene-1084	ygzD	-0.816869
BSGatlas-gene-1086	yhzB	-0.140554
BSGatlas-gene-1087	queG	-1.28303
BSGatlas-gene-1088	yhbB	-0.339263
BSGatlas-gene-1089	cspR	-1.24055
BSGatlas-gene-1090	yhbD	-1.40208
BSGatlas-gene-1091	yhbE	-0.441827
BSGatlas-gene-1092	yhbF	-1.40693
BSGatlas-gene-1094	prkA	-0.509348
BSGatlas-gene-1095	yhbH	-0.0286271
BSGatlas-gene-1096	yhbI	-0.628757
BSGatlas-gene-1097	yhbJ	-0.589269
BSGatlas-gene-1098	yhcA	-2.4073
BSGatlas-gene-1099	yhcB	-0.630148
BSGatlas-gene-1100	yhcC	-1.79951
BSGatlas-gene-1102	yhcE	-0.144788
BSGatlas-gene-1103	yhcF	-2.60192
BSGatlas-gene-1104	yhcG	-0.621655
BSGatlas-gene-1105	yhcH	0.873184
BSGatlas-gene-1106	yhcI	-0.239354
BSGatlas-gene-1108	cspB	0.174516
BSGatlas-gene-1109	yhcJ	-1.05847
BSGatlas-gene-1110	dgcK	-1.454
BSGatlas-gene-1111	tcyP	-0.593627
BSGatlas-gene-1112	yhcM	-1.77499
BSGatlas-gene-1113	yhcN	-0.579402
BSGatlas-gene-1114	yhcO	-1.1953
BSGatlas-gene-1115	yhcQ	-0.669492
BSGatlas-gene-1116	yhcR	-1.26546
BSGatlas-gene-1117	yhcS	-1.26045
BSGatlas-gene-1118	yhcT	-0.605585
BSGatlas-gene-1119	yhcU	0.759892
BSGatlas-gene-1120	yhcV	-0.523684
BSGatlas-gene-1121	yhcW	-0.995951
BSGatlas-gene-1122	yhcX	-1.32287
BSGatlas-gene-1123	yhzG	-1.78134
BSGatlas-gene-1124	yhxA	0.541213
BSGatlas-gene-1125	glpP	-0.795938
BSGatlas-gene-1127	glpF	0.00261928
BSGatlas-gene-1128	glpK	-1.12329
BSGatlas-gene-1130	glpD	-0.817361
BSGatlas-gene-1131	pgcA	-0.62863
BSGatlas-gene-1132	yhcY	-0.980758
BSGatlas-gene-1133	yhcZ	-1.69043
BSGatlas-gene-1134	yhdA	-0.324666
BSGatlas-gene-1135	yhdB	-0.810943
BSGatlas-gene-1136	yhdC	0.111213
BSGatlas-gene-1137	lytF	-0.00221879
BSGatlas-gene-1138	nsrR	-1.1986
BSGatlas-gene-1140	ygxB	-0.939986
BSGatlas-gene-1141	spoVR	-0.823224
BSGatlas-gene-1142	phoA	0.262909
BSGatlas-gene-1144	lytE	-0.101408
BSGatlas-gene-1145	citR	0.598575
BSGatlas-gene-1146	citA	0.999594
BSGatlas-gene-1147	yhdF	-0.644413
BSGatlas-gene-1148	bcaP	0.189637
BSGatlas-gene-1149	yhdH	-1.39597
BSGatlas-gene-1150	yhdI	-1.25235
BSGatlas-gene-1151	yhdJ	0.219109
BSGatlas-gene-1152	yhdK	0.0271534
BSGatlas-gene-1153	yhdL	-0.901908
BSGatlas-gene-1154	sigM	-1.34533
BSGatlas-gene-1155	yhdN	-0.492315
BSGatlas-gene-1156	plsC	-0.231289
BSGatlas-gene-1157	mpfA	-1.92362
BSGatlas-gene-1158	yhdQ	-0.89365
BSGatlas-gene-1159	yhdR	-0.0465315
BSGatlas-gene-1161	yhdT	-1.22667
BSGatlas-gene-1162	fluC	-1.05087
BSGatlas-gene-1163	yhdV	-0.439591
BSGatlas-gene-1164	yhdW	-0.574177
BSGatlas-gene-1165	yhdX	0.606138
BSGatlas-gene-1166	yhdY	0.469863
BSGatlas-gene-1167	srtN	0.120462
BSGatlas-gene-1168	yheN	-2.93321
BSGatlas-gene-1169	dat	0.528418
BSGatlas-gene-1170	nhaC	-2.74032
BSGatlas-gene-1171	nhaX	-0.78427
BSGatlas-gene-1173	bmrB	-2.10859
BSGatlas-gene-1174	bmrC	0.0146633
BSGatlas-gene-1175	bmrD	-2.05476
BSGatlas-gene-1176	yheG	0.000552666
BSGatlas-gene-1177	yheF	-0.148546
BSGatlas-gene-1178	sspB	0.282161
BSGatlas-gene-1179	yheE	1.07503
BSGatlas-gene-1180	yheD	-2.00962
BSGatlas-gene-1181	yheC	-0.396549
BSGatlas-gene-1182	yheB	-0.391753
BSGatlas-gene-1183	yheA	0.188341
BSGatlas-gene-1184	yhaZ	0.441159
BSGatlas-gene-1186	yhaX	-0.10192
BSGatlas-gene-1187	hemZ	-0.97717
BSGatlas-gene-1188	khtU	-2.93092
BSGatlas-gene-1189	khtT	-2.22791
BSGatlas-gene-1190	khtS	0.103846
BSGatlas-gene-1191	yhaR	-0.587023
BSGatlas-gene-1192	yhzD	0.747688
BSGatlas-gene-1193	yhaQ	-0.462724
BSGatlas-gene-1194	yhaP	0.0288573
BSGatlas-gene-1195	yhaO	-0.322398
BSGatlas-gene-1196	sbcE	-1.64903
BSGatlas-gene-1197	yhaM	-0.946028
BSGatlas-gene-1198	yhaL	0.963345
BSGatlas-gene-1199	prsA	-0.7098
BSGatlas-gene-1200	sscA	-0.0131356
BSGatlas-gene-1201	sscB	-0.00419577
BSGatlas-gene-1203	yhaJ	0.723925
BSGatlas-gene-1204	yhaI	-1.25404
BSGatlas-gene-1205	scoC	1.36221
BSGatlas-gene-1206	yhaH	0.696431
BSGatlas-gene-1207	yhzF	0.982214
BSGatlas-gene-1208	trpP	-1.61575
BSGatlas-gene-1209	serC	0.570265
BSGatlas-gene-1210	hit	1.17508
BSGatlas-gene-1212	ecsA	1.52048
BSGatlas-gene-1213	ecsB	-0.745661
BSGatlas-gene-1214	ecsC	-1.75135
BSGatlas-gene-1215	sndC	-0.841317
BSGatlas-gene-1216	yhfA	-0.678909
BSGatlas-gene-1217	yhgB	-1.45941
BSGatlas-gene-1219	pbpF	-1.10948
BSGatlas-gene-1220	hemE	-1.01193
BSGatlas-gene-1221	hemH	0.1114
BSGatlas-gene-1222	hemY	-0.805141
BSGatlas-gene-1223	yhgD	-0.807697
BSGatlas-gene-1224	yhgE	-1.10567
BSGatlas-gene-1225	fabHB	0.418575
BSGatlas-gene-1226	yhfC	1.21967
BSGatlas-gene-1228	yhfE	0.735867
BSGatlas-gene-1229	yhfF	-0.809738
BSGatlas-gene-1230	gltT	-1.07562
BSGatlas-gene-1231	yhfH	0.585788
BSGatlas-gene-1232	yhfI	0.778158
BSGatlas-gene-1233	lplJ	0.139735
BSGatlas-gene-1234	yhfK	-0.569023
BSGatlas-gene-1235	lcfB	-0.58035
BSGatlas-gene-1236	yhfM	-0.670313
BSGatlas-gene-1237	yhfN	0.59868
BSGatlas-gene-1238	aprE	0.019077
BSGatlas-gene-1239	yhfO	0.348409
BSGatlas-gene-1240	yhfP	0.133635
BSGatlas-gene-1241	yhfQ	-0.812789
BSGatlas-gene-1242	yhfR	-0.732587
BSGatlas-gene-1243	yhfS	0.276988
BSGatlas-gene-1244	yhfT	-0.0620884
BSGatlas-gene-1245	yhfU	1.49402
BSGatlas-gene-1246	hemAT	-1.5523
BSGatlas-gene-1247	yhfW	0.286754
BSGatlas-gene-1248	yhxC	-0.92735
BSGatlas-gene-1249	yhzC	1.077
BSGatlas-gene-1250	comK	-0.142751
BSGatlas-gene-1251	yhxD	-1.1422
BSGatlas-gene-1253	yhjA	-0.45359
BSGatlas-gene-1254	yhjB	0.121302
BSGatlas-gene-1255	yhjC	1.06072
BSGatlas-gene-1256	yhjD	1.50481
BSGatlas-gene-1257	yhjE	-2.92185
BSGatlas-gene-1258	sipV	-0.355143
BSGatlas-gene-1259	yhjG	0.0281926
BSGatlas-gene-1260	yhjH	1.21536
BSGatlas-gene-1261	glcP	-2.39672
BSGatlas-gene-1263	ntdC	-1.47967
BSGatlas-gene-1264	ntdB	-2.30806
BSGatlas-gene-1265	ntdA	-0.430522
BSGatlas-gene-1266	ntdR	-1.0214
BSGatlas-gene-1267	yhjN	-0.995059
BSGatlas-gene-1269	yhjP	0.324129
BSGatlas-gene-1270	yhjQ	-1.78134
BSGatlas-gene-1271	yhjR	0.44118
BSGatlas-gene-1272	addB	-0.816501
BSGatlas-gene-1273	addA	-1.29296
BSGatlas-gene-1274	sbcD	-0.878026
BSGatlas-gene-1275	sbcC	-1.66481
BSGatlas-gene-1276	hlpB	-1.85693
BSGatlas-gene-1277	gerPF	-2.67577
BSGatlas-gene-1279	gerPD	0.205572
BSGatlas-gene-1280	gerPC	0.0321547
BSGatlas-gene-1281	gerPB	1.09763
BSGatlas-gene-1282	gerPA	-0.94245
BSGatlas-gene-1284	yisI	0.534092
BSGatlas-gene-1285	yisJ	0.547206
BSGatlas-gene-1286	yisK	1.19068
BSGatlas-gene-1287	yisL	1.09334
BSGatlas-gene-1288	wprA	-0.504565
BSGatlas-gene-1289	yisN	-0.70814
BSGatlas-gene-1290	asnO	0.0210572
BSGatlas-gene-1291	bstH	1.4392
BSGatlas-gene-1292	yisP	-2.23571
BSGatlas-gene-1293	yisQ	-0.307537
BSGatlas-gene-1294	yisR	0.366783
BSGatlas-gene-1295	iolQ	-1.29086
BSGatlas-gene-1296	iolX	-0.482983
BSGatlas-gene-1297	bstC	1.62047
BSGatlas-gene-1298	yisU	1.01672
BSGatlas-gene-1299	yisV	-0.689344
BSGatlas-gene-1300	yisX	-0.429869
BSGatlas-gene-1301	yisY	0.416
BSGatlas-gene-1302	yisZ	-2.67386
BSGatlas-gene-1303	yitA	-1.09512
BSGatlas-gene-1304	yitB	-2.5183
BSGatlas-gene-1305	yitC	-1.69207
BSGatlas-gene-1306	yitD	1.65149
BSGatlas-gene-1307	yitE	-0.142308
BSGatlas-gene-1308	yitF	-1.66028
BSGatlas-gene-1309	yitG	0.586335
BSGatlas-gene-1310	yitH	-1.7178
BSGatlas-gene-1311	yitI	0.981651
BSGatlas-gene-1312	yitJ	0.522322
BSGatlas-gene-1314	yitK	0.0128779
BSGatlas-gene-1315	yitL	-0.150457
BSGatlas-gene-1316	yitM	-0.473473
BSGatlas-gene-1317	yitO	-1.79054
BSGatlas-gene-1318	yitP	-1.28266
BSGatlas-gene-1319	yizB	-1.61528
BSGatlas-gene-1320	yitQ	-0.646054
BSGatlas-gene-1321	yitR	-0.798531
BSGatlas-gene-1322	nprB	0.383029
BSGatlas-gene-1323	yitS	-0.455319
BSGatlas-gene-1324	yitT	-1.87167
BSGatlas-gene-1325	ipi	-0.384885
BSGatlas-gene-1326	yizC	-2.78909
BSGatlas-gene-1327	yitU	0.365626
BSGatlas-gene-1328	yitV	0.116088
BSGatlas-gene-1329	yitW	-0.445972
BSGatlas-gene-1330	yitY	-1.53994
BSGatlas-gene-1331	yitZ	-0.511901
BSGatlas-gene-1332	argC	0.326479
BSGatlas-gene-1333	argJ	0.269107
BSGatlas-gene-1334	argB	-0.978855
BSGatlas-gene-1335	argD	0.303982
BSGatlas-gene-1336	carA	-0.6991
BSGatlas-gene-1337	carB	-1.40015
BSGatlas-gene-1338	argF	0.188435
BSGatlas-gene-1339	yjzC	-0.726799
BSGatlas-gene-1340	yjzD	0.530285
BSGatlas-gene-1341	yjaU	0.506916
BSGatlas-gene-1343	yjaV	0.952739
BSGatlas-gene-1344	med	-2.7369
BSGatlas-gene-1345	comZ	0.920792
BSGatlas-gene-1346	yjzB	0.706936
BSGatlas-gene-1347	fabHA	-1.01276
BSGatlas-gene-1348	fabF	-0.0695476
BSGatlas-gene-1349	yjaZ	-0.740497
BSGatlas-gene-1350	appD	0.768744
BSGatlas-gene-1351	appF	-0.668007
BSGatlas-gene-1352	appA/1	-0.56554
BSGatlas-gene-1354	appB	0.587033
BSGatlas-gene-1355	appC	-0.589513
BSGatlas-gene-1356	yjbA	0.374592
BSGatlas-gene-1357	trpS	-0.546199
BSGatlas-gene-1360	oppA	0.67035
BSGatlas-gene-1361	oppB	1.9187
BSGatlas-gene-1362	oppC	-0.575706
BSGatlas-gene-1363	oppD	-0.606194
BSGatlas-gene-1364	oppF	-2.89158
BSGatlas-gene-1365	yjbB	-1.28799
BSGatlas-gene-1366	yjbC	-0.468755
BSGatlas-gene-1367	spx	-0.32309
BSGatlas-gene-1368	yjbE	-1.03503
BSGatlas-gene-1370	mecA	0.938891
BSGatlas-gene-1372	coiA	-0.4146
BSGatlas-gene-1373	pepF	-0.262459
BSGatlas-gene-1374	yizD	0.538953
BSGatlas-gene-1376	yjbH	-1.18196
BSGatlas-gene-1378	yjbI	0.417017
BSGatlas-gene-1379	cwlQ	0.00394512
BSGatlas-gene-1380	yjbK	-0.559439
BSGatlas-gene-1381	yjbL	2.08581
BSGatlas-gene-1382	sasB	1.25125
BSGatlas-gene-1383	nadF	-0.196022
BSGatlas-gene-1384	yjbO	-0.949184
BSGatlas-gene-1385	prpE	1.1642
BSGatlas-gene-1386	cpaA	-0.417838
BSGatlas-gene-1388	tenA	0.169126
BSGatlas-gene-1389	tenI	-1.51077
BSGatlas-gene-1390	thiO	-0.954827
BSGatlas-gene-1391	thiS	0.334615
BSGatlas-gene-1392	thiG	-0.627599
BSGatlas-gene-1393	thiF	-1.99352
BSGatlas-gene-1394	thiD	-0.193788
BSGatlas-gene-1395	fabI	-0.385164
BSGatlas-gene-1396	cotO	-0.203838
BSGatlas-gene-1397	cotZ	-1.58657
BSGatlas-gene-1398	cotY	-0.129056
BSGatlas-gene-1399	cotX	-1.12619
BSGatlas-gene-1400	cotW	-1.76249
BSGatlas-gene-1401	cotV	-0.902325
BSGatlas-gene-1402	yjcA	-1.35965
BSGatlas-gene-1405	yjzK	0.378948
BSGatlas-gene-1406	yjcB	-2.78134
BSGatlas-gene-1407	yjcZ	0.0113558
BSGatlas-gene-1408	spoVIF	-0.157406
BSGatlas-gene-1409	yjcD	-0.200704
BSGatlas-gene-1410	yjzE	0.0146344
BSGatlas-gene-1411	yjcF	-2.80391
BSGatlas-gene-1412	yjcG	0.206015
BSGatlas-gene-1413	yjcH	-1.23349
BSGatlas-gene-1415	metI	0.419779
BSGatlas-gene-1416	metC	-0.172225
BSGatlas-gene-1417	yjcK	0.023037
BSGatlas-gene-1418	yjcL	-0.258851
BSGatlas-gene-1420	yjcM	0.437569
BSGatlas-gene-1421	yjcN	-0.125214
BSGatlas-gene-1422	yjzF	-2.3663
BSGatlas-gene-1423	yjzG	0.0622771
BSGatlas-gene-1424	yjcO	1.378
BSGatlas-gene-1425	yjcP	-1.93669
BSGatlas-gene-1426	yjcQ	-1.65369
BSGatlas-gene-1428	yjcS	1.34083
BSGatlas-gene-1429	yjdA	0.909999
BSGatlas-gene-1430	yjdB	1.42989
BSGatlas-gene-1431	manR	-1.31361
BSGatlas-gene-1432	manP	-0.124028
BSGatlas-gene-1433	manA	-0.758222
BSGatlas-gene-1435	yjdF	-2.37443
BSGatlas-gene-1436	yjdG	-0.719381
BSGatlas-gene-1437	yjdH	1.19145
BSGatlas-gene-1438	yjdI	0.123029
BSGatlas-gene-1439	yjzH	1.23987
BSGatlas-gene-1440	yjdJ	-0.918211
BSGatlas-gene-1442	ctaO	0.708071
BSGatlas-gene-1445	pdaC	-0.806048
BSGatlas-gene-1446	yjfA	-0.2237
BSGatlas-gene-1447	yjfB	2.26348
BSGatlas-gene-1448	yjfC	-0.8925
BSGatlas-gene-1450	yjgB	0.131754
BSGatlas-gene-1451	yjgC	-0.564509
BSGatlas-gene-1452	yjgD	-2.61125
BSGatlas-gene-1453	yjhA	0.838343
BSGatlas-gene-1454	yjhB	0.50912
BSGatlas-gene-1455	yjiA	-0.781336
BSGatlas-gene-1456	yjiB	0.0652063
BSGatlas-gene-1457	yjiC	-0.386091
BSGatlas-gene-1458	yjzI	-0.560798
BSGatlas-gene-1459	yjjA	0.212288
BSGatlas-gene-1460	yjkA	-1.26952
BSGatlas-gene-1461	yjkB	1.39554
BSGatlas-gene-1462	yjlA	0.819829
BSGatlas-gene-1463	yjlB	-1.7325
BSGatlas-gene-1464	yjlC	-0.972447
BSGatlas-gene-1465	ndh	-0.73461
BSGatlas-gene-1466	uxaC	0.861793
BSGatlas-gene-1467	yjmB	-1.77766
BSGatlas-gene-1468	yjmC	-0.757281
BSGatlas-gene-1469	yjmD	-0.456086
BSGatlas-gene-1470	uxuA	0.0203637
BSGatlas-gene-1471	yjmF	-0.913078
BSGatlas-gene-1472	exuT	-0.115297
BSGatlas-gene-1473	exuR	-1.47158
BSGatlas-gene-1474	uxaB	-0.345314
BSGatlas-gene-1475	uxaA	0.370267
BSGatlas-gene-1476	yjnA	0.256244
BSGatlas-gene-1477	bstD	-0.232623
BSGatlas-gene-1478	yjoB	-1.58532
BSGatlas-gene-1479	rapA	-1.54064
BSGatlas-gene-1480	phrA	0.941868
BSGatlas-gene-1481	yjpA	1.88458
BSGatlas-gene-1482	xlyB	-0.316979
BSGatlas-gene-1483	yjqA	-1.02905
BSGatlas-gene-1484	pghB	0.0872248
BSGatlas-gene-1485	yjqC	-0.618073
BSGatlas-gene-1486	xkdA	-0.578999
BSGatlas-gene-1487	xre	-1.21995
BSGatlas-gene-1489	xkdB	0.381364
BSGatlas-gene-1490	xkdC	-0.706751
BSGatlas-gene-1493	xtrA	0.207814
BSGatlas-gene-1494	xpf	0.899645
BSGatlas-gene-1495	xtmA	2.00368
BSGatlas-gene-1496	xtmB	-0.891544
BSGatlas-gene-1497	xkdE	-1.14333
BSGatlas-gene-1498	xkdF	0.701551
BSGatlas-gene-1499	xkdG	0.0736625
BSGatlas-gene-1500	ykzL	0.456314
BSGatlas-gene-1501	xkdH	-0.670857
BSGatlas-gene-1503	xkdJ	0.0708562
BSGatlas-gene-1504	ykzM	-0.366299
BSGatlas-gene-1505	xkdK	0.81108
BSGatlas-gene-1506	xkdM	0.655623
BSGatlas-gene-1507	xkdN	-0.563584
BSGatlas-gene-1509	xkdO	-0.802527
BSGatlas-gene-1510	xkdP	-0.973982
BSGatlas-gene-1511	xkdQ	0.0872248
BSGatlas-gene-1512	xkdR	0.207814
BSGatlas-gene-1513	xkdS	1.31468
BSGatlas-gene-1514	xkdT	-0.879927
BSGatlas-gene-1516	xkzA	0.0872248
BSGatlas-gene-1517	xkdV	-1.47116
BSGatlas-gene-1518	xkdW	1.87479
BSGatlas-gene-1519	xkdX	0.241778
BSGatlas-gene-1520	xepA	-0.568239
BSGatlas-gene-1521	xhlA	1.77152
BSGatlas-gene-1522	xhlB	0.132739
BSGatlas-gene-1523	xlyA	0.274078
BSGatlas-gene-1524	spoIISC	0.60121
BSGatlas-gene-1525	spoIISB	0.182734
BSGatlas-gene-1526	spoIISA	-1.40684
BSGatlas-gene-1527	pit	-1.36205
BSGatlas-gene-1528	ykaA	0.45557
BSGatlas-gene-1529	steT	-0.476823
BSGatlas-gene-1530	mhqA	0.037022
BSGatlas-gene-1532	ykcB	-2.82244
BSGatlas-gene-1533	ykcC	0.148779
BSGatlas-gene-1535	htrA	-0.343377
BSGatlas-gene-1536	proG	-0.384003
BSGatlas-gene-1537	dppA	0.489414
BSGatlas-gene-1538	dppB	-0.218712
BSGatlas-gene-1539	dppC	-0.9748
BSGatlas-gene-1540	dppD	-0.238884
BSGatlas-gene-1541	dppE	-0.719391
BSGatlas-gene-1542	ykfA	1.03825
BSGatlas-gene-1543	ykfB	-0.23363
BSGatlas-gene-1544	ykfC	-0.0725998
BSGatlas-gene-1545	ykfD	-0.0449922
BSGatlas-gene-1546	ykgB	0.240523
BSGatlas-gene-1547	ykgA	0.535956
BSGatlas-gene-1548	ykhA	-0.541727
BSGatlas-gene-1549	hmp	-0.7221
BSGatlas-gene-1551	ykjA	-0.257668
BSGatlas-gene-1552	bstF	-0.266203
BSGatlas-gene-1557	ykkE	-0.583785
BSGatlas-gene-1559	proB	-0.131769
BSGatlas-gene-1560	proA	-0.756789
BSGatlas-gene-1561	ohrA	-1.17641
BSGatlas-gene-1562	ohrR	0.556572
BSGatlas-gene-1563	ohrB	-0.912246
BSGatlas-gene-1564	ykzN	-2.44834
BSGatlas-gene-1565	guaD	0.357777
BSGatlas-gene-1566	metE	-0.393724
BSGatlas-gene-1568	ispA	1.38928
BSGatlas-gene-1569	rsbRB	-0.430703
BSGatlas-gene-1570	thiX	-0.753002
BSGatlas-gene-1571	thiW	-2.13621
BSGatlas-gene-1572	thiV	0.289773
BSGatlas-gene-1573	thiU	-0.176889
BSGatlas-gene-1575	ykoG	-0.308385
BSGatlas-gene-1576	ykoH	0.598874
BSGatlas-gene-1577	ykoI	0.418646
BSGatlas-gene-1578	ykoJ	0.591868
BSGatlas-gene-1579	ykzD	0.29306
BSGatlas-gene-1581	mgtE	-1.02221
BSGatlas-gene-1582	tnrA	-0.253818
BSGatlas-gene-1585	ykoM	-0.182914
BSGatlas-gene-1586	ykoN	-1.78078
BSGatlas-gene-1587	ykoP	-0.140245
BSGatlas-gene-1588	ykoQ	0.815829
BSGatlas-gene-1589	ykoS	-0.657293
BSGatlas-gene-1590	ykoT	-1.95133
BSGatlas-gene-1591	ligD	-1.61921
BSGatlas-gene-1592	ykoV	0.274832
BSGatlas-gene-1593	dgcW	-1.44237
BSGatlas-gene-1594	ykoX	-1.02635
BSGatlas-gene-1596	ykoY	-0.703573
BSGatlas-gene-1597	sigI	0.14295
BSGatlas-gene-1598	rsgI	0.085786
BSGatlas-gene-1599	sspD	1.09223
BSGatlas-gene-1600	ykrK	-0.867619
BSGatlas-gene-1601	htpX	-0.60537
BSGatlas-gene-1602	ktrD	-0.733875
BSGatlas-gene-1603	ykzP	0.938863
BSGatlas-gene-1604	ykzE	-0.187972
BSGatlas-gene-1605	ykrP	-1.60369
BSGatlas-gene-1606	kinE	-0.724855
BSGatlas-gene-1607	ogt	0.7023
BSGatlas-gene-1609	mtnA	-1.41243
BSGatlas-gene-1610	mtnK	-0.474253
BSGatlas-gene-1612	mtnU	0.283326
BSGatlas-gene-1613	mtnE	-0.381524
BSGatlas-gene-1615	mtnW	-0.599544
BSGatlas-gene-1616	mtnX	-1.96877
BSGatlas-gene-1617	mtnB	-0.98406
BSGatlas-gene-1618	mtnD	0.268299
BSGatlas-gene-1619	ykvA	-0.694494
BSGatlas-gene-1620	spo0E	1.52138
BSGatlas-gene-1621	eag	-0.155773
BSGatlas-gene-1622	kinD	-0.991227
BSGatlas-gene-1623	mhqR	-1.88127
BSGatlas-gene-1624	motB	-2.86261
BSGatlas-gene-1625	motA	-0.588414
BSGatlas-gene-1626	clpE	-0.98722
BSGatlas-gene-1627	ykvI	-1.0342
BSGatlas-gene-1629	queC	-0.289558
BSGatlas-gene-1630	queD	-2.28799
BSGatlas-gene-1631	queE	-1.83884
BSGatlas-gene-1632	queF	0.252924
BSGatlas-gene-1633	ykvN	0.212164
BSGatlas-gene-1634	ykvO	-0.388935
BSGatlas-gene-1635	ykvP	0.237185
BSGatlas-gene-1637	ykvQ	1.01672
BSGatlas-gene-1641	ykvR	2.27138
BSGatlas-gene-1642	ykvS	0.645764
BSGatlas-gene-1644	ykvT	-1.78134
BSGatlas-gene-1645	ykvU	0.338685
BSGatlas-gene-1646	stoA	-0.508331
BSGatlas-gene-1648	pfeT	-0.715195
BSGatlas-gene-1649	papB	0.383678
BSGatlas-gene-1651	ykvZ	-0.462998
BSGatlas-gene-1652	glcT	-0.365631
BSGatlas-gene-1654	ptsG	-0.962589
BSGatlas-gene-1655	ptsH	1.04988
BSGatlas-gene-1656	ptsI	-1.31564
BSGatlas-gene-1657	splA	0.170289
BSGatlas-gene-1658	splB	-2.3141
BSGatlas-gene-1659	ykwB	0.0126182
BSGatlas-gene-1660	mcpC	-0.281404
BSGatlas-gene-1661	ykwC	-0.0602693
BSGatlas-gene-1662	ykwD	-0.842973
BSGatlas-gene-1664	pbpH	0.553195
BSGatlas-gene-1665	kinA	0.698396
BSGatlas-gene-1666	patA	-0.0823536
BSGatlas-gene-1668	cheV	-0.353866
BSGatlas-gene-1669	kre	-0.629232
BSGatlas-gene-1670	ykuC	-0.725137
BSGatlas-gene-1671	ldt	-1.5698
BSGatlas-gene-1672	ykuE	-0.568239
BSGatlas-gene-1673	fadH	-0.160311
BSGatlas-gene-1674	fadG	-0.653665
BSGatlas-gene-1676	ykuH	-0.0166778
BSGatlas-gene-1677	ykuI	0.555684
BSGatlas-gene-1679	ykuJ	0.504049
BSGatlas-gene-1680	ykuK	-0.60109
BSGatlas-gene-1681	abbA	0.996776
BSGatlas-gene-1682	darB	0.72248
BSGatlas-gene-1683	ccpC	-0.884526
BSGatlas-gene-1684	ykuN	0.519035
BSGatlas-gene-1685	ykuO	-0.801441
BSGatlas-gene-1686	ykuP	1.38148
BSGatlas-gene-1687	ykuQ	0.339887
BSGatlas-gene-1688	ykuR	-0.474346
BSGatlas-gene-1689	ykuS	-1.19021
BSGatlas-gene-1690	ykuT	-1.04385
BSGatlas-gene-1691	ahpA	-0.0205211
BSGatlas-gene-1692	ahpT	1.04151
BSGatlas-gene-1693	rok	0.550953
BSGatlas-gene-1694	yknT	-1.28395
BSGatlas-gene-1695	mobA	-1.17327
BSGatlas-gene-1696	moeB	-1.57478
BSGatlas-gene-1697	moeA	-0.619516
BSGatlas-gene-1698	mobB	-1.89335
BSGatlas-gene-1699	moaE	0.266456
BSGatlas-gene-1700	moaD	0.572394
BSGatlas-gene-1701	yknU	0.892736
BSGatlas-gene-1702	yknV	-0.547702
BSGatlas-gene-1703	yknW	0.000331852
BSGatlas-gene-1704	yknX	0.774119
BSGatlas-gene-1705	yknY	-0.568746
BSGatlas-gene-1706	yknZ	-1.33636
BSGatlas-gene-1707	fruR	-2.50173
BSGatlas-gene-1708	fruK	-0.326812
BSGatlas-gene-1709	fruA	-0.0136439
BSGatlas-gene-1710	sipT	-2.47475
BSGatlas-gene-1711	ykoA	-0.694607
BSGatlas-gene-1712	ykpA	-1.05344
BSGatlas-gene-1713	ykpB	-0.144795
BSGatlas-gene-1714	ampS	0.240592
BSGatlas-gene-1715	ykpC	-0.115734
BSGatlas-gene-1716	mreBH	-1.09646
BSGatlas-gene-1717	abh	0.546473
BSGatlas-gene-1719	kinC	0.674291
BSGatlas-gene-1720	ykqA	-1.04994
BSGatlas-gene-1721	ktrC	0.109192
BSGatlas-gene-1722	adeC	-1.10781
BSGatlas-gene-1723	rnjA	0.198933
BSGatlas-gene-1724	rpoY	0.265558
BSGatlas-gene-1725	ykrA	1.1974
BSGatlas-gene-1726	defB	-0.087026
BSGatlas-gene-1727	ykzV	-0.131731
BSGatlas-gene-1730	pdhA	-0.455397
BSGatlas-gene-1731	pdhB	-1.10965
BSGatlas-gene-1732	pdhC	-1.14954
BSGatlas-gene-1733	pdhD	-1.57908
BSGatlas-gene-1734	slp	0.066652
BSGatlas-gene-1736	sr1	-0.294142
BSGatlas-gene-1737	speA	-1.34574
BSGatlas-gene-1738	yktA	1.185
BSGatlas-gene-1739	yktB	0.976531
BSGatlas-gene-1740	ykzI	1.53445
BSGatlas-gene-1741	yktC	0.65205
BSGatlas-gene-1742	ykzC	-2.2374
BSGatlas-gene-1743	yktD	-1.69036
BSGatlas-gene-1744	nprE	-0.433476
BSGatlas-gene-1745	ylaA	-0.398053
BSGatlas-gene-1747	ylaC	-1.49183
BSGatlas-gene-1748	ylaD	-0.925195
BSGatlas-gene-1749	ylaE	0.108252
BSGatlas-gene-1750	ylaF	0.770554
BSGatlas-gene-1751	ylaG	-1.42011
BSGatlas-gene-1752	ylaH	-2.75391
BSGatlas-gene-1753	ylaI	1.63083
BSGatlas-gene-1754	ylaJ	0.0271509
BSGatlas-gene-1755	ylaK	-0.449624
BSGatlas-gene-1756	ylaL	0.600276
BSGatlas-gene-1757	ylaM	-2.06791
BSGatlas-gene-1758	ylaN	-0.9304
BSGatlas-gene-1759	ftsW	-0.44758
BSGatlas-gene-1760	pycA	-0.81176
BSGatlas-gene-1761	ctaA	-0.414561
BSGatlas-gene-1762	ctaB	-0.564685
BSGatlas-gene-1763	ctaC	0.533611
BSGatlas-gene-1764	ctaD	-0.299426
BSGatlas-gene-1765	ctaE	-0.943986
BSGatlas-gene-1766	ctaF	-0.4892
BSGatlas-gene-1767	ctaG	-0.254786
BSGatlas-gene-1768	ylbA	0.349256
BSGatlas-gene-1769	ylbB	0.776254
BSGatlas-gene-1770	ylbC	-0.850401
BSGatlas-gene-1771	ylbD	-0.214378
BSGatlas-gene-1772	ylbE	-2.2036
BSGatlas-gene-1773	ylbF	-1.46262
BSGatlas-gene-1774	ylbG	-0.290517
BSGatlas-gene-1777	ylbH	-0.915396
BSGatlas-gene-1778	ylbI	-2.11948
BSGatlas-gene-1779	spoVV	0.338254
BSGatlas-gene-1780	ylbK	0.418312
BSGatlas-gene-1781	ddcP	-0.876969
BSGatlas-gene-1782	tmcAL	0.972498
BSGatlas-gene-1784	ylbN	-1.14212
BSGatlas-gene-1785	rpmF	1.01272
BSGatlas-gene-1786	gerR	0.500135
BSGatlas-gene-1787	ylbP	0.292945
BSGatlas-gene-1788	ylbQ	0.831323
BSGatlas-gene-1789	bshC	0.0156136
BSGatlas-gene-1790	mraZ	-1.0322
BSGatlas-gene-1791	mraW	-0.692555
BSGatlas-gene-1793	ftsL	1.42937
BSGatlas-gene-1794	pbpB	-1.3372
BSGatlas-gene-1795	spoVD	-0.926943
BSGatlas-gene-1796	murE	0.808622
BSGatlas-gene-1797	mraY	-0.327639
BSGatlas-gene-1798	murD	-0.814405
BSGatlas-gene-1799	spoVE	-0.405995
BSGatlas-gene-1800	murG	-1.00764
BSGatlas-gene-1801	murB	-1.9914
BSGatlas-gene-1802	divIB	-2.55784
BSGatlas-gene-1803	ylxW	-0.859402
BSGatlas-gene-1804	ylxX	-2.64343
BSGatlas-gene-1805	sbp	1.09521
BSGatlas-gene-1807	ftsA	0.112285
BSGatlas-gene-1808	ftsZ	-1.01916
BSGatlas-gene-1809	bpr	-0.547687
BSGatlas-gene-1811	spoIIGA	-0.290649
BSGatlas-gene-1812	sigE	2.03433
BSGatlas-gene-1813	sigG	-1.08664
BSGatlas-gene-1814	ylmA	1.14494
BSGatlas-gene-1816	ylmB	-0.554359
BSGatlas-gene-1817	ylmC	1.36015
BSGatlas-gene-1818	ylmD	-1.08571
BSGatlas-gene-1819	ylmE	-1.60227
BSGatlas-gene-1820	sepF	-0.466149
BSGatlas-gene-1821	ylmG	-0.59255
BSGatlas-gene-1822	ylmH	-0.288764
BSGatlas-gene-1823	divIVA	-0.927371
BSGatlas-gene-1825	ileS	-0.349652
BSGatlas-gene-1826	ylyA	-0.327204
BSGatlas-gene-1827	lspA	-0.392885
BSGatlas-gene-1828	ylyB	-1.06352
BSGatlas-gene-1830	pyrR	-0.715222
BSGatlas-gene-1832	pyrP	-0.999278
BSGatlas-gene-1834	pyrB	-0.273456
BSGatlas-gene-1835	pyrC	-1.88343
BSGatlas-gene-1836	pyrAA	-1.47245
BSGatlas-gene-1837	pyrAB	-1.6752
BSGatlas-gene-1838	pyrK	-1.91652
BSGatlas-gene-1839	pyrD	-2.19324
BSGatlas-gene-1840	pyrF	-1.22736
BSGatlas-gene-1841	pyrE	-1.98336
BSGatlas-gene-1843	cysH	0.553253
BSGatlas-gene-1844	cysP	-1.7228
BSGatlas-gene-1845	sat	-0.648649
BSGatlas-gene-1846	cysC	-0.196269
BSGatlas-gene-1847	ylnD	-1.53208
BSGatlas-gene-1848	sirB	-1.45399
BSGatlas-gene-1849	ylnF	-2.83056
BSGatlas-gene-1850	rqcH	-1.18181
BSGatlas-gene-1851	yloB	-0.46005
BSGatlas-gene-1852	yloC	-1.10772
BSGatlas-gene-1853	remA	-1.37604
BSGatlas-gene-1854	gmk	-1.04639
BSGatlas-gene-1855	yloH	1.02117
BSGatlas-gene-1856	yloI	-1.57664
BSGatlas-gene-1858	priA	-2.77661
BSGatlas-gene-1859	defA	-1.05938
BSGatlas-gene-1860	fmt	-1.17161
BSGatlas-gene-1861	yloM	-1.01161
BSGatlas-gene-1862	yloN	0.263238
BSGatlas-gene-1863	prpC	-0.340649
BSGatlas-gene-1864	prkC	-1.30884
BSGatlas-gene-1865	cpgA	-1.64303
BSGatlas-gene-1866	rpe	-1.08784
BSGatlas-gene-1869	rpmB	2.11267
BSGatlas-gene-1870	yloU	1.45469
BSGatlas-gene-1871	fakA	-1.09828
BSGatlas-gene-1872	sdaAB	-1.13652
BSGatlas-gene-1873	sdaAA	0.0498
BSGatlas-gene-1875	fapR	0.27416
BSGatlas-gene-1876	plsX	-0.678217
BSGatlas-gene-1877	fabD	0.674764
BSGatlas-gene-1878	fabG	1.43201
BSGatlas-gene-1879	acpA	0.225558
BSGatlas-gene-1880	rnc	-1.7202
BSGatlas-gene-1881	smc	-0.96986
BSGatlas-gene-1882	ftsY	-0.500214
BSGatlas-gene-1883	sivC	-1.11187
BSGatlas-gene-1884	ylxM	-2.71102
BSGatlas-gene-1885	ffh	-2.39495
BSGatlas-gene-1886	rpsP	-0.374387
BSGatlas-gene-1888	ylqD	-0.548481
BSGatlas-gene-1889	rimM	-0.530512
BSGatlas-gene-1890	trmD	-1.06289
BSGatlas-gene-1892	rplS	0.0556817
BSGatlas-gene-1893	rbgA	-1.08819
BSGatlas-gene-1894	rnhB	-2.06386
BSGatlas-gene-1895	ylqG	-1.57325
BSGatlas-gene-1896	ylqH	-0.941386
BSGatlas-gene-1897	sucC	-0.397114
BSGatlas-gene-1898	sucD	-0.46009
BSGatlas-gene-1899	dprA	-1.16575
BSGatlas-gene-1900	topA	-1.55722
BSGatlas-gene-1901	trmFO	-0.521708
BSGatlas-gene-1902	codV	-0.719748
BSGatlas-gene-1903	clpQ	-0.327089
BSGatlas-gene-1904	clpY	-1.08804
BSGatlas-gene-1905	codY	-0.625705
BSGatlas-gene-1906	flgB	-1.55152
BSGatlas-gene-1907	flgC	-0.472451
BSGatlas-gene-1908	fliE	1.05963
BSGatlas-gene-1909	fliF	-1.81712
BSGatlas-gene-1910	fliG	0.0375303
BSGatlas-gene-1911	fliH	-1.50935
BSGatlas-gene-1912	fliI	-2.6552
BSGatlas-gene-1914	ylxF	-1.69435
BSGatlas-gene-1915	fliK	-1.72303
BSGatlas-gene-1916	flgD	-2.0626
BSGatlas-gene-1917	flgE	-0.669293
BSGatlas-gene-1918	swrD	-2.63946
BSGatlas-gene-1919	fliL	-1.05111
BSGatlas-gene-1920	fliM	-0.862481
BSGatlas-gene-1921	fliY	-0.891525
BSGatlas-gene-1922	cheY	0.621199
BSGatlas-gene-1923	fliZ	-1.40636
BSGatlas-gene-1924	fliP	-0.0369339
BSGatlas-gene-1925	fliQ	1.48675
BSGatlas-gene-1926	fliR	-1.9252
BSGatlas-gene-1927	flhB	-0.82531
BSGatlas-gene-1928	flhA	-1.15739
BSGatlas-gene-1929	flhF	-1.71908
BSGatlas-gene-1930	flhG	-1.00561
BSGatlas-gene-1931	cheB	-0.605252
BSGatlas-gene-1932	cheA	-1.35742
BSGatlas-gene-1933	cheW	-0.0597489
BSGatlas-gene-1935	cheD	-0.62601
BSGatlas-gene-1936	sigD	-1.18833
BSGatlas-gene-1937	swrB	-2.24556
BSGatlas-gene-1939	rpsB	-0.18754
BSGatlas-gene-1940	tsf	-0.978088
BSGatlas-gene-1941	pyrH	-0.122777
BSGatlas-gene-1942	frr	-0.849046
BSGatlas-gene-1943	uppS	-0.0248869
BSGatlas-gene-1944	cdsA	-0.293921
BSGatlas-gene-1945	ispC	-0.425902
BSGatlas-gene-1946	rasP	0.0343887
BSGatlas-gene-1947	proS	-1.36943
BSGatlas-gene-1948	polC	-1.83682
BSGatlas-gene-1951	ylxS	-0.714269
BSGatlas-gene-1952	nusA	-1.09634
BSGatlas-gene-1953	ylxR	0.0291315
BSGatlas-gene-1954	rplGA	-0.702318
BSGatlas-gene-1955	infB	-1.65865
BSGatlas-gene-1956	ylxP	-1.09744
BSGatlas-gene-1957	rbfA	-0.24982
BSGatlas-gene-1958	truB	0.4896
BSGatlas-gene-1959	ribC	-0.620251
BSGatlas-gene-1960	rpsO	0.0561358
BSGatlas-gene-1962	pnpA	-0.732363
BSGatlas-gene-1963	swsB	1.35319
BSGatlas-gene-1964	mlpA	0.0210547
BSGatlas-gene-1965	ymxH	-0.0545913
BSGatlas-gene-1966	spoVFA	-1.20224
BSGatlas-gene-1967	spoVFB	-0.897408
BSGatlas-gene-1968	asd	0.116773
BSGatlas-gene-1969	dapG	-1.38604
BSGatlas-gene-1970	dapA	-0.322362
BSGatlas-gene-1972	rnjB	-1.12853
BSGatlas-gene-1973	tepA	-0.533362
BSGatlas-gene-1974	ylzJ	0.357128
BSGatlas-gene-1975	spoIIIE	-1.45627
BSGatlas-gene-1977	ymfD	-0.812388
BSGatlas-gene-1978	ymfF	-0.294253
BSGatlas-gene-1979	ymfH	-1.16066
BSGatlas-gene-1980	ymfI	-1.27524
BSGatlas-gene-1981	ymfJ	0.728877
BSGatlas-gene-1982	ymfK/1	0.815958
BSGatlas-gene-1983	ymfK/2	-1.48178
BSGatlas-gene-1984	rodZ	-0.714368
BSGatlas-gene-1985	pgsA	1.60276
BSGatlas-gene-1986	cinA	-0.263097
BSGatlas-gene-1987	recA	-1.13371
BSGatlas-gene-1988	pbpX	-0.522864
BSGatlas-gene-1989	rny	-2.08623
BSGatlas-gene-1990	ymdB	0.194496
BSGatlas-gene-1991	spoVS	-0.721429
BSGatlas-gene-1992	tdh	-0.464004
BSGatlas-gene-1993	kbl	0.451839
BSGatlas-gene-1994	ymcB	-1.64057
BSGatlas-gene-1995	ymcA	-0.85948
BSGatlas-gene-1996	cotE	0.36591
BSGatlas-gene-1997	mutS	-1.1874
BSGatlas-gene-1998	mutL	-0.926172
BSGatlas-gene-2001	ymzD	0.613807
BSGatlas-gene-2002	ymcC	0.938111
BSGatlas-gene-2003	pksA	-2.56638
BSGatlas-gene-2004	pksB	0.817408
BSGatlas-gene-2006	pksC	1.10296
BSGatlas-gene-2007	pksD	0.273921
BSGatlas-gene-2008	pksE	1.18604
BSGatlas-gene-2009	acpK	0.754275
BSGatlas-gene-2010	pksF	-1.19846
BSGatlas-gene-2011	pksG	-0.0893509
BSGatlas-gene-2012	pksH	-0.479464
BSGatlas-gene-2013	pksI	0.602308
BSGatlas-gene-2014	pksJ	-0.926744
BSGatlas-gene-2015	pksL	-1.04355
BSGatlas-gene-2016	pksM	-1.36107
BSGatlas-gene-2017	pksN	-1.45993
BSGatlas-gene-2018	pksR	-1.34528
BSGatlas-gene-2019	pksS	0.413243
BSGatlas-gene-2020	ymzB	-0.370575
BSGatlas-gene-2021	ymaE	1.50345
BSGatlas-gene-2022	aprX	-0.616223
BSGatlas-gene-2025	pghC	0.436416
BSGatlas-gene-2026	ymaD	0.788252
BSGatlas-gene-2027	ebrB	0.453691
BSGatlas-gene-2028	ebrA	-0.713763
BSGatlas-gene-2029	ymaG	-1.14855
BSGatlas-gene-2030	ymaF	0.112716
BSGatlas-gene-2031	miaA	-1.65357
BSGatlas-gene-2032	hfq	0.0810769
BSGatlas-gene-2033	ymzC	1.14903
BSGatlas-gene-2034	ymzA	-0.465355
BSGatlas-gene-2036	nrdI	-0.374429
BSGatlas-gene-2037	nrdE	-0.304222
BSGatlas-gene-2038	nrdF	-2.10351
BSGatlas-gene-2039	ymaB	-0.840435
BSGatlas-gene-2041	cwlC	0.871861
BSGatlas-gene-2042	spoVK	1.13198
BSGatlas-gene-2043	ynbA	-0.30518
BSGatlas-gene-2044	ynbB	-0.833749
BSGatlas-gene-2045	glnR	1.16147
BSGatlas-gene-2046	glnA	-0.899503
BSGatlas-gene-2047	ynxB	0.170031
BSGatlas-gene-2048	ynzF	0.184595
BSGatlas-gene-2049	ynzG	2.32413
BSGatlas-gene-2051	ynaC	-0.339096
BSGatlas-gene-2056	ynzI	-1.0574
BSGatlas-gene-2057	ynaI	-0.102254
BSGatlas-gene-2059	xynB	-0.327073
BSGatlas-gene-2061	xylR	2.34948
BSGatlas-gene-2062	xylA	-0.434483
BSGatlas-gene-2063	xylB	-0.654063
BSGatlas-gene-2064	yncB	0.0264807
BSGatlas-gene-2065	yncC	-0.203598
BSGatlas-gene-2066	yncD	0.0826449
BSGatlas-gene-2068	yncF	0.494215
BSGatlas-gene-2071	cotU	-0.792186
BSGatlas-gene-2075	thyA	-0.493105
BSGatlas-gene-2078	yncM	0.0983063
BSGatlas-gene-2080	cotC	-0.393706
BSGatlas-gene-2081	tatAC	0.680424
BSGatlas-gene-2083	yndA	0.583842
BSGatlas-gene-2084	yndB	-1.10474
BSGatlas-gene-2085	ynzB	-1.12898
BSGatlas-gene-2086	yndD	-1.33726
BSGatlas-gene-2087	yndE	-0.715286
BSGatlas-gene-2088	yndF	-1.4199
BSGatlas-gene-2089	yndG	-0.632633
BSGatlas-gene-2091	yndH	-1.53101
BSGatlas-gene-2092	yndJ	-1.45767
BSGatlas-gene-2093	yndK	0.0932788
BSGatlas-gene-2095	pghL	-2.97504
BSGatlas-gene-2096	yndM	1.05797
BSGatlas-gene-2097	fosB	-0.966438
BSGatlas-gene-2098	yzzP	-0.671858
BSGatlas-gene-2100	lexA	-0.408529
BSGatlas-gene-2101	yneA	-1.70535
BSGatlas-gene-2102	yneB	-0.123158
BSGatlas-gene-2103	ynzC	0.540592
BSGatlas-gene-2104	tkt	-0.00609431
BSGatlas-gene-2106	sirA	1.65957
BSGatlas-gene-2107	yneF	0.876652
BSGatlas-gene-2108	ynzD	-1.3224
BSGatlas-gene-2109	ccdA	1.40801
BSGatlas-gene-2110	yneI	0.628918
BSGatlas-gene-2111	yneJ	0.498673
BSGatlas-gene-2112	yneK	-0.442374
BSGatlas-gene-2115	sspP	0.670148
BSGatlas-gene-2116	sspO	0.679719
BSGatlas-gene-2117	citB	-0.560635
BSGatlas-gene-2118	yneN	-0.746552
BSGatlas-gene-2119	ynzL	0.568153
BSGatlas-gene-2120	sspN	0.801556
BSGatlas-gene-2121	tlp	0.34821
BSGatlas-gene-2122	yneP	-1.01891
BSGatlas-gene-2123	yneQ	0.286389
BSGatlas-gene-2124	yneR	0.780107
BSGatlas-gene-2125	plsY	0.212956
BSGatlas-gene-2126	yneT	-0.198199
BSGatlas-gene-2128	parE	-0.295724
BSGatlas-gene-2129	parC	-1.02861
BSGatlas-gene-2130	ynfCc	-1.67547
BSGatlas-gene-2131	ynfC	-0.446292
BSGatlas-gene-2132	alsT	0.158525
BSGatlas-gene-2134	bglC	-1.06039
BSGatlas-gene-2135	ynfE	1.08722
BSGatlas-gene-2136	xynC	-0.0228504
BSGatlas-gene-2137	xynD	-0.324416
BSGatlas-gene-2139	yngB	-2.07949
BSGatlas-gene-2140	yngC	-0.473132
BSGatlas-gene-2141	nrnB	-0.127512
BSGatlas-gene-2142	yngE	-0.447249
BSGatlas-gene-2143	yngF	-0.721427
BSGatlas-gene-2144	yngG	-1.40418
BSGatlas-gene-2145	yngHB	0.719905
BSGatlas-gene-2146	yngH	0.150544
BSGatlas-gene-2147	yngI	-1.17009
BSGatlas-gene-2148	yngJ	0.845597
BSGatlas-gene-2151	yngK	-2.47348
BSGatlas-gene-2152	yngL	-0.944414
BSGatlas-gene-2153	ppsE	-0.407859
BSGatlas-gene-2154	ppsD	-1.50381
BSGatlas-gene-2155	ppsC	-1.31136
BSGatlas-gene-2156	ppsB	-0.927973
BSGatlas-gene-2157	ppsA	-0.733112
BSGatlas-gene-2158	dacC	-0.907783
BSGatlas-gene-2159	galM	0.973683
BSGatlas-gene-2160	yoeA	-0.0281834
BSGatlas-gene-2161	iseA	-0.141391
BSGatlas-gene-2163	yoeC	0.0406089
BSGatlas-gene-2164	yoeD	-1.00336
BSGatlas-gene-2165	ggt	0.418113
BSGatlas-gene-2166	yofA	-1.19697
BSGatlas-gene-2167	yogA	-0.291104
BSGatlas-gene-2168	gltB	-0.748719
BSGatlas-gene-2169	gltA	-0.914175
BSGatlas-gene-2170	gltC	-0.503595
BSGatlas-gene-2171	proJ	-0.951598
BSGatlas-gene-2172	proH	0.12144
BSGatlas-gene-2173	rtp	0.385522
BSGatlas-gene-2174	yoxD	-0.414
BSGatlas-gene-2175	yoxC	0.713448
BSGatlas-gene-2176	yoxB	-0.107715
BSGatlas-gene-2177	yoaA	0.157851
BSGatlas-gene-2178	yoaB	0.843753
BSGatlas-gene-2179	yoaC	1.01479
BSGatlas-gene-2180	yoaD	-1.13329
BSGatlas-gene-2182	yoaE	-0.121656
BSGatlas-gene-2183	yoaF	-0.631484
BSGatlas-gene-2184	yoaG	0.554647
BSGatlas-gene-2187	yozQ	0.321646
BSGatlas-gene-2188	yoaH	-0.684224
BSGatlas-gene-2189	yoaI	-0.106962
BSGatlas-gene-2190	yoaJ	0.0673839
BSGatlas-gene-2191	yoaK	-1.03032
BSGatlas-gene-2192	pelB	0.252439
BSGatlas-gene-2193	yoaM	-1.45941
BSGatlas-gene-2194	yozS	0.362863
BSGatlas-gene-2195	oxdD	-0.295621
BSGatlas-gene-2196	yoaO	0.324129
BSGatlas-gene-2198	yoaP	1.46444
BSGatlas-gene-2199	yoaQ	-1.08015
BSGatlas-gene-2200	yozT	-2.47666
BSGatlas-gene-2201	yozF	-2.21659
BSGatlas-gene-2202	yoaR	-1.36672
BSGatlas-gene-2203	yoaS	1.92399
BSGatlas-gene-2204	yozG	-0.166665
BSGatlas-gene-2205	yoaT	1.04537
BSGatlas-gene-2206	yoaU	0.726307
BSGatlas-gene-2207	yoaV	0.533005
BSGatlas-gene-2208	yoaW	-1.0462
BSGatlas-gene-2209	yoaZ	-0.954973
BSGatlas-gene-2210	penP	0.0721675
BSGatlas-gene-2211	yobA	2.03927
BSGatlas-gene-2214	pps	-0.0211892
BSGatlas-gene-2216	xynA	0.680769
BSGatlas-gene-2217	yozV	-1.49774
BSGatlas-gene-2220	yozI	-0.0916611
BSGatlas-gene-2221	yobE	-0.0183472
BSGatlas-gene-2222	yobF	-0.608744
BSGatlas-gene-2223	yozW	-0.374429
BSGatlas-gene-2226	yozY	1.23977
BSGatlas-gene-2228	rapK	-0.112413
BSGatlas-gene-2229	phrK	0.502139
BSGatlas-gene-2233	yozM	-0.892937
BSGatlas-gene-2234	yobI	1.00199
BSGatlas-gene-2239	bsrE	-0.436184
BSGatlas-gene-2241	yobJ	-0.509175
BSGatlas-gene-2242	yobK	-0.368763
BSGatlas-gene-2243	yobL	0.377999
BSGatlas-gene-2244	yobM	-0.737435
BSGatlas-gene-2245	yobN	0.883599
BSGatlas-gene-2246	yobO	-0.33351
BSGatlas-gene-2248	csaA	-0.0619217
BSGatlas-gene-2249	yobQ	0.990263
BSGatlas-gene-2250	yobR	0.62696
BSGatlas-gene-2251	yobS	-0.00914353
BSGatlas-gene-2252	yobT	-0.966585
BSGatlas-gene-2253	yobU	0.692026
BSGatlas-gene-2254	yobV	-1.89473
BSGatlas-gene-2255	yobW	-1.02539
BSGatlas-gene-2256	czrA	0.999333
BSGatlas-gene-2257	yocA	-2.90461
BSGatlas-gene-2258	yozB	-1.22993
BSGatlas-gene-2259	yocB	-0.787089
BSGatlas-gene-2261	yocD	-1.65601
BSGatlas-gene-2262	des	-0.929354
BSGatlas-gene-2263	desK	-0.737924
BSGatlas-gene-2264	desR	-0.219438
BSGatlas-gene-2267	yocH	-1.11896
BSGatlas-gene-2269	recQ	-0.844722
BSGatlas-gene-2271	azoR1	0.0231643
BSGatlas-gene-2272	yocK	-0.429087
BSGatlas-gene-2273	yocL	2.10358
BSGatlas-gene-2274	yoyB	1.64146
BSGatlas-gene-2275	yocM	-0.241881
BSGatlas-gene-2276	yozN	-1.45479
BSGatlas-gene-2277	yocN	0.289434
BSGatlas-gene-2278	yozO	0.32747
BSGatlas-gene-2280	yozC	0.18155
BSGatlas-gene-2281	dhaS	-0.0267382
BSGatlas-gene-2282	sqhC	-1.12777
BSGatlas-gene-2283	sodF	-0.0637533
BSGatlas-gene-2284	yocR	0.369749
BSGatlas-gene-2285	yocS	0.299682
BSGatlas-gene-2286	odhB	-1.35619
BSGatlas-gene-2287	odhA	-0.0559551
BSGatlas-gene-2288	yojO	-2.03613
BSGatlas-gene-2289	yojN	-1.04024
BSGatlas-gene-2290	yojM	-1.57862
BSGatlas-gene-2291	cwlS	1.10861
BSGatlas-gene-2292	yojK	-0.980171
BSGatlas-gene-2293	cdaS	0.553324
BSGatlas-gene-2294	yojI	-1.01747
BSGatlas-gene-2295	rsbRC	-0.6213
BSGatlas-gene-2296	bshB2	-0.640639
BSGatlas-gene-2297	yojF	-0.584646
BSGatlas-gene-2298	yoyC	-1.0395
BSGatlas-gene-2299	yojE	1.21947
BSGatlas-gene-2300	gerT	0.489046
BSGatlas-gene-2301	yojB	-0.351684
BSGatlas-gene-2303	yodA	1.49744
BSGatlas-gene-2304	yodB	-0.498432
BSGatlas-gene-2305	yodC	0.606621
BSGatlas-gene-2306	mhqD	0.26742
BSGatlas-gene-2307	mhqE	-0.00919463
BSGatlas-gene-2308	yoyD	1.26975
BSGatlas-gene-2309	yodF	0.412339
BSGatlas-gene-2310	ctpA	-1.9223
BSGatlas-gene-2311	yodH	0.593636
BSGatlas-gene-2312	yodI	0.155476
BSGatlas-gene-2313	ldcB	-1.07718
BSGatlas-gene-2314	deoD	0.594673
BSGatlas-gene-2315	yoyE	0.908221
BSGatlas-gene-2316	yodL	-0.181217
BSGatlas-gene-2317	pgpB	-2.58671
BSGatlas-gene-2318	yozD	-0.613406
BSGatlas-gene-2319	yoyF	1.55458
BSGatlas-gene-2321	yozE	-1.80012
BSGatlas-gene-2322	yokU	-0.0211679
BSGatlas-gene-2323	kamA	0.0159913
BSGatlas-gene-2324	yodP	-1.66437
BSGatlas-gene-2325	yodQ	-1.25508
BSGatlas-gene-2326	yodR	-1.38251
BSGatlas-gene-2327	yodS	-0.835379
BSGatlas-gene-2328	yodT	-0.822536
BSGatlas-gene-2330	yoyG	0.527562
BSGatlas-gene-2332	cgeE	-0.591321
BSGatlas-gene-2333	cgeD	-2.4815
BSGatlas-gene-2334	cgeC	-1.13754
BSGatlas-gene-2335	cgeA	-0.532946
BSGatlas-gene-2336	cgeB	-0.983314
BSGatlas-gene-2337	phy	1.73733
BSGatlas-gene-2338	yodU	0.451669
BSGatlas-gene-2339	sprB	-2.37991
BSGatlas-gene-2340	yotM	0.404708
BSGatlas-gene-2341	yotL	-0.223648
BSGatlas-gene-2344	yotI	-0.93334
BSGatlas-gene-2348	yotE	-2.3663
BSGatlas-gene-2350	yotD	0.0872248
BSGatlas-gene-2352	yotB	1.20914
BSGatlas-gene-2353	sspC	0.505118
BSGatlas-gene-2355	yosW	0.334141
BSGatlas-gene-2356	yosV	1.5858
BSGatlas-gene-2358	yosU	1.12122
BSGatlas-gene-2359	yosT	0.121177
BSGatlas-gene-2360	yosS	1.89813
BSGatlas-gene-2361	yosR	0.874786
BSGatlas-gene-2362	yosP	-0.845467
BSGatlas-gene-2366	nrdEB	-0.0625994
BSGatlas-gene-2369	yosM	-0.781336
BSGatlas-gene-2371	yosK	1.24636
BSGatlas-gene-2373	yosI	-0.282656
BSGatlas-gene-2374	yosH	1.69527
BSGatlas-gene-2375	yosG	1.87106
BSGatlas-gene-2377	yosE	1.97918
BSGatlas-gene-2378	yosD	0.717344
BSGatlas-gene-2379	yosC	-1.31057
BSGatlas-gene-2380	yosB	1.15444
BSGatlas-gene-2381	yosA	-0.276793
BSGatlas-gene-2385	yorW	-0.0476172
BSGatlas-gene-2387	mtbP	0.635268
BSGatlas-gene-2391	yorQ	1.69785
BSGatlas-gene-2394	yorN	1.6416
BSGatlas-gene-2395	yorM	1.02602
BSGatlas-gene-2396	yorL	0.234836
BSGatlas-gene-2397	yorK	-0.544039
BSGatlas-gene-2398	yorJ	0.625571
BSGatlas-gene-2399	yorI	0.332477
BSGatlas-gene-2401	yorG	1.33805
BSGatlas-gene-2402	yorF	1.21902
BSGatlas-gene-2403	yorE	-0.333877
BSGatlas-gene-2404	yorD	-0.340924
BSGatlas-gene-2406	yorB	0.348128
BSGatlas-gene-2407	yorA	-1.12521
BSGatlas-gene-2408	pghZ	-1.32949
BSGatlas-gene-2409	yoqY	1.13525
BSGatlas-gene-2411	yoqW	-0.0236224
BSGatlas-gene-2413	yoqU	0.914106
BSGatlas-gene-2417	yoqP	0.0260185
BSGatlas-gene-2418	yoqO	0.127952
BSGatlas-gene-2420	yoqM	0.366247
BSGatlas-gene-2421	yoqL	0.481698
BSGatlas-gene-2422	yoqK	-0.0443708
BSGatlas-gene-2423	yoqJ	1.01672
BSGatlas-gene-2425	yoqH	0.337789
BSGatlas-gene-2428	yoqE	0.717344
BSGatlas-gene-2429	yoqD	1.38136
BSGatlas-gene-2430	yoqC	-1.5183
BSGatlas-gene-2432	yoqA	-1.04623
BSGatlas-gene-2433	yopZ	-1.3663
BSGatlas-gene-2434	yopY	-0.203598
BSGatlas-gene-2435	yopX	-1.0574
BSGatlas-gene-2440	yopS	-1.76284
BSGatlas-gene-2441	yopR	-0.664281
BSGatlas-gene-2442	yopQ	0.279016
BSGatlas-gene-2443	yopP	0.680305
BSGatlas-gene-2444	yopO	-0.506579
BSGatlas-gene-2445	yopN	0.744181
BSGatlas-gene-2449	aimP	2.37562
BSGatlas-gene-2450	aimR	0.329769
BSGatlas-gene-2451	yopJ	0.425045
BSGatlas-gene-2453	yopH	-0.402203
BSGatlas-gene-2454	yopG	2.03927
BSGatlas-gene-2456	yopE	1.52756
BSGatlas-gene-2457	yoyH	0.67662
BSGatlas-gene-2458	yoyI	-1.91278
BSGatlas-gene-2460	yopC	0.648445
BSGatlas-gene-2462	yopA	-0.0544138
BSGatlas-gene-2464	yonV	-1.83196
BSGatlas-gene-2465	yonU	-0.93289
BSGatlas-gene-2466	yoyJ	-0.196374
BSGatlas-gene-2468	yonT	0.526137
BSGatlas-gene-2469	yonS	-0.916727
BSGatlas-gene-2470	yonR	-1.48022
BSGatlas-gene-2473	yonP	-1.55894
BSGatlas-gene-2474	yonO	0.135663
BSGatlas-gene-2475	yonN	1.8874
[truncated: 1,936 more rows]

## Sheet: T4
BSGatlas ID	Name	log2(TE) value
BSGatlas-gene-4	dnaA	-1.35487
BSGatlas-gene-5	dnaN	-1.71881
BSGatlas-gene-6	yaaA	-2.84417
BSGatlas-gene-7	recF	-2.65771
BSGatlas-gene-8	remB	-1.96019
BSGatlas-gene-9	gyrB	-1.05407
BSGatlas-gene-10	gyrA	-1.88754
BSGatlas-gene-17	yaaC	-1.62277
BSGatlas-gene-18	guaB	-0.869732
BSGatlas-gene-20	dacA	-1.96627
BSGatlas-gene-21	pdxS	-0.835169
BSGatlas-gene-23	pdxT	-1.1714
BSGatlas-gene-25	serS	-0.530695
BSGatlas-gene-27	dck	-2.22223
BSGatlas-gene-28	dgk	-1.53191
BSGatlas-gene-29	yaaH	-1.39706
BSGatlas-gene-30	yaaI	-1.44008
BSGatlas-gene-31	yaaJ	-0.696278
BSGatlas-gene-33	dnaX	-1.92188
BSGatlas-gene-34	yaaK	-0.584197
BSGatlas-gene-36	yaaL	-2.08787
BSGatlas-gene-37	bofA	-0.426559
BSGatlas-gene-44	csfB	0.169749
BSGatlas-gene-45	xpaC	0.390739
BSGatlas-gene-46	yaaN	-0.0905448
BSGatlas-gene-47	yaaO	-1.55084
BSGatlas-gene-48	tmk	-1.56698
BSGatlas-gene-49	darA	1.41497
BSGatlas-gene-50	yaaR	-2.4698
BSGatlas-gene-51	holB	-1.96448
BSGatlas-gene-52	yaaT	-1.24666
BSGatlas-gene-53	yabA	-1.25951
BSGatlas-gene-54	trmN6	-2.55041
BSGatlas-gene-56	yabC	-0.777196
BSGatlas-gene-57	abrB	-0.235874
BSGatlas-gene-59	metS	-0.132397
BSGatlas-gene-61	yabD	-0.281918
BSGatlas-gene-62	yabE	-0.0431507
BSGatlas-gene-63	rnmV	-1.41488
BSGatlas-gene-64	ksgA	-1.94607
BSGatlas-gene-65	yabG	-0.748095
BSGatlas-gene-66	veg	-0.804671
BSGatlas-gene-67	sspF	0.679353
BSGatlas-gene-69	ispE	-0.939649
BSGatlas-gene-70	purR	-0.27329
BSGatlas-gene-71	yabJ	-1.24002
BSGatlas-gene-72	spoVG	-0.0508366
BSGatlas-gene-73	gcaD	-0.903595
BSGatlas-gene-74	prs	-0.796924
BSGatlas-gene-75	ctc	0.452786
BSGatlas-gene-76	spoVC	0.199526
BSGatlas-gene-77	fin	0.625441
BSGatlas-gene-78	mfd	-0.746073
BSGatlas-gene-79	spoVT	0.440272
BSGatlas-gene-80	yabM	-1.98264
BSGatlas-gene-81	yabN	-1.071
BSGatlas-gene-82	yabO	1.46056
BSGatlas-gene-83	yabP	1.36274
BSGatlas-gene-84	yabQ	0.175573
BSGatlas-gene-85	divIC	0.539286
BSGatlas-gene-86	yabR	-0.139356
BSGatlas-gene-89	spoIIE	-0.063036
BSGatlas-gene-91	yabS	-0.595754
BSGatlas-gene-92	yabT	-2.01394
BSGatlas-gene-93	tilS	-1.56041
BSGatlas-gene-94	hprT	0.530444
BSGatlas-gene-95	ftsH	-1.21002
BSGatlas-gene-96	coaX	-1.61936
BSGatlas-gene-97	yacC	0.530221
BSGatlas-gene-98	yacD	1.3174
BSGatlas-gene-99	cysK	-0.0499538
BSGatlas-gene-100	pabB	-0.298178
BSGatlas-gene-101	pabA	-0.349712
BSGatlas-gene-102	pabC	-2.34033
BSGatlas-gene-103	sul	-0.725909
BSGatlas-gene-104	folB	-0.44123
BSGatlas-gene-105	folK	-2.45574
BSGatlas-gene-106	yazB	-2.51174
BSGatlas-gene-107	yacF	-0.827445
BSGatlas-gene-109	lysS	-0.937682
BSGatlas-gene-125	ctsR	-0.844707
BSGatlas-gene-126	mcsA	-0.673025
BSGatlas-gene-127	mcsB	-1.3048
BSGatlas-gene-128	clpC	-1.08062
BSGatlas-gene-129	radA	-1.58494
BSGatlas-gene-130	disA	-1.44035
BSGatlas-gene-131	yacL	-0.708768
BSGatlas-gene-132	ispD	-1.55723
BSGatlas-gene-133	ispF	1.39773
BSGatlas-gene-134	gltX	-2.06391
BSGatlas-gene-136	cysE	-0.29711
BSGatlas-gene-137	cysS	0.417897
BSGatlas-gene-138	mrnC	-0.702367
BSGatlas-gene-139	yacO	-1.49927
BSGatlas-gene-140	yacP	-1.25449
BSGatlas-gene-141	sigH	0.165727
BSGatlas-gene-142	rpmGB	0.888264
BSGatlas-gene-143	secE	-0.470097
BSGatlas-gene-144	nusG	-1.17707
BSGatlas-gene-145	rplK	0.747428
BSGatlas-gene-146	rplA	-2.36547
BSGatlas-gene-148	rplJ	-1.38502
BSGatlas-gene-149	rplL	-0.0343804
BSGatlas-gene-150	ybxB	-1.85872
BSGatlas-gene-151	rpoB	-0.924506
BSGatlas-gene-152	rpoC	-1.5563
BSGatlas-gene-154	rpsL	-0.802364
BSGatlas-gene-155	rpsG	-0.462621
BSGatlas-gene-156	fusA	-2.15642
BSGatlas-gene-157	tufA	-0.827218
BSGatlas-gene-158	ybaC	-1.90456
BSGatlas-gene-160	rpsJ	-0.464328
BSGatlas-gene-161	rplC	-0.361614
BSGatlas-gene-162	rplD	-1.51876
BSGatlas-gene-163	rplW	-1.13089
BSGatlas-gene-164	rplB	-1.84487
BSGatlas-gene-165	rpsS	-0.896249
BSGatlas-gene-166	rplV	-1.1787
BSGatlas-gene-167	rpsC	-1.06762
BSGatlas-gene-168	rplP	-0.739692
BSGatlas-gene-169	rpmC	-2.02342
BSGatlas-gene-170	rpsQ	-0.793396
BSGatlas-gene-171	rplN	0.813147
BSGatlas-gene-172	rplX	-0.90359
BSGatlas-gene-173	rplE	-0.890025
BSGatlas-gene-174	rpsN	-0.494046
BSGatlas-gene-176	rplF	-1.20382
BSGatlas-gene-177	rplR	-2.63847
BSGatlas-gene-178	rpsE	-2.05175
BSGatlas-gene-179	rpmD	0.140962
BSGatlas-gene-180	rplO	-1.14085
BSGatlas-gene-181	secY	-2.66181
BSGatlas-gene-182	adk	-2.58437
BSGatlas-gene-183	map	-2.85041
BSGatlas-gene-185	infA	-1.89901
BSGatlas-gene-186	rpmJ	1.34054
BSGatlas-gene-187	rpsM	-0.687562
BSGatlas-gene-188	rpsK	0.352174
BSGatlas-gene-189	rpoA	-2.35964
BSGatlas-gene-190	rplQ	0.755221
BSGatlas-gene-191	ybxA	-1.86601
BSGatlas-gene-192	ybaE	-2.81979
BSGatlas-gene-193	ybaF	-2.50948
BSGatlas-gene-194	truA	-2.58183
BSGatlas-gene-197	rplM	0.246967
BSGatlas-gene-198	rpsI	0.615993
BSGatlas-gene-199	ybaJ	-0.137769
BSGatlas-gene-200	ybaK	-0.560676
BSGatlas-gene-201	cwlD	-0.359891
BSGatlas-gene-202	salA	0.462901
BSGatlas-gene-203	gerD	-1.6757
BSGatlas-gene-204	kbaA	0.406706
BSGatlas-gene-205	pdaB	-0.00469669
BSGatlas-gene-221	ybaR	-1.16859
BSGatlas-gene-222	ybaS	0.413478
BSGatlas-gene-223	ybbA	-1.99715
BSGatlas-gene-224	feuC	-0.0361958
BSGatlas-gene-225	feuB	-0.988751
BSGatlas-gene-226	feuA	0.243745
BSGatlas-gene-227	btr	-0.793833
BSGatlas-gene-228	ybbC	-1.10183
BSGatlas-gene-229	nagZ	-0.66495
BSGatlas-gene-230	amiE	-1.96304
BSGatlas-gene-231	murP	-0.202771
BSGatlas-gene-232	murR	-0.44801
BSGatlas-gene-233	murQ	-2.39981
BSGatlas-gene-235	ybbK	2.0531
BSGatlas-gene-241	sigW	-2.53225
BSGatlas-gene-242	rsiW	-0.859097
BSGatlas-gene-243	cdaA	-0.956933
BSGatlas-gene-244	cdaR	-1.14048
BSGatlas-gene-245	glmM	-0.135554
BSGatlas-gene-247	glmS	-0.303202
BSGatlas-gene-249	alkA	-0.125892
BSGatlas-gene-250	adaA	-0.270379
BSGatlas-gene-251	adaB	1.02561
BSGatlas-gene-253	ndhF	-0.179162
BSGatlas-gene-254	ybcC	-1.26474
BSGatlas-gene-255	ybcF	-0.535302
BSGatlas-gene-257	ybcI	0.715895
BSGatlas-gene-258	ybzH	0.320218
BSGatlas-gene-259	ybcL	-0.875167
BSGatlas-gene-261	skfA	0.607178
BSGatlas-gene-262	skfB	0.0903341
BSGatlas-gene-263	skfC	-0.769771
BSGatlas-gene-264	skfE	-0.495349
BSGatlas-gene-265	skfF	-1.87555
BSGatlas-gene-266	skfG	1.02315
BSGatlas-gene-267	skfH	-0.303022
BSGatlas-gene-268	ybdG	-0.152578
BSGatlas-gene-269	ybdJ	-1.65437
BSGatlas-gene-270	ybdK	-2.17456
BSGatlas-gene-271	ybzI	1.65665
BSGatlas-gene-272	prkD	0.0417159
BSGatlas-gene-273	ybdN	0.608082
BSGatlas-gene-274	ybdO	-1.12087
BSGatlas-gene-275	ybxG	-1.41176
BSGatlas-gene-276	csgA	0.623575
BSGatlas-gene-277	ybxH	0.665307
BSGatlas-gene-278	ybxI	0.0417205
BSGatlas-gene-279	cypC	-1.07456
BSGatlas-gene-280	ybyB	1.46317
BSGatlas-gene-281	aimA	0.179663
BSGatlas-gene-282	glpQ	0.304679
BSGatlas-gene-283	glpT	0.83824
BSGatlas-gene-286	ybeF	-0.851583
BSGatlas-gene-287	ybfA	0.30923
BSGatlas-gene-288	ybfB	-2.75094
BSGatlas-gene-292	ybfG	-0.326896
BSGatlas-gene-293	ybfH	0.357154
BSGatlas-gene-294	ybfI	-0.919664
BSGatlas-gene-295	purT	0.667273
BSGatlas-gene-296	mpr	0.857901
BSGatlas-gene-297	ybfJ	-1.1685
BSGatlas-gene-298	ybfK	-1.77316
BSGatlas-gene-299	pssA	1.52012
BSGatlas-gene-301	psd	-1.30427
BSGatlas-gene-303	ybfO	-0.185525
BSGatlas-gene-304	ybfP	-1.04884
BSGatlas-gene-305	ybfQ	0.150332
BSGatlas-gene-306	gltP	0.210959
BSGatlas-gene-307	gamP	-0.111807
BSGatlas-gene-308	gamA	2.09203
BSGatlas-gene-309	gamR	0.502884
BSGatlas-gene-310	ybgB	2.17209
BSGatlas-gene-311	ybgE	-0.358886
BSGatlas-gene-312	ybgF	-0.764787
BSGatlas-gene-313	ybgG	-0.0378091
BSGatlas-gene-314	glnT	0.00250132
BSGatlas-gene-315	glsA	0.930597
BSGatlas-gene-316	glnK	-0.302286
BSGatlas-gene-317	glnL	-0.246106
BSGatlas-gene-318	ycbC	0.811629
BSGatlas-gene-319	ycbD	-0.145727
BSGatlas-gene-320	ycbE	0.290524
BSGatlas-gene-321	ycbF	-0.878604
BSGatlas-gene-322	ycbG	-2.41924
BSGatlas-gene-323	ycbH	-0.357439
BSGatlas-gene-325	ycbJ	-1.92875
BSGatlas-gene-328	ycbK	1.09481
BSGatlas-gene-329	ycbL	0.0942223
BSGatlas-gene-330	ycbM	-0.0694028
BSGatlas-gene-332	ycbO	0.187677
BSGatlas-gene-334	ycbP	0.469632
BSGatlas-gene-335	cwlJ	-0.583463
BSGatlas-gene-336	ycbR	-1.80314
BSGatlas-gene-338	phoD	-1.63
BSGatlas-gene-339	tatAD	0.187677
BSGatlas-gene-341	pcp	0.33793
BSGatlas-gene-342	ycbU	-0.647441
BSGatlas-gene-343	lmrB	-2.03664
BSGatlas-gene-344	lmrA	-2.18181
BSGatlas-gene-345	ansZ	-1.70812
BSGatlas-gene-346	lip	1.31709
BSGatlas-gene-347	yczC	-0.483871
BSGatlas-gene-348	yccF	-2.66613
BSGatlas-gene-349	natK	-2.13734
BSGatlas-gene-350	natR	-0.855115
BSGatlas-gene-351	natA	-0.227706
BSGatlas-gene-352	natB	-0.962552
BSGatlas-gene-353	yccK	-0.122235
BSGatlas-gene-354	ycdA	-0.135469
BSGatlas-gene-357	ycdB	-0.873079
BSGatlas-gene-358	ycdC	-0.741911
BSGatlas-gene-359	cwlK	-0.481524
BSGatlas-gene-360	rapJ	0.104282
BSGatlas-gene-361	ycdF	0.761626
BSGatlas-gene-362	ycdG	-0.874984
BSGatlas-gene-363	znuA	-0.158892
BSGatlas-gene-364	znuC	0.284649
BSGatlas-gene-365	znuB	-1.25973
BSGatlas-gene-366	yceB	-1.13651
BSGatlas-gene-367	yceC	-0.4204
BSGatlas-gene-368	yceD	-0.175325
BSGatlas-gene-369	yceE	0.60331
BSGatlas-gene-370	yceF	-1.47845
BSGatlas-gene-371	yceG	-0.958284
BSGatlas-gene-372	yceH	-0.445048
BSGatlas-gene-373	niaP	-0.321512
BSGatlas-gene-376	yceK	-2.22917
BSGatlas-gene-377	opuAA	-1.07877
BSGatlas-gene-378	opuAB	-0.832392
BSGatlas-gene-379	opuAC	-2.30494
BSGatlas-gene-380	amhX	-0.336701
BSGatlas-gene-381	ycgA	-0.267172
BSGatlas-gene-382	ycgB	-0.7628
BSGatlas-gene-383	amyE	-0.159661
BSGatlas-gene-384	ldh	-1.16834
BSGatlas-gene-385	lctP	-1.80907
BSGatlas-gene-386	mdr	-0.291895
BSGatlas-gene-387	ycgE	-1.32687
BSGatlas-gene-388	ycgF	0.382587
BSGatlas-gene-389	ycgG	-0.875664
BSGatlas-gene-390	ycgH	-0.174432
BSGatlas-gene-391	ycgI	1.01789
BSGatlas-gene-392	nadE	-0.0963625
BSGatlas-gene-393	tmrB	-1.30171
BSGatlas-gene-395	aroK	-1.23182
BSGatlas-gene-396	ycgJ	-1.0694
BSGatlas-gene-398	cah	-1.2332
BSGatlas-gene-399	ycgL	-1.84051
BSGatlas-gene-400	putB	-0.762437
BSGatlas-gene-401	putC	-0.306958
BSGatlas-gene-402	putP	-0.402547
BSGatlas-gene-404	putR	0.722884
BSGatlas-gene-405	ycgQ	0.138922
BSGatlas-gene-407	ycgS	0.162782
BSGatlas-gene-408	ycgT	0.551065
BSGatlas-gene-409	nasF	-0.850003
BSGatlas-gene-410	nasE	-1.44526
BSGatlas-gene-411	nasD	-0.408499
BSGatlas-gene-412	nasC	-1.39979
BSGatlas-gene-414	nasA	-2.40367
BSGatlas-gene-419	yckA	-1.88212
BSGatlas-gene-420	yckB	-0.556996
BSGatlas-gene-422	yckC	-2.11627
BSGatlas-gene-423	yckD	-0.353211
BSGatlas-gene-424	yckE	-0.967778
BSGatlas-gene-425	nin	-0.449288
BSGatlas-gene-426	nucA	0.165873
BSGatlas-gene-427	tlpC	-0.903484
BSGatlas-gene-428	hxlB	-1.24011
BSGatlas-gene-429	hxlA	-0.157933
BSGatlas-gene-430	hxlR	-1.1382
BSGatlas-gene-432	srfAA	-0.86931
BSGatlas-gene-433	srfAB	-1.05035
BSGatlas-gene-435	srfAC	-0.992537
BSGatlas-gene-436	srfAD	-0.469784
BSGatlas-gene-437	ycxA	0.44677
BSGatlas-gene-438	ycxB	-2.97975
BSGatlas-gene-439	ycxC	-1.32118
BSGatlas-gene-441	sfp/1	0.0417159
BSGatlas-gene-442	sfp/2	-1.39626
BSGatlas-gene-443	yczE	0.336427
BSGatlas-gene-444	tcyC	-1.09349
BSGatlas-gene-445	tcyB	-1.7242
BSGatlas-gene-446	tcyA	0.853576
BSGatlas-gene-447	bsdA	-0.449564
BSGatlas-gene-448	bsdB	0.126921
BSGatlas-gene-449	bsdC	-0.110796
BSGatlas-gene-450	bsdD	-0.187133
BSGatlas-gene-451	yclD	-1.88243
BSGatlas-gene-452	yclE	-0.395008
BSGatlas-gene-453	dtpT	0.111978
BSGatlas-gene-454	yclG	1.20157
BSGatlas-gene-455	gerKD	1.63246
BSGatlas-gene-456	gerKA	-0.395905
BSGatlas-gene-457	gerKC	-1.11517
BSGatlas-gene-458	gerKB	-1.27364
BSGatlas-gene-459	yclH	1.2372
BSGatlas-gene-460	yclI	-2.17519
BSGatlas-gene-461	yclJ	-0.573505
BSGatlas-gene-462	yclK	-1.68698
BSGatlas-gene-463	rapC	0.288206
BSGatlas-gene-464	phrC	0.265716
BSGatlas-gene-465	yczM	1.00095
BSGatlas-gene-466	yczN	-0.290956
BSGatlas-gene-467	thrD	1.55558
BSGatlas-gene-468	fpbN	-1.31295
BSGatlas-gene-469	fpbO	-0.560648
BSGatlas-gene-470	fpbP	1.15098
BSGatlas-gene-471	fpbQ	0.493296
BSGatlas-gene-472	ycnB	-0.887445
BSGatlas-gene-473	ycnC	0.48659
BSGatlas-gene-474	ycnD	-0.473027
BSGatlas-gene-475	ycnE	0.895772
BSGatlas-gene-476	yczG	-1.72888
BSGatlas-gene-477	gabR	-2.54416
BSGatlas-gene-478	gabT	-0.327678
BSGatlas-gene-479	gabD	-0.972647
BSGatlas-gene-480	glcU	0.394178
BSGatlas-gene-481	gdh	-0.367371
BSGatlas-gene-482	ycnI	1.39722
BSGatlas-gene-483	ycnJ	-1.52334
BSGatlas-gene-484	ycnK	-1.27403
BSGatlas-gene-485	ycnL	-0.500498
BSGatlas-gene-486	mtlA	0.299252
BSGatlas-gene-487	mtlF	0.686358
BSGatlas-gene-488	mtlD	-1.8527
BSGatlas-gene-489	ycsA	-0.430654
BSGatlas-gene-490	sipU	0.144885
BSGatlas-gene-491	yczH	-0.466174
BSGatlas-gene-492	ycsD	-1.55329
BSGatlas-gene-493	yczO	-0.407166
BSGatlas-gene-494	ycsE	0.449574
BSGatlas-gene-495	pxpA	-0.533366
BSGatlas-gene-496	ycsG	0.890324
BSGatlas-gene-497	ycsI	-0.874863
BSGatlas-gene-498	pxpB	-0.120314
BSGatlas-gene-499	pxpC	-1.07536
BSGatlas-gene-500	kipR	-0.201607
BSGatlas-gene-501	lipC	-0.217089
BSGatlas-gene-502	yczI	1.37416
BSGatlas-gene-503	yczJ	1.03418
BSGatlas-gene-504	pbpC	-1.54709
BSGatlas-gene-505	ycsN	-1.0578
BSGatlas-gene-506	mtlR	-0.642066
BSGatlas-gene-507	ydaB	-1.15772
BSGatlas-gene-508	ydaC	-0.440078
BSGatlas-gene-509	ydaD	-0.903392
BSGatlas-gene-510	ydaE	0.662639
BSGatlas-gene-511	ydaF	0.652254
BSGatlas-gene-512	ydaG	1.05484
BSGatlas-gene-515	amj	-0.890796
BSGatlas-gene-516	ydzA	-0.349044
BSGatlas-gene-518	topB	-1.83507
BSGatlas-gene-519	ydaJ	-0.906875
BSGatlas-gene-521	ydaL	-2.19727
BSGatlas-gene-523	ydaN	-0.533607
BSGatlas-gene-525	kimA	-0.806061
BSGatlas-gene-526	mutT	-0.7628
BSGatlas-gene-527	ydaP	-0.369882
BSGatlas-gene-531	ydzK	-0.644281
BSGatlas-gene-532	mntH	-0.134802
BSGatlas-gene-533	ydaS	-0.129002
BSGatlas-gene-534	ydaT	0.373553
BSGatlas-gene-535	ydbA	0.433546
BSGatlas-gene-536	gsiB	-0.91014
BSGatlas-gene-538	ydbC	-0.120692
BSGatlas-gene-539	ydbD	0.873137
BSGatlas-gene-540	dctB	-0.996326
BSGatlas-gene-541	dctS	-1.55144
BSGatlas-gene-542	dctR	-0.635803
BSGatlas-gene-543	dctP	-0.248201
BSGatlas-gene-544	ydbI	-1.60053
BSGatlas-gene-546	ydbJ	0.173553
BSGatlas-gene-547	ydbK	0.291162
BSGatlas-gene-548	ydbL	0.457772
BSGatlas-gene-549	ydbM	0.323022
BSGatlas-gene-550	fbpB	1.69627
BSGatlas-gene-551	fbpA	2.27834
BSGatlas-gene-552	ydbO	-1.5581
BSGatlas-gene-553	ydbP	-0.0698612
BSGatlas-gene-554	ddl	-0.930666
BSGatlas-gene-555	murF	-0.396843
BSGatlas-gene-556	cshA	-1.7365
BSGatlas-gene-557	ydbS	0.183859
BSGatlas-gene-558	ydbT	-1.08932
BSGatlas-gene-560	ydcA	-0.358164
BSGatlas-gene-561	acpS	0.0769317
BSGatlas-gene-562	ydcC	-1.08858
BSGatlas-gene-563	alr	-0.631576
BSGatlas-gene-564	ndoAI	-0.761681
BSGatlas-gene-567	rsbR	-0.392121
BSGatlas-gene-568	rsbS	-1.45523
BSGatlas-gene-569	rsbT	-0.820512
BSGatlas-gene-570	rsbU	-1.30252
BSGatlas-gene-571	rsbV	-0.332736
BSGatlas-gene-572	rsbW	0.213605
BSGatlas-gene-573	sigB	-2.62697
BSGatlas-gene-574	rsbX	-2.33513
BSGatlas-gene-577	ydcG	-1.44644
BSGatlas-gene-579	pamR	-0.867871
BSGatlas-gene-580	ydcI	-1.45561
BSGatlas-gene-582	ydcK	-0.0378091
BSGatlas-gene-590	int	0.663373
BSGatlas-gene-591	immA	-0.679152
BSGatlas-gene-592	immR	1.44418
BSGatlas-gene-598	ydcP	0.805645
BSGatlas-gene-599	ydcQ	-1.35373
BSGatlas-gene-600	nicK	-1.95828
BSGatlas-gene-603	ydcT	-1.77476
BSGatlas-gene-604	yddA	-0.770764
BSGatlas-gene-605	conB	-1.18447
BSGatlas-gene-608	conE	-0.210727
BSGatlas-gene-610	conG	0.108684
BSGatlas-gene-612	yddI	-0.446442
BSGatlas-gene-613	yddJ	-0.995159
BSGatlas-gene-614	yddK	-2.16009
BSGatlas-gene-615	rapI	-0.00417693
BSGatlas-gene-617	yddM	0.162154
BSGatlas-gene-618	yddN	-2.01761
BSGatlas-gene-619	lrpA	-1.75883
BSGatlas-gene-622	yddR	-2.1898
BSGatlas-gene-623	yddS	-1.36299
BSGatlas-gene-626	ydzN	-1.44963
BSGatlas-gene-627	ydeA	-0.42532
BSGatlas-gene-629	cspC	0.358441
BSGatlas-gene-632	ydeB	0.0282013
BSGatlas-gene-635	ydeC	1.41412
BSGatlas-gene-636	ydeD	0.658197
BSGatlas-gene-637	ydeE	0.141124
BSGatlas-gene-638	ydeF	-1.35573
BSGatlas-gene-639	ydeG	-0.576629
BSGatlas-gene-640	ydeH	0.11482
BSGatlas-gene-641	ydeI	0.540957
BSGatlas-gene-642	ydeJ	1.02937
BSGatlas-gene-643	ydeK	0.458215
BSGatlas-gene-644	ydeL	-1.79743
BSGatlas-gene-645	ydeM	-0.868589
BSGatlas-gene-646	ydeN	-0.679782
BSGatlas-gene-647	ydzF	0.918663
BSGatlas-gene-648	ydeO	-0.0954493
BSGatlas-gene-649	ydeP	-0.969535
BSGatlas-gene-650	ydeQ	-0.181814
BSGatlas-gene-651	ydeR	-1.31242
BSGatlas-gene-652	ydeS	-0.137337
BSGatlas-gene-654	aseR	-0.958284
BSGatlas-gene-655	aseA	-0.74581
BSGatlas-gene-660	ydfD	-0.530876
BSGatlas-gene-662	ydfF	0.167747
BSGatlas-gene-663	ydfG	-0.409527
BSGatlas-gene-666	ydfH	-0.926775
BSGatlas-gene-667	ydfI	1.2145
BSGatlas-gene-668	ydfJ	-2.22223
BSGatlas-gene-669	nap	-2.3438
BSGatlas-gene-670	ydfK	-0.644576
BSGatlas-gene-671	ydfL	-1.62277
BSGatlas-gene-672	mneP	-2.5258
BSGatlas-gene-673	mhqN	-0.856168
BSGatlas-gene-674	mhqO	-0.040603
BSGatlas-gene-675	mhqP	0.179299
BSGatlas-gene-676	ydfQ	-2.77476
BSGatlas-gene-677	ydzH	1.98368
BSGatlas-gene-678	ydzR	1.36607
BSGatlas-gene-679	ydfR	-2.59719
BSGatlas-gene-680	ydfS	-1.10877
BSGatlas-gene-681	cotP	-1.95736
BSGatlas-gene-682	ydgA	-1.11757
BSGatlas-gene-683	ydgB	0.576227
BSGatlas-gene-684	ydgC	-2.34707
BSGatlas-gene-685	ydgD	-0.264744
BSGatlas-gene-686	ydgE	-0.972468
BSGatlas-gene-687	vmlR	-1.50407
BSGatlas-gene-689	ydgF	-0.137492
BSGatlas-gene-690	bstG	-0.70099
BSGatlas-gene-691	ydgG	0.854051
BSGatlas-gene-692	ydgH	-0.98552
BSGatlas-gene-693	ydgI	-0.795214
BSGatlas-gene-694	ydgJ	-0.888692
BSGatlas-gene-695	ydgK	-0.405483
BSGatlas-gene-696	ydhB	-0.51843
BSGatlas-gene-697	ydhC	-0.0640632
BSGatlas-gene-698	ydhD	0.514411
BSGatlas-gene-699	ydhE	-0.758335
BSGatlas-gene-700	ydhF	0.354801
BSGatlas-gene-701	phoB	-0.317453
BSGatlas-gene-702	fra	0.857178
BSGatlas-gene-703	ydhH	-0.774762
BSGatlas-gene-705	ydhJ	-0.110615
BSGatlas-gene-706	ydhK	0.384904
BSGatlas-gene-707	pbuE	-0.668094
BSGatlas-gene-709	gmuB	-0.507729
BSGatlas-gene-711	gmuC	-1.05413
BSGatlas-gene-712	gmuD	-1.2332
BSGatlas-gene-713	gmuR	-0.848373
BSGatlas-gene-714	gmuE	1.44424
BSGatlas-gene-715	gmuF	-0.52935
BSGatlas-gene-716	gmuG	-0.334943
BSGatlas-gene-717	ydhU/1	-1.64935
BSGatlas-gene-718	ydhU/2	1.03373
BSGatlas-gene-727	thiL	-0.797864
BSGatlas-gene-728	tsaE	0.274998
BSGatlas-gene-729	tsaB	0.211669
BSGatlas-gene-730	ydiD	-2.32362
BSGatlas-gene-731	tsaD	-1.31631
BSGatlas-gene-732	ydiF	-0.471912
BSGatlas-gene-733	ydiG	0.11839
BSGatlas-gene-734	rex	-1.78177
BSGatlas-gene-735	tatAY	0.959609
BSGatlas-gene-736	tatCY	0.348406
BSGatlas-gene-737	ydiK	-2.77476
BSGatlas-gene-738	ydiL	1.02135
BSGatlas-gene-739	groES	1.74817
BSGatlas-gene-740	groEL	-0.0570718
BSGatlas-gene-748	ydzV	0.766014
BSGatlas-gene-750	ydiO	-0.235956
BSGatlas-gene-751	ydiP	-2.00143
BSGatlas-gene-752	ydzW/1	-2.48845
BSGatlas-gene-754	ydzW/3	-2.1898
BSGatlas-gene-759	ydzW/7	1.60175
BSGatlas-gene-761	ydiR	-0.18569
BSGatlas-gene-762	ydiS	-0.384445
BSGatlas-gene-763	ydjA	-0.749935
BSGatlas-gene-767	gutR	0.148683
BSGatlas-gene-768	gutB	-1.09943
BSGatlas-gene-769	gutP	0.338856
BSGatlas-gene-770	fruC	-0.905317
BSGatlas-gene-771	pspA	0.421146
BSGatlas-gene-772	ydjG	0.547153
BSGatlas-gene-773	ydjH	0.139583
BSGatlas-gene-774	ydjI	-0.764963
BSGatlas-gene-775	ydjJ	0.356211
BSGatlas-gene-776	iolT	-0.573136
BSGatlas-gene-777	bdhA	-1.24128
BSGatlas-gene-779	ydjM	1.91354
BSGatlas-gene-780	ydjN	-1.17947
BSGatlas-gene-781	ydzJ	-1.40864
BSGatlas-gene-782	ydjO	0.0647758
BSGatlas-gene-783	ydjP	1.05085
BSGatlas-gene-784	yeaA	-1.33688
BSGatlas-gene-785	cotA	0.147455
BSGatlas-gene-786	gabP	-0.103394
BSGatlas-gene-788	mneS	-0.751194
BSGatlas-gene-789	yeaC	-2.10423
BSGatlas-gene-790	yeaD	-1.58363
BSGatlas-gene-791	yebA	-1.60583
BSGatlas-gene-793	guaA	-0.138651
BSGatlas-gene-795	pbuG	-0.452884
BSGatlas-gene-796	yebC	-0.0557314
BSGatlas-gene-797	yebD	0.51877
BSGatlas-gene-798	yebE	0.395062
BSGatlas-gene-799	yebG	-2.29856
BSGatlas-gene-802	purE	0.580104
BSGatlas-gene-803	purK	-1.50298
BSGatlas-gene-804	purB	-1.14772
BSGatlas-gene-805	purC	-1.31574
BSGatlas-gene-806	purS	0.281726
BSGatlas-gene-807	purQ	-1.95693
BSGatlas-gene-808	purL	-1.98489
BSGatlas-gene-809	purF	-1.39108
BSGatlas-gene-810	purM	-2.01738
BSGatlas-gene-811	purN	-1.81918
BSGatlas-gene-812	purH	-0.673606
BSGatlas-gene-813	purD	-1.90317
BSGatlas-gene-814	yezC	1.32022
BSGatlas-gene-815	yecA	-0.0873411
BSGatlas-gene-816	yezF	0.98476
BSGatlas-gene-817	yerA	-1.17473
BSGatlas-gene-818	yerB	-0.947473
BSGatlas-gene-819	yerC	-0.445911
BSGatlas-gene-820	yerD	-0.723684
BSGatlas-gene-821	pcrB	-0.824009
BSGatlas-gene-822	pcrA	-0.716933
BSGatlas-gene-823	ligA	-1.15649
BSGatlas-gene-824	yerH	-2.24283
BSGatlas-gene-825	yerI	-0.22051
BSGatlas-gene-827	sapB	0.619203
BSGatlas-gene-828	opuE	-1.69213
BSGatlas-gene-829	gatC	1.05063
BSGatlas-gene-830	gatA	0.361764
BSGatlas-gene-831	gatB	-0.610612
BSGatlas-gene-832	yerO	-0.702992
BSGatlas-gene-833	swrC	-0.92912
BSGatlas-gene-834	dgkB	-0.565629
BSGatlas-gene-835	rlmCD	-1.11419
BSGatlas-gene-838	dnmA	-1.3773
BSGatlas-gene-839	yeeB	-0.220113
BSGatlas-gene-840	yeeC	-1.0594
BSGatlas-gene-843	yezG	-1.83574
BSGatlas-gene-844	yeeF	0.335468
BSGatlas-gene-845	yeeG	-1.35973
BSGatlas-gene-846	rapH	-1.67999
BSGatlas-gene-847	phrH	0.183215
BSGatlas-gene-848	yeeI	-0.633093
BSGatlas-gene-849	yeeK	0.531747
BSGatlas-gene-850	yezE	-1.48159
BSGatlas-gene-851	yesE	-0.506517
BSGatlas-gene-852	yesF	-0.227706
BSGatlas-gene-853	cotJA	-0.193817
BSGatlas-gene-854	cotJB	-1.44087
BSGatlas-gene-855	cotJC	0.770714
BSGatlas-gene-856	yesJ	-1.00635
BSGatlas-gene-857	yesK	2.17723
BSGatlas-gene-858	yesL	1.36032
BSGatlas-gene-859	yesM	-1.63636
BSGatlas-gene-860	yesN	0.525339
BSGatlas-gene-861	rhiL	0.0120088
BSGatlas-gene-862	rhiF	-1.36247
BSGatlas-gene-863	rhiG	-0.553879
BSGatlas-gene-864	rhiN	0.0159807
BSGatlas-gene-865	rhgR	-1.42077
BSGatlas-gene-866	yesT	-0.181809
BSGatlas-gene-867	yesU	-1.57513
BSGatlas-gene-868	yesV	-1.66043
BSGatlas-gene-869	yesW	-0.574234
BSGatlas-gene-870	yesX	-0.904763
BSGatlas-gene-871	yesY	-0.727276
BSGatlas-gene-872	yesZ	-0.50773
BSGatlas-gene-873	yetA	-1.14362
BSGatlas-gene-874	lplA	-1.37831
BSGatlas-gene-875	lplB	0.0256944
BSGatlas-gene-876	lplC	-1.76678
BSGatlas-gene-877	lplD	0.411749
BSGatlas-gene-878	yetF	-0.500492
BSGatlas-gene-879	hmoA	1.99165
BSGatlas-gene-880	yetH	1.02635
BSGatlas-gene-882	yetI	-1.06695
BSGatlas-gene-883	yezB	-1.54325
BSGatlas-gene-884	yezD	0.8102
BSGatlas-gene-885	yetJ	-0.445563
BSGatlas-gene-886	yetK	-0.0167118
BSGatlas-gene-887	yetL	-0.283946
BSGatlas-gene-888	yetM	-1.15096
BSGatlas-gene-889	yetN	-1.98236
BSGatlas-gene-890	yetO	0.0216217
BSGatlas-gene-893	yfnI	0.413592
BSGatlas-gene-894	yfnH	-1.45109
BSGatlas-gene-895	yfnG	-0.829338
BSGatlas-gene-896	yfnF	-2.0594
BSGatlas-gene-897	yfnE	-2.25264
BSGatlas-gene-898	yfnD	-1.70715
BSGatlas-gene-899	yfnC	-0.375074
BSGatlas-gene-900	yfnB	-1.39467
BSGatlas-gene-901	mtrA	0.164563
BSGatlas-gene-902	yfmT	0.384421
BSGatlas-gene-903	yfmS	-0.641649
BSGatlas-gene-904	yfmR	-1.91033
BSGatlas-gene-905	yfmQ	-0.0505109
BSGatlas-gene-906	yfmP	0.687573
BSGatlas-gene-907	yfmO	0.556744
BSGatlas-gene-909	yfmM	-1.2709
BSGatlas-gene-910	yfmL	0.0344695
BSGatlas-gene-911	yfmK	-0.987842
BSGatlas-gene-912	yfmJ	-0.281692
BSGatlas-gene-914	yfmI	1.7084
BSGatlas-gene-916	yfmG	0.236608
BSGatlas-gene-917	fecF	-0.71201
BSGatlas-gene-918	fecE	-0.585339
BSGatlas-gene-919	fecD	-0.147681
BSGatlas-gene-920	fecC	-0.311218
BSGatlas-gene-921	yfmB	2.15939
BSGatlas-gene-922	yfmA	-0.766776
BSGatlas-gene-923	yflT	1.38912
BSGatlas-gene-924	pel	0.176585
BSGatlas-gene-925	yflS	-0.893204
BSGatlas-gene-926	citS	-0.408518
BSGatlas-gene-927	citT	-1.60402
BSGatlas-gene-928	yflP	-0.318773
BSGatlas-gene-929	citM	0.208449
BSGatlas-gene-930	yflN	-0.576565
BSGatlas-gene-931	nos	-0.534261
BSGatlas-gene-932	yflL	1.66052
BSGatlas-gene-933	yflK	-0.414178
BSGatlas-gene-934	yflJ	0.517238
BSGatlas-gene-937	yflH	-0.992506
BSGatlas-gene-938	yflG	-1.06313
BSGatlas-gene-939	nagP	-0.121857
BSGatlas-gene-940	ltaS	-0.789154
BSGatlas-gene-942	yflB	-0.271258
BSGatlas-gene-943	yflA	-0.0674905
BSGatlas-gene-944	yfkT	0.798345
BSGatlas-gene-945	yfkS	-0.59067
BSGatlas-gene-946	yfkR	0.19582
BSGatlas-gene-947	yfkQ	1.09488
BSGatlas-gene-948	treP	-0.321721
BSGatlas-gene-949	treA	-0.584978
BSGatlas-gene-950	treR	-1.43263
BSGatlas-gene-951	hypO	-0.716422
BSGatlas-gene-952	yfkN	-0.723673
BSGatlas-gene-953	yfkM	-0.406805
BSGatlas-gene-954	yfkL	0.895763
BSGatlas-gene-955	yfkK	-1.89158
BSGatlas-gene-956	yfkJ	-0.845169
BSGatlas-gene-957	yfkI	-0.879811
BSGatlas-gene-958	yfkH	0.79196
BSGatlas-gene-960	yfkF	-0.31405
BSGatlas-gene-961	chaA	0.35421
BSGatlas-gene-962	yfkD	-0.718122
BSGatlas-gene-963	yfkC	-1.6163
BSGatlas-gene-964	yfkA	-1.43919
BSGatlas-gene-965	yfjT	-1.02039
BSGatlas-gene-966	pdaA	-1.4347
BSGatlas-gene-967	yfjR	0.886451
BSGatlas-gene-968	yfjQ	-1.6099
BSGatlas-gene-969	yfjP	-0.67858
BSGatlas-gene-970	yfjO	-1.43509
BSGatlas-gene-972	yfjN	-1.84417
BSGatlas-gene-973	yfjM	-0.308069
BSGatlas-gene-974	yfjL	0.412273
BSGatlas-gene-975	acoA	0.271406
BSGatlas-gene-976	acoB	-1.00602
BSGatlas-gene-977	acoC	-0.852468
BSGatlas-gene-978	acoL	-0.824321
BSGatlas-gene-979	acoR	-0.821814
BSGatlas-gene-980	sspH	0.576751
BSGatlas-gene-981	yfjF	-0.521599
BSGatlas-gene-982	yfjE	-1.44326
BSGatlas-gene-983	yfjD	0.332358
BSGatlas-gene-985	yfjC	1.92474
BSGatlas-gene-986	yfjB	1.66855
BSGatlas-gene-987	yfjA	2.0491
BSGatlas-gene-988	malA	-0.576229
BSGatlas-gene-989	glvR	-0.162994
BSGatlas-gene-990	malP	0.682411
BSGatlas-gene-991	yfiB	2.19383
BSGatlas-gene-992	yfiC	-1.26868
BSGatlas-gene-993	catD	0.0769317
BSGatlas-gene-994	catE	-1.14855
BSGatlas-gene-996	yfiG	-0.665161
BSGatlas-gene-997	yfiH	-1.09844
BSGatlas-gene-998	yfiI	-0.454536
BSGatlas-gene-999	lnrJ	-0.138984
BSGatlas-gene-1000	lnrK	0.271786
BSGatlas-gene-1001	lnrL	-2.0314
BSGatlas-gene-1003	lnrN	-2.12069
BSGatlas-gene-1004	padR	-1.58073
BSGatlas-gene-1006	yfiQ	0.0409579
BSGatlas-gene-1008	yfiR	-1.79609
BSGatlas-gene-1009	yfiS	-0.836169
BSGatlas-gene-1010	bstA	0.151853
BSGatlas-gene-1011	yfiU	-0.401125
BSGatlas-gene-1012	yfiV	0.470535
BSGatlas-gene-1013	mprF	-1.03406
BSGatlas-gene-1014	yfiY	-0.42514
BSGatlas-gene-1015	yfiZ	-0.426846
BSGatlas-gene-1016	yfhA	-0.61381
BSGatlas-gene-1017	yfhB	-0.0655954
BSGatlas-gene-1018	yfhC	-0.740905
BSGatlas-gene-1019	yfhD	0.780682
BSGatlas-gene-1020	yfhE	0.682783
BSGatlas-gene-1021	yfhF	1.06048
BSGatlas-gene-1022	recX	-0.931231
BSGatlas-gene-1023	yfhH	-0.908863
BSGatlas-gene-1025	yfhI	-0.706172
BSGatlas-gene-1026	sspK	0.917314
BSGatlas-gene-1027	yfhJ	2.24575
BSGatlas-gene-1028	yfhK	-0.138593
BSGatlas-gene-1029	yfhL	0.612731
BSGatlas-gene-1030	yfhM	-1.3443
BSGatlas-gene-1031	csbB	-0.279448
BSGatlas-gene-1032	yfhO	-0.567129
BSGatlas-gene-1033	yfhP	-1.48079
BSGatlas-gene-1034	mutY	-0.803298
BSGatlas-gene-1035	yfhS	0.714401
BSGatlas-gene-1036	fabL	-0.87171
BSGatlas-gene-1037	sspE	1.22226
BSGatlas-gene-1038	ygaB	0.0683211
BSGatlas-gene-1039	ygaC	-1.33842
BSGatlas-gene-1040	ygaD	-1.17916
BSGatlas-gene-1041	ygaE	-2.40719
BSGatlas-gene-1042	gsaB	-0.622819
BSGatlas-gene-1043	ygaF	0.324855
BSGatlas-gene-1044	perR	-0.249322
BSGatlas-gene-1045	ygzB	-1.56896
BSGatlas-gene-1046	ygxA	-0.326066
BSGatlas-gene-1067	spo0M	0.876851
BSGatlas-gene-1068	ygzA	-0.0292578
BSGatlas-gene-1069	ygzC	-0.502415
BSGatlas-gene-1070	ygaJ	-0.223034
BSGatlas-gene-1072	thiC	-0.136324
BSGatlas-gene-1073	ygaK	-0.724556
BSGatlas-gene-1075	katA	0.267046
BSGatlas-gene-1077	ssuB	-0.766776
BSGatlas-gene-1078	ssuA	-1.38398
BSGatlas-gene-1080	ssuD	0.289501
BSGatlas-gene-1081	ygaN	-0.284729
BSGatlas-gene-1083	ygaO	0.916875
BSGatlas-gene-1084	ygzD	0.375221
BSGatlas-gene-1087	queG	-1.02273
BSGatlas-gene-1088	yhbB	-0.269485
BSGatlas-gene-1089	cspR	-1.22932
BSGatlas-gene-1090	yhbD	-1.44326
BSGatlas-gene-1091	yhbE	-1.90931
BSGatlas-gene-1092	yhbF	-1.53591
BSGatlas-gene-1094	prkA	-0.659963
BSGatlas-gene-1095	yhbH	0.0515235
BSGatlas-gene-1096	yhbI	-2.41431
BSGatlas-gene-1097	yhbJ	-0.774736
BSGatlas-gene-1098	yhcA	-1.75523
BSGatlas-gene-1099	yhcB	-0.535067
BSGatlas-gene-1100	yhcC	-1.70631
BSGatlas-gene-1101	yhcD	-1.82783
BSGatlas-gene-1102	yhcE	0.0417159
BSGatlas-gene-1103	yhcF	-1.17916
BSGatlas-gene-1104	yhcG	0.440732
BSGatlas-gene-1105	yhcH	-0.860417
BSGatlas-gene-1106	yhcI	0.191113
BSGatlas-gene-1108	cspB	0.1405
BSGatlas-gene-1109	yhcJ	-0.934332
BSGatlas-gene-1110	dgcK	-1.49733
BSGatlas-gene-1111	tcyP	-0.152879
BSGatlas-gene-1112	yhcM	-1.46831
BSGatlas-gene-1113	yhcN	-0.533697
BSGatlas-gene-1114	yhcO	-1.90142
BSGatlas-gene-1115	yhcQ	0.0132296
BSGatlas-gene-1116	yhcR	-1.13501
BSGatlas-gene-1117	yhcS	-1.89439
BSGatlas-gene-1118	yhcT	-0.0539926
BSGatlas-gene-1119	yhcU	1.00066
BSGatlas-gene-1120	yhcV	1.04614
BSGatlas-gene-1121	yhcW	-0.683086
BSGatlas-gene-1122	yhcX	-1.00305
BSGatlas-gene-1123	yhzG	-0.1898
BSGatlas-gene-1124	yhxA	0.129423
BSGatlas-gene-1125	glpP	-0.941087
BSGatlas-gene-1127	glpF	0.088901
BSGatlas-gene-1128	glpK	-0.759182
BSGatlas-gene-1130	glpD	-0.917424
BSGatlas-gene-1131	pgcA	-0.614077
BSGatlas-gene-1132	yhcY	-1.30384
BSGatlas-gene-1133	yhcZ	-1.9278
BSGatlas-gene-1134	yhdA	-0.025759
BSGatlas-gene-1135	yhdB	-0.453124
BSGatlas-gene-1136	yhdC	-0.0256923
BSGatlas-gene-1137	lytF	-0.0901485
BSGatlas-gene-1138	nsrR	-0.675411
BSGatlas-gene-1140	ygxB	0.0141458
BSGatlas-gene-1141	spoVR	-0.850845
BSGatlas-gene-1142	phoA	0.0637783
BSGatlas-gene-1144	lytE	0.0648211
BSGatlas-gene-1146	citA	-0.644436
BSGatlas-gene-1147	yhdF	-1.08245
BSGatlas-gene-1148	bcaP	0.0455519
BSGatlas-gene-1149	yhdH	-1.33209
BSGatlas-gene-1150	yhdI	-1.3283
BSGatlas-gene-1151	yhdJ	0.469995
BSGatlas-gene-1152	yhdK	0.254122
BSGatlas-gene-1153	yhdL	-0.70521
BSGatlas-gene-1154	sigM	-1.40314
BSGatlas-gene-1155	yhdN	-0.967742
BSGatlas-gene-1156	plsC	0.470998
BSGatlas-gene-1157	mpfA	-2.4563
BSGatlas-gene-1158	yhdQ	-0.891354
BSGatlas-gene-1159	yhdR	0.0608511
BSGatlas-gene-1161	yhdT	-1.1929
BSGatlas-gene-1162	fluC	-1.12762
BSGatlas-gene-1163	yhdV	-1.76997
BSGatlas-gene-1164	yhdW	-1.02089
BSGatlas-gene-1165	yhdX	0.682005
BSGatlas-gene-1166	yhdY	-2.07959
BSGatlas-gene-1167	srtN	-0.579486
BSGatlas-gene-1168	yheN	-1.34262
BSGatlas-gene-1169	dat	0.207657
BSGatlas-gene-1170	nhaC	-0.893927
BSGatlas-gene-1171	nhaX	-0.912915
BSGatlas-gene-1173	bmrB	-1.43573
BSGatlas-gene-1174	bmrC	-0.338086
BSGatlas-gene-1175	bmrD	-1.91284
BSGatlas-gene-1176	yheG	-0.868304
BSGatlas-gene-1177	yheF	0.911269
BSGatlas-gene-1178	sspB	0.464001
BSGatlas-gene-1179	yheE	1.27961
BSGatlas-gene-1180	yheD	-2.41432
BSGatlas-gene-1181	yheC	-0.737109
BSGatlas-gene-1182	yheB	-1.06995
BSGatlas-gene-1183	yheA	-0.204599
BSGatlas-gene-1184	yhaZ	0.0451223
BSGatlas-gene-1186	yhaX	-0.179389
BSGatlas-gene-1187	hemZ	-0.885329
BSGatlas-gene-1188	khtU	-2.59963
BSGatlas-gene-1189	khtT	-1.8474
BSGatlas-gene-1190	khtS	-0.15681
BSGatlas-gene-1191	yhaR	-0.682159
BSGatlas-gene-1192	yhzD	0.759336
BSGatlas-gene-1193	yhaQ	-0.879844
BSGatlas-gene-1194	yhaP	0.49634
BSGatlas-gene-1195	yhaO	-0.499765
BSGatlas-gene-1196	sbcE	-1.48799
BSGatlas-gene-1197	yhaM	-0.488646
BSGatlas-gene-1198	yhaL	0.566731
BSGatlas-gene-1199	prsA	-0.727478
BSGatlas-gene-1200	sscA	-0.467315
BSGatlas-gene-1201	sscB	0.565571
BSGatlas-gene-1204	yhaI	0.696271
BSGatlas-gene-1205	scoC	1.34041
BSGatlas-gene-1206	yhaH	0.319899
BSGatlas-gene-1207	yhzF	1.81461
BSGatlas-gene-1208	trpP	-1.44651
BSGatlas-gene-1209	serC	0.711185
BSGatlas-gene-1210	hit	0.818913
BSGatlas-gene-1212	ecsA	1.48325
BSGatlas-gene-1213	ecsB	-0.281671
BSGatlas-gene-1214	ecsC	-1.23633
BSGatlas-gene-1215	sndC	-1.36186
BSGatlas-gene-1216	yhfA	-0.146373
BSGatlas-gene-1217	yhgB	-1.17916
BSGatlas-gene-1218	hmoB	2.02726
BSGatlas-gene-1219	pbpF	-1.26663
BSGatlas-gene-1220	hemE	-1.57708
BSGatlas-gene-1221	hemH	-0.0994627
BSGatlas-gene-1222	hemY	-1.64221
BSGatlas-gene-1223	yhgD	-0.902155
BSGatlas-gene-1224	yhgE	-1.1864
BSGatlas-gene-1225	fabHB	0.525724
BSGatlas-gene-1226	yhfC	-0.103392
BSGatlas-gene-1228	yhfE	0.552843
BSGatlas-gene-1229	yhfF	-0.922713
BSGatlas-gene-1230	gltT	-1.19798
BSGatlas-gene-1231	yhfH	0.600541
BSGatlas-gene-1232	yhfI	0.908284
BSGatlas-gene-1233	lplJ	0.187477
BSGatlas-gene-1234	yhfK	-0.509758
BSGatlas-gene-1235	lcfB	-1.27256
BSGatlas-gene-1236	yhfM	-0.698904
BSGatlas-gene-1237	yhfN	0.325024
BSGatlas-gene-1238	aprE	0.186006
BSGatlas-gene-1240	yhfP	-0.156274
BSGatlas-gene-1241	yhfQ	-0.493377
BSGatlas-gene-1242	yhfR	-0.802035
BSGatlas-gene-1243	yhfS	-0.440134
BSGatlas-gene-1244	yhfT	-0.372185
BSGatlas-gene-1245	yhfU	1.28766
BSGatlas-gene-1246	hemAT	-1.51054
BSGatlas-gene-1247	yhfW	0.241778
BSGatlas-gene-1248	yhxC	-1.11333
BSGatlas-gene-1249	yhzC	1.33674
BSGatlas-gene-1250	comK	0.432594
BSGatlas-gene-1251	yhxD	-0.278774
BSGatlas-gene-1253	yhjA	-0.715264
BSGatlas-gene-1254	yhjB	0.132331
BSGatlas-gene-1255	yhjC	0.102917
BSGatlas-gene-1256	yhjD	0.871654
BSGatlas-gene-1258	sipV	0.0329303
BSGatlas-gene-1259	yhjG	-0.0252041
BSGatlas-gene-1260	yhjH	-0.11209
BSGatlas-gene-1263	ntdC	-1.37406
BSGatlas-gene-1264	ntdB	-2.11584
BSGatlas-gene-1265	ntdA	-0.104237
BSGatlas-gene-1266	ntdR	0.606818
BSGatlas-gene-1267	yhjN	-0.866987
BSGatlas-gene-1269	yhjP	-1.03215
BSGatlas-gene-1271	yhjR	-0.0449496
BSGatlas-gene-1272	addB	-0.674958
BSGatlas-gene-1273	addA	-1.39488
BSGatlas-gene-1274	sbcD	-0.844554
BSGatlas-gene-1275	sbcC	-1.92783
BSGatlas-gene-1276	hlpB	-0.945722
BSGatlas-gene-1278	gerPE	-1.82373
BSGatlas-gene-1279	gerPD	0.182656
BSGatlas-gene-1280	gerPC	0.340826
BSGatlas-gene-1281	gerPB	1.70495
BSGatlas-gene-1282	gerPA	-2.34475
BSGatlas-gene-1284	yisI	-0.339656
BSGatlas-gene-1285	yisJ	-0.104259
BSGatlas-gene-1286	yisK	1.43642
BSGatlas-gene-1287	yisL	0.900114
BSGatlas-gene-1288	wprA	-0.43173
BSGatlas-gene-1289	yisN	-0.043365
BSGatlas-gene-1290	asnO	-0.266614
BSGatlas-gene-1291	bstH	1.44332
BSGatlas-gene-1292	yisP	-0.654365
BSGatlas-gene-1293	yisQ	-0.77462
BSGatlas-gene-1294	yisR	0.361963
BSGatlas-gene-1295	iolQ	-1.06061
BSGatlas-gene-1296	iolX	-0.395232
BSGatlas-gene-1297	bstC	0.953913
BSGatlas-gene-1298	yisU	0.849071
BSGatlas-gene-1299	yisV	-1.1534
BSGatlas-gene-1300	yisX	0.00986231
BSGatlas-gene-1301	yisY	0.134615
BSGatlas-gene-1302	yisZ	-2.28721
BSGatlas-gene-1303	yitA	-0.814931
BSGatlas-gene-1304	yitB	-0.909933
BSGatlas-gene-1305	yitC	-0.932534
BSGatlas-gene-1306	yitD	-0.153001
BSGatlas-gene-1307	yitE	-0.37822
BSGatlas-gene-1308	yitF	-0.641489
BSGatlas-gene-1309	yitG	-0.108252
BSGatlas-gene-1310	yitH	-1.38476
BSGatlas-gene-1311	yitI	-0.545291
BSGatlas-gene-1312	yitJ	0.360346
BSGatlas-gene-1314	yitK	0.066085
BSGatlas-gene-1315	yitL	-0.328269
BSGatlas-gene-1316	yitM	-0.419972
BSGatlas-gene-1317	yitO	-2.61345
BSGatlas-gene-1318	yitP	0.144885
BSGatlas-gene-1319	yizB	-1.31242
BSGatlas-gene-1320	yitQ	-2.07089
BSGatlas-gene-1321	yitR	-0.637787
BSGatlas-gene-1322	nprB	0.129036
BSGatlas-gene-1323	yitS	0.0502977
BSGatlas-gene-1324	yitT	-1.64385
BSGatlas-gene-1325	ipi	-0.365709
BSGatlas-gene-1326	yizC	-1.8537
BSGatlas-gene-1327	yitU	0.149117
BSGatlas-gene-1328	yitV	0.294612
BSGatlas-gene-1329	yitW	-0.547705
BSGatlas-gene-1330	yitY	-2.18981
BSGatlas-gene-1331	yitZ	1.25547
BSGatlas-gene-1332	argC	0.288712
BSGatlas-gene-1333	argJ	-0.185175
BSGatlas-gene-1334	argB	-0.805373
BSGatlas-gene-1335	argD	0.201389
BSGatlas-gene-1336	carA	-0.982834
BSGatlas-gene-1337	carB	-1.27989
BSGatlas-gene-1338	argF	0.0143902
BSGatlas-gene-1339	yjzC	-0.979343
BSGatlas-gene-1340	yjzD	0.764556
BSGatlas-gene-1341	yjaU	0.240668
BSGatlas-gene-1343	yjaV	0.906494
BSGatlas-gene-1344	med	-2.49569
BSGatlas-gene-1345	comZ	0.993019
BSGatlas-gene-1346	yjzB	0.375285
BSGatlas-gene-1347	fabHA	-1.13616
BSGatlas-gene-1348	fabF	-0.375765
BSGatlas-gene-1349	yjaZ	-1.18181
BSGatlas-gene-1350	appD	0.502308
BSGatlas-gene-1351	appF	-0.687171
BSGatlas-gene-1352	appA/1	-0.667802
BSGatlas-gene-1354	appB	0.407124
BSGatlas-gene-1355	appC	-1.05715
BSGatlas-gene-1356	yjbA	0.480757
BSGatlas-gene-1357	trpS	-0.28257
BSGatlas-gene-1360	oppA	0.35787
BSGatlas-gene-1361	oppB	1.71111
BSGatlas-gene-1362	oppC	-0.420349
BSGatlas-gene-1363	oppD	-0.166093
BSGatlas-gene-1364	oppF	-2.79924
BSGatlas-gene-1366	yjbC	-0.402104
BSGatlas-gene-1367	spx	0.0901504
BSGatlas-gene-1368	yjbE	-0.836522
BSGatlas-gene-1370	mecA	1.10555
BSGatlas-gene-1372	coiA	-0.518746
BSGatlas-gene-1373	pepF	-0.123494
BSGatlas-gene-1374	yizD	1.22543
BSGatlas-gene-1376	yjbH	-0.723592
BSGatlas-gene-1378	yjbI	2.20327
BSGatlas-gene-1379	cwlQ	0.356577
BSGatlas-gene-1380	yjbK	-0.881352
BSGatlas-gene-1381	yjbL	1.8849
BSGatlas-gene-1382	sasB	0.826005
BSGatlas-gene-1383	nadF	-0.309107
BSGatlas-gene-1384	yjbO	-0.767295
BSGatlas-gene-1385	prpE	1.62161
BSGatlas-gene-1386	cpaA	-0.680307
BSGatlas-gene-1388	tenA	-0.118526
BSGatlas-gene-1389	tenI	-1.87806
BSGatlas-gene-1390	thiO	-1.43969
BSGatlas-gene-1391	thiS	-0.109056
BSGatlas-gene-1392	thiG	-0.490567
BSGatlas-gene-1393	thiF	-1.59348
BSGatlas-gene-1394	thiD	-0.522301
BSGatlas-gene-1395	fabI	-0.569762
BSGatlas-gene-1396	cotO	-0.397598
BSGatlas-gene-1397	cotZ	-2.72511
BSGatlas-gene-1398	cotY	-1.22164
BSGatlas-gene-1399	cotX	-1.39629
BSGatlas-gene-1401	cotV	-1.7179
BSGatlas-gene-1402	yjcA	-1.05728
BSGatlas-gene-1405	yjzK	-2.6768
BSGatlas-gene-1406	yjcB	-1.98895
BSGatlas-gene-1407	yjcZ	0.0053184
BSGatlas-gene-1408	spoVIF	-0.278034
BSGatlas-gene-1409	yjcD	-2.5143
BSGatlas-gene-1410	yjzE	-0.287055
BSGatlas-gene-1411	yjcF	-2.74893
BSGatlas-gene-1412	yjcG	0.265999
BSGatlas-gene-1413	yjcH	-0.878296
BSGatlas-gene-1415	metI	0.448187
BSGatlas-gene-1416	metC	-0.213283
BSGatlas-gene-1417	yjcK	-0.102976
BSGatlas-gene-1418	yjcL	-0.330788
BSGatlas-gene-1420	yjcM	-0.0960206
BSGatlas-gene-1421	yjcN	-0.306621
BSGatlas-gene-1424	yjcO	0.307022
BSGatlas-gene-1425	yjcP	-1.08076
BSGatlas-gene-1426	yjcQ	-0.883764
BSGatlas-gene-1428	yjcS	0.680212
BSGatlas-gene-1429	yjdA	0.550884
BSGatlas-gene-1430	yjdB	0.965864
BSGatlas-gene-1431	manR	-1.43953
BSGatlas-gene-1432	manP	-0.128833
BSGatlas-gene-1433	manA	-1.90348
BSGatlas-gene-1435	yjdF	-2.77476
BSGatlas-gene-1436	yjdG	-1.03124
BSGatlas-gene-1437	yjdH	0.804257
BSGatlas-gene-1438	yjdI	-0.144459
BSGatlas-gene-1439	yjzH	1.16074
BSGatlas-gene-1440	yjdJ	0.453339
BSGatlas-gene-1442	ctaO	-0.557478
BSGatlas-gene-1445	pdaC	-0.303729
BSGatlas-gene-1446	yjfA	0.015302
BSGatlas-gene-1447	yjfB	-1.55927
BSGatlas-gene-1448	yjfC	-0.538707
BSGatlas-gene-1450	yjgB	-0.730912
BSGatlas-gene-1451	yjgC	-0.852801
BSGatlas-gene-1452	yjgD	-2.74852
BSGatlas-gene-1453	yjhA	1.48526
BSGatlas-gene-1454	yjhB	0.739002
BSGatlas-gene-1455	yjiA	-0.446442
BSGatlas-gene-1456	yjiB	-0.729933
BSGatlas-gene-1457	yjiC	-0.697809
BSGatlas-gene-1458	yjzI	0.307022
BSGatlas-gene-1459	yjjA	-0.0881932
BSGatlas-gene-1460	yjkA	-0.339656
BSGatlas-gene-1461	yjkB	1.6492
BSGatlas-gene-1462	yjlA	0.919857
BSGatlas-gene-1463	yjlB	-1.64034
BSGatlas-gene-1464	yjlC	-0.845961
BSGatlas-gene-1465	ndh	-0.761561
BSGatlas-gene-1466	uxaC	-0.293282
BSGatlas-gene-1467	yjmB	0.345635
BSGatlas-gene-1468	yjmC	-1.02964
BSGatlas-gene-1469	yjmD	-0.47193
BSGatlas-gene-1470	uxuA	-0.327153
BSGatlas-gene-1471	yjmF	-1.19148
BSGatlas-gene-1472	exuT	-0.181057
BSGatlas-gene-1473	exuR	-1.2826
BSGatlas-gene-1474	uxaB	-1.1937
BSGatlas-gene-1475	uxaA	-0.180487
BSGatlas-gene-1476	yjnA	-0.171418
BSGatlas-gene-1477	bstD	-0.754511
BSGatlas-gene-1478	yjoB	-1.1462
BSGatlas-gene-1479	rapA	-1.71251
BSGatlas-gene-1480	phrA	0.931058
BSGatlas-gene-1481	yjpA	1.96196
BSGatlas-gene-1482	xlyB	-1.72359
BSGatlas-gene-1483	yjqA	-1.26474
BSGatlas-gene-1484	pghB	-1.1898
BSGatlas-gene-1485	yjqC	-0.164693
BSGatlas-gene-1486	xkdA	-1.3438
BSGatlas-gene-1487	xre	-0.623752
BSGatlas-gene-1490	xkdC	-2.77476
BSGatlas-gene-1492	xkdD	1.03488
BSGatlas-gene-1493	xtrA	-2.77476
BSGatlas-gene-1494	xpf	-0.758834
BSGatlas-gene-1495	xtmA	0.626678
BSGatlas-gene-1496	xtmB	0.0371616
BSGatlas-gene-1497	xkdE	-1.28379
BSGatlas-gene-1498	xkdF	0.167855
BSGatlas-gene-1499	xkdG	0.607809
BSGatlas-gene-1505	xkdK	0.087322
BSGatlas-gene-1506	xkdM	0.135328
BSGatlas-gene-1507	xkdN	0.814199
BSGatlas-gene-1509	xkdO	-0.758257
BSGatlas-gene-1511	xkdQ	0.2372
BSGatlas-gene-1513	xkdS	1.62212
BSGatlas-gene-1514	xkdT	0.307022
BSGatlas-gene-1517	xkdV	-1.31631
BSGatlas-gene-1520	xepA	-1.20893
BSGatlas-gene-1521	xhlA	-0.770764
BSGatlas-gene-1522	xhlB	-1.00452
BSGatlas-gene-1523	xlyA	0.63438
BSGatlas-gene-1524	spoIISC	0.0207526
BSGatlas-gene-1525	spoIISB	0.423779
BSGatlas-gene-1526	spoIISA	-1.22661
BSGatlas-gene-1527	pit	-0.700528
BSGatlas-gene-1528	ykaA	0.987867
BSGatlas-gene-1529	steT	-1.21724
BSGatlas-gene-1530	mhqA	0.145591
BSGatlas-gene-1532	ykcB	-0.958284
BSGatlas-gene-1533	ykcC	-0.654365
BSGatlas-gene-1535	htrA	-0.323234
BSGatlas-gene-1536	proG	-0.343132
BSGatlas-gene-1537	dppA	0.543166
BSGatlas-gene-1538	dppB	-0.499173
BSGatlas-gene-1539	dppC	-1.01962
BSGatlas-gene-1540	dppD	-0.214552
BSGatlas-gene-1541	dppE	-0.856875
BSGatlas-gene-1542	ykfA	1.18974
BSGatlas-gene-1543	ykfB	-0.293525
BSGatlas-gene-1544	ykfC	-0.152628
BSGatlas-gene-1545	ykfD	-0.0773998
BSGatlas-gene-1546	ykgB	-0.352412
BSGatlas-gene-1547	ykgA	-0.0253516
BSGatlas-gene-1548	ykhA	-0.290002
BSGatlas-gene-1549	hmp	-0.308299
BSGatlas-gene-1551	ykjA	-0.0256407
BSGatlas-gene-1552	bstF	-0.137337
BSGatlas-gene-1553	ykkB	-2.75883
BSGatlas-gene-1555	ykkC	0.902433
BSGatlas-gene-1556	ykkD	1.29752
BSGatlas-gene-1557	ykkE	-0.303162
BSGatlas-gene-1559	proB	-0.662099
BSGatlas-gene-1560	proA	-0.766377
BSGatlas-gene-1561	ohrA	0.5758
BSGatlas-gene-1562	ohrR	0.640847
BSGatlas-gene-1563	ohrB	-0.723173
BSGatlas-gene-1564	ykzN	-1.88811
BSGatlas-gene-1565	guaD	0.223878
BSGatlas-gene-1566	metE	-0.489293
BSGatlas-gene-1568	ispA	0.750041
BSGatlas-gene-1569	rsbRB	-0.988907
BSGatlas-gene-1570	thiX	-1.02491
BSGatlas-gene-1571	thiW	-1.8359
BSGatlas-gene-1572	thiV	0.655348
BSGatlas-gene-1573	thiU	0.00115707
BSGatlas-gene-1575	ykoG	0.822163
BSGatlas-gene-1576	ykoH	-0.575127
BSGatlas-gene-1577	ykoI	-0.66258
BSGatlas-gene-1578	ykoJ	0.483935
BSGatlas-gene-1579	ykzD	0.317972
BSGatlas-gene-1581	mgtE	-0.739145
BSGatlas-gene-1582	tnrA	0.818186
BSGatlas-gene-1585	ykoM	-0.4508
BSGatlas-gene-1586	ykoN	-0.845795
BSGatlas-gene-1587	ykoP	-0.511054
BSGatlas-gene-1588	ykoQ	0.224
BSGatlas-gene-1589	ykoS	-0.804837
BSGatlas-gene-1590	ykoT	-2.04917
BSGatlas-gene-1591	ligD	-1.82846
BSGatlas-gene-1592	ykoV	0.511481
BSGatlas-gene-1594	ykoX	-0.767219
BSGatlas-gene-1596	ykoY	-0.0612886
BSGatlas-gene-1597	sigI	0.873975
BSGatlas-gene-1598	rsgI	0.00670546
BSGatlas-gene-1599	sspD	0.436357
BSGatlas-gene-1600	ykrK	-0.757505
BSGatlas-gene-1601	htpX	-0.679487
BSGatlas-gene-1602	ktrD	-1.23613
BSGatlas-gene-1603	ykzP	1.70296
BSGatlas-gene-1604	ykzE	-0.941312
BSGatlas-gene-1605	ykrP	-1.50084
BSGatlas-gene-1606	kinE	-1.10612
BSGatlas-gene-1607	ogt	0.313925
BSGatlas-gene-1609	mtnA	-1.36746
BSGatlas-gene-1610	mtnK	-0.478191
BSGatlas-gene-1612	mtnU	0.339183
BSGatlas-gene-1613	mtnE	-0.309909
BSGatlas-gene-1615	mtnW	-0.477166
BSGatlas-gene-1616	mtnX	-1.85886
BSGatlas-gene-1617	mtnB	-0.745883
BSGatlas-gene-1618	mtnD	0.0616471
BSGatlas-gene-1619	ykvA	-0.492536
BSGatlas-gene-1620	spo0E	0.969121
BSGatlas-gene-1621	eag	0.0544434
BSGatlas-gene-1622	kinD	-1.05744
BSGatlas-gene-1623	mhqR	-1.02108
BSGatlas-gene-1624	motB	-2.66909
BSGatlas-gene-1625	motA	-0.940721
BSGatlas-gene-1626	clpE	-1.15253
BSGatlas-gene-1627	ykvI	-0.863577
BSGatlas-gene-1629	queC	-1.17916
BSGatlas-gene-1631	queE	-1.82355
BSGatlas-gene-1632	queF	0.725608
BSGatlas-gene-1633	ykvN	0.894092
BSGatlas-gene-1634	ykvO	-0.868589
BSGatlas-gene-1635	ykvP	-0.446442
BSGatlas-gene-1636	ykzQ	-1.1898
BSGatlas-gene-1637	ykvQ	-1.98973
BSGatlas-gene-1641	ykvR	0.515062
BSGatlas-gene-1642	ykvS	1.89593
BSGatlas-gene-1643	ykzS	-0.446442
BSGatlas-gene-1645	ykvU	-0.327721
BSGatlas-gene-1646	stoA	-0.00974494
BSGatlas-gene-1648	pfeT	-0.848499
BSGatlas-gene-1649	papB	0.0847042
BSGatlas-gene-1651	ykvZ	-2.03116
BSGatlas-gene-1652	glcT	-0.526504
BSGatlas-gene-1654	ptsG	-0.682544
BSGatlas-gene-1655	ptsH	1.73583
BSGatlas-gene-1656	ptsI	-1.22444
BSGatlas-gene-1657	splA	-0.241216
BSGatlas-gene-1658	splB	-2.25318
BSGatlas-gene-1659	ykwB	0.475853
BSGatlas-gene-1660	mcpC	-0.478107
BSGatlas-gene-1661	ykwC	-0.198875
BSGatlas-gene-1662	ykwD	0.306225
BSGatlas-gene-1664	pbpH	-0.0699004
BSGatlas-gene-1665	kinA	1.09751
BSGatlas-gene-1666	patA	0.146812
BSGatlas-gene-1668	cheV	-0.296899
BSGatlas-gene-1669	kre	-0.66418
BSGatlas-gene-1670	ykuC	-0.666917
BSGatlas-gene-1671	ldt	-1.04852
BSGatlas-gene-1673	fadH	-0.565184
BSGatlas-gene-1674	fadG	-0.844655
BSGatlas-gene-1676	ykuH	-0.312421
BSGatlas-gene-1677	ykuI	0.501199
BSGatlas-gene-1679	ykuJ	-0.432731
BSGatlas-gene-1680	ykuK	-0.651131
BSGatlas-gene-1681	abbA	0.687648
BSGatlas-gene-1682	darB	1.18055
BSGatlas-gene-1683	ccpC	-0.620723
BSGatlas-gene-1684	ykuN	1.48934
BSGatlas-gene-1685	ykuO	-0.271135
BSGatlas-gene-1686	ykuP	0.74642
BSGatlas-gene-1687	ykuQ	0.133984
BSGatlas-gene-1688	ykuR	-1.22069
BSGatlas-gene-1689	ykuS	-0.994373
BSGatlas-gene-1690	ykuT	-0.93658
BSGatlas-gene-1691	ahpA	0.148077
BSGatlas-gene-1692	ahpT	1.15017
BSGatlas-gene-1693	rok	0.474583
BSGatlas-gene-1694	yknT	-1.52334
BSGatlas-gene-1695	mobA	-1.75883
BSGatlas-gene-1696	moeB	-1.51492
BSGatlas-gene-1697	moeA	-0.81705
BSGatlas-gene-1698	mobB	-1.71242
BSGatlas-gene-1699	moaE	0.471469
BSGatlas-gene-1700	moaD	0.506791
BSGatlas-gene-1701	yknU	0.493273
BSGatlas-gene-1702	yknV	-0.723007
BSGatlas-gene-1703	yknW	-0.0863924
BSGatlas-gene-1704	yknX	0.969264
BSGatlas-gene-1705	yknY	-0.822723
BSGatlas-gene-1706	yknZ	-0.714024
BSGatlas-gene-1707	fruR	-0.220179
BSGatlas-gene-1708	fruK	-0.671179
BSGatlas-gene-1709	fruA	-0.306131
BSGatlas-gene-1710	sipT	-1.12324
BSGatlas-gene-1711	ykoA	-1.24462
BSGatlas-gene-1712	ykpA	-0.864153
BSGatlas-gene-1713	ykpB	-0.587323
BSGatlas-gene-1714	ampS	0.0603931
BSGatlas-gene-1715	ykpC	-0.244763
BSGatlas-gene-1716	mreBH	-0.291285
BSGatlas-gene-1717	abh	-0.503742
BSGatlas-gene-1719	kinC	0.300857
BSGatlas-gene-1720	ykqA	-1.98917
BSGatlas-gene-1721	ktrC	-0.0951359
BSGatlas-gene-1722	adeC	-0.669153
BSGatlas-gene-1723	rnjA	0.349582
BSGatlas-gene-1724	rpoY	0.350736
BSGatlas-gene-1725	ykrA	0.604388
BSGatlas-gene-1726	defB	0.461829
BSGatlas-gene-1727	ykzV	0.253936
BSGatlas-gene-1729	ykyA	-1.78954
BSGatlas-gene-1730	pdhA	-0.377897
BSGatlas-gene-1731	pdhB	-0.846977
BSGatlas-gene-1732	pdhC	-1.22034
BSGatlas-gene-1733	pdhD	-1.61629
BSGatlas-gene-1734	slp	0.236919
BSGatlas-gene-1736	sr1	0.407092
BSGatlas-gene-1737	speA	-1.20955
BSGatlas-gene-1738	yktA	1.81086
BSGatlas-gene-1739	yktB	0.969151
BSGatlas-gene-1740	ykzI	1.57326
BSGatlas-gene-1741	yktC	0.295021
BSGatlas-gene-1743	yktD	-1.49513
BSGatlas-gene-1744	nprE	0.0385967
BSGatlas-gene-1745	ylaA	-1.55008
BSGatlas-gene-1747	ylaC	-0.958284
BSGatlas-gene-1748	ylaD	-0.676973
BSGatlas-gene-1749	ylaE	-0.134251
BSGatlas-gene-1750	ylaF	0.916434
BSGatlas-gene-1751	ylaG	-1.29505
BSGatlas-gene-1752	ylaH	-2.68252
BSGatlas-gene-1753	ylaI	0.571379
BSGatlas-gene-1754	ylaJ	0.234502
BSGatlas-gene-1755	ylaK	-0.768105
BSGatlas-gene-1756	ylaL	0.129171
BSGatlas-gene-1757	ylaM	-1.68283
BSGatlas-gene-1758	ylaN	-1.13576
BSGatlas-gene-1759	ftsW	0.0296662
BSGatlas-gene-1760	pycA	-1.15691
BSGatlas-gene-1761	ctaA	-0.290249
BSGatlas-gene-1762	ctaB	-0.594662
BSGatlas-gene-1763	ctaC	0.494108
BSGatlas-gene-1764	ctaD	-0.4726
BSGatlas-gene-1765	ctaE	-1.04164
BSGatlas-gene-1766	ctaF	-0.510438
BSGatlas-gene-1767	ctaG	-0.575148
BSGatlas-gene-1768	ylbA	0.121134
BSGatlas-gene-1769	ylbB	0.919016
BSGatlas-gene-1770	ylbC	-0.99421
BSGatlas-gene-1771	ylbD	-0.386191
BSGatlas-gene-1772	ylbE	-2.93775
BSGatlas-gene-1773	ylbF	-1.62548
BSGatlas-gene-1774	ylbG	-1.02822
BSGatlas-gene-1777	ylbH	-0.643671
BSGatlas-gene-1778	ylbI	-2.22135
BSGatlas-gene-1779	spoVV	-0.318521
BSGatlas-gene-1780	ylbK	-0.0456413
BSGatlas-gene-1781	ddcP	-0.591297
BSGatlas-gene-1782	tmcAL	1.1904
BSGatlas-gene-1784	ylbN	-0.869436
BSGatlas-gene-1785	rpmF	1.23729
BSGatlas-gene-1786	gerR	0.322217
BSGatlas-gene-1787	ylbP	0.537223
BSGatlas-gene-1788	ylbQ	1.04499
BSGatlas-gene-1789	bshC	0.0219814
BSGatlas-gene-1790	mraZ	-1.02897
BSGatlas-gene-1791	mraW	-0.499439
BSGatlas-gene-1793	ftsL	1.60575
BSGatlas-gene-1794	pbpB	-1.43247
BSGatlas-gene-1795	spoVD	-1.07105
BSGatlas-gene-1796	murE	0.786808
BSGatlas-gene-1797	mraY	-0.540298
BSGatlas-gene-1798	murD	-0.732534
BSGatlas-gene-1799	spoVE	-0.596304
BSGatlas-gene-1800	murG	-1.07538
BSGatlas-gene-1801	murB	-1.86562
BSGatlas-gene-1802	divIB	-2.45096
BSGatlas-gene-1803	ylxW	-1.50242
BSGatlas-gene-1804	ylxX	-1.73146
BSGatlas-gene-1805	sbp	1.05845
BSGatlas-gene-1807	ftsA	0.354048
BSGatlas-gene-1808	ftsZ	-0.862787
BSGatlas-gene-1809	bpr	-0.893501
BSGatlas-gene-1811	spoIIGA	0.0317807
BSGatlas-gene-1812	sigE	1.68303
BSGatlas-gene-1813	sigG	-1.26226
BSGatlas-gene-1814	ylmA	1.5172
BSGatlas-gene-1816	ylmB	-0.5551
BSGatlas-gene-1817	ylmC	0.882171
BSGatlas-gene-1818	ylmD	-0.940192
BSGatlas-gene-1819	ylmE	-1.78397
BSGatlas-gene-1820	sepF	-0.278655
BSGatlas-gene-1821	ylmG	-0.264389
BSGatlas-gene-1822	ylmH	0.360975
BSGatlas-gene-1823	divIVA	-0.340581
BSGatlas-gene-1825	ileS	-0.509128
BSGatlas-gene-1826	ylyA	1.42295
BSGatlas-gene-1827	lspA	1.04626
BSGatlas-gene-1828	ylyB	-0.373461
BSGatlas-gene-1830	pyrR	-0.461296
BSGatlas-gene-1832	pyrP	-1.03094
BSGatlas-gene-1834	pyrB	-0.40279
BSGatlas-gene-1835	pyrC	-1.87551
BSGatlas-gene-1836	pyrAA	-1.5588
BSGatlas-gene-1837	pyrAB	-1.62029
BSGatlas-gene-1838	pyrK	-1.64302
BSGatlas-gene-1839	pyrD	-2.07977
BSGatlas-gene-1840	pyrF	-1.36558
BSGatlas-gene-1841	pyrE	-1.25017
BSGatlas-gene-1843	cysH	0.326953
BSGatlas-gene-1844	cysP	-1.75186
BSGatlas-gene-1845	sat	-0.627931
BSGatlas-gene-1846	cysC	-0.178082
BSGatlas-gene-1847	ylnD	-1.75619
BSGatlas-gene-1848	sirB	-1.51165
BSGatlas-gene-1849	ylnF	-2.60345
BSGatlas-gene-1850	rqcH	-0.997871
BSGatlas-gene-1851	yloB	-0.565801
BSGatlas-gene-1852	yloC	-0.732304
BSGatlas-gene-1853	remA	-1.68226
BSGatlas-gene-1854	gmk	-1.15304
BSGatlas-gene-1855	yloH	0.585135
BSGatlas-gene-1856	yloI	-1.29731
BSGatlas-gene-1858	priA	-2.28415
BSGatlas-gene-1859	defA	-1.32206
BSGatlas-gene-1860	fmt	-1.15359
BSGatlas-gene-1861	yloM	-1.10927
BSGatlas-gene-1862	yloN	0.478852
BSGatlas-gene-1863	prpC	-0.698862
BSGatlas-gene-1864	prkC	-0.751638
BSGatlas-gene-1865	cpgA	-1.54724
BSGatlas-gene-1866	rpe	-1.33022
BSGatlas-gene-1869	rpmB	2.30924
BSGatlas-gene-1870	yloU	1.16746
BSGatlas-gene-1871	fakA	-1.32097
BSGatlas-gene-1872	sdaAB	-1.3002
BSGatlas-gene-1873	sdaAA	0.193189
BSGatlas-gene-1875	fapR	0.0523078
BSGatlas-gene-1876	plsX	-0.509603
BSGatlas-gene-1877	fabD	0.754221
BSGatlas-gene-1878	fabG	1.47454
BSGatlas-gene-1879	acpA	0.524408
BSGatlas-gene-1880	rnc	-0.597273
BSGatlas-gene-1881	smc	-1.04483
BSGatlas-gene-1882	ftsY	-0.403934
BSGatlas-gene-1883	sivC	-1.18586
BSGatlas-gene-1884	ylxM	-2.65639
BSGatlas-gene-1885	ffh	-2.02762
BSGatlas-gene-1886	rpsP	-0.133246
BSGatlas-gene-1888	ylqD	-1.30373
BSGatlas-gene-1889	rimM	-0.151566
BSGatlas-gene-1890	trmD	-1.32254
BSGatlas-gene-1892	rplS	0.0769783
BSGatlas-gene-1893	rbgA	-0.885112
BSGatlas-gene-1894	rnhB	-2.51581
BSGatlas-gene-1895	ylqG	-1.65704
BSGatlas-gene-1896	ylqH	-0.441666
BSGatlas-gene-1897	sucC	-0.347491
BSGatlas-gene-1898	sucD	-0.703722
BSGatlas-gene-1899	dprA	-1.78428
BSGatlas-gene-1900	topA	-1.67944
BSGatlas-gene-1901	trmFO	-0.833162
BSGatlas-gene-1902	codV	-0.684517
BSGatlas-gene-1903	clpQ	-0.754738
BSGatlas-gene-1904	clpY	-1.19576
BSGatlas-gene-1905	codY	-0.381764
BSGatlas-gene-1906	flgB	-1.60741
BSGatlas-gene-1907	flgC	-0.549802
BSGatlas-gene-1908	fliE	1.25066
BSGatlas-gene-1909	fliF	-2.26012
BSGatlas-gene-1910	fliG	-0.694001
BSGatlas-gene-1911	fliH	-2.84365
BSGatlas-gene-1912	fliI	-2.47247
BSGatlas-gene-1914	ylxF	-2.0046
BSGatlas-gene-1915	fliK	-1.52985
BSGatlas-gene-1916	flgD	-1.85878
BSGatlas-gene-1917	flgE	-0.67165
BSGatlas-gene-1919	fliL	-0.098842
BSGatlas-gene-1920	fliM	-0.76498
BSGatlas-gene-1921	fliY	-1.0444
BSGatlas-gene-1922	cheY	-0.0422143
BSGatlas-gene-1923	fliZ	-0.862543
BSGatlas-gene-1924	fliP	-0.873451
BSGatlas-gene-1925	fliQ	1.97286
BSGatlas-gene-1926	fliR	-1.0907
BSGatlas-gene-1927	flhB	-2.26474
BSGatlas-gene-1928	flhA	-1.40823
BSGatlas-gene-1929	flhF	-2.56757
BSGatlas-gene-1930	flhG	-1.10753
BSGatlas-gene-1931	cheB	0.151189
BSGatlas-gene-1932	cheA	-1.48357
BSGatlas-gene-1933	cheW	-0.424626
BSGatlas-gene-1934	cheC	-2.94584
BSGatlas-gene-1935	cheD	0.906056
BSGatlas-gene-1936	sigD	-0.402071
BSGatlas-gene-1937	swrB	-2.15927
BSGatlas-gene-1939	rpsB	0.178276
BSGatlas-gene-1940	tsf	-0.668068
BSGatlas-gene-1941	pyrH	-0.292982
BSGatlas-gene-1942	frr	-0.438713
BSGatlas-gene-1943	uppS	-0.0306117
BSGatlas-gene-1944	cdsA	-0.611349
BSGatlas-gene-1945	ispC	-1.15508
BSGatlas-gene-1946	rasP	-0.030232
BSGatlas-gene-1947	proS	-1.39748
BSGatlas-gene-1948	polC	-1.48705
BSGatlas-gene-1951	ylxS	-0.354548
BSGatlas-gene-1952	nusA	-1.29873
BSGatlas-gene-1953	ylxR	-0.193271
BSGatlas-gene-1954	rplGA	-0.475187
BSGatlas-gene-1955	infB	-2.06941
BSGatlas-gene-1956	ylxP	-1.13581
BSGatlas-gene-1957	rbfA	0.273946
BSGatlas-gene-1958	truB	1.06205
BSGatlas-gene-1959	ribC	-0.608322
BSGatlas-gene-1960	rpsO	0.404074
BSGatlas-gene-1962	pnpA	-0.747345
BSGatlas-gene-1963	swsB	0.45446
BSGatlas-gene-1964	mlpA	-0.424002
BSGatlas-gene-1965	ymxH	0.0694178
BSGatlas-gene-1966	spoVFA	-0.719854
BSGatlas-gene-1967	spoVFB	-1.22567
BSGatlas-gene-1968	asd	-0.810876
BSGatlas-gene-1969	dapG	-1.17366
BSGatlas-gene-1970	dapA	-0.421057
BSGatlas-gene-1972	rnjB	-1.2805
BSGatlas-gene-1973	tepA	-0.841145
BSGatlas-gene-1974	ylzJ	0.0446674
BSGatlas-gene-1975	spoIIIE	-1.52235
BSGatlas-gene-1976	ymfC	-2.87711
BSGatlas-gene-1977	ymfD	-1.13568
BSGatlas-gene-1978	ymfF	-0.500728
BSGatlas-gene-1979	ymfH	-1.43744
BSGatlas-gene-1980	ymfI	-0.957812
BSGatlas-gene-1981	ymfJ	0.478928
BSGatlas-gene-1982	ymfK/1	0.547997
BSGatlas-gene-1983	ymfK/2	-2.6338
BSGatlas-gene-1984	rodZ	-0.743105
BSGatlas-gene-1985	pgsA	1.63966
BSGatlas-gene-1986	cinA	-0.247951
BSGatlas-gene-1987	recA	-0.902469
BSGatlas-gene-1988	pbpX	-0.994381
BSGatlas-gene-1989	rny	-2.05497
BSGatlas-gene-1990	ymdB	-0.255798
BSGatlas-gene-1991	spoVS	-1.1142
BSGatlas-gene-1992	tdh	-0.975213
BSGatlas-gene-1993	kbl	0.222512
BSGatlas-gene-1994	ymcB	-1.58419
BSGatlas-gene-1995	ymcA	-0.225254
BSGatlas-gene-1996	cotE	0.32286
BSGatlas-gene-1997	mutS	-1.47839
BSGatlas-gene-1998	mutL	-1.71986
BSGatlas-gene-2001	ymzD	1.10262
BSGatlas-gene-2002	ymcC	0.343546
BSGatlas-gene-2003	pksA	-1.10339
BSGatlas-gene-2004	pksB	1.53282
BSGatlas-gene-2007	pksD	0.823486
BSGatlas-gene-2008	pksE	0.759726
BSGatlas-gene-2009	acpK	1.4416
BSGatlas-gene-2010	pksF	-0.829293
BSGatlas-gene-2011	pksG	0.173553
BSGatlas-gene-2012	pksH	-0.101717
BSGatlas-gene-2013	pksI	-0.526122
BSGatlas-gene-2014	pksJ	-1.01458
BSGatlas-gene-2015	pksL	-1.03937
BSGatlas-gene-2016	pksM	-1.41486
BSGatlas-gene-2017	pksN	-1.36325
BSGatlas-gene-2018	pksR	-1.43841
BSGatlas-gene-2019	pksS	0.818186
BSGatlas-gene-2020	ymzB	-0.825593
BSGatlas-gene-2022	aprX	0.138922
BSGatlas-gene-2023	ymzE/1	1.08495
BSGatlas-gene-2024	ymzE/2	-0.559268
BSGatlas-gene-2025	pghC	-0.173872
BSGatlas-gene-2026	ymaD	0.834696
BSGatlas-gene-2027	ebrB	0.118424
BSGatlas-gene-2028	ebrA	-0.1898
BSGatlas-gene-2029	ymaG	-0.402156
BSGatlas-gene-2030	ymaF	0.580841
BSGatlas-gene-2031	miaA	-1.79165
BSGatlas-gene-2032	hfq	0.120176
BSGatlas-gene-2033	ymzC	1.00002
BSGatlas-gene-2034	ymzA	-0.5926
BSGatlas-gene-2036	nrdI	-0.595967
BSGatlas-gene-2037	nrdE	-0.326889
BSGatlas-gene-2038	nrdF	-1.26491
BSGatlas-gene-2039	ymaB	-0.127071
BSGatlas-gene-2041	cwlC	0.539627
BSGatlas-gene-2042	spoVK	0.92778
BSGatlas-gene-2043	ynbA	-1.03666
BSGatlas-gene-2044	ynbB	-1.02367
BSGatlas-gene-2045	glnR	1.71929
BSGatlas-gene-2046	glnA	-1.24025
BSGatlas-gene-2047	ynxB	0.672958
BSGatlas-gene-2048	ynzF	-0.519268
BSGatlas-gene-2049	ynzG	1.13852
BSGatlas-gene-2050	ynaB	-2.45999
BSGatlas-gene-2051	ynaC	-1.05605
BSGatlas-gene-2055	ynaG	0.542421
BSGatlas-gene-2058	xynP	0.126921
BSGatlas-gene-2059	xynB	-0.434392
BSGatlas-gene-2061	xylR	1.14677
BSGatlas-gene-2062	xylA	-1.34996
BSGatlas-gene-2063	xylB	0.656702
BSGatlas-gene-2064	yncB	-0.25198
BSGatlas-gene-2065	yncC	-0.519222
BSGatlas-gene-2066	yncD	0.00349378
BSGatlas-gene-2067	yncE	-1.77476
BSGatlas-gene-2068	yncF	-0.72553
BSGatlas-gene-2075	thyA	1.09113
BSGatlas-gene-2078	yncM	-0.218876
BSGatlas-gene-2080	cotC	0.429438
BSGatlas-gene-2081	tatAC	0.678519
BSGatlas-gene-2083	yndA	0.184483
BSGatlas-gene-2084	yndB	-0.998669
BSGatlas-gene-2085	ynzB	-1.04664
BSGatlas-gene-2086	yndD	-1.63901
BSGatlas-gene-2087	yndE	-1.08082
BSGatlas-gene-2088	yndF	-1.44495
BSGatlas-gene-2089	yndG	-0.7628
BSGatlas-gene-2091	yndH	-1.51341
BSGatlas-gene-2093	yndK	0.805508
BSGatlas-gene-2095	pghL	-0.911356
BSGatlas-gene-2096	yndM	-0.121437
BSGatlas-gene-2097	fosB	-1.74588
BSGatlas-gene-2098	yzzP	-1.2365
BSGatlas-gene-2100	lexA	-0.45101
BSGatlas-gene-2101	yneA	-1.0907
BSGatlas-gene-2102	yneB	0.215854
BSGatlas-gene-2104	tkt	0.114908
BSGatlas-gene-2106	sirA	2.06741
BSGatlas-gene-2107	yneF	0.860085
BSGatlas-gene-2108	ynzD	-2.66671
BSGatlas-gene-2109	ccdA	0.694432
BSGatlas-gene-2110	yneI	-0.181814
BSGatlas-gene-2111	yneJ	0.690733
BSGatlas-gene-2112	yneK	-1.82528
BSGatlas-gene-2115	sspP	0.271198
BSGatlas-gene-2116	sspO	0.113184
BSGatlas-gene-2117	citB	-0.650876
BSGatlas-gene-2118	yneN	-0.618138
BSGatlas-gene-2119	ynzL	0.803644
BSGatlas-gene-2120	sspN	1.0268
BSGatlas-gene-2121	tlp	0.105249
BSGatlas-gene-2122	yneP	-1.46788
BSGatlas-gene-2123	yneQ	-1.20954
BSGatlas-gene-2124	yneR	0.941497
BSGatlas-gene-2125	plsY	-0.0951319
BSGatlas-gene-2126	yneT	-0.4181
BSGatlas-gene-2128	parE	-0.566694
BSGatlas-gene-2129	parC	-0.966547
BSGatlas-gene-2130	ynfCc	-0.913948
BSGatlas-gene-2131	ynfC	-0.198224
BSGatlas-gene-2132	alsT	-0.43071
BSGatlas-gene-2134	bglC	-1.05686
BSGatlas-gene-2135	ynfE	1.20134
BSGatlas-gene-2136	xynC	-0.41799
BSGatlas-gene-2137	xynD	-0.135141
BSGatlas-gene-2138	yngA	-1.17916
BSGatlas-gene-2139	yngB	-2.3371
BSGatlas-gene-2140	yngC	-0.356605
BSGatlas-gene-2141	nrnB	-0.10116
BSGatlas-gene-2142	yngE	-0.649392
BSGatlas-gene-2143	yngF	-0.598097
BSGatlas-gene-2144	yngG	-1.37066
BSGatlas-gene-2145	yngHB	0.0754293
BSGatlas-gene-2146	yngH	0.00544085
BSGatlas-gene-2147	yngI	-1.27714
BSGatlas-gene-2148	yngJ	0.511366
BSGatlas-gene-2151	yngK	-0.81489
BSGatlas-gene-2152	yngL	-1.05453
BSGatlas-gene-2153	ppsE	-0.678739
BSGatlas-gene-2154	ppsD	-1.47504
BSGatlas-gene-2155	ppsC	-1.07658
BSGatlas-gene-2156	ppsB	-0.837159
BSGatlas-gene-2157	ppsA	-1.16226
BSGatlas-gene-2158	dacC	-1.03025
BSGatlas-gene-2159	galM	0.844467
BSGatlas-gene-2160	yoeA	-1.10294
BSGatlas-gene-2161	iseA	-0.0789094
BSGatlas-gene-2163	yoeC	-2.1898
BSGatlas-gene-2165	ggt	0.360783
BSGatlas-gene-2166	yofA	-0.581677
BSGatlas-gene-2167	yogA	-0.214444
BSGatlas-gene-2168	gltB	-1.14176
BSGatlas-gene-2169	gltA	-0.917067
BSGatlas-gene-2170	gltC	-1.5081
BSGatlas-gene-2171	proJ	-0.917895
BSGatlas-gene-2172	proH	-0.651159
BSGatlas-gene-2173	rtp	-2.60484
BSGatlas-gene-2174	yoxD	-0.560744
BSGatlas-gene-2175	yoxC	0.305488
BSGatlas-gene-2176	yoxB	-0.168812
BSGatlas-gene-2177	yoaA	0.457045
BSGatlas-gene-2178	yoaB	0.61051
BSGatlas-gene-2179	yoaC	1.12056
BSGatlas-gene-2180	yoaD	-0.825755
BSGatlas-gene-2182	yoaE	-0.752296
BSGatlas-gene-2183	yoaF	-0.417218
BSGatlas-gene-2184	yoaG	0.585126
BSGatlas-gene-2187	yozQ	-0.0136753
BSGatlas-gene-2188	yoaH	-1.0157
BSGatlas-gene-2189	yoaI	-1.59768
BSGatlas-gene-2190	yoaJ	0.0328371
BSGatlas-gene-2191	yoaK	-1.8743
BSGatlas-gene-2192	pelB	0.535301
BSGatlas-gene-2193	yoaM	0.0417159
BSGatlas-gene-2194	yozS	-0.253999
BSGatlas-gene-2195	oxdD	-0.341845
BSGatlas-gene-2196	yoaO	-1.52757
BSGatlas-gene-2198	yoaP	0.243074
BSGatlas-gene-2199	yoaQ	-1.81483
BSGatlas-gene-2200	yozT	-2.46223
BSGatlas-gene-2201	yozF	-1.56634
BSGatlas-gene-2202	yoaR	-1.61722
BSGatlas-gene-2204	yozG	-0.108015
BSGatlas-gene-2205	yoaT	0.615631
BSGatlas-gene-2206	yoaU	-0.0635213
BSGatlas-gene-2207	yoaV	-0.208628
BSGatlas-gene-2208	yoaW	-1.56757
BSGatlas-gene-2209	yoaZ	-0.306621
BSGatlas-gene-2210	penP	0.637666
BSGatlas-gene-2211	yobA	0.317404
BSGatlas-gene-2214	pps	0.1213
BSGatlas-gene-2216	xynA	0.69949
BSGatlas-gene-2220	yozI	1.68758
BSGatlas-gene-2221	yobE	-0.216503
BSGatlas-gene-2222	yobF	-0.395232
BSGatlas-gene-2225	yozJ	0.937095
BSGatlas-gene-2226	yozY	2.36713
BSGatlas-gene-2228	rapK	-0.634464
BSGatlas-gene-2229	phrK	0.750859
BSGatlas-gene-2233	yozM	-0.446442
BSGatlas-gene-2234	yobI	-0.090029
BSGatlas-gene-2239	bsrE	0.596537
BSGatlas-gene-2241	yobJ	-0.560648
BSGatlas-gene-2242	yobK	-0.901387
BSGatlas-gene-2243	yobL	-0.582461
BSGatlas-gene-2244	yobM	-0.51843
BSGatlas-gene-2245	yobN	0.117421
BSGatlas-gene-2246	yobO	-0.0698443
BSGatlas-gene-2248	csaA	0.187677
BSGatlas-gene-2250	yobR	0.694826
BSGatlas-gene-2251	yobS	1.38156
BSGatlas-gene-2252	yobT	-0.644569
BSGatlas-gene-2253	yobU	1.17196
BSGatlas-gene-2254	yobV	-1.54666
BSGatlas-gene-2255	yobW	-0.552539
BSGatlas-gene-2256	czrA	-0.28104
BSGatlas-gene-2257	yocA	-2.68781
BSGatlas-gene-2258	yozB	-1.38839
BSGatlas-gene-2259	yocB	-0.827859
BSGatlas-gene-2261	yocD	-1.34687
BSGatlas-gene-2262	des	-1.15558
BSGatlas-gene-2263	desK	-1.68876
BSGatlas-gene-2264	desR	-0.459364
BSGatlas-gene-2267	yocH	-0.771993
BSGatlas-gene-2269	recQ	-1.56872
BSGatlas-gene-2271	azoR1	0.161407
BSGatlas-gene-2272	yocK	-0.788197
BSGatlas-gene-2273	yocL	1.71999
BSGatlas-gene-2274	yoyB	1.53572
BSGatlas-gene-2275	yocM	-1.28458
BSGatlas-gene-2276	yozN	-1.37358
BSGatlas-gene-2277	yocN	0.474109
BSGatlas-gene-2278	yozO	0.960941
BSGatlas-gene-2280	yozC	0.600534
BSGatlas-gene-2281	dhaS	-0.098417
BSGatlas-gene-2282	sqhC	-1.10496
BSGatlas-gene-2283	sodF	-0.215372
BSGatlas-gene-2284	yocR	-0.214057
BSGatlas-gene-2285	yocS	0.303563
BSGatlas-gene-2286	odhB	-1.18019
BSGatlas-gene-2287	odhA	-0.244053
BSGatlas-gene-2288	yojO	-1.65979
BSGatlas-gene-2289	yojN	-0.633982
BSGatlas-gene-2290	yojM	-1.53422
BSGatlas-gene-2291	cwlS	1.15838
BSGatlas-gene-2292	yojK	-1.13795
BSGatlas-gene-2293	cdaS	0.0325301
BSGatlas-gene-2294	yojI	-0.953186
BSGatlas-gene-2295	rsbRC	-0.71564
BSGatlas-gene-2296	bshB2	-0.853735
BSGatlas-gene-2297	yojF	0.166836
BSGatlas-gene-2298	yoyC	-1.01277
BSGatlas-gene-2299	yojE	1.32022
BSGatlas-gene-2300	gerT	-0.234521
BSGatlas-gene-2301	yojB	0.745793
BSGatlas-gene-2302	yojA	-0.318521
BSGatlas-gene-2303	yodA	0.727022
BSGatlas-gene-2304	yodB	-0.0831632
BSGatlas-gene-2305	yodC	0.429828
BSGatlas-gene-2306	mhqD	0.439348
BSGatlas-gene-2307	mhqE	-0.366454
BSGatlas-gene-2308	yoyD	1.07249
BSGatlas-gene-2309	yodF	0.325104
BSGatlas-gene-2310	ctpA	-2.1408
BSGatlas-gene-2311	yodH	-0.518586
BSGatlas-gene-2312	yodI	-0.523071
BSGatlas-gene-2313	ldcB	-0.778278
BSGatlas-gene-2314	deoD	0.0957742
BSGatlas-gene-2315	yoyE	0.651519
BSGatlas-gene-2316	yodL	-0.292453
BSGatlas-gene-2317	pgpB	-2.45804
BSGatlas-gene-2318	yozD	-0.816588
BSGatlas-gene-2319	yoyF	1.28677
BSGatlas-gene-2320	yodN	-1.20708
BSGatlas-gene-2321	yozE	-2.66479
BSGatlas-gene-2322	yokU	-0.34281
BSGatlas-gene-2323	kamA	-0.0299774
BSGatlas-gene-2324	yodP	-2.02119
BSGatlas-gene-2325	yodQ	-1.33336
BSGatlas-gene-2326	yodR	-1.71752
BSGatlas-gene-2327	yodS	-1.00362
BSGatlas-gene-2328	yodT	-0.363356
BSGatlas-gene-2330	yoyG	-1.42037
BSGatlas-gene-2332	cgeE	-0.296506
BSGatlas-gene-2335	cgeA	-0.41136
BSGatlas-gene-2336	cgeB	-2.50253
BSGatlas-gene-2337	phy	2.13025
BSGatlas-gene-2338	yodU	-0.302517
BSGatlas-gene-2339	sprB	-2.41514
BSGatlas-gene-2340	yotM	0.80253
BSGatlas-gene-2341	yotL	0.138521
BSGatlas-gene-2350	yotD	-0.0956895
BSGatlas-gene-2351	yotC	-0.958284
BSGatlas-gene-2352	yotB	0.184591
BSGatlas-gene-2353	sspC	0.473856
BSGatlas-gene-2354	yosX	1.98368
BSGatlas-gene-2359	yosT	0.0417159
BSGatlas-gene-2360	yosS	1.13639
BSGatlas-gene-2362	yosP	-0.446442
BSGatlas-gene-2366	nrdEB	-1.05985
BSGatlas-gene-2369	yosM	0.229236
BSGatlas-gene-2371	yosK	-1.1898
BSGatlas-gene-2374	yosH	1.46083
BSGatlas-gene-2375	yosG	1.71744
BSGatlas-gene-2377	yosE	2.15781
BSGatlas-gene-2378	yosD	-2.75883
BSGatlas-gene-2381	yosA	-0.987563
BSGatlas-gene-2385	yorW	0.144885
BSGatlas-gene-2387	mtbP	0.105519
BSGatlas-gene-2390	yorR	-1.75883
BSGatlas-gene-2392	yorP	-0.758834
BSGatlas-gene-2394	yorN	1.34563
BSGatlas-gene-2396	yorL	-1.85046
BSGatlas-gene-2397	yorK	-1.54106
BSGatlas-gene-2398	yorJ	-2.12026
BSGatlas-gene-2402	yorF	0.00136647
BSGatlas-gene-2404	yorD	-0.949731
BSGatlas-gene-2405	yorC	-0.604837
BSGatlas-gene-2406	yorB	-0.200533
BSGatlas-gene-2407	yorA	-1.54949
BSGatlas-gene-2411	yoqW	1.48408
BSGatlas-gene-2415	yoqS	-2.75883
BSGatlas-gene-2418	yoqO	0.558334
BSGatlas-gene-2420	yoqM	0.103873
BSGatlas-gene-2422	yoqK	-0.446442
BSGatlas-gene-2423	yoqJ	0.36909
BSGatlas-gene-2424	yoqI	-0.675603
BSGatlas-gene-2425	yoqH	1.71411
BSGatlas-gene-2429	yoqD	-2.02822
BSGatlas-gene-2430	yoqC	-1.51173
BSGatlas-gene-2432	yoqA	-2.77476
BSGatlas-gene-2433	yopZ	-0.766776
BSGatlas-gene-2435	yopX	-1.75883
BSGatlas-gene-2440	yopS	-1.60436
BSGatlas-gene-2441	yopR	-0.11735
BSGatlas-gene-2442	yopQ	-0.0949268
BSGatlas-gene-2443	yopP	0.637364
BSGatlas-gene-2444	yopO	0.822163
BSGatlas-gene-2445	yopN	1.14011
BSGatlas-gene-2449	aimP	1.13799
BSGatlas-gene-2450	aimR	0.761288
BSGatlas-gene-2451	yopJ	0.95919
BSGatlas-gene-2453	yopH	-0.54211
BSGatlas-gene-2456	yopE	-0.897384
BSGatlas-gene-2457	yoyH	0.20314
BSGatlas-gene-2460	yopC	0.262568
BSGatlas-gene-2462	yopA	-0.182546
BSGatlas-gene-2464	yonV	-1.89448
BSGatlas-gene-2465	yonU	-1.77476
BSGatlas-gene-2466	yoyJ	-2.42532
BSGatlas-gene-2469	yonS	0.068208
BSGatlas-gene-2470	yonR	-1.44644
BSGatlas-gene-2474	yonO	0.351761
BSGatlas-gene-2479	yonJ	1.15299
BSGatlas-gene-2480	yonI	-0.324757
BSGatlas-gene-2481	yonH	0.642347
BSGatlas-gene-2484	yonE	-2.02504
BSGatlas-gene-2485	yonD	-0.181025
BSGatlas-gene-2487	yonB	1.85793
BSGatlas-gene-2488	yonA	1.47989
BSGatlas-gene-2490	yomY	-0.958284
BSGatlas-gene-2491	yomX	-0.26662
BSGatlas-gene-2492	yomW	1.69748
BSGatlas-gene-2493	yomV	-0.780638
BSGatlas-gene-2494	yomU	1.42381
BSGatlas-gene-2497	yomS	2.16419
BSGatlas-gene-2498	yomR	0.553558
BSGatlas-gene-2499	yomQ	-2.1898
BSGatlas-gene-2501	yomO	1.13639
BSGatlas-gene-2503	yomM	-0.702992
BSGatlas-gene-2504	yozP	0.219208
BSGatlas-gene-2505	yomL	-2.92876
BSGatlas-gene-2507	yomK	0.399245
BSGatlas-gene-2508	yomJ	-0.799758
BSGatlas-gene-2509	cwlP	-0.941991
BSGatlas-gene-2511	yomG	-1.60773
BSGatlas-gene-2512	yomF	-0.145461
BSGatlas-gene-2513	yomE	-1.35373
BSGatlas-gene-2516	blyA	-0.770764
BSGatlas-gene-2521	bdbA	-0.59067
BSGatlas-gene-2522	sunT	-0.699804
BSGatlas-gene-2523	sunA	0.584926
BSGatlas-gene-2524	sunI	1.32776
BSGatlas-gene-2525	uvrX	-2.1898
BSGatlas-gene-2527	yolC	-0.855115
BSGatlas-gene-2528	yolB	-0.816785
BSGatlas-gene-2529	yolA	0.3512
BSGatlas-gene-2534	yokL	-1.62277
[truncated: 1,881 more rows]

## Sheet: T5
BSGatlas ID	Name	log2(TE) value
BSGatlas-gene-4	dnaA	-1.2937
BSGatlas-gene-5	dnaN	-1.37415
BSGatlas-gene-6	yaaA	-0.0202611
BSGatlas-gene-8	remB	-1.74502
BSGatlas-gene-9	gyrB	-0.671085
BSGatlas-gene-10	gyrA	-1.03066
BSGatlas-gene-17	yaaC	-1.40474
BSGatlas-gene-18	guaB	-0.393184
BSGatlas-gene-20	dacA	-0.194568
BSGatlas-gene-21	pdxS	0.296766
BSGatlas-gene-23	pdxT	0.262614
BSGatlas-gene-25	serS	0.159792
BSGatlas-gene-27	dck	-0.444544
BSGatlas-gene-28	dgk	-1.13564
BSGatlas-gene-29	yaaH	-1.69786
BSGatlas-gene-30	yaaI	-1.54193
BSGatlas-gene-31	yaaJ	-0.676207
BSGatlas-gene-33	dnaX	-1.24769
BSGatlas-gene-34	yaaK	-0.0166972
BSGatlas-gene-36	yaaL	-2.45481
BSGatlas-gene-37	bofA	-0.139144
BSGatlas-gene-44	csfB	0.213715
BSGatlas-gene-45	xpaC	0.204687
BSGatlas-gene-46	yaaN	-0.424086
BSGatlas-gene-47	yaaO	-1.98413
BSGatlas-gene-48	tmk	-1.30969
BSGatlas-gene-49	darA	1.77693
BSGatlas-gene-51	holB	-2.68646
BSGatlas-gene-52	yaaT	-1.18702
BSGatlas-gene-53	yabA	-1.24687
BSGatlas-gene-55	yazA	-2.13564
BSGatlas-gene-56	yabC	-0.566052
BSGatlas-gene-57	abrB	0.605864
BSGatlas-gene-59	metS	0.663495
BSGatlas-gene-61	yabD	-0.582411
BSGatlas-gene-62	yabE	0.933942
BSGatlas-gene-63	rnmV	-1.66171
BSGatlas-gene-64	ksgA	-1.63955
BSGatlas-gene-65	yabG	-1.49528
BSGatlas-gene-66	veg	-0.597142
BSGatlas-gene-67	sspF	1.576
BSGatlas-gene-69	ispE	-0.678698
BSGatlas-gene-70	purR	-0.458291
BSGatlas-gene-71	yabJ	-0.868702
BSGatlas-gene-72	spoVG	0.788008
BSGatlas-gene-73	gcaD	-0.931536
BSGatlas-gene-74	prs	-0.446926
BSGatlas-gene-75	ctc	0.370259
BSGatlas-gene-76	spoVC	-0.805601
BSGatlas-gene-77	fin	-0.426606
BSGatlas-gene-78	mfd	-0.941879
BSGatlas-gene-79	spoVT	0.225988
BSGatlas-gene-80	yabM	-1.70852
BSGatlas-gene-81	yabN	-1.03263
BSGatlas-gene-83	yabP	1.47253
BSGatlas-gene-84	yabQ	-0.441443
BSGatlas-gene-85	divIC	-0.599069
BSGatlas-gene-86	yabR	-0.338268
BSGatlas-gene-89	spoIIE	0.309811
BSGatlas-gene-91	yabS	-0.825456
BSGatlas-gene-92	yabT	-2.62395
BSGatlas-gene-93	tilS	-1.64277
BSGatlas-gene-94	hprT	-0.175442
BSGatlas-gene-95	ftsH	-1.2122
BSGatlas-gene-96	coaX	-2.20549
BSGatlas-gene-97	yacC	0.799239
BSGatlas-gene-98	yacD	1.21926
BSGatlas-gene-99	cysK	0.13541
BSGatlas-gene-100	pabB	-0.623575
BSGatlas-gene-101	pabA	-0.307376
BSGatlas-gene-102	pabC	-1.72076
BSGatlas-gene-103	sul	0.0314662
BSGatlas-gene-104	folB	-0.231949
BSGatlas-gene-105	folK	-0.892913
BSGatlas-gene-106	yazB	-1.39473
BSGatlas-gene-107	yacF	-0.537135
BSGatlas-gene-109	lysS	0.377717
BSGatlas-gene-125	ctsR	-1.9278
BSGatlas-gene-126	mcsA	-1.07726
BSGatlas-gene-127	mcsB	-1.19458
BSGatlas-gene-128	clpC	-1.18537
BSGatlas-gene-129	radA	-1.50176
BSGatlas-gene-130	disA	-1.33587
BSGatlas-gene-131	yacL	-0.658713
BSGatlas-gene-132	ispD	-0.84634
BSGatlas-gene-136	cysE	-0.799418
BSGatlas-gene-137	cysS	0.275485
BSGatlas-gene-138	mrnC	-0.968905
BSGatlas-gene-139	yacO	-0.966178
BSGatlas-gene-140	yacP	-0.945861
BSGatlas-gene-141	sigH	0.12303
BSGatlas-gene-142	rpmGB	1.00423
BSGatlas-gene-143	secE	-0.181479
BSGatlas-gene-144	nusG	-0.847711
BSGatlas-gene-145	rplK	1.28618
BSGatlas-gene-146	rplA	-0.731378
BSGatlas-gene-148	rplJ	0.150988
BSGatlas-gene-149	rplL	1.07448
BSGatlas-gene-150	ybxB	-0.705704
BSGatlas-gene-151	rpoB	-0.382694
BSGatlas-gene-152	rpoC	-1.11424
BSGatlas-gene-154	rpsL	-0.778909
BSGatlas-gene-155	rpsG	0.282033
BSGatlas-gene-156	fusA	-1.24448
BSGatlas-gene-157	tufA	0.0452052
BSGatlas-gene-158	ybaC	-0.125798
BSGatlas-gene-160	rpsJ	0.425272
BSGatlas-gene-161	rplC	-0.0498089
BSGatlas-gene-162	rplD	-1.30939
BSGatlas-gene-163	rplW	-0.97411
BSGatlas-gene-164	rplB	-1.97718
BSGatlas-gene-165	rpsS	-0.800323
BSGatlas-gene-166	rplV	-1.1129
BSGatlas-gene-167	rpsC	-0.836094
BSGatlas-gene-168	rplP	-0.138826
BSGatlas-gene-169	rpmC	-1.6518
BSGatlas-gene-170	rpsQ	-0.152932
BSGatlas-gene-171	rplN	1.13257
BSGatlas-gene-172	rplX	-0.363334
BSGatlas-gene-173	rplE	-0.327457
BSGatlas-gene-174	rpsN	0.34526
BSGatlas-gene-175	rpsH	-2.61398
BSGatlas-gene-176	rplF	-0.892687
BSGatlas-gene-177	rplR	-2.03993
BSGatlas-gene-178	rpsE	-1.54273
BSGatlas-gene-179	rpmD	0.515849
BSGatlas-gene-180	rplO	-0.56907
BSGatlas-gene-181	secY	-2.48259
BSGatlas-gene-182	adk	-1.93997
BSGatlas-gene-185	infA	-1.27579
BSGatlas-gene-186	rpmJ	2.19568
BSGatlas-gene-187	rpsM	0.123475
BSGatlas-gene-188	rpsK	0.0328448
BSGatlas-gene-189	rpoA	-1.8439
BSGatlas-gene-190	rplQ	1.43296
BSGatlas-gene-191	ybxA	-0.918691
BSGatlas-gene-192	ybaE	-2.16485
BSGatlas-gene-194	truA	-2.00216
BSGatlas-gene-197	rplM	0.477384
BSGatlas-gene-198	rpsI	0.911063
BSGatlas-gene-199	ybaJ	-0.4114
BSGatlas-gene-200	ybaK	-1.49401
BSGatlas-gene-201	cwlD	-0.507015
BSGatlas-gene-202	salA	0.774153
BSGatlas-gene-203	gerD	-2.74097
BSGatlas-gene-204	kbaA	-0.580758
BSGatlas-gene-205	pdaB	-0.75003
BSGatlas-gene-222	ybaS	-0.318351
BSGatlas-gene-223	ybbA	0.872674
BSGatlas-gene-225	feuB	1.66999
BSGatlas-gene-226	feuA	1.88094
BSGatlas-gene-227	btr	1.33587
BSGatlas-gene-228	ybbC	-0.943399
BSGatlas-gene-229	nagZ	-0.849775
BSGatlas-gene-230	amiE	-2.4775
BSGatlas-gene-231	murP	-0.60351
BSGatlas-gene-232	murR	-0.608861
BSGatlas-gene-233	murQ	-1.88595
BSGatlas-gene-234	ybbJ	-1.08646
BSGatlas-gene-235	ybbK	1.80027
BSGatlas-gene-242	rsiW	-1.0474
BSGatlas-gene-243	cdaA	-1.36138
BSGatlas-gene-244	cdaR	-0.873935
BSGatlas-gene-245	glmM	0.918498
BSGatlas-gene-247	glmS	-0.699744
BSGatlas-gene-248	ybbU	-2.4231
BSGatlas-gene-249	alkA	-1.27694
BSGatlas-gene-250	adaA	-0.171285
BSGatlas-gene-251	adaB	1.29523
BSGatlas-gene-254	ybcC	-1.1867
BSGatlas-gene-255	ybcF	1.06497
BSGatlas-gene-257	ybcI	-0.813711
BSGatlas-gene-261	skfA	1.4412
BSGatlas-gene-262	skfB	0.431284
BSGatlas-gene-263	skfC	-0.327964
BSGatlas-gene-264	skfE	0.00615205
BSGatlas-gene-265	skfF	-0.388277
BSGatlas-gene-266	skfG	1.77051
BSGatlas-gene-267	skfH	0.017786
BSGatlas-gene-268	ybdG	0.178194
BSGatlas-gene-269	ybdJ	-0.907615
BSGatlas-gene-270	ybdK	-2.07625
BSGatlas-gene-271	ybzI	2.10446
BSGatlas-gene-272	prkD	0.186289
BSGatlas-gene-273	ybdN	-0.315562
BSGatlas-gene-274	ybdO	-0.157556
BSGatlas-gene-275	ybxG	-0.90754
BSGatlas-gene-276	csgA	-0.489876
BSGatlas-gene-277	ybxH	0.591922
BSGatlas-gene-278	ybxI	1.27129
BSGatlas-gene-279	cypC	-1.7567
BSGatlas-gene-280	ybyB	1.82221
BSGatlas-gene-281	aimA	0.0576081
BSGatlas-gene-282	glpQ	0.777307
BSGatlas-gene-283	glpT	1.8678
BSGatlas-gene-286	ybeF	-0.684805
BSGatlas-gene-287	ybfA	-1.0758
BSGatlas-gene-291	ybfF	0.335869
BSGatlas-gene-292	ybfG	-0.795712
BSGatlas-gene-293	ybfH	-0.605224
BSGatlas-gene-295	purT	0.831409
BSGatlas-gene-296	mpr	0.920893
BSGatlas-gene-297	ybfJ	-1.69508
BSGatlas-gene-298	ybfK	0.427439
BSGatlas-gene-299	pssA	1.40522
BSGatlas-gene-300	ybfM	-1.18322
BSGatlas-gene-301	psd	1.4664
BSGatlas-gene-303	ybfO	0.272204
BSGatlas-gene-304	ybfP	-1.65406
BSGatlas-gene-305	ybfQ	0.142975
BSGatlas-gene-306	gltP	0.196753
BSGatlas-gene-307	gamP	1.55474
BSGatlas-gene-308	gamA	1.9494
BSGatlas-gene-309	gamR	0.79307
BSGatlas-gene-311	ybgE	-0.459018
BSGatlas-gene-312	ybgF	1.59526
BSGatlas-gene-313	ybgG	-0.813711
BSGatlas-gene-314	glnT	-2.00806
BSGatlas-gene-316	glnK	-1.08646
BSGatlas-gene-317	glnL	-0.168591
BSGatlas-gene-318	ycbC	0.560611
BSGatlas-gene-319	ycbD	-0.00519424
BSGatlas-gene-320	ycbE	-0.406264
BSGatlas-gene-321	ycbF	-1.41647
BSGatlas-gene-322	ycbG	-2.34852
BSGatlas-gene-323	ycbH	0.235166
BSGatlas-gene-325	ycbJ	-1.75589
BSGatlas-gene-329	ycbL	1.05635
BSGatlas-gene-331	ycbN	-0.40474
BSGatlas-gene-332	ycbO	-0.0864647
BSGatlas-gene-334	ycbP	0.492707
BSGatlas-gene-335	cwlJ	-0.771449
BSGatlas-gene-336	ycbR	-1.83282
BSGatlas-gene-338	phoD	-1.29067
BSGatlas-gene-339	tatAD	-0.259375
BSGatlas-gene-341	pcp	0.623824
BSGatlas-gene-342	ycbU	-0.812593
BSGatlas-gene-343	lmrB	-1.6478
BSGatlas-gene-344	lmrA	-1.71987
BSGatlas-gene-345	ansZ	-2.6554
BSGatlas-gene-346	lip	1.68736
BSGatlas-gene-347	yczC	-0.125798
BSGatlas-gene-348	yccF	-2.73971
BSGatlas-gene-349	natK	-2.55167
BSGatlas-gene-350	natR	-1.40474
BSGatlas-gene-351	natA	-0.398673
BSGatlas-gene-352	natB	-1.22875
BSGatlas-gene-353	yccK	0.281847
BSGatlas-gene-354	ycdA	-0.112903
BSGatlas-gene-357	ycdB	-1.22875
BSGatlas-gene-358	ycdC	-1.22875
BSGatlas-gene-359	cwlK	0.0102973
BSGatlas-gene-360	rapJ	1.02089
BSGatlas-gene-361	ycdF	0.827703
BSGatlas-gene-362	ycdG	-1.7828
BSGatlas-gene-363	znuA	-0.985171
BSGatlas-gene-364	znuC	0.645179
BSGatlas-gene-365	znuB	-2.146
BSGatlas-gene-366	yceB	-0.134879
BSGatlas-gene-367	yceC	0.171542
BSGatlas-gene-368	yceD	0.12432
BSGatlas-gene-369	yceE	0.951884
BSGatlas-gene-370	yceF	-0.739467
BSGatlas-gene-371	yceG	0.429294
BSGatlas-gene-372	yceH	0.939236
BSGatlas-gene-373	niaP	0.650178
BSGatlas-gene-376	yceK	-1.77921
BSGatlas-gene-377	opuAA	-0.345435
BSGatlas-gene-378	opuAB	-0.782542
BSGatlas-gene-379	opuAC	-1.45197
BSGatlas-gene-380	amhX	-0.298183
BSGatlas-gene-381	ycgA	0.785342
BSGatlas-gene-382	ycgB	1.2999
BSGatlas-gene-383	amyE	0.316866
BSGatlas-gene-384	ldh	-0.367691
BSGatlas-gene-385	lctP	-0.526284
BSGatlas-gene-386	mdr	-0.767897
BSGatlas-gene-387	ycgE	-0.933725
BSGatlas-gene-388	ycgF	0.370016
BSGatlas-gene-389	ycgG	-0.279902
BSGatlas-gene-390	ycgH	-0.870241
BSGatlas-gene-391	ycgI	1.09199
BSGatlas-gene-392	nadE	-0.301279
BSGatlas-gene-393	tmrB	0.0430373
BSGatlas-gene-395	aroK	-0.383738
BSGatlas-gene-396	ycgJ	-1.81371
BSGatlas-gene-397	ycgK	1.84415
BSGatlas-gene-398	cah	-1.50688
BSGatlas-gene-399	ycgL	-2.88763
BSGatlas-gene-400	putB	1.10362
BSGatlas-gene-401	putC	0.687401
BSGatlas-gene-402	putP	1.43172
BSGatlas-gene-404	putR	0.189227
BSGatlas-gene-405	ycgQ	0.833877
BSGatlas-gene-407	ycgS	0.401746
BSGatlas-gene-408	ycgT	1.87981
BSGatlas-gene-409	nasF	-0.441207
BSGatlas-gene-410	nasE	0.0224157
BSGatlas-gene-411	nasD	0.67806
BSGatlas-gene-412	nasC	-1.03891
BSGatlas-gene-413	nasB	-1.90761
BSGatlas-gene-414	nasA	-1.80162
BSGatlas-gene-415	folEB	-0.40474
BSGatlas-gene-416	yciB	-0.813711
BSGatlas-gene-418	zagA	-2.39867
BSGatlas-gene-419	yckA	-1.72695
BSGatlas-gene-420	yckB	-0.549558
BSGatlas-gene-422	yckC	-2.94391
BSGatlas-gene-423	yckD	0.0524431
BSGatlas-gene-424	yckE	-1.41695
BSGatlas-gene-425	nin	-0.0511049
BSGatlas-gene-426	nucA	0.683467
BSGatlas-gene-427	tlpC	0.552395
BSGatlas-gene-428	hxlB	-0.244984
BSGatlas-gene-429	hxlA	-0.479693
BSGatlas-gene-432	srfAA	0.138224
BSGatlas-gene-433	srfAB	0.404674
BSGatlas-gene-435	srfAC	0.162826
BSGatlas-gene-436	srfAD	0.711425
BSGatlas-gene-437	ycxA	0.616256
BSGatlas-gene-438	ycxB	-2.27444
BSGatlas-gene-439	ycxC	-1.27222
BSGatlas-gene-443	yczE	-0.328921
BSGatlas-gene-444	tcyC	-1.13754
BSGatlas-gene-445	tcyB	-0.996341
BSGatlas-gene-446	tcyA	0.507882
BSGatlas-gene-447	bsdA	-1.39867
BSGatlas-gene-448	bsdB	-0.594782
BSGatlas-gene-449	bsdC	-0.802547
BSGatlas-gene-451	yclD	-2.13564
BSGatlas-gene-452	yclE	-0.250875
BSGatlas-gene-453	dtpT	-0.281595
BSGatlas-gene-454	yclG	-1.63853
BSGatlas-gene-455	gerKD	2.11007
BSGatlas-gene-456	gerKA	-0.593863
BSGatlas-gene-457	gerKC	-1.13354
BSGatlas-gene-458	gerKB	-1.55125
BSGatlas-gene-459	yclH	-1.27161
BSGatlas-gene-460	yclI	0.263406
BSGatlas-gene-461	yclJ	-1.32265
BSGatlas-gene-462	yclK	-1.2121
BSGatlas-gene-463	rapC	-0.330875
BSGatlas-gene-464	phrC	0.0105109
BSGatlas-gene-465	yczM	0.979757
BSGatlas-gene-466	yczN	-1.19533
BSGatlas-gene-467	thrD	0.812102
BSGatlas-gene-468	fpbN	2.12067
BSGatlas-gene-469	fpbO	0.729225
BSGatlas-gene-470	fpbP	0.59526
BSGatlas-gene-471	fpbQ	1.68146
BSGatlas-gene-472	ycnB	-0.754125
BSGatlas-gene-473	ycnC	-0.30006
BSGatlas-gene-474	ycnD	0.525444
BSGatlas-gene-475	ycnE	1.86173
BSGatlas-gene-476	yczG	-1.73282
BSGatlas-gene-477	gabR	-1.52861
BSGatlas-gene-478	gabT	-0.405097
BSGatlas-gene-479	gabD	-1.38789
BSGatlas-gene-480	glcU	-0.155061
BSGatlas-gene-481	gdh	-0.683254
BSGatlas-gene-483	ycnJ	-1.09261
BSGatlas-gene-484	ycnK	-1.55742
BSGatlas-gene-485	ycnL	-0.227182
BSGatlas-gene-486	mtlA	0.539862
BSGatlas-gene-487	mtlF	-0.407783
BSGatlas-gene-488	mtlD	-0.501674
BSGatlas-gene-489	ycsA	-1.4388
BSGatlas-gene-491	yczH	-0.883559
BSGatlas-gene-492	ycsD	-0.501502
BSGatlas-gene-493	yczO	1.03174
BSGatlas-gene-494	ycsE	1.09493
BSGatlas-gene-495	pxpA	0.313844
BSGatlas-gene-496	ycsG	0.869845
BSGatlas-gene-497	ycsI	-0.414422
BSGatlas-gene-498	pxpB	-0.076745
BSGatlas-gene-499	pxpC	0.186289
BSGatlas-gene-500	kipR	0.652102
BSGatlas-gene-501	lipC	-0.588762
BSGatlas-gene-502	yczI	-0.398673
BSGatlas-gene-503	yczJ	0.394776
BSGatlas-gene-504	pbpC	-0.991893
BSGatlas-gene-505	ycsN	-0.33257
BSGatlas-gene-506	mtlR	-0.260495
BSGatlas-gene-507	ydaB	-0.320841
BSGatlas-gene-509	ydaD	-0.345687
BSGatlas-gene-511	ydaF	0.489618
BSGatlas-gene-512	ydaG	0.950857
BSGatlas-gene-515	amj	0.460906
BSGatlas-gene-516	ydzA	1.1476
BSGatlas-gene-517	lrpC	-0.290667
BSGatlas-gene-518	topB	-1.51311
BSGatlas-gene-519	ydaJ	-1.06053
BSGatlas-gene-520	ydaK	-3.00806
BSGatlas-gene-521	ydaL	-1.19019
BSGatlas-gene-523	ydaN	-0.687257
BSGatlas-gene-525	kimA	-0.983579
BSGatlas-gene-526	mutT	0.0430373
BSGatlas-gene-527	ydaP	-0.143928
BSGatlas-gene-531	ydzK	-0.833615
BSGatlas-gene-532	mntH	-0.649717
BSGatlas-gene-533	ydaS	-0.155563
BSGatlas-gene-534	ydaT	0.319632
BSGatlas-gene-535	ydbA	-1.00636
BSGatlas-gene-536	gsiB	-0.337766
BSGatlas-gene-537	ydbB	1.40522
BSGatlas-gene-538	ydbC	-0.0864647
BSGatlas-gene-539	ydbD	0.0472906
BSGatlas-gene-540	dctB	-0.0202611
BSGatlas-gene-541	dctS	-0.424348
BSGatlas-gene-542	dctR	1.55474
BSGatlas-gene-543	dctP	-0.0262599
BSGatlas-gene-544	ydbI	-1.63814
BSGatlas-gene-546	ydbJ	0.827962
BSGatlas-gene-547	ydbK	1.98902
BSGatlas-gene-548	ydbL	0.364794
BSGatlas-gene-549	ydbM	1.18229
BSGatlas-gene-552	ydbO	-2.33373
BSGatlas-gene-553	ydbP	0.128391
BSGatlas-gene-554	ddl	-1.06753
BSGatlas-gene-555	murF	-0.0996652
BSGatlas-gene-556	cshA	-1.86725
BSGatlas-gene-557	ydbS	0.410505
BSGatlas-gene-558	ydbT	-1.13083
BSGatlas-gene-560	ydcA	-0.7704
BSGatlas-gene-561	acpS	-0.177128
BSGatlas-gene-562	ydcC	-1.02452
BSGatlas-gene-563	alr	-0.672587
BSGatlas-gene-564	ndoAI	-1.07104
BSGatlas-gene-567	rsbR	0.237693
BSGatlas-gene-568	rsbS	-1.35027
BSGatlas-gene-569	rsbT	-0.123473
BSGatlas-gene-570	rsbU	-0.385779
BSGatlas-gene-571	rsbV	-0.871085
BSGatlas-gene-572	rsbW	-0.0468696
BSGatlas-gene-573	sigB	-2.82391
BSGatlas-gene-574	rsbX	-1.88217
BSGatlas-gene-576	ydcF	-0.813711
BSGatlas-gene-579	pamR	-1.13564
BSGatlas-gene-580	ydcI	-0.64405
BSGatlas-gene-590	int	0.629096
BSGatlas-gene-591	immA	-0.813711
BSGatlas-gene-592	immR	-0.813711
BSGatlas-gene-598	ydcP	2.07585
BSGatlas-gene-599	ydcQ	0.605271
BSGatlas-gene-600	nicK	-0.594782
BSGatlas-gene-603	ydcT	0.913535
BSGatlas-gene-605	conB	0.161866
BSGatlas-gene-606	conC	-0.40474
BSGatlas-gene-608	conE	-1.19368
BSGatlas-gene-609	yddF	-0.813711
BSGatlas-gene-610	conG	0.313357
BSGatlas-gene-612	yddI	-2.39867
BSGatlas-gene-613	yddJ	0.349483
BSGatlas-gene-614	yddK	1.17819
BSGatlas-gene-615	rapI	-0.00553199
BSGatlas-gene-617	yddM	0.55437
BSGatlas-gene-618	yddN	-0.605224
BSGatlas-gene-619	lrpA	-1.39867
BSGatlas-gene-623	yddS	0.913535
BSGatlas-gene-626	ydzN	-2.39867
BSGatlas-gene-627	ydeA	-0.477781
BSGatlas-gene-629	cspC	0.907323
BSGatlas-gene-632	ydeB	-0.133601
BSGatlas-gene-635	ydeC	1.16185
BSGatlas-gene-636	ydeD	1.50822
BSGatlas-gene-637	ydeE	0.813479
BSGatlas-gene-638	ydeF	-1.64028
BSGatlas-gene-639	ydeG	-1.7982
BSGatlas-gene-640	ydeH	-1.81371
BSGatlas-gene-642	ydeJ	0.650192
BSGatlas-gene-643	ydeK	0.227256
BSGatlas-gene-644	ydeL	-1.92018
BSGatlas-gene-646	ydeN	0.0430373
BSGatlas-gene-647	ydzF	1.15628
BSGatlas-gene-648	ydeO	0.437915
BSGatlas-gene-649	ydeP	-1.30006
BSGatlas-gene-650	ydeQ	-0.250437
BSGatlas-gene-651	ydeR	-2.81371
BSGatlas-gene-652	ydeS	1.59981
BSGatlas-gene-655	aseA	0.2296
BSGatlas-gene-658	ydfB	-0.491782
BSGatlas-gene-660	ydfD	-2.34617
BSGatlas-gene-662	ydfF	-1.00191
BSGatlas-gene-663	ydfG	0.466963
BSGatlas-gene-666	ydfH	-1.46438
BSGatlas-gene-668	ydfJ	-0.138648
BSGatlas-gene-669	nap	-0.410833
BSGatlas-gene-671	ydfL	-0.218253
BSGatlas-gene-672	mneP	-1.98364
BSGatlas-gene-673	mhqN	0.220785
BSGatlas-gene-674	mhqO	0.301305
BSGatlas-gene-675	mhqP	-0.0201377
BSGatlas-gene-676	ydfQ	-1.81371
BSGatlas-gene-677	ydzH	0.761173
BSGatlas-gene-678	ydzR	0.426674
BSGatlas-gene-680	ydfS	-1.83417
BSGatlas-gene-681	cotP	-2.49631
BSGatlas-gene-682	ydgA	-1.42874
BSGatlas-gene-683	ydgB	1.23199
BSGatlas-gene-684	ydgC	-1.64028
BSGatlas-gene-686	ydgE	-2.07044
BSGatlas-gene-687	vmlR	-1.38254
BSGatlas-gene-689	ydgF	1.41171
BSGatlas-gene-690	bstG	0.2988
BSGatlas-gene-692	ydgH	-1.43773
BSGatlas-gene-693	ydgI	-0.976517
BSGatlas-gene-695	ydgK	-0.547388
BSGatlas-gene-696	ydhB	-2.4231
BSGatlas-gene-697	ydhC	0.677348
BSGatlas-gene-698	ydhD	0.688474
BSGatlas-gene-699	ydhE	-1.29791
BSGatlas-gene-700	ydhF	-0.245363
BSGatlas-gene-701	phoB	-0.630036
BSGatlas-gene-702	fra	0.256624
BSGatlas-gene-703	ydhH	-0.813711
BSGatlas-gene-705	ydhJ	-0.957645
BSGatlas-gene-706	ydhK	1.92671
BSGatlas-gene-707	pbuE	-1.67631
BSGatlas-gene-709	gmuB	-0.780729
BSGatlas-gene-710	gmuA	0.394776
BSGatlas-gene-711	gmuC	-1.12189
BSGatlas-gene-712	gmuD	-0.765419
BSGatlas-gene-713	gmuR	-0.482907
BSGatlas-gene-714	gmuE	-0.0208447
BSGatlas-gene-715	gmuF	-0.99427
BSGatlas-gene-716	gmuG	-1.15633
BSGatlas-gene-717	ydhU/1	-1.56641
BSGatlas-gene-718	ydhU/2	1.47331
BSGatlas-gene-727	thiL	-1.07044
BSGatlas-gene-729	tsaB	0.76586
BSGatlas-gene-730	ydiD	-0.705704
BSGatlas-gene-731	tsaD	-1.74866
BSGatlas-gene-732	ydiF	0.00450085
BSGatlas-gene-733	ydiG	0.136065
BSGatlas-gene-734	rex	-1.97093
BSGatlas-gene-735	tatAY	1.26514
BSGatlas-gene-736	tatCY	0.247999
BSGatlas-gene-738	ydiL	0.406659
BSGatlas-gene-740	groEL	0.615854
BSGatlas-gene-746	ydiM	0.161866
BSGatlas-gene-749	ydiN	-0.813711
BSGatlas-gene-750	ydiO	-0.916462
BSGatlas-gene-751	ydiP	-1.70383
BSGatlas-gene-752	ydzW/1	-0.787496
BSGatlas-gene-754	ydzW/3	-0.398673
BSGatlas-gene-759	ydzW/7	-1.21666
BSGatlas-gene-761	ydiR	2.04971
BSGatlas-gene-762	ydiS	1.40522
BSGatlas-gene-763	ydjA	-0.383122
BSGatlas-gene-765	ydjB	-1.4231
BSGatlas-gene-767	gutR	0.5251
BSGatlas-gene-768	gutB	-0.00635564
BSGatlas-gene-769	gutP	-0.354743
BSGatlas-gene-770	fruC	-0.825262
BSGatlas-gene-771	pspA	0.806867
BSGatlas-gene-772	ydjG	0.906185
BSGatlas-gene-773	ydjH	1.60509
BSGatlas-gene-774	ydjI	0.474695
BSGatlas-gene-775	ydjJ	0.232941
BSGatlas-gene-776	iolT	-0.379476
BSGatlas-gene-777	bdhA	-0.112711
BSGatlas-gene-780	ydjN	-1.42957
BSGatlas-gene-781	ydzJ	-0.504923
BSGatlas-gene-782	ydjO	0.0476423
BSGatlas-gene-783	ydjP	0.317827
BSGatlas-gene-784	yeaA	-1.30736
BSGatlas-gene-785	cotA	0.290362
BSGatlas-gene-786	gabP	-0.0286986
BSGatlas-gene-788	mneS	-1.1549
BSGatlas-gene-789	yeaC	-1.89819
BSGatlas-gene-790	yeaD	-0.700097
BSGatlas-gene-791	yebA	-0.853209
BSGatlas-gene-793	guaA	0.162567
BSGatlas-gene-795	pbuG	-0.316983
BSGatlas-gene-796	yebC	-1.85329
BSGatlas-gene-797	yebD	0.1671
BSGatlas-gene-798	yebE	-0.0241162
BSGatlas-gene-799	yebG	-1.7985
BSGatlas-gene-802	purE	0.621583
BSGatlas-gene-803	purK	-0.961741
BSGatlas-gene-804	purB	-0.360336
BSGatlas-gene-805	purC	-0.446276
BSGatlas-gene-806	purS	2.14519
BSGatlas-gene-807	purQ	-0.704367
BSGatlas-gene-808	purL	-1.2436
BSGatlas-gene-809	purF	0.256473
BSGatlas-gene-810	purM	-1.24373
BSGatlas-gene-811	purN	-1.69507
BSGatlas-gene-812	purH	-0.156146
BSGatlas-gene-813	purD	-0.711315
BSGatlas-gene-814	yezC	0.186289
BSGatlas-gene-816	yezF	0.588728
BSGatlas-gene-817	yerA	-0.727671
BSGatlas-gene-818	yerB	-1.154
BSGatlas-gene-819	yerC	0.244464
BSGatlas-gene-820	yerD	-1.11857
BSGatlas-gene-821	pcrB	-2.15508
BSGatlas-gene-822	pcrA	-0.594782
BSGatlas-gene-823	ligA	-0.461015
BSGatlas-gene-824	yerH	-1.62004
BSGatlas-gene-825	yerI	0.150486
BSGatlas-gene-827	sapB	0.661239
BSGatlas-gene-828	opuE	-0.908451
BSGatlas-gene-829	gatC	2.13147
BSGatlas-gene-830	gatA	1.49323
BSGatlas-gene-831	gatB	0.342869
BSGatlas-gene-832	yerO	-1.09749
BSGatlas-gene-833	swrC	-0.25859
BSGatlas-gene-834	dgkB	-0.611659
BSGatlas-gene-835	rlmCD	-0.604794
BSGatlas-gene-836	yefB	-2.08646
BSGatlas-gene-839	yeeB	0.848942
BSGatlas-gene-840	yeeC	-0.748511
BSGatlas-gene-842	yezA	-1.4231
BSGatlas-gene-844	yeeF	-0.209099
BSGatlas-gene-846	rapH	-1.61603
BSGatlas-gene-847	phrH	1.6383
BSGatlas-gene-848	yeeI	-0.542727
BSGatlas-gene-849	yeeK	0.40317
BSGatlas-gene-850	yezE	-2.07577
BSGatlas-gene-851	yesE	0.375768
BSGatlas-gene-852	yesF	0.0224318
BSGatlas-gene-853	cotJA	-0.0524318
BSGatlas-gene-854	cotJB	-0.863583
BSGatlas-gene-855	cotJC	0.22477
BSGatlas-gene-856	yesJ	-1.40319
BSGatlas-gene-857	yesK	2.00175
BSGatlas-gene-858	yesL	1.26097
BSGatlas-gene-859	yesM	-0.40474
BSGatlas-gene-860	yesN	0.489747
BSGatlas-gene-861	rhiL	-0.347038
BSGatlas-gene-862	rhiF	-1.13838
BSGatlas-gene-863	rhiG	-1.31255
BSGatlas-gene-864	rhiN	-0.330974
BSGatlas-gene-865	rhgR	-2.02725
BSGatlas-gene-866	yesT	-1.06178
BSGatlas-gene-867	yesU	-2.73954
BSGatlas-gene-868	yesV	-2.72536
BSGatlas-gene-869	yesW	-1.11147
BSGatlas-gene-870	yesX	-1.20037
BSGatlas-gene-871	yesY	-0.0581824
BSGatlas-gene-872	yesZ	-0.331184
BSGatlas-gene-873	yetA	-0.783759
BSGatlas-gene-874	lplA	-1.1872
BSGatlas-gene-875	lplB	-1.58562
BSGatlas-gene-876	lplC	-0.182596
BSGatlas-gene-877	lplD	0.152949
BSGatlas-gene-878	yetF	-0.145773
BSGatlas-gene-880	yetH	1.27733
BSGatlas-gene-882	yetI	-1.90761
BSGatlas-gene-883	yezB	-0.228748
BSGatlas-gene-884	yezD	-0.0864647
BSGatlas-gene-885	yetJ	-0.42222
BSGatlas-gene-886	yetK	0.232128
BSGatlas-gene-888	yetM	-0.9472
BSGatlas-gene-889	yetN	-0.813711
BSGatlas-gene-890	yetO	-0.652417
BSGatlas-gene-893	yfnI	0.108762
BSGatlas-gene-894	yfnH	-1.20858
BSGatlas-gene-895	yfnG	-1.15521
BSGatlas-gene-896	yfnF	-2.4529
BSGatlas-gene-897	yfnE	-2.22032
BSGatlas-gene-898	yfnD	-2.64938
BSGatlas-gene-899	yfnC	-0.470527
BSGatlas-gene-900	yfnB	-0.702892
BSGatlas-gene-901	mtrA	-0.310152
BSGatlas-gene-902	yfmT	1.94614
BSGatlas-gene-903	yfmS	0.669092
BSGatlas-gene-904	yfmR	-0.547645
BSGatlas-gene-905	yfmQ	0.902602
BSGatlas-gene-906	yfmP	0.598297
BSGatlas-gene-907	yfmO	1.50822
BSGatlas-gene-909	yfmM	-0.422892
BSGatlas-gene-910	yfmL	-0.395635
BSGatlas-gene-911	yfmK	-0.630414
BSGatlas-gene-912	yfmJ	0.433824
BSGatlas-gene-914	yfmI	-1.81371
BSGatlas-gene-916	yfmG	1.8467
BSGatlas-gene-917	fecF	-0.246151
BSGatlas-gene-918	fecE	-0.0337412
BSGatlas-gene-919	fecD	0.872674
BSGatlas-gene-920	fecC	0.489506
BSGatlas-gene-921	yfmB	1.96292
BSGatlas-gene-923	yflT	2.08373
BSGatlas-gene-924	pel	1.84364
BSGatlas-gene-925	yflS	-1.18591
BSGatlas-gene-926	citS	0.356434
BSGatlas-gene-927	citT	-0.40474
BSGatlas-gene-928	yflP	-0.517051
BSGatlas-gene-929	citM	-0.833168
BSGatlas-gene-930	yflN	-1.20716
BSGatlas-gene-931	nos	-0.517708
BSGatlas-gene-932	yflL	1.62509
BSGatlas-gene-933	yflK	2.01174
BSGatlas-gene-934	yflJ	0.462711
BSGatlas-gene-937	yflH	-0.41965
BSGatlas-gene-938	yflG	-1.78451
BSGatlas-gene-939	nagP	-0.625476
BSGatlas-gene-940	ltaS	-0.154862
BSGatlas-gene-942	yflB	-0.698031
BSGatlas-gene-943	yflA	-0.563839
BSGatlas-gene-944	yfkT	0.614993
BSGatlas-gene-946	yfkR	0.325587
BSGatlas-gene-947	yfkQ	-0.151792
BSGatlas-gene-948	treP	-0.137586
BSGatlas-gene-949	treA	-1.00469
BSGatlas-gene-950	treR	-2.52378
BSGatlas-gene-951	hypO	-0.438754
BSGatlas-gene-952	yfkN	-0.174021
BSGatlas-gene-953	yfkM	-0.50729
BSGatlas-gene-954	yfkL	1.17413
BSGatlas-gene-955	yfkK	-2.21666
BSGatlas-gene-956	yfkJ	-0.451018
BSGatlas-gene-957	yfkI	-0.82849
BSGatlas-gene-958	yfkH	0.542809
BSGatlas-gene-960	yfkF	-0.00392516
BSGatlas-gene-961	chaA	0.192832
BSGatlas-gene-962	yfkD	-0.96486
BSGatlas-gene-963	yfkC	-1.1372
BSGatlas-gene-964	yfkA	-0.0592644
BSGatlas-gene-965	yfjT	-1.42212
BSGatlas-gene-966	pdaA	-1.68567
BSGatlas-gene-967	yfjR	0.777114
BSGatlas-gene-968	yfjQ	-0.866454
BSGatlas-gene-969	yfjP	-0.624593
BSGatlas-gene-970	yfjO	-1.93292
BSGatlas-gene-973	yfjM	0.116441
BSGatlas-gene-975	acoA	0.213968
BSGatlas-gene-976	acoB	-1.44237
BSGatlas-gene-977	acoC	-1.1775
BSGatlas-gene-978	acoL	-1.00359
BSGatlas-gene-979	acoR	-1.04884
BSGatlas-gene-980	sspH	0.801633
BSGatlas-gene-981	yfjF	-0.637057
BSGatlas-gene-982	yfjE	0.049032
BSGatlas-gene-983	yfjD	0.948972
BSGatlas-gene-985	yfjC	1.36205
BSGatlas-gene-986	yfjB	1.55328
BSGatlas-gene-987	yfjA	1.12438
BSGatlas-gene-988	malA	-0.821872
BSGatlas-gene-989	glvR	-0.765702
BSGatlas-gene-990	malP	-0.306993
BSGatlas-gene-991	yfiB	-0.362742
BSGatlas-gene-992	yfiC	-0.517708
BSGatlas-gene-993	catD	-1.13564
BSGatlas-gene-994	catE	-2.7057
BSGatlas-gene-995	yfiF	-0.813711
BSGatlas-gene-996	yfiG	-0.774986
BSGatlas-gene-997	yfiH	-0.194534
BSGatlas-gene-998	yfiI	-0.697261
BSGatlas-gene-999	lnrJ	-0.288795
BSGatlas-gene-1000	lnrK	0.565884
BSGatlas-gene-1001	lnrL	0.771252
BSGatlas-gene-1002	lnrM	-1.62107
BSGatlas-gene-1003	lnrN	-1.92018
BSGatlas-gene-1004	padR	-1.12142
BSGatlas-gene-1005	lipB	0.394776
BSGatlas-gene-1006	yfiQ	-0.601735
BSGatlas-gene-1009	yfiS	-0.605224
BSGatlas-gene-1010	bstA	0.59526
BSGatlas-gene-1011	yfiU	-0.590034
BSGatlas-gene-1012	yfiV	0.387298
BSGatlas-gene-1013	mprF	-0.627185
BSGatlas-gene-1014	yfiY	1.06937
BSGatlas-gene-1016	yfhA	0.543717
BSGatlas-gene-1017	yfhB	-0.222506
BSGatlas-gene-1018	yfhC	-0.0065086
BSGatlas-gene-1019	yfhD	1.76217
BSGatlas-gene-1020	yfhE	-0.457031
BSGatlas-gene-1021	yfhF	-0.386583
BSGatlas-gene-1022	recX	0.379475
BSGatlas-gene-1023	yfhH	-0.138236
BSGatlas-gene-1025	yfhI	-0.853209
BSGatlas-gene-1026	sspK	1.32854
BSGatlas-gene-1027	yfhJ	1.48003
BSGatlas-gene-1028	yfhK	0.0568756
BSGatlas-gene-1029	yfhL	1.51218
BSGatlas-gene-1030	yfhM	-1.42097
BSGatlas-gene-1031	csbB	-0.669904
BSGatlas-gene-1032	yfhO	-0.0718959
BSGatlas-gene-1033	yfhP	-1.36865
BSGatlas-gene-1034	mutY	-2.44964
BSGatlas-gene-1035	yfhS	-0.576153
BSGatlas-gene-1036	fabL	-0.60915
BSGatlas-gene-1038	ygaB	0.831409
BSGatlas-gene-1039	ygaC	-2.39484
BSGatlas-gene-1040	ygaD	-1.2303
BSGatlas-gene-1041	ygaE	-1.9141
BSGatlas-gene-1042	gsaB	-1.15864
BSGatlas-gene-1043	ygaF	0.212026
BSGatlas-gene-1044	perR	-0.508492
BSGatlas-gene-1045	ygzB	-0.910292
BSGatlas-gene-1046	ygxA	0.281403
BSGatlas-gene-1067	spo0M	0.533597
BSGatlas-gene-1068	ygzA	0.457916
BSGatlas-gene-1069	ygzC	-1.69915
BSGatlas-gene-1070	ygaJ	-0.346172
BSGatlas-gene-1072	thiC	0.32014
BSGatlas-gene-1073	ygaK	-0.492262
BSGatlas-gene-1075	katA	-0.379866
BSGatlas-gene-1078	ssuA	-0.813711
BSGatlas-gene-1079	ssuC	-1.39867
BSGatlas-gene-1080	ssuD	-0.684573
BSGatlas-gene-1081	ygaN	-1.66668
BSGatlas-gene-1082	rpsNB	0.186289
BSGatlas-gene-1083	ygaO	0.266476
BSGatlas-gene-1084	ygzD	0.470469
BSGatlas-gene-1086	yhzB	0.17413
BSGatlas-gene-1087	queG	-1.13254
BSGatlas-gene-1088	yhbB	-0.0348499
BSGatlas-gene-1089	cspR	-1.42964
BSGatlas-gene-1090	yhbD	-1.03257
BSGatlas-gene-1091	yhbE	-1.1717
BSGatlas-gene-1092	yhbF	-1.65849
BSGatlas-gene-1094	prkA	-1.06281
BSGatlas-gene-1095	yhbH	-0.865234
BSGatlas-gene-1097	yhbJ	-0.435246
BSGatlas-gene-1098	yhcA	-2.60318
BSGatlas-gene-1099	yhcB	-0.404415
BSGatlas-gene-1100	yhcC	-1.90084
BSGatlas-gene-1103	yhcF	-2.13564
BSGatlas-gene-1104	yhcG	-0.398673
BSGatlas-gene-1105	yhcH	0.709333
BSGatlas-gene-1106	yhcI	0.783338
BSGatlas-gene-1108	cspB	1.05311
BSGatlas-gene-1109	yhcJ	-0.0248262
BSGatlas-gene-1110	dgcK	-1.13968
BSGatlas-gene-1111	tcyP	0.167463
BSGatlas-gene-1112	yhcM	-0.822921
BSGatlas-gene-1113	yhcN	-0.572432
BSGatlas-gene-1114	yhcO	-2.79227
BSGatlas-gene-1115	yhcQ	1.74989
BSGatlas-gene-1116	yhcR	-0.751842
BSGatlas-gene-1117	yhcS	-2.02127
BSGatlas-gene-1118	yhcT	-1.32409
BSGatlas-gene-1121	yhcW	-0.90985
BSGatlas-gene-1122	yhcX	-1.34766
BSGatlas-gene-1124	yhxA	0.30026
BSGatlas-gene-1125	glpP	-0.301899
BSGatlas-gene-1127	glpF	0.126913
BSGatlas-gene-1128	glpK	-0.44472
BSGatlas-gene-1130	glpD	-0.847057
BSGatlas-gene-1131	pgcA	-0.405461
BSGatlas-gene-1132	yhcY	-1.73596
BSGatlas-gene-1133	yhcZ	-1.60048
BSGatlas-gene-1134	yhdA	-0.754832
BSGatlas-gene-1135	yhdB	0.521789
BSGatlas-gene-1136	yhdC	-1.1883
BSGatlas-gene-1137	lytF	0.663041
BSGatlas-gene-1138	nsrR	-1.09618
BSGatlas-gene-1140	ygxB	-0.334061
BSGatlas-gene-1141	spoVR	-0.952648
BSGatlas-gene-1142	phoA	-0.369905
BSGatlas-gene-1144	lytE	2.35335
BSGatlas-gene-1146	citA	1.15658
BSGatlas-gene-1147	yhdF	-1.62105
BSGatlas-gene-1148	bcaP	-0.698052
BSGatlas-gene-1149	yhdH	-0.615765
BSGatlas-gene-1150	yhdI	-2.53082
BSGatlas-gene-1151	yhdJ	0.697558
BSGatlas-gene-1152	yhdK	0.0692038
BSGatlas-gene-1153	yhdL	-1.28528
BSGatlas-gene-1154	sigM	-0.813711
BSGatlas-gene-1155	yhdN	-0.996672
BSGatlas-gene-1156	plsC	1.18352
BSGatlas-gene-1157	mpfA	-2.61176
BSGatlas-gene-1158	yhdQ	-1.33633
BSGatlas-gene-1159	yhdR	-0.887711
BSGatlas-gene-1161	yhdT	-1.65084
BSGatlas-gene-1162	fluC	-0.778959
BSGatlas-gene-1163	yhdV	-1.60522
BSGatlas-gene-1164	yhdW	-1.0012
BSGatlas-gene-1165	yhdX	0.546553
BSGatlas-gene-1166	yhdY	-2.30291
BSGatlas-gene-1167	srtN	0.491398
BSGatlas-gene-1168	yheN	-2.09382
BSGatlas-gene-1169	dat	-0.176344
BSGatlas-gene-1171	nhaX	-0.923019
BSGatlas-gene-1173	bmrB	-1.17159
BSGatlas-gene-1174	bmrC	-1.0041
BSGatlas-gene-1175	bmrD	-2.18286
BSGatlas-gene-1176	yheG	0.300505
BSGatlas-gene-1177	yheF	1.20766
BSGatlas-gene-1178	sspB	0.413497
BSGatlas-gene-1179	yheE	0.964003
BSGatlas-gene-1180	yheD	-2.7931
BSGatlas-gene-1181	yheC	-0.76493
BSGatlas-gene-1182	yheB	-1.91585
BSGatlas-gene-1183	yheA	-0.478701
BSGatlas-gene-1184	yhaZ	-0.671427
BSGatlas-gene-1186	yhaX	-0.251772
BSGatlas-gene-1187	hemZ	-0.779608
BSGatlas-gene-1189	khtT	-1.9182
BSGatlas-gene-1190	khtS	-0.0555317
BSGatlas-gene-1191	yhaR	0.175802
BSGatlas-gene-1192	yhzD	0.969556
BSGatlas-gene-1194	yhaP	0.108034
BSGatlas-gene-1195	yhaO	-1.08646
BSGatlas-gene-1196	sbcE	-1.64732
BSGatlas-gene-1197	yhaM	-0.85854
BSGatlas-gene-1198	yhaL	0.966582
BSGatlas-gene-1199	prsA	-0.525296
BSGatlas-gene-1200	sscA	-0.620402
BSGatlas-gene-1201	sscB	-0.169866
BSGatlas-gene-1203	yhaJ	-0.228748
BSGatlas-gene-1204	yhaI	0.771252
BSGatlas-gene-1205	scoC	0.73185
BSGatlas-gene-1206	yhaH	0.85673
BSGatlas-gene-1207	yhzF	1.44581
BSGatlas-gene-1208	trpP	-0.744124
BSGatlas-gene-1209	serC	1.1869
BSGatlas-gene-1210	hit	1.65369
BSGatlas-gene-1212	ecsA	0.786044
BSGatlas-gene-1213	ecsB	0.277884
BSGatlas-gene-1214	ecsC	-1.51774
BSGatlas-gene-1215	sndC	-2.17601
BSGatlas-gene-1216	yhfA	-0.491447
BSGatlas-gene-1218	hmoB	2.00152
BSGatlas-gene-1219	pbpF	-0.985033
BSGatlas-gene-1220	hemE	-1.58869
BSGatlas-gene-1221	hemH	-0.345233
BSGatlas-gene-1222	hemY	-0.630966
BSGatlas-gene-1223	yhgD	-2.55068
BSGatlas-gene-1224	yhgE	-0.070923
BSGatlas-gene-1225	fabHB	1.23887
BSGatlas-gene-1228	yhfE	1.94556
BSGatlas-gene-1229	yhfF	0.569075
BSGatlas-gene-1230	gltT	-0.517923
BSGatlas-gene-1231	yhfH	0.49656
BSGatlas-gene-1232	yhfI	-0.314062
BSGatlas-gene-1233	lplJ	0.850133
BSGatlas-gene-1234	yhfK	-0.636837
BSGatlas-gene-1235	lcfB	-0.612714
BSGatlas-gene-1236	yhfM	-1.38277
BSGatlas-gene-1237	yhfN	-0.379037
BSGatlas-gene-1238	aprE	-0.0992567
BSGatlas-gene-1240	yhfP	0.10105
BSGatlas-gene-1241	yhfQ	1.02325
BSGatlas-gene-1242	yhfR	-0.0816906
BSGatlas-gene-1244	yhfT	1.24332
BSGatlas-gene-1246	hemAT	-0.973484
BSGatlas-gene-1247	yhfW	0.467098
BSGatlas-gene-1248	yhxC	-1.11079
BSGatlas-gene-1249	yhzC	1.77091
BSGatlas-gene-1250	comK	-0.139035
BSGatlas-gene-1251	yhxD	-0.628499
BSGatlas-gene-1253	yhjA	-0.0983965
BSGatlas-gene-1254	yhjB	1.05635
BSGatlas-gene-1255	yhjC	0.182248
BSGatlas-gene-1258	sipV	-0.324952
BSGatlas-gene-1259	yhjG	0.394776
BSGatlas-gene-1260	yhjH	-0.00635564
BSGatlas-gene-1261	glcP	-2.4231
BSGatlas-gene-1263	ntdC	-1.52861
BSGatlas-gene-1264	ntdB	-1.79623
BSGatlas-gene-1265	ntdA	0.401746
BSGatlas-gene-1266	ntdR	-1.02201
BSGatlas-gene-1267	yhjN	-1.27314
BSGatlas-gene-1268	yhjO	-0.528614
BSGatlas-gene-1269	yhjP	-1.76132
BSGatlas-gene-1270	yhjQ	-2.49258
BSGatlas-gene-1271	yhjR	-0.533459
BSGatlas-gene-1272	addB	0.524004
BSGatlas-gene-1273	addA	0.049032
BSGatlas-gene-1274	sbcD	0.995377
BSGatlas-gene-1275	sbcC	-1.00432
BSGatlas-gene-1276	hlpB	-0.74961
BSGatlas-gene-1278	gerPE	-3.00401
BSGatlas-gene-1279	gerPD	0.432518
BSGatlas-gene-1280	gerPC	0.617058
BSGatlas-gene-1281	gerPB	1.9279
BSGatlas-gene-1282	gerPA	-2.49052
BSGatlas-gene-1284	yisI	-1.34569
BSGatlas-gene-1285	yisJ	-0.550966
BSGatlas-gene-1286	yisK	1.77331
BSGatlas-gene-1287	yisL	2.0259
BSGatlas-gene-1288	wprA	0.683355
BSGatlas-gene-1289	yisN	-0.00635564
BSGatlas-gene-1290	asnO	-0.157883
BSGatlas-gene-1291	bstH	1.40175
BSGatlas-gene-1292	yisP	-0.654063
BSGatlas-gene-1293	yisQ	-2.81371
BSGatlas-gene-1294	yisR	0.175147
BSGatlas-gene-1295	iolQ	-0.323372
BSGatlas-gene-1296	iolX	-0.247449
BSGatlas-gene-1297	bstC	1.63049
BSGatlas-gene-1298	yisU	2.2999
BSGatlas-gene-1299	yisV	-1.49258
BSGatlas-gene-1300	yisX	0.852156
BSGatlas-gene-1301	yisY	-0.0448105
BSGatlas-gene-1302	yisZ	-2.71204
BSGatlas-gene-1303	yitA	-1.24336
BSGatlas-gene-1304	yitB	-1.05369
BSGatlas-gene-1305	yitC	-1.07999
BSGatlas-gene-1306	yitD	-0.865353
BSGatlas-gene-1307	yitE	-1.47737
BSGatlas-gene-1308	yitF	-0.623972
BSGatlas-gene-1309	yitG	-0.102093
BSGatlas-gene-1310	yitH	-0.617205
BSGatlas-gene-1311	yitI	1.77125
BSGatlas-gene-1312	yitJ	-0.191007
BSGatlas-gene-1314	yitK	0.917441
BSGatlas-gene-1315	yitL	1.08915
BSGatlas-gene-1316	yitM	-0.684378
BSGatlas-gene-1317	yitO	-0.620525
BSGatlas-gene-1318	yitP	-2.39867
BSGatlas-gene-1319	yizB	-0.989703
BSGatlas-gene-1320	yitQ	-2.16082
BSGatlas-gene-1321	yitR	-1.05722
BSGatlas-gene-1322	nprB	-0.275878
BSGatlas-gene-1323	yitS	-0.165426
BSGatlas-gene-1324	yitT	-1.8123
BSGatlas-gene-1325	ipi	-0.063716
BSGatlas-gene-1326	yizC	-0.837495
BSGatlas-gene-1327	yitU	-0.617693
BSGatlas-gene-1328	yitV	-0.930415
BSGatlas-gene-1329	yitW	-0.654882
BSGatlas-gene-1330	yitY	-2.62105
BSGatlas-gene-1331	yitZ	-1.13968
BSGatlas-gene-1332	argC	-0.341557
BSGatlas-gene-1333	argJ	-0.6145
BSGatlas-gene-1334	argB	-0.88122
BSGatlas-gene-1335	argD	-0.188981
BSGatlas-gene-1336	carA	-0.998046
BSGatlas-gene-1337	carB	-1.75083
BSGatlas-gene-1338	argF	0.0861771
BSGatlas-gene-1339	yjzC	-0.541908
BSGatlas-gene-1340	yjzD	1.3717
BSGatlas-gene-1341	yjaU	-0.782618
BSGatlas-gene-1343	yjaV	0.788594
BSGatlas-gene-1344	med	-0.70289
BSGatlas-gene-1345	comZ	1.76316
BSGatlas-gene-1346	yjzB	0.0596546
BSGatlas-gene-1347	fabHA	-0.936449
BSGatlas-gene-1348	fabF	0.145034
BSGatlas-gene-1349	yjaZ	-1.21099
BSGatlas-gene-1350	appD	0.57138
BSGatlas-gene-1351	appF	-0.654047
BSGatlas-gene-1352	appA/1	-0.0305734
BSGatlas-gene-1354	appB	0.529763
BSGatlas-gene-1355	appC	-0.696305
BSGatlas-gene-1356	yjbA	0.681185
BSGatlas-gene-1357	trpS	-0.449313
BSGatlas-gene-1360	oppA	1.29212
BSGatlas-gene-1361	oppB	1.74321
BSGatlas-gene-1362	oppC	1.33868
BSGatlas-gene-1363	oppD	0.498427
BSGatlas-gene-1364	oppF	-1.55579
BSGatlas-gene-1366	yjbC	-1.04795
BSGatlas-gene-1367	spx	-0.0982069
BSGatlas-gene-1368	yjbE	-1.40588
BSGatlas-gene-1370	mecA	0.898609
BSGatlas-gene-1372	coiA	-0.298849
BSGatlas-gene-1373	pepF	-0.100686
BSGatlas-gene-1374	yizD	1.71767
BSGatlas-gene-1376	yjbH	-1.01262
BSGatlas-gene-1378	yjbI	0.999276
BSGatlas-gene-1379	cwlQ	1.60202
BSGatlas-gene-1380	yjbK	-1.51869
BSGatlas-gene-1382	sasB	-1.58562
BSGatlas-gene-1383	nadF	-0.101106
BSGatlas-gene-1384	yjbO	0.610155
BSGatlas-gene-1385	prpE	1.11644
BSGatlas-gene-1386	cpaA	-0.708828
BSGatlas-gene-1388	tenA	-0.138664
BSGatlas-gene-1389	tenI	-2.02868
BSGatlas-gene-1390	thiO	-1.18243
BSGatlas-gene-1391	thiS	1.40061
BSGatlas-gene-1392	thiG	-0.395906
BSGatlas-gene-1393	thiF	-1.31415
BSGatlas-gene-1394	thiD	-0.256841
BSGatlas-gene-1395	fabI	0.620801
BSGatlas-gene-1396	cotO	-0.632806
BSGatlas-gene-1397	cotZ	-2.82756
BSGatlas-gene-1398	cotY	-1.39854
BSGatlas-gene-1399	cotX	-0.785547
BSGatlas-gene-1401	cotV	-2.90701
BSGatlas-gene-1402	yjcA	-1.83986
BSGatlas-gene-1405	yjzK	-2.06212
BSGatlas-gene-1406	yjcB	-2.4974
BSGatlas-gene-1407	yjcZ	0.485464
BSGatlas-gene-1408	spoVIF	-0.0981924
BSGatlas-gene-1409	yjcD	-1.90761
BSGatlas-gene-1410	yjzE	0.0324476
BSGatlas-gene-1412	yjcG	0.00493392
BSGatlas-gene-1413	yjcH	-1.63112
BSGatlas-gene-1415	metI	0.501745
BSGatlas-gene-1416	metC	0.323419
BSGatlas-gene-1417	yjcK	0.401746
BSGatlas-gene-1418	yjcL	0.653559
BSGatlas-gene-1420	yjcM	1.48721
BSGatlas-gene-1421	yjcN	-0.7704
BSGatlas-gene-1422	yjzF	0.913535
BSGatlas-gene-1423	yjzG	1.39478
BSGatlas-gene-1424	yjcO	0.59526
BSGatlas-gene-1425	yjcP	-1.13564
BSGatlas-gene-1426	yjcQ	0.654397
BSGatlas-gene-1429	yjdA	-0.00116362
BSGatlas-gene-1430	yjdB	1.21185
BSGatlas-gene-1431	manR	-0.477781
BSGatlas-gene-1432	manP	-0.791893
BSGatlas-gene-1433	manA	-2.39867
BSGatlas-gene-1435	yjdF	-1.41083
BSGatlas-gene-1436	yjdG	-0.665354
BSGatlas-gene-1437	yjdH	1.17631
BSGatlas-gene-1438	yjdI	1.68594
BSGatlas-gene-1439	yjzH	0.906109
BSGatlas-gene-1442	ctaO	-2.34649
BSGatlas-gene-1445	pdaC	-1.67143
BSGatlas-gene-1446	yjfA	-0.607797
BSGatlas-gene-1447	yjfB	-0.141786
BSGatlas-gene-1450	yjgB	-0.668991
BSGatlas-gene-1451	yjgC	-1.01679
BSGatlas-gene-1452	yjgD	-2.40839
BSGatlas-gene-1454	yjhB	2.35172
BSGatlas-gene-1455	yjiA	-0.956963
BSGatlas-gene-1456	yjiB	-0.528155
BSGatlas-gene-1457	yjiC	-0.366591
BSGatlas-gene-1459	yjjA	0.17657
BSGatlas-gene-1460	yjkA	2.2413
BSGatlas-gene-1462	yjlA	-0.920182
BSGatlas-gene-1463	yjlB	-0.449637
BSGatlas-gene-1464	yjlC	0.477419
BSGatlas-gene-1465	ndh	-0.0635618
BSGatlas-gene-1466	uxaC	0.236796
BSGatlas-gene-1467	yjmB	-1.71302
BSGatlas-gene-1468	yjmC	-1.33604
BSGatlas-gene-1469	yjmD	-0.29456
BSGatlas-gene-1470	uxuA	-0.226012
BSGatlas-gene-1471	yjmF	-1.19145
BSGatlas-gene-1472	exuT	-0.185412
BSGatlas-gene-1473	exuR	-1.03346
BSGatlas-gene-1474	uxaB	-0.90107
BSGatlas-gene-1475	uxaA	-0.799694
BSGatlas-gene-1476	yjnA	-0.456319
BSGatlas-gene-1477	bstD	0.938936
BSGatlas-gene-1478	yjoB	-1.61688
BSGatlas-gene-1479	rapA	-2.11346
BSGatlas-gene-1480	phrA	1.72145
BSGatlas-gene-1482	xlyB	-1.65127
BSGatlas-gene-1483	yjqA	1.05635
BSGatlas-gene-1485	yjqC	-0.611953
BSGatlas-gene-1486	xkdA	-2.4231
BSGatlas-gene-1487	xre	-2.8594
BSGatlas-gene-1489	xkdB	-2.00806
BSGatlas-gene-1493	xtrA	-1.40474
BSGatlas-gene-1495	xtmA	-0.813711
BSGatlas-gene-1496	xtmB	-1.39867
BSGatlas-gene-1497	xkdE	-0.322652
BSGatlas-gene-1498	xkdF	-0.322652
BSGatlas-gene-1499	xkdG	0.445282
BSGatlas-gene-1500	ykzL	0.186289
BSGatlas-gene-1502	xkdI	-0.813711
BSGatlas-gene-1505	xkdK	0.310523
BSGatlas-gene-1506	xkdM	0.908651
BSGatlas-gene-1509	xkdO	0.00366416
BSGatlas-gene-1510	xkdP	-1.4231
BSGatlas-gene-1511	xkdQ	-2.81371
BSGatlas-gene-1513	xkdS	-0.40474
BSGatlas-gene-1514	xkdT	-0.401097
BSGatlas-gene-1515	xkdU	0.186289
BSGatlas-gene-1517	xkdV	0.0240541
BSGatlas-gene-1518	xkdW	0.186289
BSGatlas-gene-1520	xepA	-0.240181
BSGatlas-gene-1523	xlyA	1.67735
BSGatlas-gene-1524	spoIISC	0.235767
BSGatlas-gene-1525	spoIISB	-0.96427
BSGatlas-gene-1526	spoIISA	-2.04323
BSGatlas-gene-1527	pit	-0.975112
BSGatlas-gene-1528	ykaA	0.432905
BSGatlas-gene-1529	steT	-0.205478
BSGatlas-gene-1530	mhqA	0.466209
BSGatlas-gene-1532	ykcB	-2.81371
BSGatlas-gene-1533	ykcC	-0.179744
BSGatlas-gene-1535	htrA	-0.457741
BSGatlas-gene-1536	proG	-1.58249
BSGatlas-gene-1537	dppA	1.69823
BSGatlas-gene-1538	dppB	-0.0110073
BSGatlas-gene-1539	dppC	-1.20114
BSGatlas-gene-1540	dppD	0.173586
BSGatlas-gene-1541	dppE	-0.814042
BSGatlas-gene-1542	ykfA	1.1538
BSGatlas-gene-1543	ykfB	0.260291
BSGatlas-gene-1544	ykfC	0.241743
BSGatlas-gene-1545	ykfD	0.113048
BSGatlas-gene-1546	ykgB	-0.520108
BSGatlas-gene-1547	ykgA	0.89336
BSGatlas-gene-1548	ykhA	-0.228748
BSGatlas-gene-1549	hmp	0.0463767
BSGatlas-gene-1550	ykzH	-1.89819
BSGatlas-gene-1551	ykjA	-0.439008
BSGatlas-gene-1552	bstF	-0.813711
BSGatlas-gene-1553	ykkB	-1.98364
BSGatlas-gene-1555	ykkC	0.979739
BSGatlas-gene-1557	ykkE	-0.0636949
BSGatlas-gene-1559	proB	-0.31549
BSGatlas-gene-1560	proA	-0.310662
BSGatlas-gene-1561	ohrA	-0.205487
BSGatlas-gene-1562	ohrR	1.12596
BSGatlas-gene-1563	ohrB	-0.703542
BSGatlas-gene-1564	ykzN	-1.37004
BSGatlas-gene-1565	guaD	-0.184594
BSGatlas-gene-1566	metE	0.348131
BSGatlas-gene-1568	ispA	0.820568
BSGatlas-gene-1569	rsbRB	1.1332
BSGatlas-gene-1570	thiX	-0.281839
BSGatlas-gene-1571	thiW	-1.08008
BSGatlas-gene-1572	thiV	0.614893
BSGatlas-gene-1573	thiU	1.10643
BSGatlas-gene-1575	ykoG	-2.4231
BSGatlas-gene-1576	ykoH	-0.817752
BSGatlas-gene-1577	ykoI	0.564801
BSGatlas-gene-1578	ykoJ	0.863299
BSGatlas-gene-1579	ykzD	-0.487362
BSGatlas-gene-1581	mgtE	-0.419802
BSGatlas-gene-1582	tnrA	1.09239
BSGatlas-gene-1584	ykoL	-1.81371
BSGatlas-gene-1585	ykoM	-0.31717
BSGatlas-gene-1586	ykoN	-1.1867
BSGatlas-gene-1587	ykoP	-0.568065
BSGatlas-gene-1588	ykoQ	-0.257792
BSGatlas-gene-1589	ykoS	-0.782662
BSGatlas-gene-1590	ykoT	-2.03253
BSGatlas-gene-1591	ligD	-1.55894
BSGatlas-gene-1592	ykoV	-0.200131
BSGatlas-gene-1593	dgcW	-0.228748
BSGatlas-gene-1594	ykoX	-1.40677
BSGatlas-gene-1596	ykoY	-0.536048
BSGatlas-gene-1598	rsgI	0.524045
BSGatlas-gene-1599	sspD	0.859707
BSGatlas-gene-1600	ykrK	-1.81371
BSGatlas-gene-1601	htpX	-0.770904
BSGatlas-gene-1602	ktrD	-1.09565
BSGatlas-gene-1603	ykzP	2.06435
BSGatlas-gene-1604	ykzE	0.151854
BSGatlas-gene-1605	ykrP	-1.21046
BSGatlas-gene-1606	kinE	-0.398454
BSGatlas-gene-1607	ogt	0.750571
BSGatlas-gene-1609	mtnA	-1.3683
BSGatlas-gene-1610	mtnK	-0.231462
BSGatlas-gene-1612	mtnU	0.229841
BSGatlas-gene-1613	mtnE	0.0820604
BSGatlas-gene-1615	mtnW	-0.262002
BSGatlas-gene-1616	mtnX	-1.22974
BSGatlas-gene-1617	mtnB	-0.831317
BSGatlas-gene-1618	mtnD	0.742626
BSGatlas-gene-1619	ykvA	0.126764
BSGatlas-gene-1621	eag	-0.155853
BSGatlas-gene-1622	kinD	-1.03992
BSGatlas-gene-1623	mhqR	-1.13212
BSGatlas-gene-1624	motB	-1.79043
BSGatlas-gene-1625	motA	0.684595
BSGatlas-gene-1626	clpE	-0.568751
BSGatlas-gene-1627	ykvI	-1.25106
BSGatlas-gene-1629	queC	-0.00635564
BSGatlas-gene-1630	queD	-0.838134
BSGatlas-gene-1631	queE	0.172093
BSGatlas-gene-1633	ykvN	0.781747
BSGatlas-gene-1634	ykvO	-0.612227
BSGatlas-gene-1635	ykvP	-0.501706
BSGatlas-gene-1636	ykzQ	-0.981806
BSGatlas-gene-1641	ykvR	1.34992
BSGatlas-gene-1642	ykvS	1.85673
BSGatlas-gene-1645	ykvU	0.143786
BSGatlas-gene-1646	stoA	0.204746
BSGatlas-gene-1648	pfeT	-1.02658
BSGatlas-gene-1649	papB	0.673739
BSGatlas-gene-1651	ykvZ	-1.10267
BSGatlas-gene-1652	glcT	-0.322652
BSGatlas-gene-1654	ptsG	-1.01611
BSGatlas-gene-1655	ptsH	2.17622
BSGatlas-gene-1656	ptsI	-0.736458
BSGatlas-gene-1657	splA	-0.0980688
BSGatlas-gene-1658	splB	-2.81286
BSGatlas-gene-1659	ykwB	-0.689682
BSGatlas-gene-1660	mcpC	0.689243
BSGatlas-gene-1661	ykwC	0.275199
BSGatlas-gene-1662	ykwD	0.0611517
BSGatlas-gene-1664	pbpH	-1.2617
BSGatlas-gene-1665	kinA	-0.638293
BSGatlas-gene-1666	patA	-0.939589
BSGatlas-gene-1668	cheV	-0.185048
BSGatlas-gene-1669	kre	-0.372239
BSGatlas-gene-1670	ykuC	-1.5149
BSGatlas-gene-1671	ldt	-1.33089
BSGatlas-gene-1673	fadH	-0.368959
BSGatlas-gene-1674	fadG	-1.09139
BSGatlas-gene-1676	ykuH	-2.81371
BSGatlas-gene-1677	ykuI	-0.56148
BSGatlas-gene-1679	ykuJ	0.0541386
BSGatlas-gene-1680	ykuK	-0.88674
BSGatlas-gene-1681	abbA	0.946742
BSGatlas-gene-1682	darB	1.59667
BSGatlas-gene-1683	ccpC	-1.33083
BSGatlas-gene-1687	ykuQ	0.906711
BSGatlas-gene-1688	ykuR	-0.975093
BSGatlas-gene-1689	ykuS	-0.88262
BSGatlas-gene-1690	ykuT	-0.700097
BSGatlas-gene-1691	ahpA	0.251329
BSGatlas-gene-1692	ahpT	0.386236
BSGatlas-gene-1693	rok	0.80676
BSGatlas-gene-1694	yknT	-1.71596
BSGatlas-gene-1695	mobA	-0.491782
BSGatlas-gene-1696	moeB	1.35621
BSGatlas-gene-1697	moeA	0.499194
BSGatlas-gene-1698	mobB	-0.787276
BSGatlas-gene-1699	moaE	0.7664
BSGatlas-gene-1700	moaD	0.31884
BSGatlas-gene-1701	yknU	0.536739
BSGatlas-gene-1702	yknV	-0.897765
BSGatlas-gene-1703	yknW	-0.560713
BSGatlas-gene-1704	yknX	1.50036
BSGatlas-gene-1705	yknY	-1.14732
BSGatlas-gene-1706	yknZ	-0.859549
BSGatlas-gene-1707	fruR	-1.5943
BSGatlas-gene-1708	fruK	-0.537388
BSGatlas-gene-1709	fruA	-0.00622556
BSGatlas-gene-1710	sipT	-1.3539
BSGatlas-gene-1711	ykoA	-1.8668
BSGatlas-gene-1712	ykpA	-0.785259
BSGatlas-gene-1713	ykpB	-0.413675
BSGatlas-gene-1714	ampS	0.650501
BSGatlas-gene-1715	ykpC	-0.506472
BSGatlas-gene-1716	mreBH	-0.0450812
BSGatlas-gene-1717	abh	0.835288
BSGatlas-gene-1719	kinC	1.05635
BSGatlas-gene-1720	ykqA	0.0858945
BSGatlas-gene-1721	ktrC	0.077684
BSGatlas-gene-1722	adeC	-0.112909
BSGatlas-gene-1723	rnjA	0.142556
BSGatlas-gene-1724	rpoY	0.832087
BSGatlas-gene-1725	ykrA	1.67303
BSGatlas-gene-1726	defB	0.0426003
BSGatlas-gene-1727	ykzV	0.806233
BSGatlas-gene-1730	pdhA	-0.142848
BSGatlas-gene-1731	pdhB	-0.821155
BSGatlas-gene-1732	pdhC	-0.838317
BSGatlas-gene-1733	pdhD	-1.27203
BSGatlas-gene-1736	sr1	-0.242702
BSGatlas-gene-1737	speA	-1.267
BSGatlas-gene-1739	yktB	0.0329495
BSGatlas-gene-1740	ykzI	1.15759
BSGatlas-gene-1741	yktC	-1.14485
BSGatlas-gene-1742	ykzC	-2.04149
BSGatlas-gene-1743	yktD	-0.594782
BSGatlas-gene-1744	nprE	0.312637
BSGatlas-gene-1745	ylaA	-0.0962503
BSGatlas-gene-1747	ylaC	1.19613
BSGatlas-gene-1748	ylaD	-0.813711
BSGatlas-gene-1750	ylaF	0.938829
BSGatlas-gene-1751	ylaG	-1.23063
BSGatlas-gene-1752	ylaH	-2.0257
BSGatlas-gene-1754	ylaJ	-0.209749
BSGatlas-gene-1755	ylaK	-0.773142
BSGatlas-gene-1756	ylaL	1.40206
BSGatlas-gene-1758	ylaN	-0.880843
BSGatlas-gene-1759	ftsW	-0.504356
BSGatlas-gene-1760	pycA	-0.62412
BSGatlas-gene-1761	ctaA	-0.392776
BSGatlas-gene-1762	ctaB	-0.48658
BSGatlas-gene-1763	ctaC	0.863845
BSGatlas-gene-1764	ctaD	-0.62689
BSGatlas-gene-1765	ctaE	-1.00249
BSGatlas-gene-1766	ctaF	-0.420226
BSGatlas-gene-1767	ctaG	-0.269688
BSGatlas-gene-1768	ylbA	-0.224432
BSGatlas-gene-1769	ylbB	0.763779
BSGatlas-gene-1770	ylbC	-0.699601
BSGatlas-gene-1771	ylbD	-0.677356
BSGatlas-gene-1773	ylbF	-2.02724
BSGatlas-gene-1774	ylbG	-0.491782
BSGatlas-gene-1777	ylbH	-1.23955
BSGatlas-gene-1778	ylbI	-0.829947
BSGatlas-gene-1779	spoVV	-0.314297
BSGatlas-gene-1780	ylbK	0.628
BSGatlas-gene-1781	ddcP	-0.294417
BSGatlas-gene-1782	tmcAL	1.36246
BSGatlas-gene-1784	ylbN	-0.631298
BSGatlas-gene-1785	rpmF	1.1038
BSGatlas-gene-1786	gerR	0.14645
BSGatlas-gene-1787	ylbP	0.577799
BSGatlas-gene-1788	ylbQ	1.27738
BSGatlas-gene-1789	bshC	0.130928
BSGatlas-gene-1790	mraZ	-1.9322
BSGatlas-gene-1791	mraW	-0.405482
BSGatlas-gene-1793	ftsL	1.54117
BSGatlas-gene-1794	pbpB	-1.10473
BSGatlas-gene-1795	spoVD	-1.49019
BSGatlas-gene-1796	murE	1.02442
BSGatlas-gene-1797	mraY	-0.219883
BSGatlas-gene-1798	murD	-0.958343
BSGatlas-gene-1799	spoVE	-0.908887
BSGatlas-gene-1800	murG	-1.68389
BSGatlas-gene-1801	murB	-1.423
BSGatlas-gene-1802	divIB	-0.444284
BSGatlas-gene-1803	ylxW	0.771252
BSGatlas-gene-1804	ylxX	-0.813711
BSGatlas-gene-1807	ftsA	1.05017
BSGatlas-gene-1808	ftsZ	-0.321825
BSGatlas-gene-1809	bpr	-0.669432
BSGatlas-gene-1811	spoIIGA	-0.270617
BSGatlas-gene-1813	sigG	-1.90831
BSGatlas-gene-1814	ylmA	0.979739
BSGatlas-gene-1816	ylmB	-1.2564
BSGatlas-gene-1817	ylmC	1.82506
BSGatlas-gene-1818	ylmD	-1.14917
BSGatlas-gene-1819	ylmE	-1.51808
BSGatlas-gene-1820	sepF	-0.439483
BSGatlas-gene-1821	ylmG	-0.687786
BSGatlas-gene-1822	ylmH	0.596779
BSGatlas-gene-1823	divIVA	0.670969
BSGatlas-gene-1825	ileS	-0.355384
BSGatlas-gene-1826	ylyA	-0.526209
BSGatlas-gene-1827	lspA	-0.27222
BSGatlas-gene-1828	ylyB	-1.51415
BSGatlas-gene-1830	pyrR	0.296042
BSGatlas-gene-1839	pyrD	2.26831
BSGatlas-gene-1840	pyrF	2.21307
BSGatlas-gene-1843	cysH	-0.214597
BSGatlas-gene-1844	cysP	-1.07988
BSGatlas-gene-1845	sat	-0.377752
BSGatlas-gene-1846	cysC	0.347776
BSGatlas-gene-1847	ylnD	-0.900301
BSGatlas-gene-1848	sirB	-1.33105
BSGatlas-gene-1849	ylnF	-2.38612
BSGatlas-gene-1850	rqcH	-0.455118
BSGatlas-gene-1851	yloB	-0.652742
BSGatlas-gene-1852	yloC	-0.71201
BSGatlas-gene-1853	remA	-1.92545
BSGatlas-gene-1854	gmk	-0.623041
BSGatlas-gene-1855	yloH	0.775085
BSGatlas-gene-1856	yloI	-1.22247
BSGatlas-gene-1858	priA	-1.13968
BSGatlas-gene-1859	defA	-1.30919
BSGatlas-gene-1860	fmt	-0.521155
BSGatlas-gene-1861	yloM	0.265827
BSGatlas-gene-1862	yloN	1.10233
BSGatlas-gene-1863	prpC	-0.177779
BSGatlas-gene-1864	prkC	0.431031
BSGatlas-gene-1865	cpgA	-0.0850721
BSGatlas-gene-1866	rpe	0.156578
BSGatlas-gene-1870	yloU	1.06174
BSGatlas-gene-1871	fakA	-1.20727
BSGatlas-gene-1872	sdaAB	-0.855906
BSGatlas-gene-1873	sdaAA	-0.00901162
BSGatlas-gene-1874	recG	-2.79809
BSGatlas-gene-1875	fapR	-0.110589
BSGatlas-gene-1876	plsX	-0.337236
BSGatlas-gene-1877	fabD	1.46857
BSGatlas-gene-1878	fabG	1.19033
BSGatlas-gene-1879	acpA	1.55173
BSGatlas-gene-1880	rnc	-0.0862719
BSGatlas-gene-1881	smc	0.341869
BSGatlas-gene-1882	ftsY	-0.24269
BSGatlas-gene-1883	sivC	-0.0560914
BSGatlas-gene-1884	ylxM	-1.9233
BSGatlas-gene-1885	ffh	-1.39431
BSGatlas-gene-1886	rpsP	0.676494
BSGatlas-gene-1888	ylqD	-1.4231
BSGatlas-gene-1889	rimM	-1.02201
BSGatlas-gene-1890	trmD	-1.67495
BSGatlas-gene-1892	rplS	0.608692
BSGatlas-gene-1893	rbgA	-0.0502269
BSGatlas-gene-1894	rnhB	-1.10787
BSGatlas-gene-1895	ylqG	-0.146663
BSGatlas-gene-1896	ylqH	1.05635
BSGatlas-gene-1897	sucC	0.575458
BSGatlas-gene-1898	sucD	0.570898
BSGatlas-gene-1899	dprA	-1.7206
BSGatlas-gene-1900	topA	-0.958101
BSGatlas-gene-1901	trmFO	-0.82588
BSGatlas-gene-1902	codV	-1.02785
BSGatlas-gene-1903	clpQ	-1.19222
BSGatlas-gene-1904	clpY	-0.952547
BSGatlas-gene-1905	codY	-0.0953215
BSGatlas-gene-1906	flgB	-0.100593
BSGatlas-gene-1907	flgC	1.46441
BSGatlas-gene-1908	fliE	2.3773
BSGatlas-gene-1909	fliF	-0.993702
BSGatlas-gene-1910	fliG	-0.0981785
BSGatlas-gene-1911	fliH	-1.64503
BSGatlas-gene-1912	fliI	-1.44618
BSGatlas-gene-1913	fliJ	-1.98364
BSGatlas-gene-1914	ylxF	-0.118808
BSGatlas-gene-1915	fliK	-0.782443
BSGatlas-gene-1916	flgD	-1.96769
BSGatlas-gene-1917	flgE	-0.221735
BSGatlas-gene-1918	swrD	0.0443519
BSGatlas-gene-1919	fliL	-0.414525
BSGatlas-gene-1920	fliM	0.535843
BSGatlas-gene-1921	fliY	0.810126
BSGatlas-gene-1922	cheY	2.09629
BSGatlas-gene-1923	fliZ	0.872674
BSGatlas-gene-1924	fliP	1.70192
BSGatlas-gene-1927	flhB	0.475796
BSGatlas-gene-1928	flhA	0.388069
BSGatlas-gene-1929	flhF	-0.528614
BSGatlas-gene-1930	flhG	1.30177
BSGatlas-gene-1931	cheB	1.74599
BSGatlas-gene-1932	cheA	0.155872
BSGatlas-gene-1933	cheW	0.916783
BSGatlas-gene-1934	cheC	-2.27314
BSGatlas-gene-1935	cheD	1.48051
BSGatlas-gene-1936	sigD	0.0497083
BSGatlas-gene-1937	swrB	-1.03588
BSGatlas-gene-1939	rpsB	0.584694
BSGatlas-gene-1940	tsf	0.411692
BSGatlas-gene-1941	pyrH	0.20377
BSGatlas-gene-1942	frr	0.0393415
BSGatlas-gene-1943	uppS	-0.450504
BSGatlas-gene-1944	cdsA	-0.948505
BSGatlas-gene-1945	ispC	-1.21364
BSGatlas-gene-1946	rasP	-0.352208
BSGatlas-gene-1947	proS	-0.887902
BSGatlas-gene-1948	polC	-1.24198
BSGatlas-gene-1951	ylxS	0.391279
BSGatlas-gene-1952	nusA	-0.653965
BSGatlas-gene-1953	ylxR	0.388941
BSGatlas-gene-1954	rplGA	-0.229174
BSGatlas-gene-1955	infB	-2.05447
BSGatlas-gene-1956	ylxP	-0.694601
BSGatlas-gene-1957	rbfA	0.702827
BSGatlas-gene-1958	truB	-0.322198
BSGatlas-gene-1959	ribC	1.00268
BSGatlas-gene-1960	rpsO	0.62634
BSGatlas-gene-1962	pnpA	-0.185758
BSGatlas-gene-1963	swsB	0.530419
BSGatlas-gene-1964	mlpA	0.224178
BSGatlas-gene-1965	ymxH	0.318819
BSGatlas-gene-1966	spoVFA	-1.14133
BSGatlas-gene-1967	spoVFB	-1.16906
BSGatlas-gene-1968	asd	-1.75673
BSGatlas-gene-1969	dapG	-1.44839
BSGatlas-gene-1970	dapA	-0.2845
BSGatlas-gene-1972	rnjB	-0.487615
BSGatlas-gene-1973	tepA	-1.2995
BSGatlas-gene-1974	ylzJ	-0.532909
BSGatlas-gene-1975	spoIIIE	-1.92341
BSGatlas-gene-1976	ymfC	-2.32873
BSGatlas-gene-1977	ymfD	-2.17944
BSGatlas-gene-1978	ymfF	-0.546707
BSGatlas-gene-1979	ymfH	-1.51957
BSGatlas-gene-1980	ymfI	-1.55284
BSGatlas-gene-1981	ymfJ	0.616181
BSGatlas-gene-1982	ymfK/1	0.501676
BSGatlas-gene-1983	ymfK/2	-0.605224
BSGatlas-gene-1984	rodZ	0.361459
BSGatlas-gene-1985	pgsA	1.50498
BSGatlas-gene-1986	cinA	0.48184
BSGatlas-gene-1987	recA	-0.115577
BSGatlas-gene-1988	pbpX	-0.685449
BSGatlas-gene-1989	rny	-0.968403
BSGatlas-gene-1990	ymdB	0.173113
BSGatlas-gene-1991	spoVS	-1.19598
BSGatlas-gene-1992	tdh	-0.834801
BSGatlas-gene-1993	kbl	0.24136
BSGatlas-gene-1994	ymcB	-1.39489
BSGatlas-gene-1995	ymcA	0.462951
BSGatlas-gene-1996	cotE	0.667669
BSGatlas-gene-1997	mutS	-1.90682
BSGatlas-gene-1998	mutL	-0.597492
BSGatlas-gene-2001	ymzD	1.85848
BSGatlas-gene-2002	ymcC	0.254386
BSGatlas-gene-2003	pksA	-1.587
BSGatlas-gene-2006	pksC	1.14032
BSGatlas-gene-2007	pksD	2.21554
BSGatlas-gene-2010	pksF	0.133822
BSGatlas-gene-2011	pksG	0.816783
BSGatlas-gene-2013	pksI	-0.0791688
BSGatlas-gene-2014	pksJ	0.348152
BSGatlas-gene-2015	pksL	0.540467
BSGatlas-gene-2016	pksM	-0.328881
BSGatlas-gene-2017	pksN	-0.0688215
BSGatlas-gene-2018	pksR	-0.387826
BSGatlas-gene-2019	pksS	1.70558
BSGatlas-gene-2020	ymzB	-2.38022
BSGatlas-gene-2021	ymaE	1.47326
BSGatlas-gene-2022	aprX	-0.920654
BSGatlas-gene-2024	ymzE/2	-2.4231
BSGatlas-gene-2026	ymaD	-0.726949
BSGatlas-gene-2027	ebrB	-0.118311
BSGatlas-gene-2028	ebrA	-0.076745
BSGatlas-gene-2029	ymaG	-0.624443
BSGatlas-gene-2030	ymaF	1.19417
BSGatlas-gene-2031	miaA	-2.39867
BSGatlas-gene-2032	hfq	0.173979
BSGatlas-gene-2033	ymzC	1.43614
BSGatlas-gene-2034	ymzA	-0.0364874
BSGatlas-gene-2036	nrdI	0.17413
BSGatlas-gene-2037	nrdE	0.412085
BSGatlas-gene-2038	nrdF	-0.31383
BSGatlas-gene-2039	ymaB	-0.824514
BSGatlas-gene-2041	cwlC	-0.493373
BSGatlas-gene-2042	spoVK	-0.571966
BSGatlas-gene-2043	ynbA	-2.10186
BSGatlas-gene-2044	ynbB	-1.0816
BSGatlas-gene-2045	glnR	1.73981
BSGatlas-gene-2046	glnA	0.102419
BSGatlas-gene-2048	ynzF	-1.98364
BSGatlas-gene-2050	ynaB	-0.464399
BSGatlas-gene-2051	ynaC	-0.813711
BSGatlas-gene-2052	ynaD	0.59526
BSGatlas-gene-2053	ynaE	-0.813711
BSGatlas-gene-2055	ynaG	-1.82995
BSGatlas-gene-2058	xynP	1.44251
BSGatlas-gene-2059	xynB	-0.485476
BSGatlas-gene-2061	xylR	0.0563486
BSGatlas-gene-2062	xylA	0.541782
BSGatlas-gene-2063	xylB	0.20438
BSGatlas-gene-2064	yncB	-0.228748
BSGatlas-gene-2065	yncC	-0.440959
BSGatlas-gene-2066	yncD	-0.352188
BSGatlas-gene-2071	cotU	1.48584
BSGatlas-gene-2075	thyA	0.306291
BSGatlas-gene-2078	yncM	1.02564
BSGatlas-gene-2080	cotC	0.0815379
BSGatlas-gene-2081	tatAC	0.602192
BSGatlas-gene-2083	yndA	-0.0709369
BSGatlas-gene-2084	yndB	-1.22875
BSGatlas-gene-2085	ynzB	-0.807057
BSGatlas-gene-2086	yndD	-1.89534
BSGatlas-gene-2087	yndE	-0.739276
BSGatlas-gene-2088	yndF	-1.4797
BSGatlas-gene-2089	yndG	0.871748
BSGatlas-gene-2091	yndH	-1.81371
BSGatlas-gene-2093	yndK	0.433948
BSGatlas-gene-2095	pghL	-0.454976
BSGatlas-gene-2096	yndM	-0.713855
BSGatlas-gene-2097	fosB	-0.576016
BSGatlas-gene-2098	yzzP	-0.769184
BSGatlas-gene-2100	lexA	-0.128691
BSGatlas-gene-2101	yneA	-1.81371
BSGatlas-gene-2102	yneB	1.18629
BSGatlas-gene-2103	ynzC	-1.4231
BSGatlas-gene-2104	tkt	0.724041
BSGatlas-gene-2107	yneF	1.95237
BSGatlas-gene-2108	ynzD	-1.0816
BSGatlas-gene-2109	ccdA	1.5161
BSGatlas-gene-2111	yneJ	1.05794
BSGatlas-gene-2112	yneK	-1.55996
BSGatlas-gene-2115	sspP	0.0319461
BSGatlas-gene-2116	sspO	0.463078
BSGatlas-gene-2117	citB	-0.681085
BSGatlas-gene-2118	yneN	-0.0864647
BSGatlas-gene-2119	ynzL	0.177245
BSGatlas-gene-2120	sspN	1.60562
BSGatlas-gene-2121	tlp	0.720494
BSGatlas-gene-2124	yneR	1.28766
BSGatlas-gene-2125	plsY	-0.35581
BSGatlas-gene-2126	yneT	0.0124815
BSGatlas-gene-2128	parE	-0.049589
BSGatlas-gene-2129	parC	0.216544
BSGatlas-gene-2130	ynfCc	-1.5959
BSGatlas-gene-2131	ynfC	-1.04381
BSGatlas-gene-2132	alsT	-0.528614
BSGatlas-gene-2134	bglC	-1.63606
BSGatlas-gene-2135	ynfE	1.29007
BSGatlas-gene-2136	xynC	-0.366871
BSGatlas-gene-2137	xynD	-0.0842548
BSGatlas-gene-2140	yngC	0.132446
BSGatlas-gene-2141	nrnB	-0.607111
BSGatlas-gene-2142	yngE	-0.736163
BSGatlas-gene-2143	yngF	-0.71176
BSGatlas-gene-2144	yngG	-1.88584
BSGatlas-gene-2145	yngHB	0.407104
BSGatlas-gene-2146	yngH	-0.195015
BSGatlas-gene-2147	yngI	-1.69305
BSGatlas-gene-2148	yngJ	0.103239
BSGatlas-gene-2149	ynzE	-0.152021
BSGatlas-gene-2151	yngK	-1.42028
BSGatlas-gene-2152	yngL	-1.73567
BSGatlas-gene-2153	ppsE	0.297057
BSGatlas-gene-2154	ppsD	1.2206
BSGatlas-gene-2155	ppsC	0.754158
BSGatlas-gene-2156	ppsB	0.253151
BSGatlas-gene-2157	ppsA	-0.12356
BSGatlas-gene-2158	dacC	-0.926692
BSGatlas-gene-2159	galM	0.86541
BSGatlas-gene-2160	yoeA	-0.0102048
BSGatlas-gene-2161	iseA	-0.00555067
BSGatlas-gene-2163	yoeC	-0.171285
BSGatlas-gene-2164	yoeD	-1.81371
BSGatlas-gene-2165	ggt	0.728937
BSGatlas-gene-2167	yogA	-1.47819
BSGatlas-gene-2168	gltB	-0.153771
BSGatlas-gene-2169	gltA	-0.205858
BSGatlas-gene-2170	gltC	-0.67109
BSGatlas-gene-2171	proJ	-2.40474
BSGatlas-gene-2172	proH	-1.06008
BSGatlas-gene-2173	rtp	-0.398673
BSGatlas-gene-2174	yoxD	-0.403525
BSGatlas-gene-2175	yoxC	0.539814
BSGatlas-gene-2176	yoxB	-0.207664
BSGatlas-gene-2177	yoaA	0.613054
BSGatlas-gene-2178	yoaB	0.86929
BSGatlas-gene-2179	yoaC	1.42231
BSGatlas-gene-2180	yoaD	-1.20231
BSGatlas-gene-2182	yoaE	-0.914977
BSGatlas-gene-2183	yoaF	1.45939
BSGatlas-gene-2184	yoaG	-0.0207798
BSGatlas-gene-2187	yozQ	0.17349
BSGatlas-gene-2188	yoaH	0.39274
BSGatlas-gene-2189	yoaI	-1.35088
BSGatlas-gene-2190	yoaJ	-0.33522
BSGatlas-gene-2191	yoaK	-1.41083
BSGatlas-gene-2192	pelB	-0.19973
BSGatlas-gene-2194	yozS	-0.64458
BSGatlas-gene-2195	oxdD	0.180185
BSGatlas-gene-2196	yoaO	-1.56148
BSGatlas-gene-2198	yoaP	-0.000345095
BSGatlas-gene-2200	yozT	-1.67882
BSGatlas-gene-2201	yozF	-2.68833
BSGatlas-gene-2202	yoaR	-2.809
BSGatlas-gene-2203	yoaS	2.236
BSGatlas-gene-2204	yozG	-1.22875
BSGatlas-gene-2205	yoaT	1.50093
BSGatlas-gene-2206	yoaU	0.598297
BSGatlas-gene-2207	yoaV	1.54297
BSGatlas-gene-2208	yoaW	-1.67143
BSGatlas-gene-2209	yoaZ	-0.205487
BSGatlas-gene-2210	penP	1.85486
BSGatlas-gene-2214	pps	-0.219263
BSGatlas-gene-2216	xynA	1.53346
BSGatlas-gene-2217	yozV	0.186289
BSGatlas-gene-2220	yozI	-0.239552
BSGatlas-gene-2221	yobE	0.178194
BSGatlas-gene-2222	yobF	-0.0755097
BSGatlas-gene-2228	rapK	-0.640279
BSGatlas-gene-2229	phrK	1.27091
BSGatlas-gene-2234	yobI	0.125641
BSGatlas-gene-2239	bsrE	1.56992
BSGatlas-gene-2241	yobJ	-0.105909
BSGatlas-gene-2242	yobK	-1.81435
BSGatlas-gene-2243	yobL	0.408682
BSGatlas-gene-2244	yobM	0.59526
BSGatlas-gene-2245	yobN	0.43359
BSGatlas-gene-2246	yobO	0.0443542
BSGatlas-gene-2248	csaA	-1.81371
BSGatlas-gene-2250	yobR	-0.594782
BSGatlas-gene-2252	yobT	-0.239552
BSGatlas-gene-2253	yobU	1.17005
BSGatlas-gene-2254	yobV	-0.786398
BSGatlas-gene-2255	yobW	-0.174292
BSGatlas-gene-2256	czrA	0.867649
BSGatlas-gene-2257	yocA	-2.68723
BSGatlas-gene-2258	yozB	-0.338379
BSGatlas-gene-2259	yocB	-0.807935
BSGatlas-gene-2261	yocD	-2.05556
BSGatlas-gene-2262	des	-1.1744
BSGatlas-gene-2263	desK	-1.573
BSGatlas-gene-2264	desR	-0.248736
BSGatlas-gene-2267	yocH	0.684036
BSGatlas-gene-2269	recQ	-0.579142
BSGatlas-gene-2271	azoR1	1.11644
BSGatlas-gene-2272	yocK	-0.656576
BSGatlas-gene-2273	yocL	0.250901
BSGatlas-gene-2274	yoyB	1.75652
BSGatlas-gene-2276	yozN	-0.874486
BSGatlas-gene-2277	yocN	0.95926
BSGatlas-gene-2278	yozO	0.697531
BSGatlas-gene-2280	yozC	0.689807
BSGatlas-gene-2281	dhaS	0.039913
BSGatlas-gene-2282	sqhC	-1.49197
BSGatlas-gene-2283	sodF	0.015293
BSGatlas-gene-2284	yocR	1.04211
BSGatlas-gene-2285	yocS	1.39608
BSGatlas-gene-2286	odhB	-0.297045
BSGatlas-gene-2287	odhA	0.640425
BSGatlas-gene-2288	yojO	-1.1604
BSGatlas-gene-2289	yojN	-0.453
BSGatlas-gene-2290	yojM	-1.65406
BSGatlas-gene-2291	cwlS	2.09685
BSGatlas-gene-2292	yojK	-0.787569
BSGatlas-gene-2293	cdaS	-0.265885
BSGatlas-gene-2294	yojI	-1.66413
BSGatlas-gene-2295	rsbRC	-0.182145
BSGatlas-gene-2296	bshB2	0.140649
BSGatlas-gene-2297	yojF	0.542406
BSGatlas-gene-2298	yoyC	-1.41083
BSGatlas-gene-2299	yojE	1.03429
BSGatlas-gene-2300	gerT	0.144394
BSGatlas-gene-2301	yojB	0.476307
BSGatlas-gene-2302	yojA	-0.167804
BSGatlas-gene-2303	yodA	-1.571
BSGatlas-gene-2304	yodB	0.755016
BSGatlas-gene-2305	yodC	1.54967
BSGatlas-gene-2306	mhqD	0.858519
BSGatlas-gene-2307	mhqE	0.0163056
BSGatlas-gene-2309	yodF	0.531185
BSGatlas-gene-2310	ctpA	-2.38938
BSGatlas-gene-2311	yodH	-0.878595
BSGatlas-gene-2312	yodI	-0.178443
BSGatlas-gene-2313	ldcB	-0.473882
BSGatlas-gene-2314	deoD	1.21629
BSGatlas-gene-2315	yoyE	-0.170784
BSGatlas-gene-2316	yodL	-0.244112
BSGatlas-gene-2317	pgpB	-2.58579
BSGatlas-gene-2318	yozD	-2.65297
BSGatlas-gene-2319	yoyF	0.705114
BSGatlas-gene-2320	yodN	-0.308834
BSGatlas-gene-2321	yozE	-2.63158
BSGatlas-gene-2322	yokU	-0.14394
BSGatlas-gene-2323	kamA	-0.153043
BSGatlas-gene-2324	yodP	-2.4343
BSGatlas-gene-2325	yodQ	-1.46673
BSGatlas-gene-2326	yodR	-1.99005
BSGatlas-gene-2327	yodS	-1.62355
BSGatlas-gene-2328	yodT	-1.27501
BSGatlas-gene-2330	yoyG	-0.858341
BSGatlas-gene-2332	cgeE	-1.62475
BSGatlas-gene-2333	cgeD	-2.41812
BSGatlas-gene-2335	cgeA	0.243746
BSGatlas-gene-2337	phy	1.0023
BSGatlas-gene-2338	yodU	-0.889358
BSGatlas-gene-2340	yotM	0.639101
BSGatlas-gene-2341	yotL	0.662177
BSGatlas-gene-2344	yotI	0.755016
BSGatlas-gene-2350	yotD	0.186289
BSGatlas-gene-2351	yotC	-1.81371
BSGatlas-gene-2352	yotB	-0.813711
BSGatlas-gene-2353	sspC	0.69792
BSGatlas-gene-2354	yosX	1.50822
BSGatlas-gene-2355	yosW	-1.08646
BSGatlas-gene-2359	yosT	-0.0864647
BSGatlas-gene-2360	yosS	0.80027
BSGatlas-gene-2362	yosP	-0.705704
BSGatlas-gene-2366	nrdEB	-0.333473
BSGatlas-gene-2371	yosK	1.2943
BSGatlas-gene-2373	yosI	0.471386
BSGatlas-gene-2374	yosH	1.25871
BSGatlas-gene-2375	yosG	0.43104
BSGatlas-gene-2377	yosE	1.76721
BSGatlas-gene-2378	yosD	0.140101
BSGatlas-gene-2379	yosC	-0.410833
BSGatlas-gene-2381	yosA	0.617458
BSGatlas-gene-2387	mtbP	1.2451
BSGatlas-gene-2390	yorR	-0.290667
BSGatlas-gene-2391	yorQ	0.771252
BSGatlas-gene-2395	yorM	-0.813711
BSGatlas-gene-2396	yorL	-0.943114
BSGatlas-gene-2397	yorK	-0.822916
BSGatlas-gene-2398	yorJ	-2.62107
BSGatlas-gene-2399	yorI	0.335869
BSGatlas-gene-2400	yorH	0.59526
BSGatlas-gene-2402	yorF	0.709333
BSGatlas-gene-2403	yorE	-0.228748
BSGatlas-gene-2404	yorD	1.58195
BSGatlas-gene-2405	yorC	-0.813711
BSGatlas-gene-2406	yorB	0.760448
BSGatlas-gene-2407	yorA	-0.0962503
BSGatlas-gene-2408	pghZ	0.913535
BSGatlas-gene-2411	yoqW	0.170053
BSGatlas-gene-2415	yoqS	0.394776
BSGatlas-gene-2418	yoqO	0.59526
BSGatlas-gene-2420	yoqM	0.72641
BSGatlas-gene-2423	yoqJ	-0.40474
BSGatlas-gene-2424	yoqI	-0.0545892
BSGatlas-gene-2425	yoqH	0.500122
BSGatlas-gene-2429	yoqD	-1.81371
BSGatlas-gene-2430	yoqC	0.186289
BSGatlas-gene-2436	yopW	2.2999
BSGatlas-gene-2439	yopT	-1.81371
BSGatlas-gene-2440	yopS	-1.66077
BSGatlas-gene-2441	yopR	0.686827
BSGatlas-gene-2442	yopQ	0.607219
BSGatlas-gene-2443	yopP	0.95872
BSGatlas-gene-2444	yopO	-0.535254
BSGatlas-gene-2445	yopN	0.451373
BSGatlas-gene-2446	yopM	0.709333
BSGatlas-gene-2449	aimP	2.1051
BSGatlas-gene-2450	aimR	2.31523
BSGatlas-gene-2451	yopJ	0.59526
BSGatlas-gene-2453	yopH	0.586111
BSGatlas-gene-2457	yoyH	-0.410833
BSGatlas-gene-2460	yopC	1.64307
BSGatlas-gene-2462	yopA	-0.548652
BSGatlas-gene-2463	yonX	1.75502
BSGatlas-gene-2464	yonV	0.59526
BSGatlas-gene-2465	yonU	-1.35536
BSGatlas-gene-2469	yonS	-0.0325675
BSGatlas-gene-2470	yonR	1.18629
BSGatlas-gene-2474	yonO	-0.27222
BSGatlas-gene-2475	yonN	2.3436
BSGatlas-gene-2479	yonJ	2.21926
BSGatlas-gene-2480	yonI	0.408682
BSGatlas-gene-2482	yonG	0.294296
BSGatlas-gene-2483	yonF	0.0497083
BSGatlas-gene-2484	yonE	1.35172
BSGatlas-gene-2485	yonD	1.04637
BSGatlas-gene-2487	yonB	1.74945
BSGatlas-gene-2488	yonA	1.17413
BSGatlas-gene-2489	yomZ	1.11644
BSGatlas-gene-2491	yomX	1.28679
BSGatlas-gene-2493	yomV	-0.131088
BSGatlas-gene-2494	yomU	2.07511
BSGatlas-gene-2497	yomS	1.6521
BSGatlas-gene-2498	yomR	0.422829
BSGatlas-gene-2501	yomO	1.2943
BSGatlas-gene-2502	yomN	-2.81371
BSGatlas-gene-2503	yomM	-1.7057
BSGatlas-gene-2504	yozP	-0.355363
BSGatlas-gene-2508	yomJ	0.668589
BSGatlas-gene-2509	cwlP	-0.405916
BSGatlas-gene-2510	yomH	1.65288
BSGatlas-gene-2511	yomG	0.0923855
BSGatlas-gene-2512	yomF	-2.81371
BSGatlas-gene-2513	yomE	0.89213
BSGatlas-gene-2520	yolJ	1.4392
BSGatlas-gene-2521	bdbA	0.601327
BSGatlas-gene-2522	sunT	-0.141519
BSGatlas-gene-2523	sunA	2.24126
BSGatlas-gene-2524	sunI	1.31628
BSGatlas-gene-2525	uvrX	0.0952545
BSGatlas-gene-2527	yolC	-0.989703
BSGatlas-gene-2528	yolB	0.538848
BSGatlas-gene-2535	yokK	1.45261
BSGatlas-gene-2536	yokJ	0.625089
BSGatlas-gene-2537	yokI	0.889158
BSGatlas-gene-2538	yokH	-0.970205
BSGatlas-gene-2541	yokG	1.12424
BSGatlas-gene-2542	yokF	1.18629
BSGatlas-gene-2544	yokD	-0.126059
BSGatlas-gene-2550	yokB	0.192202
BSGatlas-gene-2551	sprA	-1.51009
BSGatlas-gene-2552	ypqP	-0.922454
BSGatlas-gene-2553	msrB	-0.467556
BSGatlas-gene-2554	msrA	0.389003
BSGatlas-gene-2555	ypoP	-1.91361
BSGatlas-gene-2556	ypnP	0.387773
BSGatlas-gene-2557	ypmT	1.92278
BSGatlas-gene-2558	ypmS	-1.52312
BSGatlas-gene-2559	ypmR	-0.961531
BSGatlas-gene-2560	sco	1.0405
BSGatlas-gene-2561	ypmP	0.286546
BSGatlas-gene-2562	ilvA	1.10065
BSGatlas-gene-2563	yplP	-0.703833
BSGatlas-gene-2564	yplQ	0.369316
BSGatlas-gene-2565	ypkP	-2.46906
BSGatlas-gene-2566	dfrA	0.0956402
BSGatlas-gene-2567	thyB	0.0898281
BSGatlas-gene-2568	ypjQ	-0.174466
BSGatlas-gene-2569	ypjP	0.453365
BSGatlas-gene-2571	ypiP	-1.91325
BSGatlas-gene-2572	brxA	0.37206
BSGatlas-gene-2573	ilvD	0.0931229
BSGatlas-gene-2574	ypgR	-1.50656
BSGatlas-gene-2575	ypgQ	0.343441
BSGatlas-gene-2576	bsaA	1.97974
BSGatlas-gene-2577	metA	0.59526
BSGatlas-gene-2578	ugtP	-1.30305
BSGatlas-gene-2582	cspD	0.147825
BSGatlas-gene-2583	degR	1.27648
BSGatlas-gene-2584	ypzA	-2.25507
BSGatlas-gene-2585	ypeQ	-2.43124
BSGatlas-gene-2586	ypeP	0.291845
BSGatlas-gene-2587	ypdP	0.290546
BSGatlas-gene-2588	ypdQ	-0.528614
BSGatlas-gene-2589	sspL	1.22547
BSGatlas-gene-2590	exoR	-0.345635
BSGatlas-gene-2591	ypzF	0.0666068
BSGatlas-gene-2593	dynA	0.0687305
BSGatlas-gene-2597	bpsA	0.394776
BSGatlas-gene-2598	pbuX	-0.705529
BSGatlas-gene-2601	ypwA	-0.412846
BSGatlas-gene-2602	kdgT	-0.893448
BSGatlas-gene-2603	kdgA	-0.82013
BSGatlas-gene-2604	kdgK	0.377551
BSGatlas-gene-2605	kdgR	-2.57176
BSGatlas-gene-2606	kduI	0.22925
BSGatlas-gene-2607	kduD	-2.39707
BSGatlas-gene-2608	ypvA	-1.49024
BSGatlas-gene-2609	yptA	2.07621
BSGatlas-gene-2610	ypzG	1.20484
BSGatlas-gene-2611	ypsC	-0.990597
BSGatlas-gene-2613	gpsB	-0.483444
BSGatlas-gene-2614	ypsA	-2.22622
BSGatlas-gene-2615	cotD	0.518867
BSGatlas-gene-2617	mrfB	-2.17635
BSGatlas-gene-2618	mrfA	-0.159696
BSGatlas-gene-2619	ptsA	-0.0454094
BSGatlas-gene-2620	ypqA	0.516786
BSGatlas-gene-2621	yppG	0.268302
BSGatlas-gene-2622	yppF	0.373462
BSGatlas-gene-2623	yppE	0.0329412
BSGatlas-gene-2624	yppD	-0.724232
BSGatlas-gene-2625	sspM	1.6143
BSGatlas-gene-2626	yppC	-2.4644
BSGatlas-gene-2627	recU	-1.20181
BSGatlas-gene-2628	ponA	-1.36501
BSGatlas-gene-2629	ypoC	-2.81775
BSGatlas-gene-2630	nth	-1.07625
BSGatlas-gene-2631	dnaD	-0.384919
BSGatlas-gene-2632	asnS	-0.811703
BSGatlas-gene-2633	aspB	1.65183
BSGatlas-gene-2634	tseB	-1.37272
BSGatlas-gene-2635	ypmA	0.139407
BSGatlas-gene-2637	dinG	-1.43066
BSGatlas-gene-2638	panD	-1.19096
BSGatlas-gene-2639	panC	-1.18139
[truncated: 1,712 more rows]

## Sheet: T6
BSGatlas ID	Name	log2(TE) value
BSGatlas-gene-4	dnaA	-0.684261
BSGatlas-gene-5	dnaN	-2.3466
BSGatlas-gene-6	yaaA	-1.51799
BSGatlas-gene-7	recF	-2.19246
BSGatlas-gene-9	gyrB	-0.232487
BSGatlas-gene-10	gyrA	-1.37174
BSGatlas-gene-18	guaB	-0.384098
BSGatlas-gene-20	dacA	-1.2087
BSGatlas-gene-21	pdxS	-0.443998
BSGatlas-gene-23	pdxT	-0.874909
BSGatlas-gene-25	serS	-0.432015
BSGatlas-gene-27	dck	-1.07672
BSGatlas-gene-28	dgk	-0.152868
BSGatlas-gene-29	yaaH	-0.904517
BSGatlas-gene-30	yaaI	-1.51465
BSGatlas-gene-33	dnaX	-0.872849
BSGatlas-gene-34	yaaK	-0.69081
BSGatlas-gene-35	recR	-2.37623
BSGatlas-gene-36	yaaL	-2.80166
BSGatlas-gene-37	bofA	0.573109
BSGatlas-gene-44	csfB	0.754942
BSGatlas-gene-45	xpaC	0.4045
BSGatlas-gene-46	yaaN	0.352607
BSGatlas-gene-48	tmk	-0.994277
BSGatlas-gene-49	darA	1.60814
BSGatlas-gene-52	yaaT	-1.6497
BSGatlas-gene-53	yabA	-2.05795
BSGatlas-gene-54	trmN6	-2.50466
BSGatlas-gene-56	yabC	0.210812
BSGatlas-gene-57	abrB	0.405539
BSGatlas-gene-59	metS	0.249843
BSGatlas-gene-61	yabD	0.101151
BSGatlas-gene-62	yabE	-1.2087
BSGatlas-gene-63	rnmV	-2.40303
BSGatlas-gene-64	ksgA	-1.20658
BSGatlas-gene-65	yabG	-1.15657
BSGatlas-gene-66	veg	-0.916595
BSGatlas-gene-67	sspF	2.07692
BSGatlas-gene-69	ispE	-0.262885
BSGatlas-gene-70	purR	-0.596518
BSGatlas-gene-71	yabJ	-1.35397
BSGatlas-gene-72	spoVG	2.26363
BSGatlas-gene-73	gcaD	-0.869338
BSGatlas-gene-74	prs	0.137721
BSGatlas-gene-75	ctc	0.28059
BSGatlas-gene-76	spoVC	-0.195128
BSGatlas-gene-77	fin	-0.322003
BSGatlas-gene-78	mfd	-0.464
BSGatlas-gene-79	spoVT	0.602782
BSGatlas-gene-81	yabN	-1.10019
BSGatlas-gene-83	yabP	1.15826
BSGatlas-gene-84	yabQ	-1.05249
BSGatlas-gene-85	divIC	-0.691537
BSGatlas-gene-86	yabR	0.383204
BSGatlas-gene-89	spoIIE	0.64902
BSGatlas-gene-91	yabS	-0.451265
[truncated: 3,656 more rows]

## Sheet: T7
BSGatlas ID	Name	log2(TE) value
[truncated: 3,721 more rows]
