# Supplementary material for: Translation in Bacillus subtilis is spatially and temporally coordinated during sporulation
Source: Nat Commun. 2024 Aug 21;15:7188. doi: 10.1038/s41467-024-51654-6 (PMC11339384; doi:10.1038/s41467-024-51654-6)
Supplement: Supplementary file 10 — Source Data [file 41467_2024_51654_MOESM10_ESM.zip › Source Data/Fig2b.xlsx]

## Sheet: T0
Bin	Mean normalized occupancy
5' bin1	0.566958
5' bin2	0.583849
5' bin3	0.491612
5' bin4	0.840554
5' bin5	0.911391
bin1	0.680214
bin2	0.537052
bin3	0.534212
bin4	0.541472
bin5	0.548902
bin6	0.560867
bin7	0.551063
bin8	0.600188
bin9	0.627334
bin10	0.686457
bin11	0.713581
bin12	0.63548
bin13	0.643451
bin14	0.737588
bin15	0.683759
bin16	0.632683
bin17	0.639429
bin18	0.664167
bin19	0.699329
bin20	0.750561
bin21	0.811786
bin22	0.804191
bin23	0.844819
bin24	0.821028
bin25	0.81525
bin26	0.749235
bin27	0.680783
bin28	0.562058
bin29	0.489478
bin30	0.498196
bin31	0.541062
bin32	0.529119
bin33	0.507957
bin34	0.556011
bin35	0.567559
bin36	0.614365
bin37	0.657756
bin38	0.643946
bin39	0.633124
bin40	0.60423
bin41	0.576191
bin42	0.560908
bin43	0.56724
bin44	0.5624
bin45	0.547661
bin46	0.544566
bin47	0.57187
bin48	0.609982
bin49	0.544025
bin50	0.55211
bin51	0.686017
bin52	0.511332
bin53	0.527933
bin54	0.527006
bin55	0.552564
bin56	0.54928
bin57	0.605694
bin58	0.643917
bin59	0.629491
bin60	0.573137
bin61	0.557108
bin62	0.584996
bin63	0.63218
bin64	0.627391
bin65	0.55072
bin66	0.499616
bin67	0.555234
bin68	0.661618
bin69	0.911443
bin70	0.9657
bin71	0.961031
bin72	0.944228
bin73	0.958342
bin74	0.938997
bin75	0.925739
bin76	0.982486
bin77	1
bin78	0.900882
bin79	0.897432
bin80	0.934626
bin81	0.947294
bin82	0.984335
bin83	0.899721
bin84	0.687906
bin85	0.61318
bin86	0.584159
bin87	0.562102
bin88	0.589897
bin89	0.658653
bin90	0.579079
bin91	0.574697
bin92	0.521061
bin93	0.517226
bin94	0.46117
bin95	0.460215
bin96	0.500911
bin97	0.737555
bin98	0.658027
bin99	0.304228
bin100	0.248289
3' bin1	0.375241
3' bin2	0.475948
3' bin3	0.745968
3' bin4	0.780354
3' bin5	0.513167

## Sheet: T1
Bin	Mean normalized occupancy
5' bin1	0.444661
5' bin2	0.485476
5' bin3	0.467073
5' bin4	0.785252
5' bin5	0.868305
bin1	0.723732
bin2	0.680787
bin3	0.692978
bin4	0.688985
bin5	0.701034
bin6	0.683724
bin7	0.698284
bin8	0.733456
bin9	0.753964
bin10	0.826195
bin11	0.893852
bin12	0.870697
bin13	0.891633
bin14	1
bin15	0.873775
bin16	0.715831
bin17	0.748059
bin18	0.781777
bin19	0.820329
bin20	0.897183
bin21	0.953402
bin22	0.926093
bin23	0.920745
bin24	0.899349
bin25	0.877041
bin26	0.804819
bin27	0.751949
bin28	0.644596
bin29	0.587194
bin30	0.648526
bin31	0.675783
bin32	0.681215
bin33	0.669318
bin34	0.742998
bin35	0.774031
bin36	0.755141
bin37	0.818442
bin38	0.775364
bin39	0.789719
bin40	0.791342
bin41	0.787161
bin42	0.785008
bin43	0.8192
bin44	0.849126
bin45	0.78693
bin46	0.742324
bin47	0.709661
bin48	0.751268
bin49	0.666597
bin50	0.62189
bin51	0.728502
bin52	0.515439
bin53	0.589958
bin54	0.603933
bin55	0.621622
bin56	0.597956
bin57	0.572367
bin58	0.579836
bin59	0.598939
bin60	0.570309
bin61	0.576856
bin62	0.579147
bin63	0.624522
bin64	0.659191
bin65	0.667867
bin66	0.661922
bin67	0.662856
bin68	0.738548
bin69	0.86608
bin70	0.83714
bin71	0.848913
bin72	0.831416
bin73	0.807209
bin74	0.783761
bin75	0.798799
bin76	0.849321
bin77	0.907645
bin78	0.87748
bin79	0.862498
bin80	0.839129
bin81	0.878579
bin82	0.983859
bin83	0.892968
bin84	0.832151
bin85	0.731476
bin86	0.684403
bin87	0.623343
bin88	0.66703
bin89	0.765194
bin90	0.701458
bin91	0.707939
bin92	0.64371
bin93	0.632946
bin94	0.576474
bin95	0.619373
bin96	0.705419
bin97	0.626201
bin98	0.547795
bin99	0.46575
bin100	0.405004
3' bin1	0.627472
3' bin2	0.811845
3' bin3	0.992594
3' bin4	0.852517
3' bin5	0.504449

## Sheet: T2
Bin	Mean normalized occupancy
5' bin1	0.247883
5' bin2	0.27634
5' bin3	0.266638
5' bin4	0.774796
5' bin5	1
bin1	0.906971
bin2	0.764721
bin3	0.70259
bin4	0.64735
bin5	0.637225
bin6	0.637636
bin7	0.638935
bin8	0.674825
bin9	0.70225
bin10	0.740466
bin11	0.752754
bin12	0.726694
bin13	0.703814
bin14	0.676941
bin15	0.625471
bin16	0.597132
bin17	0.682676
bin18	0.73022
bin19	0.790695
bin20	0.91272
bin21	0.906564
bin22	0.843997
bin23	0.807779
bin24	0.792387
bin25	0.765811
bin26	0.697716
bin27	0.663261
bin28	0.533076
bin29	0.494635
bin30	0.516238
bin31	0.51222
bin32	0.495653
bin33	0.480455
bin34	0.48727
bin35	0.49829
bin36	0.502041
bin37	0.55259
bin38	0.543079
bin39	0.567305
bin40	0.575869
bin41	0.613354
bin42	0.603251
bin43	0.590729
bin44	0.574917
bin45	0.563059
bin46	0.555779
bin47	0.502424
bin48	0.472557
bin49	0.461381
bin50	0.448431
bin51	0.449643
bin52	0.425584
bin53	0.444142
bin54	0.577305
bin55	0.583386
bin56	0.463018
bin57	0.43372
bin58	0.433308
bin59	0.437502
bin60	0.423012
bin61	0.40954
bin62	0.404298
bin63	0.409741
bin64	0.414737
bin65	0.404069
bin66	0.4178
bin67	0.433971
bin68	0.493207
bin69	0.554794
bin70	0.483448
bin71	0.481883
bin72	0.480244
bin73	0.46952
bin74	0.460158
bin75	0.458061
bin76	0.468088
bin77	0.468716
bin78	0.477192
bin79	0.510727
bin80	0.487708
bin81	0.522236
bin82	0.562859
bin83	0.563925
bin84	0.54027
bin85	0.492735
bin86	0.469215
bin87	0.45391
bin88	0.456147
bin89	0.467803
bin90	0.453549
bin91	0.457564
bin92	0.465655
bin93	0.46463
bin94	0.432016
bin95	0.477451
bin96	0.540372
bin97	0.509183
bin98	0.454281
bin99	0.432945
bin100	0.420442
3' bin1	0.462498
3' bin2	0.424056
3' bin3	0.584396
3' bin4	0.555795
3' bin5	0.374

## Sheet: T3
Bin	Mean normalized occupancy
5' bin1	0.119761
5' bin2	0.108595
5' bin3	0.10057
5' bin4	0.712143
5' bin5	1
bin1	0.950549
bin2	0.793445
bin3	0.67426
bin4	0.603104
bin5	0.582096
bin6	0.579449
bin7	0.562659
bin8	0.580161
bin9	0.598302
bin10	0.622478
bin11	0.639358
bin12	0.610947
bin13	0.58886
bin14	0.552914
bin15	0.516998
bin16	0.484238
bin17	0.544784
bin18	0.572757
bin19	0.618766
bin20	0.683237
bin21	0.678168
bin22	0.624163
bin23	0.607419
bin24	0.602372
bin25	0.590272
bin26	0.546769
bin27	0.512272
bin28	0.428078
bin29	0.414885
bin30	0.417575
bin31	0.403616
bin32	0.397077
bin33	0.390407
bin34	0.396508
bin35	0.40469
bin36	0.410692
bin37	0.419462
bin38	0.414535
bin39	0.431635
bin40	0.461922
bin41	0.520743
bin42	0.528428
bin43	0.530991
bin44	0.527285
bin45	0.523543
bin46	0.540728
bin47	0.506475
bin48	0.45159
bin49	0.463291
bin50	0.45528
bin51	0.417386
bin52	0.386917
bin53	0.392294
bin54	0.437861
bin55	0.452001
bin56	0.415668
bin57	0.409163
bin58	0.407237
bin59	0.414694
bin60	0.395304
bin61	0.368504
bin62	0.366327
bin63	0.370133
bin64	0.377481
bin65	0.372766
bin66	0.38713
bin67	0.366717
bin68	0.367932
bin69	0.394347
bin70	0.400141
bin71	0.394824
bin72	0.39961
bin73	0.398147
bin74	0.393539
bin75	0.396475
bin76	0.377417
bin77	0.355668
bin78	0.363158
bin79	0.385503
bin80	0.363539
bin81	0.373759
bin82	0.393615
bin83	0.406089
bin84	0.38845
bin85	0.360542
bin86	0.348293
bin87	0.352943
bin88	0.370394
bin89	0.374538
bin90	0.368219
bin91	0.375866
bin92	0.37898
bin93	0.365358
bin94	0.346356
bin95	0.35697
bin96	0.370293
bin97	0.352196
bin98	0.315357
bin99	0.309953
bin100	0.320042
3' bin1	0.329514
3' bin2	0.262371
3' bin3	0.318415
3' bin4	0.31025
3' bin5	0.266376

## Sheet: T4
Bin	Mean normalized occupancy
5' bin1	0.110286
5' bin2	0.0970149
5' bin3	0.0864905
5' bin4	0.70019
5' bin5	1
bin1	0.933093
bin2	0.837445
bin3	0.689345
bin4	0.5987
bin5	0.516569
bin6	0.506205
bin7	0.483886
bin8	0.48173
bin9	0.473549
bin10	0.473957
bin11	0.496503
bin12	0.478363
bin13	0.455072
bin14	0.432761
bin15	0.397613
bin16	0.376572
bin17	0.438711
bin18	0.463791
bin19	0.485908
bin20	0.538261
bin21	0.550551
bin22	0.548448
bin23	0.554587
bin24	0.560347
bin25	0.543672
bin26	0.510065
bin27	0.465359
bin28	0.387713
bin29	0.377598
bin30	0.385
bin31	0.383008
bin32	0.373138
bin33	0.356816
bin34	0.353539
bin35	0.351969
bin36	0.357944
bin37	0.372687
bin38	0.37263
bin39	0.393827
bin40	0.440982
bin41	0.511067
bin42	0.54222
bin43	0.560248
bin44	0.550944
bin45	0.522921
bin46	0.517823
bin47	0.489015
bin48	0.437354
bin49	0.440773
bin50	0.436664
bin51	0.400306
bin52	0.365042
bin53	0.365772
bin54	0.38876
bin55	0.414785
bin56	0.40998
bin57	0.406052
bin58	0.410882
bin59	0.40861
bin60	0.379781
bin61	0.34535
bin62	0.345095
bin63	0.355143
bin64	0.361369
bin65	0.358705
bin66	0.369998
bin67	0.35637
bin68	0.35506
bin69	0.375183
bin70	0.377855
bin71	0.379975
bin72	0.388679
bin73	0.386905
bin74	0.3714
bin75	0.361582
bin76	0.344162
bin77	0.331203
bin78	0.321882
bin79	0.317396
bin80	0.301534
bin81	0.305517
bin82	0.32265
bin83	0.35294
bin84	0.362373
bin85	0.334133
bin86	0.339471
bin87	0.344365
bin88	0.356244
bin89	0.359016
bin90	0.365302
bin91	0.369532
bin92	0.366576
bin93	0.356001
bin94	0.334837
bin95	0.321057
bin96	0.306861
bin97	0.27691
bin98	0.249992
bin99	0.25416
bin100	0.257686
3' bin1	0.262718
3' bin2	0.221823
3' bin3	0.257054
3' bin4	0.266939
3' bin5	0.240157

## Sheet: T5
Bin	Mean normalized occupancy
5' bin1	0.0536141
5' bin2	0.052135
5' bin3	0.0514741
5' bin4	0.663639
5' bin5	1
bin1	0.90557
bin2	0.796248
bin3	0.595471
bin4	0.516733
bin5	0.414774
bin6	0.351988
bin7	0.31963
bin8	0.259506
bin9	0.234429
bin10	0.21557
bin11	0.234176
bin12	0.230166
bin13	0.225244
bin14	0.228125
bin15	0.230855
bin16	0.225503
bin17	0.227852
bin18	0.233715
bin19	0.258436
bin20	0.302855
bin21	0.312776
bin22	0.327566
bin23	0.359752
bin24	0.367741
bin25	0.330885
bin26	0.31899
bin27	0.300274
bin28	0.282783
bin29	0.281283
bin30	0.304639
bin31	0.308427
bin32	0.308173
bin33	0.302159
bin34	0.303548
bin35	0.252651
bin36	0.246595
bin37	0.247045
bin38	0.244879
bin39	0.248482
bin40	0.260524
bin41	0.292128
bin42	0.303043
bin43	0.295504
bin44	0.28771
bin45	0.254785
bin46	0.258968
bin47	0.271394
bin48	0.261365
bin49	0.257481
bin50	0.249109
bin51	0.243028
bin52	0.220445
bin53	0.233629
bin54	0.298683
bin55	0.302604
bin56	0.314734
bin57	0.310503
bin58	0.312657
bin59	0.31339
bin60	0.321602
bin61	0.298995
bin62	0.272437
bin63	0.229938
bin64	0.176852
bin65	0.158185
bin66	0.16023
bin67	0.152829
bin68	0.153721
bin69	0.152498
bin70	0.155699
bin71	0.155959
bin72	0.167971
bin73	0.16957
bin74	0.177546
bin75	0.186238
bin76	0.189542
bin77	0.215069
bin78	0.243656
bin79	0.263963
bin80	0.263315
bin81	0.264193
bin82	0.268586
bin83	0.266786
bin84	0.258326
bin85	0.242547
bin86	0.243538
bin87	0.242944
bin88	0.246228
bin89	0.236712
bin90	0.242319
bin91	0.206978
bin92	0.198158
bin93	0.194304
bin94	0.177936
bin95	0.152488
bin96	0.145305
bin97	0.13789
bin98	0.137529
bin99	0.146982
bin100	0.13675
3' bin1	0.15442
3' bin2	0.18679
3' bin3	0.210509
3' bin4	0.242164
3' bin5	0.183548

## Sheet: T6
Bin	Mean normalized occupancy
5' bin1	0.0229821
5' bin2	0.018196
5' bin3	0.0196464
5' bin4	0.549
5' bin5	1
bin1	0.980756
bin2	0.909335
bin3	0.579799
bin4	0.456282
bin5	0.354979
bin6	0.308973
bin7	0.281158
bin8	0.23111
bin9	0.201696
bin10	0.171665
bin11	0.144872
bin12	0.132563
bin13	0.132932
bin14	0.134514
bin15	0.140511
bin16	0.140983
bin17	0.144622
bin18	0.149104
bin19	0.156763
bin20	0.180659
bin21	0.192399
bin22	0.199039
bin23	0.211837
bin24	0.211076
bin25	0.188592
bin26	0.182665
bin27	0.169024
bin28	0.157218
bin29	0.162937
bin30	0.188601
bin31	0.203535
bin32	0.209974
bin33	0.21027
bin34	0.212379
bin35	0.180768
bin36	0.178976
bin37	0.178807
bin38	0.17753
bin39	0.177332
bin40	0.179891
bin41	0.191051
bin42	0.193863
bin43	0.172882
bin44	0.167545
bin45	0.149514
bin46	0.15737
bin47	0.163033
bin48	0.158998
bin49	0.159287
bin50	0.156102
bin51	0.152486
bin52	0.140933
bin53	0.140652
bin54	0.153851
bin55	0.15674
bin56	0.152801
bin57	0.147954
bin58	0.155484
bin59	0.156537
bin60	0.16256
bin61	0.164534
bin62	0.148428
bin63	0.132599
bin64	0.125494
bin65	0.118506
bin66	0.120905
bin67	0.120776
bin68	0.116297
bin69	0.114005
bin70	0.115978
bin71	0.110032
bin72	0.120662
bin73	0.117245
bin74	0.120168
bin75	0.128877
bin76	0.134201
bin77	0.148577
bin78	0.154498
bin79	0.156218
bin80	0.153256
bin81	0.1503
bin82	0.149077
bin83	0.146652
bin84	0.14634
bin85	0.152545
bin86	0.163877
bin87	0.169386
bin88	0.179175
bin89	0.186308
bin90	0.190424
bin91	0.185968
bin92	0.185296
bin93	0.188513
bin94	0.171415
bin95	0.15048
bin96	0.139286
bin97	0.128044
bin98	0.124411
bin99	0.134703
bin100	0.117089
3' bin1	0.103853
3' bin2	0.13085
3' bin3	0.152913
3' bin4	0.125589
3' bin5	0.0926951

## Sheet: T7
Bin	Mean normalized occupancy
5' bin1	0.0174194
5' bin2	0.0143624
5' bin3	0.0205119
5' bin4	0.594248
5' bin5	1
bin1	0.957964
bin2	0.885652
bin3	0.490281
bin4	0.355479
bin5	0.217014
bin6	0.173569
bin7	0.169398
bin8	0.153887
bin9	0.147919
bin10	0.140464
bin11	0.120884
bin12	0.116185
bin13	0.116671
bin14	0.116158
bin15	0.116741
bin16	0.118132
bin17	0.122001
bin18	0.128131
bin19	0.135637
bin20	0.157522
bin21	0.170394
bin22	0.166509
bin23	0.170118
bin24	0.162391
bin25	0.145688
bin26	0.142953
bin27	0.128874
bin28	0.12051
bin29	0.124823
bin30	0.142356
bin31	0.15442
bin32	0.158175
bin33	0.158562
bin34	0.156774
bin35	0.135774
bin36	0.128944
bin37	0.128238
bin38	0.128317
bin39	0.128309
bin40	0.130429
bin41	0.135319
bin42	0.136928
bin43	0.118603
bin44	0.116805
bin45	0.103689
bin46	0.112952
bin47	0.115065
bin48	0.112053
bin49	0.11122
bin50	0.110234
bin51	0.108792
bin52	0.102752
bin53	0.101195
bin54	0.107833
bin55	0.108777
bin56	0.1062
bin57	0.100256
bin58	0.10538
bin59	0.107501
bin60	0.114563
bin61	0.116484
bin62	0.100239
bin63	0.0920584
bin64	0.0894666
bin65	0.086801
bin66	0.0894969
bin67	0.0919385
bin68	0.0939394
bin69	0.0906958
bin70	0.0928295
bin71	0.0889159
bin72	0.0958919
bin73	0.0957979
bin74	0.0968453
bin75	0.104594
bin76	0.111867
bin77	0.118618
bin78	0.121188
bin79	0.11948
bin80	0.118839
bin81	0.116976
bin82	0.115344
bin83	0.113289
bin84	0.114949
bin85	0.145378
bin86	0.164944
bin87	0.169382
bin88	0.175517
bin89	0.177574
bin90	0.17914
bin91	0.17589
bin92	0.17638
bin93	0.177829
bin94	0.155655
bin95	0.1346
bin96	0.123027
bin97	0.113994
bin98	0.111056
bin99	0.122468
bin100	0.110661
3' bin1	0.103396
3' bin2	0.124398
3' bin3	0.138748
3' bin4	0.1008
3' bin5	0.0703986
