# Supplementary material for: Translation in Bacillus subtilis is spatially and temporally coordinated during sporulation
Source: Nat Commun. 2024 Aug 21;15:7188. doi: 10.1038/s41467-024-51654-6 (PMC11339384; doi:10.1038/s41467-024-51654-6)
Supplement: Supplementary file 10 — Source Data [file 41467_2024_51654_MOESM10_ESM.zip › Source Data/Fig3b.xlsx]

## Sheet: T0
Bin	Mean Intensity	SD
1	1410.99	615.29
2	1931.7	594.46
3	2286.49	671.765
4	2454.81	653.815
5	2623.14	699.582
6	2580.51	689.996
7	2547.1	656.405
8	2480.77	643.699
9	2466.11	683.346
10	2451.18	679.093
11	2395.53	658.872
12	2369.91	628.747
13	2326.34	607.077
14	2269.58	607.448
15	2289.44	588.119
16	2257.87	581.669
17	2236.21	587.489
18	2227.83	554.949
19	2269.77	594.773
20	2281.67	598.525
21	2260.01	545.175
22	2268.04	578.479
23	2290.3	542.015
24	2315.08	597.215
25	2328.67	594.263
26	2312.45	597.394
27	2311.98	582.788
28	2341.96	528.947
29	2303.84	563.809
30	2292.9	559.583
31	2259.68	543.4
32	2276.96	570.687
33	2229.23	602.844
34	2239.28	590.427
35	2222.04	570.885
36	2235.63	570.934
37	2285.73	556.156
38	2267.18	549.594
39	2327.59	569.792
40	2388.79	568.589
41	2431.62	618.033
42	2529.17	661.629
43	2553.6	671.832
44	2527.58	647.759
45	2601.16	629.257
46	2600.82	666.969
47	2471.47	665.091
48	2395.97	627.071
49	2130.02	584.891
50	1642.41	646.826

## Sheet: T1
Bin	Mean Intensity	SD
1	2071.97	766.277
2	2555.87	681.501
3	2921.76	604.507
4	3141.26	530.425
5	3259.61	565.126
6	3260.11	566.404
7	3177.35	577.799
8	3140.28	609.439
9	3009.14	643.681
10	2863.78	648.577
11	2735.48	641.025
12	2579.88	654.212
13	2492.36	596.751
14	2332.11	566.216
15	2251.33	508.596
16	2222.21	503.785
17	2141.62	455.252
18	2102.32	409.973
19	2057.58	413.53
20	2033.15	398.407
21	2082.79	381.582
22	2057.04	369.191
23	2092.97	409.532
24	2085.67	434.011
25	2134.47	488.102
26	2070.59	439.289
27	2093.35	453.267
28	2079.7	463.175
29	2039.88	477.768
30	2019.99	383.165
31	2017.77	368.489
32	2018.83	357.767
33	1969.27	320.354
34	1927.81	311.308
35	1952.15	347.826
36	1947.67	338.277
37	1986.58	335.206
38	2032.65	372.497
39	2128.49	430.618
40	2185.87	457.34
41	2294.94	515.236
42	2421.26	555.519
43	2502.36	602.192
44	2655.33	560.407
45	2788.91	564.056
46	2910.54	582.548
47	2975.63	574.393
48	2927.25	617.507
49	2772.51	656.059
50	2373.47	659.671

## Sheet: T2
Bin	Mean Intensity	SD
1	1001.12	558.983
2	1328.36	586.288
3	1559.77	586.998
4	1747.64	609.165
5	1875.27	621.679
6	2006.84	594.622
7	2081.88	562.225
8	2148.09	579.725
9	2178.5	540.178
10	2185.32	506.542
11	2198.36	514.186
12	2182.4	491.451
13	2169.8	503.227
14	2147.38	505.505
15	2101.46	512.037
16	2099.19	482.754
17	2078.54	523.221
18	2087.62	506.431
19	2063.36	516.072
20	2053.61	478.948
21	2069.19	544.992
22	2032.68	513.42
23	2047.08	482.955
24	2061.46	469.909
25	2053.36	473.308
26	2029.13	465.093
27	1999.69	431.358
28	1986.38	433.807
29	1971.93	465.533
30	1996.04	454.965
31	1956.8	419.92
32	1981.04	443.207
33	1991.37	464.902
34	2003.96	430.659
35	2005.91	425.801
36	2011.34	461.13
37	2036.16	443.929
38	2036.22	449.96
39	2076.66	471.522
40	2089.56	472.512
41	2169.16	486.242
42	2231.96	485.754
43	2241.64	502.852
44	2298.77	545.503
45	2323.63	523.22
46	2269.79	579.564
47	2109.49	580.325
48	1938.69	607.471
49	1715.71	576.69
50	1281.66	554.846

## Sheet: T3
Bin	Mean Intensity	SD
1	813.327	398.274
2	1112.09	431.88
3	1310.07	467.386
4	1502.61	477.674
5	1623.25	489.784
6	1680.49	508.263
7	1703	496.421
8	1698.9	471.39
9	1731.3	466.072
10	1754	452.62
11	1775.6	439.424
12	1825.93	425.852
13	1863.32	410.971
14	1934.65	424.472
15	1972.15	426.623
16	2010.72	453.661
17	2059.29	482.032
18	2102.59	488.357
19	2101.91	505.874
20	2093.46	533.953
21	2114.7	558.951
22	2080.06	550.037
23	2105.53	577.673
24	2062.16	570.042
25	2025.96	590.354
26	2031.5	567.545
27	1964.46	560.422
28	1979.3	570.757
29	1956.83	548.364
30	1974.16	573.824
31	1915.59	540.802
32	1902.95	512.722
33	1869.22	501.275
34	1828.29	471.894
35	1814.05	452.033
36	1835.31	491.856
37	1874.06	488.237
38	1934.69	483.176
39	1954.34	485.756
40	2047.12	519.854
41	2143.01	537.516
42	2221.63	557.43
43	2300.14	560.76
44	2383.84	586.666
45	2419.65	596.728
46	2342.76	581.685
47	2216.76	588.374
48	1985.47	594.821
49	1691.81	567.827
50	1243.11	504.219

## Sheet: T4
Bin	Mean Intensity	SD
1	609.493	342.389
2	907.606	429.911
3	1102.76	512.357
4	1286.13	562.988
5	1486.23	556.776
6	1643.08	631.201
7	1806.5	717.898
8	1988.18	821.613
9	2082.72	863.097
10	2239.94	916.457
11	2331.78	967.275
12	2326.18	965.273
13	2361	983.612
14	2359.65	946.409
15	2409.76	965.274
16	2329.14	897.453
17	2158.28	792.283
18	2131.27	702.515
19	1986.08	612.964
20	1905.99	528.31
21	1808.6	455.959
22	1815.01	444.362
23	1862.92	480.25
24	1921.59	479.48
25	1931.43	475.48
26	1979.95	467.208
27	2004.15	468.385
28	2029.26	528.277
29	2004.13	498.706
30	1977.76	536.812
31	1930.29	468.017
32	1886.02	454.842
33	1854.73	445.299
34	1827.54	445.704
35	1775.5	377.041
36	1804.17	360.06
37	1818.88	365.502
38	1835.55	367.632
39	1895.62	393.706
40	1940.05	413.474
41	2008.41	439.933
42	2102.54	497.067
43	2219.31	537.864
44	2270.87	569.629
45	2284.34	557.062
46	2258.29	607.772
47	2099.25	600.138
48	1849.12	601.492
49	1570.67	581.342
50	1077.93	521.219

## Sheet: T5
Bin	Mean Intensity	SD
1	459.624	254.719
2	730.138	365.616
3	885.648	424.543
4	1084	495.94
5	1212.06	551.845
6	1418.29	594.952
7	1656.15	663.317
8	1989.43	753.655
9	2214.45	754.574
10	2474.65	772.441
11	2662.9	769.48
12	2792.41	801.815
13	2929.6	771.342
14	2894.6	795.314
15	2818.8	824.344
16	2669.54	842.349
17	2449.23	802.721
18	2225.89	785.674
19	1996.2	730.979
20	1750.04	535.454
21	1616.35	504.112
22	1563.45	403.223
23	1585.97	402.197
24	1664.66	419.24
25	1749.57	434.926
26	1814.47	415.672
27	1842.88	413.514
28	1894.49	414.419
29	1905.78	402.981
30	1889.81	445.046
31	1893.64	439.773
32	1882.52	432.784
33	1865.35	434.79
34	1839.69	416.477
35	1850.87	419.664
36	1841.24	429.853
37	1831.69	426.224
38	1849.57	369.319
39	1912.72	403.248
40	1930.45	417.373
41	2002.39	405.878
42	2046.94	410.525
43	2042.87	411.143
44	2040.68	433.375
45	2072.59	480.465
46	1918.5	506.07
47	1690.76	503.028
48	1426.04	547.573
49	1080.79	466.622
50	748.446	439.191

## Sheet: T6
Bin	Mean Intensity	SD
1	447.429	284.623
2	724.923	373.004
3	947.926	483.27
4	1085.34	550.358
5	1212.03	597.262
6	1221.66	564.425
7	1350.24	624.693
8	1421.86	615.926
9	1609	652.442
10	1931.89	706.802
11	2134.37	739.201
12	2412.34	751.327
13	2644.97	770.633
14	2796.5	764.723
15	2836.54	793.906
16	2890.89	780.193
17	2793.28	825.432
18	2685.14	849.437
19	2512.73	876.825
20	2265.61	859.615
21	2006.23	803
22	1797.04	731.28
23	1631.93	665.44
24	1584.79	600.551
25	1627.3	557.317
26	1754.18	578.054
27	1868.59	603.292
28	2017.26	615.625
29	2129.29	629.697
30	2220.75	596.954
31	2315.69	595.715
32	2400.3	592.872
33	2402.47	590.357
34	2445.43	620.71
35	2456.1	610.169
36	2417.28	620.773
37	2470.21	628.672
38	2426.43	602.439
39	2417.72	604.95
40	2392.28	614.749
41	2412.04	597.057
42	2417.05	575.054
43	2321.11	581.91
44	2296.05	588.158
45	2223.15	546.176
46	2026.49	544.467
47	1790.79	526.271
48	1488.09	526.897
49	1147.34	469.221
50	709.364	365.626
