# Supplementary material for: Translation in Bacillus subtilis is spatially and temporally coordinated during sporulation
Source: Nat Commun. 2024 Aug 21;15:7188. doi: 10.1038/s41467-024-51654-6 (PMC11339384; doi:10.1038/s41467-024-51654-6)
Supplement: Supplementary file 10 — Source Data [file 41467_2024_51654_MOESM10_ESM.zip › Source Data/Fig3d.xlsx]

## Sheet: T0
Bin	Mean Intensity	SD
1	2568.6	734.666
2	3200.45	646.536
3	3392.15	628.319
4	3317.23	656.913
5	3026.8	806.207
6	2675.66	917.487
7	2243.97	903.778
8	1863.69	874.738
9	1574.8	756.759
10	1324.31	646.464
11	1235.37	600.85
12	1116.79	583.648
13	984.054	412.267
14	959.584	482.957
15	939.954	413.634
16	876.52	346.822
17	864.496	260.731
18	836.495	256.331
19	855.122	253.031
20	900.505	291.66
21	906.738	307.497
22	938.527	358.067
23	977.397	408.93
24	987.265	409.615
25	1001.67	430.84
26	1016.67	412.254
27	1013.95	447.035
28	995.866	422.654
29	977.992	438.023
30	928.414	333.713
31	947.208	373.07
32	881.341	341.276
33	864.43	346.464
34	846.659	237.815
35	850.137	330.967
36	899.248	353.874
37	899.499	321.621
38	945.539	411.905
39	1025.99	465.467
40	1116.28	500.061
41	1258.62	623.627
42	1480.14	688.542
43	1734.94	777.174
44	2077.86	875.094
45	2478.77	911.538
46	2818.73	891.509
47	3072.6	799.856
48	3193.43	765.494
49	3022.49	813.28
50	2465.39	818.982

## Sheet: T1
Bin	Mean Intensity	SD
1	2167.58	732.006
2	2980.49	792.929
3	3024.03	797.204
4	3234.28	829.976
5	3104.45	861.432
6	3104.62	891.333
7	2682.01	979.086
8	2538.17	1010.57
9	2162.41	956.33
10	2096.73	947.303
11	1644.4	846.28
12	1619.83	804.528
13	1401.8	728.669
14	1354.28	699.544
15	1116.71	525.635
16	1134.42	522.13
17	1009.5	437.233
18	967.749	368.309
19	916.708	313.337
20	931.857	320.884
21	915.019	300.243
22	880.138	281.264
23	886.996	249.724
24	900.296	303.023
25	873.704	273.593
26	900.533	294.629
27	885.01	307.408
28	858.254	274.453
29	854.218	281.462
30	854.905	274.632
31	814.732	249.642
32	817.708	240.402
33	810.236	241.503
34	797.38	232.624
35	844.401	269.156
36	815.408	266.712
37	902.214	299.894
38	899.991	344.501
39	979.968	332.634
40	1058.89	486.387
41	1097.84	445.054
42	1198.06	482.37
43	1337.22	646.149
44	1461.12	704.139
45	1556.71	787.947
46	1666.42	822.859
47	1835.42	920.387
48	1670.24	872.934
49	1868.08	938.893
50	1500.59	758.879

## Sheet: T2
Bin	Mean Intensity	SD
1	505.469	193.3
2	597.96	205.889
3	655.184	210.51
4	674.238	212.477
5	710.693	217.792
6	706.875	239.954
7	724.421	219.341
8	702.705	213.744
9	737.454	245.648
10	733.541	243.124
11	703.486	248.968
12	711.558	243.382
13	696.37	244.881
14	680.701	247.784
15	670.868	243.938
16	665.305	225.286
17	656.759	208.669
18	629.353	208.806
19	648.453	179.825
20	634.507	199.171
21	645.254	183.362
22	642.848	173.222
23	630.126	182.602
24	646.831	189.953
25	628.059	192.597
26	629.215	183.35
27	639.072	188.54
28	621.31	191.038
29	642.241	184.1
30	618.989	170.906
31	622.771	176.745
32	623.817	196.109
33	602.64	181.967
34	612.512	180.998
35	608.144	200.053
36	606.328	208.738
37	627.726	202.857
38	614.622	205.274
39	627.476	210.13
40	652.362	213.491
41	651.258	177.056
42	664.752	194.402
43	657.309	182.721
44	680.105	181.967
45	659.825	166.498
46	657.056	175.247
47	645.662	181.094
48	608.879	142.01
49	567.29	157.396
50	491.547	144.065

## Sheet: T3
Bin	Mean Intensity	SD
1	907.043	308.476
2	1101.23	320.71
3	1242.34	343.211
4	1266.1	359.368
5	1236.58	323.611
6	1267.62	293.808
7	1231.48	287.994
8	1208.8	288.423
9	1185.06	278.053
10	1209.14	293.384
11	1251.2	316.361
12	1297.23	336.465
13	1368.51	409.927
14	1468.09	420.404
15	1580.07	422.246
16	1660.23	472.935
17	1722.94	421.025
18	1775.05	434.238
19	1754.9	416.469
20	1707.64	415.365
21	1611.08	436.838
22	1435.83	440.282
23	1336.56	451.881
24	1178.45	415.006
25	1033.52	351.777
26	947.217	321.864
27	912.305	282.775
28	855.925	252.316
29	843.371	212.766
30	837.192	218.798
31	832.911	203.487
32	833.228	206.149
33	842.847	184.499
34	846.236	174.95
35	828.245	183.023
36	828.197	197.396
37	805.065	190.533
38	808.558	194.36
39	811.159	181.479
40	818.804	188.921
41	812.264	210.218
42	828.275	213.13
43	841.392	220.471
44	839.025	208.473
45	883.859	243.284
46	892.723	251.793
47	857.874	226.026
48	832.578	236.269
49	795.962	234.589
50	652.082	219.773

## Sheet: T4
Bin	Mean Intensity	SD
1	920.097	305.113
2	1173.22	334.597
3	1363.96	366.294
4	1429.3	376.619
5	1539.63	386.553
6	1594.52	419.663
7	1591.28	419.841
8	1602.33	439.667
9	1609.89	446.974
10	1587.3	436.775
11	1608.85	428.522
12	1566.12	400.1
13	1582.83	402.988
14	1621.3	416.948
15	1661.61	431.978
16	1700.59	442.255
17	1762.32	453.658
18	1844.28	468.967
19	1910.4	465.38
20	1969.32	482.328
21	2039.54	487.695
22	2005.01	484.785
23	1961.91	515.929
24	1888.83	552.205
25	1752.95	536.201
26	1630.09	545.891
27	1393.31	507.281
28	1245.3	490.783
29	1116.27	415.484
30	1000.84	360.131
31	917.603	300.339
32	863.026	253.824
33	841.072	238.68
34	813.316	228.166
35	812.39	221.709
36	817.596	218.746
37	794.116	232.642
38	795.162	235.149
39	772.434	218.368
40	795.475	222.883
41	793.971	223.184
42	787.155	253.462
43	783.515	241.93
44	809.681	255.608
45	806.711	249.285
46	821.662	249.918
47	809.13	239.4
48	776.254	248.38
49	726.642	237.28
50	597.246	208.871

## Sheet: T5
Bin	Mean Intensity	SD
1	410.941	175.517
2	537.858	203.694
3	595.428	228.273
4	612.183	221.275
5	585.912	220.625
6	534.042	232.642
7	475.044	221.843
8	457.573	248.24
9	449.519	264.19
10	399.126	222.453
11	423.546	238.701
12	426.375	237.047
13	433.883	236.226
14	431.628	217.759
15	478.115	253.131
16	494.842	270.951
17	547.84	282.814
18	593.814	292.227
19	646.796	314.767
20	756.069	351.254
21	839.646	362.86
22	906.551	350.85
23	921.814	331.798
24	919.751	305.76
25	854.347	300.821
26	824.693	307.554
27	677.759	278.745
28	605.119	295.271
29	504.983	252.797
30	439.317	198.914
31	382.092	181.299
32	350.937	162.043
33	321.72	152.072
34	313.834	143.157
35	291.637	132.804
36	288.434	130.012
37	278.968	129.734
38	276.972	128.678
39	303.715	147.682
40	288.496	141.085
41	286.875	113.668
42	292.935	135.229
43	297.346	129.717
44	286.864	121.035
45	304.853	147.703
46	317.44	144.826
47	310.055	145.141
48	305.036	136.605
49	294.051	132.285
50	243.765	111.636

## Sheet: T6
Bin	Mean Intensity	SD
1	304.466	154.986
2	493.369	230.486
3	694.735	311.349
4	835.506	345.173
5	912.263	367.959
6	918.907	367.487
7	908.356	405.877
8	858.124	403.809
9	746.812	346.62
10	664.756	355.418
11	577.667	303.029
12	504.162	238.627
13	442.261	177.741
14	405.613	161.934
15	396.209	148.442
16	376.451	143.508
17	390.94	159.599
18	397.112	168.8
19	418.944	175.108
20	456.683	192.902
21	503.723	216.163
22	590.617	250.753
23	674.86	296.754
24	794.547	341.776
25	891.438	346.839
26	959.055	317.182
27	980.874	321.949
28	952.371	298.295
29	902.49	309.091
30	816.036	305.606
31	722.232	284.844
32	661.03	267.417
33	579.097	236.646
34	528.308	203.721
35	478.376	166.338
36	460.937	160.61
37	452.595	155.372
38	434.899	153.004
39	432.419	134.014
40	422.9	144.176
41	425.084	143.562
42	425.736	143.54
43	429.844	131.59
44	427.404	147.957
45	441.599	137.959
46	433.475	147.368
47	434.769	133.886
48	402.542	140.035
49	343.089	129.61
50	257.49	118.476
