# Supplementary material for: Translation in Bacillus subtilis is spatially and temporally coordinated during sporulation
Source: Nat Commun. 2024 Aug 21;15:7188. doi: 10.1038/s41467-024-51654-6 (PMC11339384; doi:10.1038/s41467-024-51654-6)
Supplement: Supplementary file 10 — Source Data [file 41467_2024_51654_MOESM10_ESM.zip › Source Data/Fig3f.xlsx]

## Sheet: Sheet1
Timepoint	Lower whisker	Q1	Median	Q3	Upper whisker	IQR
T0	397.734	817.795	957.187	1125.99	1555.22	308.191
T1	199.485	654.629	1021.53	1445.6	2610.34	790.971
T2	6.796	192.653	323.907	527.7	1021.16	335.047
T3	0.799	39.182	115.676	274.711	627.156	235.529
T4	41.325	230.137	356.796	486.176	860.3	256.038
T5	10.769	117.987	167.495	251.891	428.962	133.904
T6	6.583	43.8263	62.508	80.816	134.783	36.9898
