# Supplementary material for: Translation in Bacillus subtilis is spatially and temporally coordinated during sporulation
Source: Nat Commun. 2024 Aug 21;15:7188. doi: 10.1038/s41467-024-51654-6 (PMC11339384; doi:10.1038/s41467-024-51654-6)
Supplement: Supplementary file 10 — Source Data [file 41467_2024_51654_MOESM10_ESM.zip › Source Data/Fig5c.xlsx]

## Sheet: WT T0
Cell	Mean Intensity
1	889.701
2	1031.62
3	1455.4
4	916.769
5	854.788
6	990.605
7	958.934
8	961.88
9	800.07
10	598.067
11	810.931
12	882.057
13	1018.15
14	945.009
15	890.317
16	993.075
17	1131.77
18	1190.08
19	1155.23
20	1971.82
21	1230.96
22	1471.39
23	928.287
24	1256.31
25	1476.39
26	1023.77
27	782.689
28	937.457
29	936.797
30	1046.29
31	1053.04
32	1079.38
33	947.179
34	773.458
35	1228.68
36	1066.53
37	739.608
38	1049.84
39	823.801
40	1046.35
41	725.177
42	1157.66
43	945.952
44	744.319
45	923.708
46	643.756
47	777.861
48	801.141
49	704.479
50	1333.72
51	895.071
52	328.136
53	853.666
54	1313.16
55	1000.81
56	1109.49
57	1015.01
58	966.97
59	787.615
60	928.19
61	1161.15
62	895.152
63	725.479
64	1120.52
65	985.821
66	1385.08
67	1657.18
68	1633.89
69	1694.04
70	1294.3
71	1606.95
72	7.585
73	1267.52
74	1739.09
75	1722.57
76	1117.3
77	1514.75
78	1706.28
79	1437.64
80	1521.44
81	1344.18
82	1268.27
83	1866.05
84	1325.34
85	1505.12
86	1306.96
87	1718.34
88	964.187
89	1586.12
90	1402.89
91	1646.4
92	1447.32
93	1816.87
94	1286.63
95	1477.57
96	2062.02
97	1360.95
98	1332.4
99	1263.69
100	1518.61
101	1383.6
102	1200.25
103	1083.53
104	1466.57
105	1455.17
106	1560.41
107	1397.74
108	1781.9
109	1231.72
110	1313.5
111	1212.38
112	1270.26
113	1394.89
114	1459.03
115	1385.32
116	782.541
117	1613.71
118	1367.74
119	1390.12
120	1321.16
121	1238.69
122	1490.83
123	1632.85
124	1295.24
125	1468.3
126	1250.67
127	1301.8
128	1165.14
129	1521.58
130	915.919
131	1333.97
132	1304.53
133	1355.22
134	1212.49
135	1250.76
136	1032.67
137	1238.59
138	1668.95
139	1513.88
140	1502.22
141	1104.67
142	1686.21
143	1222.31
144	1397.39
145	1298.34
146	1090.04
147	1151.38
148	1555.54
149	1208.13
150	1102.17
151	1476.27
152	1491.75
153	1757.59
154	1509.86
155	1556.85
156	1606.48
157	1397.99
158	1478.53
159	1555.6
160	1100.88
161	1567.43
162	1020.98
163	830.075
164	896.933
165	919.837
166	1281.66
167	1139.05
168	1062.28
169	1011.49
170	1340.24
171	1328.71
172	1261.1
173	1287.6
174	1384.73
175	1058.82
176	1197.95
177	1465.95
178	1227.09
179	1721.36
180	1284.41
181	1265.76
182	1102.06
183	1348.63
184	1153.66
185	1393.92
186	1367.46
187	1351.51
188	1042.28
189	839.542
190	1278.96
191	1014.44
192	1267.44
193	856.205
194	1593.12
195	1187.88
196	1360.93
197	1182.16
198	1361.33
199	941.295
200	1209.23
201	1133.43
202	1130.12
203	1219.51
204	1273.5
205	864.111
206	1210.38
207	1029.81
208	823.591
209	1176.97
210	1030.87
211	1291.85
212	874.284
213	2.103
214	1252.68
215	1302.58
216	1227.02
217	1176.9
218	1432.23
219	1062.23
220	1321.95
221	1397.08
222	1211.99
223	1410.24
224	874.696
225	1037.06
226	1511.61
227	1649.15
228	1468.88
229	1281.36
230	1012.48
231	950.316
232	1290.78
233	890.066
234	1234.16
235	1345.08
236	1025.84
237	1051.09
238	1104.29
239	1097.52
240	979.468
241	1468.47
242	1669.25
243	1502.71
244	1282.54
245	1096.09
246	1102.28
247	1403.54
248	1397.28
249	821.952
250	937.615
251	946.867
252	767.624
253	711.648
254	695.337
255	1130.46
256	1212.1
257	1072.05
258	846.112
259	621.93
260	1071.91
261	1343.79
262	1165.14
263	1420.54

## Sheet: 3KO T0
Cell	Mean Intensity
1	1621.48
2	1229.51
3	1055.91
4	1472.64
5	1513.5
6	1028.49
7	1360.49
8	1428.47
9	1667.77
10	1303.78
11	1401.5
12	1234.38
13	1579.31
14	1660.41
15	1610.7
16	1740.25
17	1590.63
18	1208.98
19	1855.4
20	1552.17
21	1259.76
22	1211.26
23	1226.29
24	1436.51
25	1326.57
26	1157.9
27	1422.98
28	1657.82
29	1483.38
30	976.376
31	1249.84
32	1847.97
33	1368.41
34	1200.65
35	1359.7
36	1194.91
37	1108.63
38	1460.7
39	1228.52
40	1407.23
41	1249.11
42	1344.87
43	1450.32
44	1640.52
45	1541.31
46	1669.79
47	1810.29
48	1747.17
49	1443.35
50	1517.72
51	1329.23
52	1744.35
53	1563.39
54	1802.67
55	1668.4
56	1526.22
57	1219.01
58	1665.8
59	1283.86
60	1672.61
61	1423.6
62	1857.1
63	1489.28
64	1519.56
65	1537.56
66	1971.36
67	1590.39
68	1733.81
69	1857.57
70	1210.94
71	1410.15
72	1817.7
73	1520.24
74	1349.49
75	1601.55
76	1224.79
77	1556.96
78	2034.64
79	1564.14
80	1254.69
81	1513.42
82	1828.23
83	1684.84
84	1328.79
85	1641.6
86	1737.41
87	1927.78
88	1382.71
89	1297.39
90	1331.91
91	1548.58
92	1643.1
93	1793.67
94	1228.23
95	1411.67
96	1883.7
97	1541.8
98	1688.18
99	1550.11
100	1271.9
101	1190.69
102	1392.69
103	1173.93
104	1630.76
105	1549.1
106	993.464
107	1114.77
108	1333.45
109	1199.49
110	1431.37
111	1286.37
112	1621.25
113	1211.61
114	1505.71
115	1428.34
116	1700.88
117	1261.46
118	1268.77
119	1227.96
120	1436.85
121	1291.12
122	1499.97
123	1501.66
124	1652.54
125	1401.94
126	1391.2
127	1784.87
128	1372.66
129	1581.3
130	1449.82
131	1229.87
132	1205.53
133	1324.52
134	1138.96
135	1482.06
136	1226.28
137	1071.08
138	1096.93
139	1244.37
140	1311.55
141	1085.45
142	1479.07
143	1258.26
144	1064.7
145	1253.18
146	986.691
147	1030.76
148	1060.71
149	1232.29
150	1341.02
151	1053.31
152	1136.71
153	1219.85
154	1013.79
155	1483.4
156	1154.58
157	1056.99
158	907.352
159	1005.23
160	1110.34
161	946.552
162	844.435
163	1383.65
164	1035.48
165	1218.51
166	1338.77
167	1221.19
168	1259.32
169	1288.52
170	1260.74
171	1721.59
172	1448.88
173	1454.63
174	1314.81
175	1317.5
176	1611.64
177	1504.87
178	1062.84
179	1606.34
180	1689.39
181	1303.99
182	1638.15
183	1257.2
184	814.354
185	1896.72
186	1297.5
187	1472.07
188	1279.76
189	1410.62
190	1307.05
191	1751.94
192	1255.17
193	1395.99
194	1517.8
195	986.256
196	1364.04
197	1407.22
198	1803.26
199	1481.72
200	1809.97
201	1365.8
202	1319.98
203	1578.22
204	1416.36
205	1650.51
206	1715.64
207	1329.35
208	1331.2
209	1773.22
210	1262.94
211	1763.24
212	1814.48
213	1604.25
214	1966.27
215	1454.31
216	1500.22
217	1704.25
218	1556.46
219	1248.06
220	1691.08
221	1366.55
222	1519.1
223	1594.52
224	1625.84
225	1440.09
226	1701.88
227	1858.29
228	1448.97
229	1508.69
230	1135.38
231	1177.78
232	1340.79
233	1146.9
234	1542.18
235	1986.87
236	1627.91
237	1282.69
238	1287.57
239	1299.64
240	1319.74
241	1810.14
242	1383.43
243	1247.12
244	1248.58
245	1078
246	1458.9
247	1503.29
248	1531.38
249	1345.18
250	1210.2
251	1496.93
252	0.751
253	1265.09
254	1515.51
255	1433.28
256	995.918
257	1248.39
258	1715.51
259	1072.04
260	1470.5
261	1163.29
262	1156.74
263	1138.77
264	1290.15
265	1696.1

## Sheet: WT T1
Cell	Mean Intensity
1	1238.15
2	1682.14
3	1264.34
4	1307.83
5	1040.22
6	1123.67
7	775.433
8	1915.74
9	1307.83
10	1301.85
11	758.042
12	624.549
13	1288.17
14	1712.27
15	1313.97
16	1213.93
17	1871.43
18	1532.8
19	1712.27
20	955.516
21	1453.79
22	1238.15
23	1675.38
24	1070.5
25	1593.33
26	1413.65
27	1248.13
28	1402.45
29	40.321
30	1131.61
31	749.904
32	1576.86
33	1312.65
34	1295.15
35	1294.84
36	1085.96
37	785.768
38	1785.13
39	1288.17
40	921.321
41	1413.44
42	726.49
43	1127.36
44	519.261
45	1746.38
46	1494.28
47	834.512
48	944.503
49	1202.19
50	1576.86
51	388.52
52	1331.46
53	1301.25
54	1074.76
55	1190.41
56	902.753
57	1242.54
58	1051.67
59	1505.69
60	860.644
61	1104.01
62	1342.1
63	1321.34
64	1248.4
65	798.605
66	1806.97
67	955.516
68	1091.07
69	758.645
70	1484.15
71	1378.78
72	1272.77
73	690.22
74	1472.18
75	913.485
76	1397.85
77	652.639
78	964.362
79	1630.83
80	1249.54
81	1831.8
82	1016.15
83	1953.05
84	1198.77
85	1191.27
86	1087.44
87	1345.99
88	675.811
89	1333.75
90	1104.01
91	1092.73
92	1200.21
93	818.287
94	1413.68
95	988.467
96	1249.54
97	1099.28
98	979.123
99	1724.13
100	1306.81
101	1204.91
102	1331.46
103	1204.91
104	991.532
105	873.337
106	1024.81
107	1325
108	949.694
109	1496.21
110	741.929
111	841.368
112	1312.65
113	45.31
114	645.709
115	708.239
116	1371.55
117	936.338
118	1425.42
119	1337.35
120	1389.72
121	1774.21
122	936.338
123	913.495
124	1322.76
125	1040.22
126	1332.44
127	1342.1
128	1352.39
129	646.372
130	917.015
131	1373.45
132	863.085
133	1358.27
134	1213.93
135	1379.04
136	1488.59
137	963.245
138	809.14
139	1311.93
140	894.978
141	1081.98
142	718.982
143	1039.31
144	1806.43
145	910.494
146	997.519
147	900.776
148	1371.86
149	749.515
150	1762.7
151	868.428
152	1609.64
153	983.576
154	1668.44
155	1582.1
156	917.015
157	539.787
158	843.438
159	1803.37
160	1148.08
161	1412.41
162	805.616
163	1597.07
164	821.618
165	1232.79
166	1302.17
167	1070.5
168	1060.31
169	1472.18
170	1515.02
171	1871.43
172	775.387
173	721.279
174	743.631
175	1061.22
176	1058.94
177	1116.54
178	716.325
179	1413.68
180	1386.65
181	1788.16
182	1605.76
183	1767.29
184	1306.81
185	1122.11
186	1015.4
187	1060.31
188	732.187
189	1206.86
190	1422.52
191	1605.76
192	646.372
193	1003.07
194	1529.75
195	1145.49
196	1630.83
197	1453.79
198	1701.22
199	533.621
200	1628.47
201	2004.01
202	1553.34
203	1019.73
204	1386.65
205	1559.52
206	577.569
207	863.875
208	1417.78
209	1373.18
210	1083.87
211	189.614
212	1806.43
213	1332.44
214	1395.73
215	1372.06
216	726.34
217	809.702
218	178.382
219	1675.38
220	1396.12
221	1039.31
222	1608.58
223	1373.45
224	1547.82
225	1768.17
226	1015.35
227	1051.67
228	1586.19
229	981.679
230	732.187
231	954.703
232	1547.82
233	1851.02
234	1517.23
235	806.648
236	1217.76
237	1116.54
238	1057.57
239	1389.72
240	939.424
241	988.51
242	1068.68
243	1628.47
244	705.539
245	914.821
246	1065.89
247	1202.41
248	884.07
249	927.237
250	1337.39
251	804.443
252	1321.34
253	874.686
254	953.063
255	797.467

## Sheet: 3KO T1
Cell	Mean Intensity
1	895.74
2	459.956
3	778.566
4	727.233
5	1205
6	757.561
7	597.697
8	797.536
9	486.454
10	845.479
11	802.627
12	532.418
13	1073.27
14	641.317
15	915.086
16	560.04
17	550.734
18	683.323
19	1012.16
20	627.924
21	613.693
22	1037.1
23	722.942
24	529.772
25	578.83
26	670.545
27	576.977
28	613.185
29	797.659
30	636.028
31	1179.77
32	908.868
33	567.214
34	482.564
35	880.459
36	627.565
37	893.366
38	729.537
39	1428.04
40	738.62
41	647.272
42	613.985
43	625.133
44	1160.51
45	802.779
46	619.975
47	494.278
48	836.563
49	556.919
50	786.267
51	512.758
52	877.471
53	587.406
54	792.272
55	1019.01
56	477.581
57	1149.36
58	728.963
59	479.596
60	553.18
61	955.124
62	1065.43
63	1132.73
64	764.348
65	870.373
66	978.543
67	556.873
68	933.18
69	875.41
70	655.337
71	765.133
72	549.347
73	475.668
74	562.443
75	700.333
76	833.629
77	775.121
78	531.138
79	812.661
80	638.55
81	591.502
82	914.919
83	611.195
84	746.691
85	672.873
86	808.549
87	657.725
88	983.754
89	994.853
90	813.885
91	709.302
92	868.863
93	903.303
94	450.032
95	830.367
96	695.121
97	486.048
98	552.397
99	974.252
100	614.527
101	749.586
102	797.96
103	767.975
104	562.177
105	641.581
106	674.408
107	695.672
108	578.702
109	492.92
110	543.349
111	880.06
112	913.061
113	886.183
114	664.049
115	380.083
116	1209.5
117	905.731
118	848.372
119	854.034
120	742.707
121	781.625
122	901.556
123	616.803
124	650.326
125	1222.07
126	638.666
127	724.854
128	591.896
129	781.465
130	990.23
131	544.069
132	1063.45
133	705.075
134	913.198
135	510.251
136	641.462
137	755.79
138	710.978
139	742.847
140	785.145
141	867.503
142	520.905
143	781.563
144	780.989
145	604.786
146	789.284
147	626.592
148	465.753
149	585.019
150	1019.27
151	995.702
152	620.238
153	846.711
154	568.532
155	564.123
156	860.92
157	752.749
158	889.057
159	704.607
160	779.036
161	679.692
162	547.884
163	722.294
164	680.447
165	617.773
166	393.214
167	787.488
168	764.111
169	976.98
170	716.612
171	1238.2
172	648.835
173	758.964
174	743.046
175	712.927
176	734.637
177	886.336
178	952.525
179	711.556
180	376.466
181	670.005
182	750.997
183	1026.83
184	929.623
185	843.558
186	767.891
187	843.364
188	575.98
189	922.364
190	579.637
191	48.616
192	737.392
193	1049.41
194	477.304
195	608.617
196	591.862
197	1019.21
198	743.197
199	614.617
200	787.961
201	784.415
202	894.318
203	678.035
204	590.016
205	560.321
206	743.3
207	980.361
208	1011.66
209	658.037
210	679.5
211	766.446
212	1083.2
213	901.68
214	646.458
215	458.71
216	875.983
217	610.805
218	831.452
219	955.018
220	866.762
221	1085.79
222	1048.48
223	590.448
224	574.243
225	612.734
226	885.074
227	1110.94
228	869.887
229	1122.59
230	806.726
231	809.946
232	691.143
233	966.464
234	734.987
235	479.377
236	827.636
237	779.576
238	857.18
239	1082.24
240	896.899
241	1139.32
242	689.238
243	770.801
244	627.737
245	568.333
246	845.95
247	727.625
248	699.549
249	528.665
250	660.659
251	926.815
252	547.985
253	22.247
254	438.079
255	532.192
256	573.052
257	678.792
258	522.529
259	694.285
260	525.556
261	834
262	451.282
263	616.813
264	558.749
265	931.676

## Sheet: WT T2
Cell	Mean Intensity
1	887.496
2	400.177
3	784.273
4	469.042
5	684.102
6	689.188
7	774.136
8	574.798
9	506.785
10	519.652
11	449.973
12	679.98
13	329.554
14	879.128
15	702.411
16	876.153
17	477.313
18	727.154
19	709.234
20	755.045
21	639.509
22	719.227
23	571.892
24	332.631
25	599.253
26	614.861
27	551.837
28	532.656
29	467.555
30	535.196
31	620.413
32	684.751
33	391.079
34	566.837
35	623.492
36	682.803
37	511.831
38	927.864
39	703.111
40	950.363
41	853.28
42	523.573
43	976.621
44	476.733
45	674.999
46	665.189
47	722.236
48	600.258
49	796.729
50	364.342
51	454.205
52	626.333
53	514.762
54	926.947
55	639.611
56	511.228
57	765.463
58	846.194
59	659.017
60	477.627
61	488.719
62	681.801
63	731.012
64	615.922
65	546.512
66	934.273
67	733.907
68	471.873
69	473.586
70	400.922
71	526.022
72	541.438
73	364.026
74	710.782
75	638.916
76	641.689
77	688.776
78	543.48
79	1035.91
80	1183.97
81	661.091
82	239.885
83	574.862
84	659.922
85	718.108
86	644.645
87	730.806
88	507.064
89	812.537
90	697.67
91	343.966
92	668.153
93	515.161
94	600.451
95	706.138
96	792.705
97	913.253
98	295.466
99	733.778
100	640.062
101	463.188
102	932.306
103	913.624
104	556.96
105	743.258
106	369.616
107	775.82
108	675.504
109	827.971
110	493.654
111	698.314
112	597.307
113	694.674
114	652.05
115	532.562
116	557.582
117	503.97
118	1135.89
119	656.211
120	617.026
121	806.002
122	519.26
123	514.787
124	719.787
125	614.441
126	651.682
127	561.178
128	547.16
129	491.913
130	544.965
131	556.739
132	527.729
133	788.961
134	467.285
135	688.635
136	376.303
137	544.887
138	785.714
139	434.898
140	651.498
141	594.663
142	717.664
143	545.6
144	654.911
145	681.073
146	527.801
147	890.243
148	565.645
149	632.423
150	558.646
151	482.718
152	605.772
153	490.76
154	894.381
155	1029.66
156	691.512
157	552.505
158	634.167
159	1046.91
160	833.151
161	488.698
162	477.986
163	570.25
164	700.336
165	583.914
166	723.027
167	705.262
168	508.742
169	802.779
170	521.093
171	645.549
172	578.36
173	588.747
174	759.92
175	580.321
176	583.584
177	390.397
178	457.347
179	632.787
180	733.06
181	759.875
182	646.996
183	515.792
184	347.832
185	545.175
186	687.468
187	362.898
188	381.697
189	529.35
190	851.424
191	416.957
192	544.738
193	783.523
194	99.16
195	691.37
196	657.119
197	629.581
198	661.985
199	362.545
200	498.407
201	668.38
202	526.205
203	636.666
204	984.743
205	501.079
206	540.837
207	659.93
208	755.444
209	675.529
210	750.943
211	405.188
212	472.058
213	547.235
214	568.797
215	577.926
216	537.27
217	641.007
218	809.348
219	460.723
220	466.219
221	634.51
222	652.58
223	634.666
224	557.064
225	654.726
226	890.538
227	511.593
228	423.156
229	565.559
230	603.903
231	575.548
232	518.464
233	402.641
234	579.241
235	645.352
236	483.552
237	638.917
238	603.28
239	771.373
240	276.09
241	707.791
242	619.374
243	662.881
244	792.423
245	751.329
246	729.794
247	648.205
248	575.792
249	856.397
250	1017.7
251	675.707
252	887.734
253	520.99
254	608.984
255	964.6
256	795.054
257	601.125
258	1230.87
259	622.553
260	795.929
261	555.404
262	417.939
263	636.128
264	610.762
265	711.725
266	596.055
267	605.802
268	916.411
269	533.379
270	590.667
271	947.361
272	766.082
273	746.6
274	657.942
275	1029.87
276	590.494
277	758.683
278	508.35
279	700.756

## Sheet: 3KO T2
Cell	Mean Intensity
1	972.025
2	655.676
3	543.826
4	1154.62
5	1165.94
6	788.538
7	1246.19
8	702.844
9	833.625
10	424.249
11	1053.03
12	825.102
13	864.989
14	1082.07
15	952.732
16	647.397
17	926.025
18	921.754
19	582.833
20	545.537
21	578.575
22	1447.16
23	1168.74
24	643.089
25	525.608
26	981.413
27	778.502
28	909.275
29	927.783
30	1433.3
31	718.262
32	477.597
33	821.42
34	730.229
35	989.828
36	927.78
37	721.982
38	1108.12
39	1091.52
40	1121.18
41	964.8
42	1209.57
43	827.797
44	1033.72
45	989.274
46	810.281
47	869.455
48	1082.9
49	1175.01
50	866.039
51	684.332
52	1235.45
53	566.543
54	599.182
55	791.577
56	600.994
57	1262.85
58	569.461
59	876.56
60	727.945
61	879.519
62	1255.49
63	517.985
64	912.442
65	935.811
66	804.772
67	971.259
68	995.832
69	789.193
70	891.747
71	830.91
72	1121.42
73	1062.08
74	1537.09
75	973.028
76	857.762
77	819.482
78	1334.75
79	658.006
80	515.307
81	1225.69
82	999.101
83	774.213
84	702.863
85	666.738
86	601.89
87	612.818
88	782.879
89	835.318
90	1169.53
91	924.333
92	892.454
93	881.405
94	607.29
95	801.511
96	524.705
97	1142.25
98	1066.37
99	855.395
100	528.137
101	604.479
102	1017.39
103	981.353
104	920.676
105	719.893
106	1493.39
107	819.743
108	1120.01
109	678.672
110	660.577
111	1298.49
112	719.85
113	958.013
114	920.255
115	913.12
116	626.444
117	276.723
118	1140.82
119	750.812
120	1165.41
121	873.718
122	1424.45
123	546.875
124	1337.34
125	835.576
126	1139.2
127	384.664
128	671.293
129	1247.99
130	908.748
131	537.276
132	976.677
133	610.944
134	521.452
135	730.313
136	1310.28
137	987.638
138	622.632
139	462.829
140	1616
141	797.712
142	778.041
143	793.172
144	711.229
145	1182.08
146	197.777
147	790.518
148	882.68
149	774.528
150	1076.07
151	639.828
152	650.454
153	827.859
154	683.049
155	793.568
156	1024.15
157	797.331
158	676.033
159	890.744
160	648.935
161	1611.89
162	870.149
163	959.684
164	716.183
165	1256.69
166	1046.27
167	434.834
168	634.53
169	1099.45
170	881.079
171	865.32
172	699.6
173	939.22
174	846.731
175	849.472
176	1149.62
177	1164.33
178	1039.52
179	1135.15
180	619.865
181	972.536
182	475.588
183	878.882
184	1365.47
185	534.028
186	982.894
187	1585.63
188	914.141
189	1017.8
190	978.586
191	673.346
192	1105.07
193	1065.88
194	910.643
195	562.464
196	734.187
197	845.09
198	861.222
199	768.665
200	1018.55
201	1164.66
202	884.224
203	881.908
204	847.464
205	1175.75
206	572.206
207	746.123
208	421.605
209	1047
210	662.123
211	520.64
212	991.752
213	762.021
214	1092.41
215	1192.41
216	808.822
217	1131.04
218	902.488
219	838.296
220	913.526
221	1141.38
222	1144.26
223	1104.84
224	854.205
225	1231.2
226	1124.73
227	763.637
228	639.479
229	527.484
230	1032.68
231	953.676
232	871.742
233	1196.33
234	720.392
235	901.451
236	857.385
237	1216.88
238	1047.78
239	572.76
240	618.599
241	697.26
242	746.623
243	435.703
244	1001.04
245	893.996
246	1224.62
247	986.813
248	591.404
249	993.079
250	814.709
251	1170.73
252	935.898
253	972.071
254	590.425
255	546.673
256	654.092
257	710.223
258	1095.95
259	1297.76
260	970.812
261	765.518
262	1242.48
263	485.373
264	794.496
265	923.942
266	833.652
267	897.124
268	1069.41
269	830.951
270	891.97
271	986.261
272	834.536
273	1012.66
274	965.047
275	888.816
276	784.63
277	914.847
278	651.478

## Sheet: WT T3
Cell	Mean Intensity
1	804.702
2	1232.92
3	1377.89
4	1201.29
5	971.072
6	791.964
7	767.974
8	1170.69
9	967.591
10	1071.1
11	981.61
12	1481.81
13	1148.99
14	1227.9
15	818.67
16	1000.41
17	936.203
18	1215.4
19	752.935
20	709.786
21	1006.78
22	1244.22
23	848.618
24	867.833
25	791.709
26	991.334
27	926.929
28	1105.31
29	785.65
30	943.564
31	1103.03
32	826.527
33	1317.01
34	1092.88
35	859.697
36	877.784
37	1133.85
38	1066.58
39	934.005
40	859.431
41	1129.66
42	987.928
43	1169.33
44	1343.3
45	1032
46	1286.75
47	833.596
48	951.722
49	1036.54
50	952.998
51	760.07
52	1150.08
53	1373.84
54	566.365
55	991.341
56	536.741
57	1367.37
58	1144.83
59	857.755
60	1129.79
61	798.091
62	767.457
63	691.514
64	703.793
65	1050.92
66	950.964
67	938.2
68	911.959
69	733.015
70	700.077
71	918.511
72	864.978
73	971.884
74	940.864
75	711.725
76	1166.19
77	947.782
78	688.831
79	1113.48
80	940.89
81	937.085
82	649.557
83	1234.03
84	802.983
85	680.077
86	1107.99
87	1245.46
88	645.149
89	994.042
90	688.57
91	850.512
92	1670.32
93	1106.84
94	1123.76
95	970.394
96	840.601
97	956.253
98	338.217
99	978.429
100	1200.74
101	924.789
102	739.063
103	363.641
104	1218.47
105	997.41
106	1074.9
107	979.384
108	1169.76
109	495.475
110	1022.35
111	1183.44
112	1080.83
113	1171.49
114	909.404
115	1140.81
116	1379.27
117	916.079
118	1103.78
119	1324.53
120	796.962
121	1033.52
122	970.216
123	1301.74
124	761.573
125	1272.9
126	1072.23
127	1103.67
128	879.427
129	753.479
130	1274.9
131	1131.97
132	1401.18
133	1123.47
134	785.431
135	855.302
136	874.625
137	1018.84
138	1415.81
139	904.061
140	924.066
141	1157.26
142	550.696
143	1220.33
144	1053.9
145	1762.11
146	978.743
147	1112.86
148	1228.26
149	793.702
150	1037.69
151	886.439
152	679.449
153	828.449
154	1159.34
155	1181.48
156	1113.01
157	750.733
158	1101.02
159	987.828
160	1059.07
161	1168.67
162	927.267
163	718.875
164	766.847
165	769.657
166	715.398
167	1062.33
168	734.47
169	1154.76
170	1724.97
171	1383.8
172	1019.51
173	1224.94
174	892.893
175	997.573
176	912.099
177	1025.78
178	959.631
179	917.172
180	781.097
181	782.8
182	996.662
183	1261.34
184	369.875
185	834.219
186	1291.05
187	693.941
188	592.471
189	1077.05
190	790.167
191	690.593
192	986.427
193	1009.22
194	1141.62
195	1434.75
196	1234.14
197	1028.86
198	1143.41
199	1023.27
200	1114.47
201	639.145
202	1148.66
203	1284.43
204	987.087
205	1204.35
206	1058.81
207	1042.5
208	1184.17
209	1097.7
210	1064.23
211	947.116
212	1037.12
213	1001.43
214	808.125
215	790.157
216	953.088
217	1012.88
218	956.974
219	1090.85
220	1264.31
221	1034.53
222	1055.65
223	979.623
224	1425.66
225	912.945
226	450.526
227	1396.06
228	1232.7
229	813.489
230	688.843
231	1177.31
232	1107.44
233	645.214
234	751.912
235	1088.48
236	1119.04
237	1058.58
238	1383.84
239	901.523
240	713.466
241	1002.11
242	1312.81
243	557.773
244	1169.99
245	851.593
246	764.598
247	1031.04
248	1150.1
249	823.51
250	553.531
251	834.675
252	919.883
253	729.516
254	1142.9
255	1028.89
256	770.19
257	868.948
258	1355.69
259	1351.1
260	1197.01
261	1290.28
262	885.224
263	711.089
264	1282.8
265	1098.04
266	1143.05
267	1523.08
268	923.185
269	1008.22
270	940.058

## Sheet: 3KO T3
Cell	Mean Intensity
1	534.466
2	1085.25
3	1073.19
4	852.357
5	673.548
6	927.964
7	1388.1
8	843.187
9	832.089
10	753.122
11	792.921
12	890.146
13	905.784
14	728.735
15	689.039
16	620.99
17	966.934
18	970.65
19	613.115
20	537.078
21	637.318
22	542.859
23	839.569
24	881.121
25	979.678
26	827.165
27	482.211
28	1041.07
29	786.283
30	803.629
31	611.596
32	1040.02
33	526.14
34	734.284
35	915.253
36	823.952
37	866.555
38	870.559
39	683.347
40	723.105
41	942.212
42	712.334
43	781.272
44	694.883
45	1061.06
46	454.698
47	813.403
48	812.252
49	598.442
50	1021.66
51	574.867
52	837.806
53	687.014
54	623.813
55	456.997
56	753.234
57	595.866
58	811.552
59	646.523
60	729.238
61	311.975
62	1433.3
63	587.406
64	679.564
65	470.506
66	567.124
67	862.642
68	1029.29
69	1044.66
70	632.246
71	777.079
72	794.093
73	797.929
74	951.387
75	878.372
76	1045.52
77	697.891
78	789.698
79	784.762
80	573.519
81	711.085
82	596.4
83	563.576
84	418.471
85	610.774
86	917.208
87	726.272
88	871.272
89	1382.05
90	792.197
91	852.522
92	410.631
93	687.982
94	746.916
95	1160.01
96	784.305
97	549.203
98	855.442
99	1313.13
100	721.143
101	857.416
102	1083.26
103	630.276
104	1008.63
105	515.034
106	2.883
107	22.932
108	669.221
109	766.924
110	783.663
111	957.899
112	1.976
113	705.892
114	908.848
115	600.495
116	640.792
117	518.193
118	1037.03
119	883.279
120	928.942
121	766.768
122	770.605
123	620.498
124	805.529
125	754.633
126	1015.85
127	759.922
128	655.597
129	964.605
130	646.473
131	576.347
132	766.536
133	811.701
134	665.085
135	933.958
136	626.896
137	859.034
138	614.419
139	984.806
140	419.658
141	1036.8
142	683.723
143	892.539
144	868.298
145	625.998
146	645.944
147	552.81
148	854.636
149	893.764
150	856.699
151	964.596
152	665.398
153	570.569
154	508.679
155	912.387
156	704.988
157	891.356
158	905.337
159	907.373
160	409.383
161	825.505
162	902.085
163	952.587
164	1167.46
165	535.547
166	430.823
167	670.716
168	900.371
169	712.305
170	626.061
171	922.01
172	678.266
173	660.756
174	700.84
175	810.347
176	659.575
177	701.554
178	885.465
179	1168.79
180	817.323
181	820.31
182	735.301
183	361.852
184	762.13
185	942.988
186	1148.32
187	751.01
188	735.511
189	467.901
190	1007.62
191	1140.17
192	1088.46
193	636.221
194	667.186
195	736.635
196	779.244
197	662.949
198	1139.26
199	829.916
200	497.464
201	706.16
202	735.835
203	817.215
204	757.82
205	542.015
206	633.421
207	924.527
208	1067.28
209	688.595
210	480.947
211	578.732
212	988.64
213	964.36
214	565.088
215	469.549
216	673.75
217	1333.19
218	400.815
219	1046.64
220	806.669
221	971.368
222	462.349
223	1091.16
224	884.951
225	1011.5
226	920.631
227	1023.34
228	816.043
229	917.91
230	686.494
231	1184.01
232	595.178
233	562.515
234	854.429
235	677.579
236	868.599
237	1025.43
238	742.943
239	843.187
240	616.005
241	898.521
242	662.045
243	986.808
244	876.499
245	956.02
246	900.965
247	391.776
248	751.618
249	691.854
250	667.949
251	621.954
252	483.999
253	800.932
254	606.391
255	722.6
256	853.947
257	902.614
258	503.014
259	608.786
260	686.4
261	920.08
262	552.931
263	1158.15
264	814.611
265	896.158
266	721.791
267	956.652
268	838.725
269	765.118
270	626.507

## Sheet: WT T4
Cell	Mean Intensity
1	855.699
2	1395.45
3	1514.45
4	817.281
5	1459.18
6	912.908
7	680.333
8	897.884
9	1369.15
10	1046.87
11	1190.24
12	1035.68
13	674.428
14	1090.11
15	1176.33
16	1638.17
17	1755.27
18	1189.09
19	739.115
20	742.159
21	701.609
22	928.153
23	949.419
24	441.718
25	1447.48
26	1047.14
27	1018.75
28	1067.42
29	984.025
30	974.111
31	1086.58
32	488.869
33	1186.5
34	1012.76
35	1263.61
36	1282.38
37	1459.15
38	1215.8
39	694.809
40	658.471
41	1075.85
42	1218.83
43	715.581
44	1184.79
45	1016.56
46	1213.22
47	996.209
48	1597.65
49	1292.44
50	1011.77
51	1467.74
52	1168.89
53	627.356
54	1138.69
55	1105.96
56	1346.34
57	759.003
58	1529.68
59	613.07
60	1432.49
61	1128.2
62	672.792
63	1412.79
64	1539.67
65	1229.65
66	493.926
67	592.098
68	1267.26
69	929.859
70	1519.1
71	687.885
72	749.491
73	1215.37
74	845.375
75	1226.69
76	1617.88
77	564.489
78	1600.3
79	1129.32
80	1508.98
81	1267.67
82	767.358
83	1125.28
84	1378.07
85	1141.58
86	1220.67
87	1386.2
88	1500.9
89	1339.49
90	1155.54
91	2040.87
92	1262.37
93	1242.83
94	1267
95	1491.43
96	928.102
97	1398.49
98	533.42
99	1587.62
100	1659.82
101	1160.64
102	1118.2
103	738.618
104	688.819
105	1128.44
106	1367.68
107	1065.58
108	1061.69
109	2011.68
110	979.332
111	757.288
112	1093.05
113	573.386
114	927.178
115	1244.89
116	1804.24
117	984.71
118	758.789
119	1291.35
120	1339.29
121	1241.75
122	1385.3
123	911.818
124	1377.51
125	1280.6
126	725.815
127	848.882
128	1054.62
129	929.279
130	1168.82
131	1239.41
132	1289.51
133	1445
134	1474.05
135	1700.98
136	484.565
137	1156.25
138	729.568
139	1129.73
140	1143.11
141	913.757
142	1282.33
143	1353
144	1043.38
145	1024.73
146	1268.32
147	1477.83
148	1611.33
149	969.576
150	903.561
151	1377.2
152	1018.9
153	1228.68
154	1574.24
155	1000.81
156	1045.08
157	1642.42
158	730.286
159	1040.51
160	1357.21
161	1289.04
162	738.057
163	944.559
164	1324.1
165	1374.04
166	564.866
167	726.113
168	726.417
169	971.892
170	822.811
171	755.449
172	1202.55
173	1425.82
174	970.478
175	818.885
176	1376.15
177	1304.15
178	965.975
179	1230.94
180	1221.61
181	934.464
182	1376.86
183	1532.4
184	552.814
185	1167.23
186	905.269
187	1634.13
188	1132.27
189	767.588
190	1022.77
191	530.15
192	1038.34
193	991.361
194	944.884
195	667.879
196	959.914
197	1132.84
198	1200.68
199	1016.92
200	973.681
201	553.331
202	1346.43
203	1679.05
204	1040.55
205	1105.69
206	1650.49
207	1051.48
208	1636.62
209	2057.03
210	1424.65
211	1289.38
212	1394.58
213	1325.16
214	619.156
215	585.823
216	743.254
217	964.127
218	1203.13
219	1232.19
220	1061.78
221	1137.79
222	842.035
223	1202
224	598.248
225	815.117
226	1116.76
227	775.445
228	1114.36
229	1369.03
230	1244.33
231	1366
232	1124.82
233	989.485
234	966.053
235	1582.91
236	1589.92
237	627.811
238	1196.25
239	1130.38
240	630.61
241	1167.39
242	1130.54
243	1153.93
244	584.177
245	1409.07
246	1139.81
247	1741.15
248	1219.06
249	1174.02
250	1437.29
251	1599.78
252	1215.2
253	781.58
254	1046.97
255	891.757
256	1219.07
257	1501.13
258	1319.8
259	649.662
260	1137.44
261	1276.8
262	910.308
263	1451.09
264	1183.08
265	939.269
266	1645.64
267	779.34
268	928.214
269	1445.82
270	1193.41

## Sheet: 3KO T4
Cell	Mean Intensity
1	1071.7
2	879.841
3	1364.21
4	1037.96
5	1046.32
6	666.979
7	1228.21
8	1070.6
9	473.206
10	1300.74
11	1131.63
12	686.496
13	1323.4
14	486.091
15	1264.79
16	1005.22
17	1580.23
18	1253.25
19	784.952
20	940.61
21	502.191
22	1199.33
23	1060.44
24	756.903
25	573.7
26	1082.78
27	854.828
28	465.115
29	771.231
30	1106.62
31	1239.03
32	1260.61
33	935.135
34	928.268
35	945.815
36	1041.99
37	521.709
38	1221.02
39	893.795
40	548.747
41	841.891
42	594.627
43	869.809
44	1094.66
45	1155
46	501.515
47	569.799
48	643.479
49	678.108
50	742.786
51	1036.96
52	1084.91
53	1206.06
54	1071.76
55	390.818
56	1256.15
57	1157.77
58	1081.82
59	1085.61
60	1176.88
61	1129.47
62	936.161
63	947.756
64	477.729
65	736.261
66	716.343
67	1039.43
68	936.736
69	1297.78
70	1138.32
71	1355.65
72	1006.93
73	1245.22
74	1117.03
75	969.545
76	972.858
77	1274.09
78	528.224
79	1169.8
80	822.54
81	929.194
82	882.877
83	781.693
84	1121.7
85	967.998
86	1214.14
87	969.659
88	596.729
89	1352.56
90	1080.72
91	491.79
92	1006.1
93	537.916
94	677.13
95	1048.86
96	1282.86
97	1122.21
98	1066.14
99	643.904
100	700.532
101	1167.88
102	768.822
103	602.504
104	1117.89
105	1186.36
106	1022.62
107	900.676
108	930.596
109	476.442
110	1084.74
111	710.711
112	1519.95
113	1241.88
114	1233.02
115	1356.35
116	538.16
117	900.154
118	640.543
119	1243.21
120	825.752
121	1059.07
122	615.985
123	514.105
124	1159.73
125	1014.78
126	693.297
127	410.196
128	1291.18
129	1083.75
130	1061.73
131	973.5
132	1163.28
133	1147.43
134	725.346
135	597.932
136	576.432
137	1198.25
138	569.944
139	1144.53
140	1451.27
141	1114.37
142	1011.85
143	391.371
144	1070.17
145	785.911
146	933.992
147	910.992
148	616.225
149	991.117
150	1212.22
151	694.713
152	565.639
153	1062.96
154	1036.52
155	945.938
156	985.665
157	1137.72
158	1286.83
159	1029.54
160	572.355
161	1089.34
162	1314.31
163	567.992
164	695.376
165	1222.1
166	833.482
167	1321.95
168	1298.09
169	1163.01
170	825.406
171	1008.47
172	1258.15
173	435.11
174	1302.06
175	1024.28
176	778.386
177	796.063
178	930.104
179	872.48
180	1526.14
181	1011.4
182	1242.74
183	285.555
184	866.077
185	1305.72
186	1139.56
187	1063.31
188	1207.14
189	502.095
190	1292.37
191	502.081
192	649.071
193	559.675
194	1307.85
195	1129.75
196	1077.16
197	608.187
198	1261.48
199	1322.16
200	640.992
201	939.978
202	880.575
203	1052.78
204	801.043
205	793.921
206	1166.79
207	1162.75
208	948.036
209	1231.95
210	1023.78
211	976.122
212	987.626
213	945.181
214	573.009
215	754.66
216	1400.6
217	947.878
218	1134.61
219	1269.22
220	962.55
221	847.785
222	999.242
223	1021.21
224	1231.57
225	678.893
226	1264.76
227	957.167
228	850.857
229	1043.24
230	988.674
231	997.088
232	749.074
233	1089.71
234	1170.92
235	597.28
236	568.425
237	871.27
238	1162.51
239	1378.71
240	934.073
241	498.472
242	1455.27
243	1161.82
244	795.853
245	1354.14
246	1203.8
247	569.234
248	886.034
249	1151.22
250	1319.29
251	1518.01
252	1283.71
253	1285.42
254	712.728
255	507.363
256	515.55
257	539.314
258	901.197
259	753.909
260	581.212
261	522.582
262	1053.96
263	1079.34
264	817.118
265	794.766
266	987.749
267	492.545
268	475.941
269	964.447
270	1091.74

[truncated: 4 more sheets: WT T5, 3KO T5, WT T6, 3KO T6]
