# Supplementary material for: Translation in Bacillus subtilis is spatially and temporally coordinated during sporulation
Source: Nat Commun. 2024 Aug 21;15:7188. doi: 10.1038/s41467-024-51654-6 (PMC11339384; doi:10.1038/s41467-024-51654-6)
Supplement: Supplementary file 10 — Source Data [file 41467_2024_51654_MOESM10_ESM.zip › Source Data/Fig5e.xlsx]

## Sheet: Sheet1
Timepoint	Lower whisker	Q1	Median	Q3	Upper whisker	IQR
T0	475.963	688.898	779.951	937.006	1244.64	248.108
T1	362	963.809	1593.53	2528.76	3825.12	1564.95
T2	101.954	504.21	971.275	2119.67	3893.39	1615.46
T3	51.879	276.072	485.576	878.374	1765.82	602.302
T4	0.025	31.7025	68.7395	143.871	307.808	112.168
T5	9.657	124.844	200.351	294.685	545.813	169.841
T6	13.585	154.827	207.323	330.99	593.687	176.163
