# Supplementary material for: Translation in Bacillus subtilis is spatially and temporally coordinated during sporulation
Source: Nat Commun. 2024 Aug 21;15:7188. doi: 10.1038/s41467-024-51654-6 (PMC11339384; doi:10.1038/s41467-024-51654-6)
Supplement: Supplementary file 10 — Source Data [file 41467_2024_51654_MOESM10_ESM.zip › Source Data/SupplFig1b.xlsx]

## Sheet: Sheet1
Position relative to start codon	WT mean occupancy of 20 nt footprints	WT mean occupancy of 24 nt footprints
-50	0.00385625	0.004225
-49	0.0041875	0.004025
-48	0.00450625	0.0047875
-47	0.00359375	0.00414375
-46	0.003375	0.0037375
-45	0.00395	0.003525
-44	0.004325	0.00375
-43	0.00460625	0.00425625
-42	0.004775	0.003925
-41	0.0048875	0.00475
-40	0.00559375	0.00436875
-39	0.004925	0.003825
-38	0.00455	0.003075
-37	0.0042	0.00366875
-36	0.0042125	0.0039375
-35	0.00359375	0.00394375
-34	0.004075	0.00334375
-33	0.00395	0.0037
-32	0.0031875	0.002875
-31	0.00286875	0.00276875
-30	0.00315	0.0032125
-29	0.00399375	0.00376875
-28	0.0036625	0.0031125
-27	0.0033125	0.0037125
-26	0.00316875	0.00258125
-25	0.003325	0.00359375
-24	0.0028875	0.0036625
-23	0.0036875	0.00320625
-22	0.0025	0.00355625
-21	0.0031625	0.00325
-20	0.00298125	0.00265625
-19	0.00310625	0.0022
-18	0.00305	0.00266875
-17	0.00271875	0.00304375
-16	0.0036125	0.00286875
-15	0.00338125	0.00183125
-14	0.00214375	0.00160625
-13	0.00360625	0.0018625
-12	0.00305	0.00214375
-11	0.0034375	0.002125
-10	0.0031125	0.00210625
-9	0.00521875	0.00313125
-8	0.0057625	0.00336875
-7	0.0070375	0.0033875
-6	0.00589375	0.00290625
-5	0.00828125	0.00395
-4	0.0110125	0.00416875
-3	0.0138875	0.0041125
-2	0.0181313	0.00450625
-1	0.0315062	0.00651875
0	0.0126062	0.00395
1	0.098375	0.0135062
2	0.0422375	0.00904375
3	0.0291938	0.0131875
4	0.0386563	0.0408688
5	0.02465	0.0708125
6	0.0163688	0.0632687
7	0.0142313	0.0479687
8	0.0134313	0.0263687
9	0.004175	0.0129375
10	0.00534375	0.0118937
11	0.00535625	0.0082125
12	0.00309375	0.0133563
13	0.00381875	0.0066875
14	0.00435	0.0081875
15	0.00300625	0.007775
16	0.00419375	0.004575
17	0.0036625	0.00588125
18	0.00364375	0.00458125
19	0.0112625	0.00420625
20	0.0153125	0.0073625
21	0.0019625	0.0063125
22	0.00980625	0.005
23	0.0088125	0.0188
24	0.00645625	0.0156063
25	0.0095125	0.00333125
26	0.0108625	0.0190062
27	0.006225	0.01085
28	0.0105375	0.0102813
29	0.011925	0.0149625
30	0.00846875	0.0162813
31	0.0093625	0.00945625
32	0.0097375	0.0128188
33	0.0083	0.0135312
34	0.0120625	0.0097875
35	0.012025	0.0131625
36	0.0094	0.0134687
37	0.01335	0.0099125
38	0.0125938	0.0122063
39	0.0063125	0.0109125
40	0.009275	0.0083
41	0.011	0.0138563
42	0.0078625	0.013275
43	0.00816875	0.00859375
44	0.0116063	0.0126375
45	0.008675	0.0134438
46	0.00938125	0.0105
47	0.0137062	0.0126687
48	0.008275	0.0144187
49	0.0096125	0.00931875
50	0.01255	0.0139375
51	0.009175	0.0156188
52	0.010325	0.0090375
53	0.01285	0.0127125
54	0.00705625	0.012125
55	0.0094125	0.01255
56	0.0115	0.0125125
57	0.0070625	0.0142562
58	0.0104937	0.00990625
59	0.0106125	0.0134125
60	0.00736875	0.0143187
61	0.0098625	0.00975625
62	0.0125813	0.0138937
63	0.0094	0.01375
64	0.00964375	0.00918125
65	0.0126875	0.012425
66	0.00791875	0.0129
67	0.00919375	0.0081375
68	0.0115438	0.0105125
69	0.00839375	0.0105
70	0.0103313	0.008725
71	0.0118187	0.0124312
72	0.00849375	0.0117562
73	0.0112062	0.00933125
74	0.0132187	0.0121625
75	0.00811875	0.0168375
76	0.0101312	0.00673125
77	0.0131813	0.0131625
78	0.0083375	0.0141187
79	0.0106938	0.00950625
80	0.011225	0.0120375
81	0.00668125	0.0134313
82	0.00918125	0.00979375
83	0.01185	0.0116625
84	0.0068	0.0125813
85	0.00964375	0.00839375
86	0.0126375	0.0146687
87	0.007475	0.0107688
88	0.007425	0.0071625
89	0.0117625	0.0123812
90	0.00735	0.0132938
91	0.0100438	0.0108562
92	0.0127125	0.01155
93	0.0085625	0.0130688
94	0.0114188	0.00855625
95	0.0156375	0.0144063
96	0.00975625	0.0135812
97	0.0103062	0.00836875
98	0.0134313	0.012575
99	0.00780625	0.0139937
100	0.0094375	0.00825
101	0.0138625	0.0133625
102	0.0075375	0.013475
103	0.00758125	0.00889375
104	0.0107812	0.0126875
105	0.006875	0.01195
106	0.0087875	0.0102938
107	0.0125625	0.012825
108	0.006325	0.0128687
109	0.0094	0.007775
110	0.0111125	0.012275
111	0.00785	0.0139875
112	0.0103313	0.00858125
113	0.0123812	0.0117562
114	0.00745	0.00924375
115	0.00969375	0.008675
116	0.0127563	0.0121438
117	0.00599375	0.0141438
118	0.0086125	0.00795
119	0.0132	0.0128062
120	0.0084625	0.0120187
121	0.0085375	0.00705
122	0.0151687	0.0111188
123	0.00775	0.0125125
124	0.0104875	0.0103938
125	0.0130437	0.0130375
126	0.00656875	0.0105938
127	0.00915625	0.007375
128	0.0118438	0.0127875
129	0.0078625	0.011575
130	0.0100875	0.0101125
131	0.0129625	0.0126187
132	0.0082	0.0129687
133	0.0088375	0.0094125
134	0.0134125	0.0129563
135	0.00796875	0.0125375
136	0.00935	0.00869375
137	0.00995625	0.0123812
138	0.00813125	0.0113063
139	0.0095125	0.007725
140	0.01075	0.0136063
141	0.0060375	0.0102125
142	0.00911875	0.00679375
143	0.0134562	0.01185
144	0.0075125	0.0117875
145	0.0094125	0.0088
146	0.0102625	0.0102375
147	0.0079	0.0129625
148	0.0100625	0.00960625
149	0.0110813	0.0124688
150	0.0059125	0.0127688
