# Supplementary material for: Translation in Bacillus subtilis is spatially and temporally coordinated during sporulation
Source: Nat Commun. 2024 Aug 21;15:7188. doi: 10.1038/s41467-024-51654-6 (PMC11339384; doi:10.1038/s41467-024-51654-6)
Supplement: Supplementary file 10 — Source Data [file 41467_2024_51654_MOESM10_ESM.zip › Source Data/SupplFig1e.xlsx]

## Sheet: Sheet1
Data	Lower whisker	Q1	Median	Q3	Upper whisker	IQR
RNA-seq	0.870487	0.914735	0.927532	0.956376	0.971559	0.0416412
RIBO-seq	0.850514	0.899997	0.931499	0.939679	0.948079	0.0396817
RNA-seq to RIBO-seq	0.856125	0.871791	0.915256	0.923921	0.955912	0.0521305
Comparison	Spearman's rho			Comparison	Spearman's rho			Comparison	Spearman's rho
WT0m_1 vs WT0m_2	0.953671			WT0r_1 vs WT0r_2	0.937694			WT0m_1 vs WT0r_1	0.934912
WT1m_1 vs WT1m_2	0.964491			WT1r_1 vs WT1r_2	0.934267			WT0m_2 vs WT0r_2	0.955912
WT2m_1 vs WT2m_2	0.971559			WT2r_1 vs WT2r_2	0.948079			WT1m_1 vs WT1r_1	0.947963
WT3m_1 vs WT3m_2	0.91867			WT3r_1 vs WT3r_2	0.904761			WT1m_2 vs WT1r_2	0.932663
WT4m_1 vs WT4m_2	0.936393			WT4r_1 vs WT4r_2	0.928732			WT2m_1 vs WT2r_1	0.919332
WT5m_1 vs WT5m_2	0.903343			WT5r_1 vs WT5r_2	0.850514			WT2m_2 vs WT2r_2	0.921008
WT6m_1 vs WT6m_2	0.870487			WT6r_1 vs WT6r_2	0.885704			WT3m_1 vs WT3r_1	0.900205
WT7m_1 vs WT7m_2	0.918532			WT7r_1 vs WT7r_2	0.945634			WT3m_2 vs WT3r_2	0.920408
								WT4m_1 vs WT4r_1	0.91118
								WT4m_2 vs WT4r_2	0.920725
								WT5m_1 vs WT5r_1	0.873594
								WT5m_2 vs WT5r_2	0.866382
								WT6m_1 vs WT6r_1	0.856125
								WT6m_2 vs WT6r_2	0.860954
								WT7m_1 vs WT7r_1	0.883622
								WT7m_2 vs WT7r_2	0.859464
