# Supplementary material for: Translation in Bacillus subtilis is spatially and temporally coordinated during sporulation
Source: Nat Commun. 2024 Aug 21;15:7188. doi: 10.1038/s41467-024-51654-6 (PMC11339384; doi:10.1038/s41467-024-51654-6)
Supplement: Supplementary file 10 — Source Data [file 41467_2024_51654_MOESM10_ESM.zip › Source Data/SupplFig2b.xlsx]

## Sheet: Sheet1
Position relative to start codon	3KO mean occupancy of 20 nt footprints	3KO mean occupancy of 24 nt footprints
-50	0.0045125	0.0046625
-49	0.00495625	0.004
-48	0.00413125	0.00481875
-47	0.00479375	0.00398125
-46	0.00409375	0.0038375
-45	0.00446875	0.00376875
-44	0.0047375	0.00418125
-43	0.0042375	0.00440625
-42	0.00569375	0.00425
-41	0.00480625	0.0053625
-40	0.0056625	0.00416875
-39	0.00523125	0.00423125
-38	0.004375	0.0033
-37	0.00480625	0.00424375
-36	0.00494375	0.00386875
-35	0.0036375	0.003925
-34	0.00444375	0.00359375
-33	0.0049125	0.004175
-32	0.00328125	0.0031625
-31	0.0035875	0.00304375
-30	0.00390625	0.0039875
-29	0.00396875	0.0041125
-28	0.00390625	0.003825
-27	0.00450625	0.00395625
-26	0.0035875	0.00271875
-25	0.00371875	0.004
-24	0.00289375	0.0037625
-23	0.0032125	0.0035875
-22	0.00290625	0.00384375
-21	0.0041	0.00320625
-20	0.00359375	0.002775
-19	0.0037	0.0024875
-18	0.00344375	0.00310625
-17	0.00286875	0.00286875
-16	0.00315625	0.0033125
-15	0.00374375	0.0020375
-14	0.0021375	0.001725
-13	0.0032875	0.00178125
-12	0.0035875	0.00225
-11	0.0037375	0.0019875
-10	0.00331875	0.0024
-9	0.00530625	0.00365625
-8	0.00630625	0.0039625
-7	0.00779375	0.003325
-6	0.00816875	0.00319375
-5	0.00940625	0.0038875
-4	0.0114125	0.00438125
-3	0.0144312	0.0042875
-2	0.0199562	0.0056875
-1	0.03495	0.00776875
0	0.0175812	0.0065
1	0.109944	0.0139125
2	0.0386625	0.0113437
3	0.0338875	0.0135625
4	0.042075	0.0435813
5	0.0291187	0.0732063
6	0.0186812	0.0708063
7	0.0172	0.0586187
8	0.0158313	0.03095
9	0.00553125	0.016375
10	0.00600625	0.0145625
11	0.0060375	0.0100687
12	0.00379375	0.0157875
13	0.00481875	0.00805625
14	0.00445625	0.00995625
15	0.00401875	0.00866875
16	0.00446875	0.0051875
17	0.0061	0.00638125
18	0.003975	0.00545625
19	0.0138312	0.00548125
20	0.0157625	0.00883125
21	0.0024625	0.008425
22	0.011025	0.00635
23	0.00804375	0.0247
24	0.00665	0.0166813
25	0.00936875	0.00303125
26	0.0109125	0.0174063
27	0.0063625	0.0109
28	0.0102688	0.01085
29	0.010225	0.0131938
30	0.00835625	0.0143687
31	0.00993125	0.00960625
32	0.0104187	0.012675
33	0.0082625	0.0132062
34	0.011375	0.0107375
35	0.0119063	0.0132687
36	0.00945	0.0132375
37	0.0125313	0.0107125
38	0.0118	0.0123375
39	0.00661875	0.0106062
40	0.00895625	0.0083
41	0.0100875	0.0127875
42	0.0081875	0.0126625
43	0.0080875	0.0095875
44	0.0109375	0.0120562
45	0.00845	0.0130188
46	0.010025	0.0110875
47	0.0136562	0.0125375
48	0.00839375	0.0142562
49	0.0099	0.0093875
50	0.0120375	0.0128188
51	0.0095875	0.0149187
52	0.0105188	0.00934375
53	0.0126313	0.0121875
54	0.007475	0.01165
55	0.0104187	0.0130375
56	0.012	0.0127187
57	0.00775	0.0133875
58	0.0101312	0.0096125
59	0.00949375	0.01255
60	0.00780625	0.0138937
61	0.0095625	0.0098
62	0.0129438	0.0133375
63	0.00861875	0.0124937
64	0.0108687	0.00976875
65	0.012975	0.0117813
66	0.0074875	0.0132438
67	0.009575	0.00875
68	0.0115563	0.00954375
69	0.00905	0.0102375
70	0.0100375	0.009375
71	0.0115312	0.0117875
72	0.008225	0.0116375
73	0.0115812	0.0099
74	0.0124312	0.0114938
75	0.00894375	0.0156375
76	0.00903125	0.00705625
77	0.0134313	0.0125938
78	0.00863125	0.0122375
79	0.0101	0.0102375
80	0.0123313	0.0120438
81	0.007275	0.0122
82	0.00928125	0.0107375
83	0.0111437	0.0122188
84	0.0067125	0.0124187
85	0.009475	0.00835
86	0.0139437	0.0123
87	0.0072	0.0105625
88	0.00848125	0.00745
89	0.0105	0.0121
90	0.0075625	0.0132125
91	0.0080375	0.0117
92	0.01255	0.0124375
93	0.007775	0.0129687
94	0.0103687	0.0088125
95	0.0148562	0.0129375
96	0.00903125	0.0124688
97	0.0115187	0.0090125
98	0.0138812	0.0125938
99	0.00775625	0.0136
100	0.0097875	0.0086625
101	0.01455	0.0128938
102	0.00779375	0.0128188
103	0.00776875	0.0096375
104	0.0108875	0.013125
105	0.00845	0.0117625
106	0.00911875	0.0101937
107	0.0108813	0.013725
108	0.0070125	0.01155
109	0.00921875	0.00766875
110	0.0105375	0.0115625
111	0.00768125	0.0136688
112	0.0101875	0.0083
113	0.011325	0.0112563
114	0.0074625	0.008975
115	0.00909375	0.0077375
116	0.0131625	0.0115312
117	0.006675	0.012525
118	0.0089875	0.0078125
119	0.0130688	0.0128813
120	0.007925	0.012825
121	0.00888125	0.0072
122	0.014725	0.011175
123	0.0086625	0.0132125
124	0.009475	0.00984375
125	0.0138187	0.0126187
126	0.00600625	0.0107625
127	0.0101688	0.0075375
128	0.0125562	0.0130563
129	0.0076	0.0115875
130	0.00991875	0.0094875
131	0.0119437	0.0123812
132	0.009075	0.0132062
133	0.0097375	0.010025
134	0.0131875	0.0126875
135	0.00895625	0.0125813
136	0.00985	0.00941875
137	0.0096375	0.0128813
138	0.00871875	0.010775
139	0.009025	0.00779375
140	0.0107625	0.0123375
141	0.0059875	0.0105
142	0.008725	0.0069
143	0.01285	0.0111125
144	0.00724375	0.0120687
145	0.00886875	0.0084
146	0.00980625	0.00953125
147	0.007475	0.012975
148	0.010575	0.00911875
149	0.012975	0.0117687
150	0.0069375	0.0129625
