# Supplementary material for: Translation in Bacillus subtilis is spatially and temporally coordinated during sporulation
Source: Nat Commun. 2024 Aug 21;15:7188. doi: 10.1038/s41467-024-51654-6 (PMC11339384; doi:10.1038/s41467-024-51654-6)
Supplement: Supplementary file 10 — Source Data [file 41467_2024_51654_MOESM10_ESM.zip › Source Data/SupplFig2e.xlsx]

## Sheet: Sheet1
Data	Lower whisker	Q1	Median	Q3	Upper whisker	IQR
RNA-seq	0.941171	0.941719	0.948557	0.972481	0.983279	0.0307621
RIBO-seq	0.887435	0.90545	0.937707	0.956243	0.978331	0.0507927
RNA-seq to RIBO-seq	0.844957	0.885093	0.915499	0.942272	0.953139	0.0571787
Comparison	Spearman's rho			Comparison	Spearman's rho			Comparison	Spearman's rho
3KO0m_1 vs 3KO0m_2	0.975685			3KO0r_1 vs 3KO0r_2	0.954612			3KO0m_1 vs 3KO0r_1	0.938084
3KO1m_1 vs 3KO1m_2	0.983279			3KO1r_1 vs 3KO1r_2	0.978331			3KO0m_2 vs 3KO0r_2	0.953139
3KO2m_1 vs 3KO2m_2	0.971413			3KO2r_1 vs 3KO2r_2	0.961137			3KO1m_1 vs 3KO1r_1	0.943959
3KO3m_1 vs 3KO3m_2	0.942199			3KO3r_1 vs 3KO3r_2	0.910336			3KO1m_2 vs 3KO1r_2	0.945952
3KO4m_1 vs 3KO4m_2	0.941902			3KO4r_1 vs 3KO4r_2	0.890793			3KO2m_1 vs 3KO2r_1	0.914173
3KO5m_1 vs 3KO5m_2	0.954915			3KO5r_1 vs 3KO5r_2	0.922202			3KO2m_2 vs 3KO2r_2	0.929744
3KO6m_1 vs 3KO6m_2	0.887908			3KO6r_1 vs 3KO6r_2	0.887435			3KO3m_1 vs 3KO3r_1	0.916825
3KO7m_1 vs 3KO7m_2	0.941171			3KO7r_1 vs 3KO7r_2	0.953211			3KO3m_2 vs 3KO3r_2	0.94212
								3KO4m_1 vs 3KO4r_1	0.897398
								3KO4m_2 vs 3KO4r_2	0.942727
								3KO5m_1 vs 3KO5r_1	0.869126
								3KO5m_2 vs 3KO5r_2	0.901529
								3KO6m_1 vs 3KO6r_1	0.854257
								3KO6m_2 vs 3KO6r_2	0.890416
								3KO7m_1 vs 3KO7r_1	0.844957
								3KO7m_2 vs 3KO7r_2	0.864035
