# Supplementary material for: Translation in Bacillus subtilis is spatially and temporally coordinated during sporulation
Source: Nat Commun. 2024 Aug 21;15:7188. doi: 10.1038/s41467-024-51654-6 (PMC11339384; doi:10.1038/s41467-024-51654-6)
Supplement: Supplementary file 10 — Source Data [file 41467_2024_51654_MOESM10_ESM.zip › Source Data/SupplFig3.xlsx]

## Sheet: Cluster3
Bin	Mean normalized occupancy [BPM]
	T0	T1	T2	T3	T4	T5	T6	T7
5' bin1	31.4129	17.5996	20.7886	18.4561	15.1713	6.59566	4.45027	5.72417
5' bin2	88.8856	56.7198	50.5521	16.8604	13.7552	10.9103	4.14063	4.21736
5' bin3	118.622	80.8008	72.6893	20.9945	16.4515	15.0905	5.39037	5.47998
5' bin4	114.526	89.3893	123.357	121.732	85.4108	57.4019	36.5376	48.8294
5' bin5	89.5166	77.9297	135.977	157.288	105.577	70.7291	52.6505	62.5243
bin1	80.481	68.3416	133.212	166.559	108.43	64.6009	54.0647	58.5623
bin2	64.661	57.5614	107.035	146.329	98.2783	53.868	51.3971	49.6618
bin3	56.427	51.3702	89.6788	126.032	90.6164	48.4113	45.503	37.9891
bin4	59.8138	55.619	95.2026	139.393	86.8076	45.3632	38.7305	29.9731
bin5	69.5948	72.3801	111.411	157.038	96.8869	44.9198	35.1567	33.3793
bin6	67.4387	69.4588	116.87	163.15	104.446	44.3348	36.9829	35.5721
bin7	61.946	59.786	107.129	152.222	95.4648	36.2083	31.0385	32.7278
bin8	75.5724	63.9988	110.512	146.908	99.2144	39.8701	31.2629	35.6189
bin9	75.665	65.3008	114.65	150.396	103.76	42.1983	33.0832	36.5676
bin10	76.5576	68.4729	109.965	146.103	98.0475	40.7905	30.1068	34.0297
bin11	82.3294	70.7667	101.774	142.282	95.284	41.2324	28.1741	28.961
bin12	84.5517	75.7479	103.361	140.618	92.3125	45.3942	30.2949	29.0769
bin13	94.0074	89.4711	112.083	143.694	97.0966	51.3685	34.6092	32.7481
bin14	88.7783	86.9671	103.477	132.724	86.6092	47.4088	35.7036	32.4165
bin15	62.9061	62.548	83.4192	112.069	61.8884	39.1181	29.6564	27.0076
bin16	67.2255	62.5896	90.7155	116.34	63.3821	38.9588	29.3494	26.9832
bin17	69.8489	62.282	102.657	133.83	77.5991	42.8089	35.5256	30.4883
bin18	65.8538	64.7441	107.553	142.605	81.5982	45.0546	39.4255	32.2362
bin19	67.8872	67.0978	109.885	145.58	79.8591	45.5685	38.0099	31.3199
bin20	63.3299	59.5027	103.845	136.709	74.5631	42.2074	33.607	28.6905
bin21	66.7708	67.9986	101.715	135.178	75.2514	45.1806	33.8137	30.305
bin22	66.8108	53.0453	79.0215	101.092	69.6934	40.2136	27.8068	25.4753
bin23	78.9384	56.8537	76.6255	101.542	79.2612	41.3427	28.5539	28.2621
bin24	82.6682	71.5732	85.926	107.776	85.0758	47.019	30.1855	29.6408
bin25	69.336	73.9508	90.277	106.474	78.039	45.8702	30.7116	27.3554
bin26	54.6128	66.2905	91.6711	103.24	72.5419	42.7952	30.3015	25.6705
bin27	46.6974	58.455	85.2747	97.3027	67.7794	40.6967	29.4825	23.7518
bin28	42.2041	53.8732	76.9211	88.7593	63.5979	39.1894	28.1697	21.8159
bin29	37.5498	49.8409	69.2393	82.3332	64.985	39.6805	29.8027	20.0237
bin30	32.4465	55.6914	71.3778	82.6828	67.7551	40.4623	31.3309	20.9993
bin31	30.4838	53.6394	64.2276	72.3344	62.413	38.2772	29.4591	21.9966
bin32	33.4618	53.4088	65.0761	72.7877	64.0287	49.9023	35.897	27.3244
bin33	31.5291	46.2642	56.0487	73.6473	64.7867	52.1908	36.3937	23.4673
bin34	34.2979	47.5077	57.1599	73.6581	64.406	48.87	36.1543	21.7451
bin35	37.9863	55.2941	62.7162	76.0662	66.2183	41.3217	32.2795	20.1584
bin36	46.6867	64.344	69.7957	80.6555	70.17	40.1814	32.011	21.7984
bin37	51.7638	72.5477	81.0558	78.9205	71.1709	40.7246	31.8021	22.1317
bin38	58.1818	78.0435	85.6923	81.8381	72.6468	43.1451	32.9764	24.0231
bin39	63.5829	83.1442	88.4724	84.6918	78.5508	46.2435	35.7746	27.2948
bin40	61.496	76.8531	79.7592	82.1499	76.4343	45.6572	34.6306	27.2773
bin41	65.0424	79.9581	89.8865	94.2175	79.0819	44.6041	34.3275	28.3855
bin42	68.7925	83.1945	90.0556	94.9761	78.4852	44.0795	33.5531	27.2601
bin43	69.9522	86.7243	88.8804	97.28	77.7282	41.5773	30.6189	24.1978
bin44	72.6728	90.3999	86.3067	97.2326	73.6688	37.4814	29.7138	22.7372
bin45	62.7418	77.5615	74.0694	95.6955	68.9477	33.6108	29.9372	21.4909
bin46	50.0297	57.3504	58.7607	98.1562	64.6371	32.2301	28.4626	17.8383
bin47	42.3175	48.7816	49.6772	88.7831	58.2918	28.2619	24.6246	14.8053
bin48	42.4741	52.4248	49.4292	74.5607	51.2414	25.2036	22.2096	14.7393
bin49	54.8491	59.0354	51.7218	77.8337	61.9187	26.9906	24.0339	17.5004
bin50	68.1915	52.1605	50.9195	75.7158	67.606	28.2143	23.8721	18.4497
bin51	62.9881	51.1153	49.4715	68.8296	59.8917	25.3493	17.4577	14.0687
bin52	50.8393	33.1912	42.8619	62.8928	50.298	23.6635	16.6797	12.3296
bin53	46.9253	40.5277	50.0113	67.9882	53.3525	25.5009	17.3097	12.0007
bin54	37.1416	38.492	48.9125	70.2306	55.4503	24.0324	18.324	13.2916
bin55	47.6355	50.9696	60.2267	82.4463	68.0671	24.649	20.5963	17.3101
bin56	49.4429	49.9435	61.6707	85.6178	72.3403	24.6682	21.576	19.0467
bin57	55.4269	53.257	62.8407	89.7174	75.7539	24.3906	22.737	19.9606
bin58	68.2969	53.7361	62.9571	90.0713	80.5723	27.3421	23.7414	21.917
bin59	73.1247	61.3784	63.0179	87.9614	77.0672	29.1845	23.2007	21.3053
bin60	63.1084	51.9646	53.5832	76.8958	60.5377	24.2452	20.2404	17.864
bin61	59.243	52.3321	50.3502	69.6398	50.085	22.0158	19.0286	16.6561
bin62	72.5855	48.3703	47.9238	65.3438	48.8088	19.093	16.3545	15.6553
bin63	72.913	52.7152	46.9794	61.1068	47.752	17.8305	16.0159	15.418
bin64	70.4565	66.244	47.6833	57.2383	50.0043	18.9488	17.2834	16.894
bin65	64.1303	86.9012	51.9708	57.2149	52.5827	22.3989	19.9097	18.7901
bin66	56.1405	86.8959	54.5604	57.6224	54.1665	22.0247	19.2164	17.6226
bin67	87.4548	98.5249	71.6466	64.6825	63.5168	26.305	18.6721	17.1008
bin68	116.315	116.4	86.8425	69.0235	67.4001	29.7709	20.7741	19.6519
bin69	131.882	101.051	80.1598	75.1442	74.5105	30.9845	24.9087	26.1445
bin70	158.022	87.6122	78.7837	97.6468	92.6503	36.1282	28.5985	30.1145
bin71	154.263	86.3142	78.1056	99.4694	94.41	36.6371	25.8419	26.3768
bin72	135.104	75.5061	74.465	96.4992	96.481	33.5963	26.3346	26.9283
bin73	124.417	54.7057	59.5484	80.277	80.6186	26.3723	23.1657	21.9483
bin74	98.5823	44.4865	54.8806	74.4876	72.1818	24.2509	21.8118	20.0149
bin75	83.524	45.6239	58.669	75.0722	61.6792	23.1894	21.163	19.6282
bin76	97.6507	58.0781	61.3843	69.3122	54.4671	23.5553	21.5271	21.3903
bin77	100.768	65.8146	58.9436	68.4749	55.4246	24.0966	22.0094	22.1171
bin78	66.358	60.1705	48.4049	64.0881	52.8653	22.2595	22.2713	22.9479
bin79	65.5498	56.1873	46.2826	60.2941	51.631	22.6142	23.168	23.9167
bin80	62.3458	52.32	46.6026	57.9385	51.6973	25.4276	25.9264	25.6229
bin81	65.4276	51.5372	47.8624	59.4791	51.626	24.7227	26.763	26.216
bin82	85.4239	86.8951	62.4235	69.7567	60.4802	30.4477	26.9528	26.8757
bin83	68.0019	62.3491	73.2749	88.5344	83.4057	32.3827	26.4986	28.6479
bin84	73.447	85.8533	76.2607	93.8719	88.8738	34.0388	27.4673	29.9685
bin85	63.6493	55.6949	59.4355	73.3717	65.2111	26.9105	24.6244	25.9128
bin86	64.5957	51.2666	50.0527	62.1241	55.2618	23.5361	22.9688	24.2033
bin87	52.9367	44.4024	42.7365	55.5599	50.6528	21.8024	22.2389	23.3943
bin88	46.7619	39.8825	41.7364	59.1121	49.3647	21.7147	21.3313	21.9455
bin89	51.0318	48.8918	45.5278	62.5031	51.9864	22.8142	21.78	21.5196
bin90	52.0615	60.2574	53.4171	68.1202	58.4303	26.6741	26.7805	25.4014
bin91	50.4892	58.3181	54.5701	71.4753	58.2512	26.5493	27.8022	27.3206
bin92	40.7031	40.2288	50.0604	69.2558	52.8407	24.1123	25.3074	25.6098
bin93	35.7624	35.5465	47.8504	66.5975	50.552	22.2055	22.043	21.8161
bin94	34.0608	35.2232	46.1857	64.8929	49.4092	21.6531	21.713	22.0816
bin95	32.9174	48.2736	66.3082	69.7918	54.4035	30.213	41.155	34.2634
bin96	27.9258	59.3694	79.9313	68.3561	53.1347	34.6957	54.3892	41.9431
bin97	21.6384	44.573	73.7451	64.0114	48.5711	30.9059	52.2099	38.5695
bin98	21.8378	43.8968	70.796	61.173	44.2489	27.7081	47.1861	33.7195
bin99	25.0888	46.9796	73.5598	71.8593	54.0021	34.4705	52.6897	39.4421
bin100	25.0686	46.2034	74.3452	79.0725	57.3533	37.2618	55.5885	41.8636

## Sheet: Cluster2
Bin	Mean normalized occupancy [BPM]
	T0	T1	T2	T3	T4	T5	T6	T7
5' bin1	0.96808	3.36666	9.04644	5.18743	2.18216	1.23997	0.790934	0.889919
5' bin2	0.304088	3.57287	5.4109	3.41959	2.49327	0.951548	0.759702	0.89461
5' bin3	0.481045	4.5234	8.07455	4.33571	2.99882	1.09475	0.785237	0.918858
5' bin4	1.91226	6.94707	17.0251	22.8478	15.0045	18.4264	8.12947	6.06828
5' bin5	2.37509	7.0544	18.8225	31.3952	20.0763	26.0593	12.2993	8.28837
bin1	1.60371	12.0875	26.3018	39.0766	25.6117	26.4512	13.6192	7.51505
bin2	1.18099	17.1678	31.1817	38.1172	27.9463	20.5522	11.5971	5.6402
bin3	1.06168	16.6227	28.479	34.4019	25.7908	16.6137	11.7615	6.45005
bin4	2.15839	12.8386	21.3212	27.3256	20.922	14.0487	12.1425	6.39002
bin5	2.14793	7.40602	11.8365	14.6528	9.2832	12.4945	8.69571	4.22204
bin6	1.92423	8.30597	16.2125	17.906	12.3041	14.4864	9.50475	3.98181
bin7	1.05712	11.7179	22.4968	24.0157	17.1061	16.3904	10.0571	4.30482
bin8	1.31265	10.2225	23.6308	25.5513	18.4729	13.4075	8.47493	4.5979
bin9	1.45109	7.64104	21.2103	20.3483	14.6058	8.15624	7.40466	4.42018
bin10	1.45923	9.28598	20.8587	19.8227	13.6353	7.92774	6.93922	4.46894
bin11	1.10536	9.82988	19.5524	19.8147	13.961	9.31759	7.22891	4.55138
bin12	1.103	8.6986	15.7557	17.3102	13.0055	11.0875	7.16134	4.07967
bin13	1.05275	6.26404	13.1971	13.8211	10.6379	9.71884	6.1571	3.4023
bin14	1.05329	5.46572	12.4489	10.8103	7.95404	5.60498	4.51211	2.92476
bin15	1.24736	5.25871	11.8385	10.1188	8.25982	6.32774	5.67514	3.59026
bin16	1.25605	6.45633	10.5087	10.0559	8.34505	6.12125	5.66728	3.34315
bin17	1.11438	7.77804	11.7535	10.6175	8.46204	5.23065	4.23998	2.75103
bin18	1.18882	7.06994	11.5474	12.4334	10.6801	7.18331	4.94078	3.63336
bin19	1.21897	6.34502	12.1211	18.8464	15.1044	10.3522	7.08954	4.42728
bin20	1.55139	9.22929	16.0477	22.0233	18.015	16.3167	9.67849	5.10998
bin21	1.16657	7.90251	10.2569	15.4593	13.7399	14.1001	8.52956	4.66758
bin22	1.04003	5.15913	9.48977	13.9855	11.7458	9.02085	7.43058	4.54744
bin23	0.818637	5.32157	9.10207	12.3502	10.0606	6.88686	6.76601	4.01487
bin24	0.590626	7.1957	9.95767	12.371	10.615	7.3923	6.39717	4.14741
bin25	0.589098	6.72439	8.8581	11.0772	9.18769	6.58667	6.05496	3.61049
bin26	0.64264	7.17104	8.58304	10.7173	9.23087	6.86214	6.88361	3.36681
bin27	0.600343	5.03902	7.43784	9.88611	9.21671	6.28673	5.81868	3.32169
bin28	0.676197	5.30092	7.91421	9.87162	9.05899	6.46025	5.90267	3.41283
bin29	0.856077	5.54353	8.22023	9.84375	8.27716	6.71086	7.15866	3.98681
bin30	0.930393	6.23582	8.33777	10.3024	8.73043	7.74632	7.10305	3.87624
bin31	0.845209	7.16792	9.09379	9.8401	9.15624	7.70098	6.49744	3.61075
bin32	0.907245	6.40883	8.88875	10.0318	9.61784	8.09431	6.669	3.56418
bin33	1.01176	6.87402	10.7093	11.8163	11.8773	8.84841	8.19886	4.22346
bin34	0.956177	6.64112	10.8268	11.884	11.5219	7.55478	9.68115	4.74924
bin35	0.770573	7.93642	12.2578	13.4305	11.8867	7.95747	8.29666	4.36876
bin36	0.791687	7.29373	9.70182	10.0185	9.37466	5.68846	5.31285	3.25381
bin37	0.920381	7.19094	10.8324	8.24951	7.3575	4.02486	3.89053	2.46311
bin38	0.944224	4.60067	7.23521	7.4493	6.3879	3.6402	3.52378	2.21398
bin39	1.11042	7.29538	13.2605	10.6229	7.67452	4.14237	3.70003	2.3853
bin40	1.08919	8.52692	16.2718	13.0298	9.54805	4.92024	4.5149	3.12987
bin41	0.676118	7.4873	15.7072	13.036	9.678	5.35077	5.54995	3.68157
bin42	0.594363	6.53776	14.248	12.6308	9.38804	5.93886	6.47989	3.61027
bin43	0.668564	8.76705	13.7104	11.854	10.3735	7.79752	7.52412	4.09167
bin44	0.765401	7.78852	10.3702	9.80027	10.7878	8.67919	7.32016	3.88618
bin45	0.691899	4.84453	7.64959	9.21095	9.79039	7.2877	6.20776	3.34152
bin46	0.763646	4.39547	7.23103	8.82528	8.77774	6.09684	5.55995	3.15074
bin47	1.01785	6.35238	8.36228	9.09946	8.81734	5.66287	5.25236	3.18368
bin48	1.26141	7.55155	8.56965	9.05633	8.51617	5.7002	6.08137	3.02661
bin49	0.973042	5.15868	6.42485	8.15284	8.1855	5.07461	4.65554	2.5502
bin50	0.738559	5.29199	6.9073	8.51539	8.34683	5.11471	4.03064	2.3218
bin51	0.863406	5.72764	7.68133	8.94778	8.90038	5.25901	4.0512	2.60423
bin52	1.13726	4.77228	8.19455	8.90052	8.95748	5.34856	4.46425	2.97407
bin53	1.23871	6.94706	9.23297	10.1974	10.5337	6.29732	4.49472	2.98305
bin54	1.66987	8.84318	10.0594	11.9733	11.829	5.8675	4.22514	3.19097
bin55	1.74495	12.0073	12.45	14.5011	14.9936	8.20482	6.39945	4.195
bin56	1.53834	8.86434	8.56833	11.2877	12.2471	7.97303	6.71242	4.03858
bin57	1.25487	4.86387	5.03234	7.44708	8.92924	7.26913	6.73965	3.25321
bin58	0.963809	3.52457	4.57362	7.29688	8.80011	6.65892	6.7695	3.15916
bin59	1.0368	4.61923	5.16257	7.02964	8.10529	5.97466	5.52326	3.04926
bin60	1.38102	6.78798	7.61484	8.36349	8.67385	9.0197	5.87202	3.30606
bin61	1.07478	4.31682	5.29663	5.77004	6.20706	6.16461	5.51204	2.66435
bin62	0.891615	3.93924	5.56842	7.09034	7.20177	5.26651	5.95358	2.80772
bin63	0.916514	6.44354	6.19384	8.02968	8.58671	5.41423	4.69276	2.81767
bin64	1.14371	10.378	8.84062	10.4825	12.3407	9.03801	5.19539	3.2353
bin65	1.16231	9.78701	9.82736	10.7708	11.3087	7.47345	5.29645	3.03794
bin66	0.942001	8.11704	9.74855	10.8986	8.66932	4.75701	4.49734	2.59775
bin67	0.886646	6.06495	7.81737	10.0926	7.84536	4.62086	4.39614	2.51512
bin68	0.879458	5.78792	8.02097	10.5261	8.17603	6.02442	5.80304	3.19648
bin69	0.810541	6.73561	9.67204	13.2759	9.51675	5.96897	5.9763	3.62667
bin70	0.772486	7.48216	9.90871	12.2331	9.37432	5.80257	5.57889	3.63648
bin71	0.588412	5.5925	7.3167	7.88002	6.78842	5.11596	5.06309	3.0372
bin72	0.57288	4.07998	5.46425	6.18632	5.40564	5.24905	4.27447	2.30439
bin73	0.651056	7.84288	6.46729	6.32767	6.71285	8.59396	4.93634	2.08771
bin74	0.891303	10.2614	7.2475	6.49939	7.94233	9.04615	4.38406	2.21037
bin75	0.768152	9.62759	6.96953	6.18746	7.34208	7.75935	4.10022	1.95252
bin76	0.579103	6.37109	7.17981	6.7776	7.51562	6.33201	3.94796	1.83774
bin77	0.626852	5.68977	6.77677	8.17537	8.87873	7.10877	4.62388	2.57699
bin78	0.753403	6.78701	7.00649	9.23754	9.98138	6.84567	4.47649	2.80287
bin79	0.831916	4.04106	5.87209	7.99934	7.28474	4.29588	4.02227	2.40677
bin80	0.782279	4.24771	5.15161	5.13482	5.15359	3.67428	3.75794	2.39978
bin81	0.6675	4.46465	5.83611	4.82502	5.13292	3.88658	3.79807	2.38002
bin82	0.736801	3.92329	6.21884	5.72758	6.27656	4.4025	3.87618	2.34079
bin83	0.715735	3.62987	5.62159	6.49704	6.58052	4.14735	4.34748	2.36161
bin84	0.944237	6.83686	7.28331	8.58208	8.69004	6.63605	6.86197	2.98873
bin85	1.00965	9.23091	9.27077	8.19879	7.89568	5.53225	5.63741	2.82882
bin86	0.931129	8.22224	9.23806	8.05896	7.59786	4.70031	5.04928	2.62803
bin87	0.955057	5.96968	9.27828	9.37177	8.83718	4.51872	5.35018	2.8802
bin88	1.18422	5.01816	9.76916	10.3846	8.93512	3.53333	4.42534	3.09846
bin89	1.25443	8.22439	13.6977	12.3203	10.5099	4.29869	4.94207	3.39665
bin90	1.27904	7.86385	12.8443	11.2945	9.89505	4.37383	4.78528	3.3549
bin91	1.12476	5.89356	9.88121	9.62716	8.16709	3.55351	4.5563	3.26863
bin92	0.921059	6.3045	9.23481	9.72292	7.50517	5.65983	3.88603	2.57042
bin93	0.862882	9.81546	14.778	12.0621	8.43947	5.58142	3.46508	2.25664
bin94	0.832501	6.46672	8.4725	9.17755	6.61651	4.80992	2.9808	1.91137
bin95	0.878861	3.58483	6.24691	8.25727	5.90779	4.88244	3.23473	1.97539
bin96	0.827271	4.79025	8.53037	10.3963	6.8781	5.63239	3.97842	2.39013
bin97	0.751962	5.95937	9.77224	11.4	7.63971	5.904	4.50068	2.78947
bin98	0.826051	6.02608	11.2617	13.3709	9.44432	8.25539	5.65649	3.3912
bin99	0.711619	5.64498	10.1864	12.5992	8.70541	8.73425	5.9082	3.23789
bin100	0.631061	4.14926	8.62013	11.0462	7.07298	7.39841	5.00186	2.91713

## Sheet: Cluster1
Bin	Mean normalized occupancy [BPM]
	T0	T1	T2	T3	T4	T5	T6	T7
5' bin1	3.49181	3.72109	1.86346	1.39075	1.15784	0.494493	0.356848	0.439234
5' bin2	2.90363	2.03444	1.19642	0.904431	0.722328	0.28824	0.25266	0.288475
5' bin3	3.15112	1.40468	0.979681	1.03948	0.714651	0.333532	0.201692	0.31519
5' bin4	13.31	6.43153	6.73361	7.31387	3.6393	2.24282	1.10597	1.26726
5' bin5	17.4888	9.50644	9.95796	9.94154	4.82923	3.18858	1.47211	1.55554
bin1	12.6792	7.0905	8.83712	8.83814	4.08348	2.49384	1.31916	1.3184
bin2	13.3448	7.42121	10.129	8.52363	5.79788	2.1544	1.22886	1.24888
bin3	11.4061	5.77748	7.8732	7.40848	5.29792	2.08764	1.20365	1.29757
bin4	11.0697	8.32763	7.35909	7.48339	5.88999	2.72916	1.57418	1.72012
bin5	9.27723	8.49122	7.54137	6.58597	4.92268	2.27712	1.38458	1.31093
bin6	7.46131	5.20645	5.55199	4.67269	3.54272	1.47336	1.14632	1.01866
bin7	8.98005	6.41907	6.52183	4.91736	3.69978	1.66717	1.51561	1.37306
bin8	8.17165	7.19524	7.22438	5.57784	3.60291	1.89403	1.80702	1.562
bin9	9.60118	7.96261	7.55836	6.49948	4.10717	1.92124	1.71312	1.50036
bin10	9.92749	6.68481	6.27853	6.63717	4.07011	1.61809	1.45365	1.25382
bin11	8.23879	6.83067	5.48702	5.32074	3.79812	1.71356	1.33538	1.24018
bin12	7.31293	8.13776	5.37583	5.29187	3.84786	1.64826	1.07512	1.06582
bin13	12.2725	9.89793	6.55457	5.75773	4.38049	1.69926	0.963304	1.03177
bin14	13.8188	10.127	6.53365	4.29273	3.4535	1.55714	0.951158	0.939592
bin15	14.1334	9.15905	6.25085	3.73321	3.01102	1.63762	1.05475	0.963261
bin16	12.0871	7.7473	5.00595	4.19793	3.41713	1.51864	1.06381	1.00658
bin17	11.3008	8.52993	5.32534	4.93513	3.85147	1.75673	1.25625	1.09203
bin18	12.5617	8.38075	5.25668	4.96214	3.90732	1.68069	1.42035	1.20074
bin19	14.793	9.30441	5.2858	4.77123	3.6895	1.75843	1.32131	1.22031
bin20	11.765	9.2112	5.20204	4.89546	3.43582	1.45503	0.919498	0.95052
bin21	9.77126	9.69395	5.3687	5.10206	3.36168	1.68237	0.771141	0.861391
bin22	11.4121	11.4845	6.51024	5.4904	3.93224	2.07346	0.918613	1.18069
bin23	14.3263	12.7795	7.44098	6.06932	4.33932	2.09172	1.10806	1.34051
bin24	14.4976	7.7247	5.52706	5.23085	3.6162	1.60486	0.950233	1.02118
bin25	14.4806	7.03223	5.01697	4.44705	3.16967	1.41684	0.889748	0.931111
bin26	16.1205	6.01034	4.64434	4.41625	3.0713	1.23035	0.882893	0.868824
bin27	18.294	6.11624	3.89854	3.62635	2.61697	1.20604	0.948072	0.866436
bin28	18.3861	9.67588	4.95027	4.28158	3.07304	1.71195	1.03864	0.97537
bin29	16.886	11.5365	5.66646	4.53399	3.0795	1.56659	0.948738	1.02426
bin30	9.29497	7.65545	4.62486	3.86798	2.5419	1.09796	0.731628	0.952169
bin31	9.62099	6.6081	4.22999	3.65442	2.45019	1.14769	0.766383	0.930829
bin32	14.9967	8.97434	4.78491	4.11512	2.9514	1.56232	1.00838	1.05965
bin33	11.0444	7.55647	4.39437	3.82274	2.63492	1.33185	0.985625	1.00309
bin34	9.63893	6.56264	4.14017	3.8712	2.5586	1.26686	0.8761	0.849966
bin35	10.3347	6.44079	4.11923	3.79383	2.56962	1.19433	0.733865	0.749697
bin36	23.1675	8.18143	4.37469	3.56215	2.57241	1.40641	0.688496	0.70689
bin37	27.535	10.8467	5.26406	3.75944	2.87154	1.83099	0.76668	0.703168
bin38	19.5023	9.90444	4.94417	4.01199	2.95317	1.6598	0.774724	0.708442
bin39	15.8459	7.31064	4.21118	4.0437	2.99012	1.26915	0.763064	0.654385
bin40	10.6515	6.48343	3.81409	3.67408	2.76115	1.0646	0.7705	0.727728
bin41	8.53974	6.62733	4.19698	3.28342	2.5549	0.979958	0.753857	0.738161
bin42	9.04372	8.03304	4.13772	3.12779	2.54258	1.06194	0.756951	0.781633
bin43	9.24147	11.8963	4.30233	3.54294	2.79659	2.01935	0.886206	0.920597
bin44	9.23053	13.4587	4.96275	4.07142	2.80634	2.31629	0.889918	0.932814
bin45	14.5117	13.3322	6.76707	4.12308	2.92957	1.5991	0.876499	0.945603
bin46	13.9524	11.9584	6.46033	3.86629	2.84497	1.52943	0.887879	0.993852
bin47	10.6209	7.67387	4.60688	3.27711	2.52679	1.2866	0.891213	1.01638
bin48	8.78756	7.16685	4.16378	3.39718	2.82684	1.30855	0.888838	0.860806
bin49	7.68387	7.16755	4.77854	3.89046	3.17828	1.47805	1.12719	1.14711
bin50	8.42637	8.91385	5.5352	4.45961	3.24282	1.61998	1.20094	1.32477
bin51	10.9285	10.9454	5.92598	4.71927	3.48686	1.78019	1.26207	1.38382
bin52	9.69809	10.131	5.45665	4.22068	3.02778	1.71479	1.27207	1.43189
bin53	10.528	9.77405	5.13091	3.9839	2.76686	1.48891	1.24333	1.39483
bin54	20.4331	14.5758	5.84511	4.01752	2.93717	1.93563	1.21249	1.32869
bin55	21.0996	13.6178	5.39372	3.7387	2.84635	1.89717	1.02472	1.15213
bin56	18.4034	13.5978	5.93047	3.72781	2.70222	1.8908	0.945825	0.922127
bin57	12.1202	8.39302	5.44036	4.00217	2.78586	1.30245	0.897429	0.834857
bin58	11.404	7.70505	4.88965	3.9668	2.99624	1.30491	0.908494	0.865101
bin59	10.8294	7.03999	4.12489	3.28877	2.71104	1.22806	0.812574	0.795527
bin60	19.4257	12.3723	5.69324	3.91818	3.31107	2.04101	0.930103	0.906053
bin61	23.7018	15.9044	7.8822	4.62453	3.6424	2.64615	1.00157	0.982212
bin62	16.2843	11.8928	6.70252	4.0935	3.11303	1.80748	0.860875	0.913349
bin63	14.1059	11.0571	5.82555	3.99178	2.93466	1.56098	0.834168	0.892084
bin64	15.211	10.1243	5.26799	3.69015	2.76133	1.4976	0.882097	0.982796
bin65	13.8666	10.3865	5.77774	4.26998	3.19939	1.60742	0.874817	1.00995
bin66	15.3507	11.6002	6.94699	5.49299	3.82343	1.8866	0.830453	0.916478
bin67	16.5877	13.4975	7.90611	6.20437	4.71075	1.87163	0.720273	0.850066
bin68	16.4809	14.4888	6.29238	5.11286	4.20859	1.79444	0.588691	0.749296
bin69	14.3732	13.6547	4.78756	3.41491	3.14803	1.6145	0.608803	0.703701
bin70	12.088	12.3037	4.97176	2.91085	2.47861	1.64991	0.690673	0.780479
bin71	10.2641	10.7336	4.60615	2.66574	2.15744	1.37244	0.639632	0.829036
bin72	9.39695	8.1746	4.67137	3.04695	2.54705	1.30666	0.739304	0.880132
bin73	15.7725	10.9963	5.81556	3.63809	3.29557	1.84595	0.908397	1.0654
bin74	19.1932	10.7132	5.78067	4.0743	3.73825	2.12534	0.996295	1.20286
bin75	16.9635	9.12718	4.54604	3.63237	3.17118	1.73949	0.834462	1.05674
bin76	19.6465	10.1769	4.83735	3.58212	2.9263	1.94863	0.785213	0.926418
bin77	19.7614	9.61893	5.64514	4.05525	3.36085	1.95892	0.752657	0.904079
bin78	18.76	10.346	6.78484	4.49022	4.01694	2.14278	0.849105	1.09965
bin79	17.5954	9.13692	5.80056	4.16399	3.4363	1.84198	0.671468	0.914782
bin80	16.3119	7.99321	5.86076	3.92578	2.96035	1.57223	0.579897	0.848513
bin81	11.83	6.78236	5.63954	3.54401	2.5595	1.31594	0.650699	0.846918
bin82	14.1239	7.5029	5.61493	3.8096	2.67841	1.46456	0.799894	0.827818
bin83	13.3801	7.74099	5.6024	3.59934	2.65776	1.34835	0.812452	0.798813
bin84	14.906	9.06979	5.22467	3.00161	2.37255	1.34573	0.682993	0.684061
bin85	10.6158	7.32882	5.08171	2.48655	1.88577	1.1629	0.443108	0.580116
bin86	8.58682	5.49152	4.52442	2.59841	1.88261	1.04193	0.468328	0.610402
bin87	8.26554	4.97823	3.81553	2.69749	2.00304	0.935388	0.488817	0.558401
bin88	9.63808	5.08787	3.60776	2.72395	2.23554	1.03189	0.621523	0.607639
bin89	8.29279	5.399	3.94238	3.21919	2.52476	0.943177	0.608216	0.619602
bin90	9.56412	7.19925	4.75242	3.60533	2.60014	1.34944	0.635996	0.60286
bin91	15.9216	6.79958	4.7978	3.49025	2.43733	1.44638	0.652739	0.550731
bin92	8.54474	5.34563	3.91423	2.98002	2.31249	1.28464	0.644338	0.58053
bin93	7.06013	5.24435	3.56609	3.01122	2.44257	1.25051	0.719864	0.731962
bin94	5.97471	4.4897	3.74239	3.2831	2.48384	1.1099	0.728044	0.800683
bin95	6.5498	4.28243	4.05167	3.63457	2.42052	0.846343	0.719879	0.844959
bin96	6.32842	4.5797	3.74981	3.53971	2.27845	0.756645	0.643803	0.739918
bin97	5.62672	4.88223	4.34342	3.2374	2.19742	0.897906	0.845886	0.733702
bin98	6.27688	5.80743	4.94571	3.68901	2.66637	1.22474	1.13357	0.761329
bin99	7.08529	6.61605	5.85226	5.15229	3.2462	1.58016	1.398	0.936421
bin100	6.65391	6.37091	6.13737	5.83414	3.25157	1.8067	1.36803	1.06122

## Sheet: Cluster5
Bin	Mean normalized occupancy [BPM]
	T0	T1	T2	T3	T4	T5	T6	T7
5' bin1	9.73046	7.3858	4.59566	3.22562	3.03321	2.38922	1.11435	1.55702
5' bin2	7.89548	7.38495	3.64341	3.11053	2.98644	1.88163	1.37311	1.7779
5' bin3	13.3145	9.98189	3.93917	3.57855	3.31132	1.98282	1.48602	2.40058
5' bin4	37.4269	24.1218	24.1099	24.13	20.0181	18.0624	7.35063	8.28697
5' bin5	38.5287	25.1853	32.1162	31.8276	26.1668	24.3082	9.95347	10.3506
bin1	20.7496	19.7728	28.9302	28.018	24.809	26.1004	15.2206	14.4147
bin2	16.3779	27.4747	23.3337	21.0644	23.1234	24.5387	18.8325	17.5385
bin3	18.6559	35.9897	28.1421	22.4122	25.4984	25.2002	19.338	17.5601
bin4	21.3837	25.9762	24.2439	19.8016	20.0146	15.8069	10.6282	9.31162
bin5	20.3436	23.5119	22.566	18.4057	15.5421	12.4264	7.5732	6.74794
bin6	21.042	27.3753	19.2615	17.7356	16.0364	13.8823	9.87599	8.1795
bin7	35.946	32.0125	23.7044	24.2817	19.0104	14.542	11.5056	10.0053
bin8	39.5929	32.3894	23.2988	24.5497	19.2959	11.3244	9.26331	9.09158
bin9	30.0283	23.0311	17.9765	18.6576	16.1958	7.37342	6.08013	7.29536
bin10	21.1758	17.2881	14.7458	16.6793	14.6574	7.13497	6.29949	6.31747
bin11	17.8194	13.5458	13.3053	15.7136	13.7308	6.81544	6.66907	6.06155
bin12	14.6968	13.6412	13.1747	16.5939	13.5596	7.20898	7.13539	6.244
bin13	15.4082	25.8732	16.8713	18.79	14.9062	9.3759	10.861	8.7043
bin14	60.7245	66.7862	24.2497	18.4297	16.0992	13.9626	9.4056	8.19364
bin15	53.5642	55.1133	23.0196	18.5329	15.7978	13.7237	8.02254	7.52117
bin16	27.8224	23.5511	16.1305	15.1484	11.533	7.4223	4.92294	4.65458
bin17	26.5564	22.7748	16.1611	14.5076	10.5287	6.74915	5.22081	4.88008
bin18	32.4974	24.1845	17.7054	15.4874	11.1135	7.26033	6.00854	5.84306
bin19	28.0883	21.0956	14.1842	13.4931	10.362	6.1073	4.73669	4.98474
bin20	28.3149	17.0348	11.7969	13.5473	11.7935	7.79885	6.11049	5.33877
bin21	38.5419	21.1351	14.5994	15.9214	14.6438	10.7205	6.34535	5.50715
bin22	25.9688	22.7179	14.0394	13.6303	14.8564	16.0946	5.77716	5.36487
bin23	27.3147	24.9719	14.4745	14.3116	16.1942	20.1296	6.53709	5.71078
bin24	36.6545	26.7318	17.147	18.0908	19.4124	22.3572	8.01839	6.33875
bin25	39.8467	21.3471	17.4119	19.9928	21.4784	21.9502	7.81265	6.82409
bin26	32.0162	23.1034	17.8714	19.3273	19.673	20.3701	6.64009	6.71503
bin27	26.0347	22.4174	19.1305	17.6621	18.6951	19.3792	7.00416	7.17298
bin28	28.8239	22.9448	23.7145	18.9948	18.9455	18.5793	7.06383	7.01857
bin29	20.9288	16.1519	15.9379	17.5442	16.3535	17.2173	6.62912	6.43873
bin30	23.3856	20.7834	17.5416	17.1275	15.4655	17.1664	6.47666	5.85254
bin31	36.2126	29.3919	23.1834	16.6585	15.7245	18.9085	7.19266	6.21058
bin32	32.6883	24.1288	19.9985	15.0347	11.5774	9.20564	5.64044	4.84652
bin33	29.2963	19.2379	17.173	12.7714	8.53318	5.26393	4.38714	4.06356
bin34	29.5023	19.7238	16.4701	14.2857	11.4884	5.52568	4.33628	4.42151
bin35	27.6692	18.8008	13.8353	14.5066	13.2873	6.01269	4.75898	4.93206
bin36	23.8722	15.2395	12.3527	12.6153	10.6026	5.22887	4.50931	4.86769
bin37	30.189	23.521	15.6551	14.0798	11.5968	6.22598	4.61101	5.24848
bin38	37.1051	26.8927	20.3275	17.6384	14.8469	8.25685	5.86022	5.38788
bin39	24.4867	20.2102	15.1989	13.0496	11.6554	7.5307	4.96394	4.55484
bin40	22.915	22.0566	13.5234	12.9635	11.4285	6.75562	4.97024	4.39982
bin41	19.4278	20.7797	13.9461	14.3051	12.6451	7.06567	6.04651	5.27629
bin42	26.0212	23.4483	15.8504	15.0116	13.0076	7.423	5.96977	5.37592
bin43	31.0499	26.5596	14.7424	14.3331	11.9536	6.59126	5.1382	4.91499
bin44	24.2899	27.1826	14.5156	14.3525	11.5655	6.39967	4.90389	4.52517
bin45	18.8047	19.4712	13.2046	14.5287	12.4585	6.3731	5.11116	4.50321
bin46	20.6334	20.5048	16.9568	18.1679	15.6725	7.20734	5.75371	5.14657
bin47	26.894	19.3772	14.689	17.7839	14.6699	6.9579	4.95169	4.49043
bin48	37.4783	27.8733	16.6192	16.9194	13.9711	8.54473	5.1457	4.54329
bin49	22.978	19.6387	12.7766	14.013	12.6467	7.65801	4.75369	4.27874
bin50	11.2753	14.7186	10.2012	11.6594	11.2235	5.62112	3.87129	3.40876
bin51	11.8788	18.2583	11.5017	11.9249	12.2942	5.72579	4.01296	4.10723
bin52	12.6256	18.4416	10.9036	10.9168	10.366	4.85346	3.73123	4.10259
bin53	14.6598	20.0121	10.2711	10.7195	9.07069	5.0582	3.73986	3.69864
bin54	15.1586	17.7659	9.73332	10.6209	10.0095	6.4455	5.08121	4.54255
bin55	13.6799	13.0164	10.6963	11.341	9.97452	6.07609	5.05418	4.3102
bin56	16.8037	14.9346	12.154	10.7381	8.79212	5.27501	4.25297	3.74137
bin57	15.5602	12.7641	9.93682	9.12309	8.21739	4.97916	4.54485	4.08222
bin58	30.0121	23.3922	14.0877	10.4343	10.5262	6.98518	5.76908	5.50206
bin59	37.9416	28.0313	16.4164	11.8707	11.6927	7.46215	5.58952	5.25548
bin60	26.7202	20.2204	15.9066	11.2405	10.7317	6.37751	4.88234	4.20242
bin61	24.8105	24.1932	17.1745	11.491	10.606	6.8885	5.27702	4.45136
bin62	31.4656	27.2323	16.0227	12.4125	10.9177	8.19297	5.19271	4.52852
bin63	40.8735	25.6607	18.6542	13.4045	10.841	7.43239	3.85872	4.08035
bin64	37.4345	25.8284	19.2869	14.339	10.4345	5.89802	3.29713	3.69098
bin65	19.7777	16.7884	13.9488	13.6627	9.96264	5.12373	3.71219	4.59548
bin66	16.462	18.6616	13.5695	12.3362	9.20079	4.97339	3.2359	3.84998
bin67	18.5306	17.1103	13.6298	10.9203	8.80319	4.70752	2.65904	3.25148
bin68	25.3243	27.0541	16.2464	9.03508	8.00039	5.47268	2.88275	3.24418
bin69	22.6399	22.8467	15.7161	9.59736	8.67251	5.58163	3.8295	3.74733
bin70	20.7865	19.4104	12.3136	10.0214	9.09472	6.77447	4.41877	4.06102
bin71	23.0147	22.0704	13.4523	10.6229	9.9322	7.1985	3.93923	3.44834
bin72	19.8156	20.865	11.9906	9.13967	10.045	5.97041	3.56308	3.67565
bin73	17.3292	16.9275	11.3132	9.45486	9.48362	5.22457	2.86481	3.38864
bin74	13.4612	11.7609	8.92372	8.30124	7.56948	3.57527	2.08885	2.73387
bin75	15.7988	15.5418	10.8869	11.4482	10.5078	4.5868	3.29034	4.02965
bin76	22.4367	19.4498	13.8245	14.5043	13.6594	5.94681	4.53514	5.56743
bin77	24.5151	26.0668	15.2263	16.2242	15.5342	7.46752	11.9691	9.43371
bin78	19.5755	18.5914	16.65	15.7607	15.3474	6.74764	11.944	9.68272
bin79	21.279	19.1909	23.9179	17.0379	14.5169	6.5987	8.56319	7.39887
bin80	17.2222	11.7332	10.6553	10.726	8.27087	3.94777	2.91415	3.72853
bin81	18.3748	18.6286	10.825	10.885	9.05132	4.95344	2.99369	3.46134
bin82	16.6866	20.2475	9.23465	9.45741	9.03868	5.32869	3.40318	3.9394
bin83	19.8566	16.9495	9.04012	9.24386	9.06532	5.8787	3.66755	4.28925
bin84	16.6238	15.7887	10.0067	9.43815	8.44465	5.10699	3.17021	3.80732
bin85	27.2537	28.9884	13.5579	11.4994	9.76734	8.25433	3.74806	4.07694
bin86	18.2946	17.7397	11.1571	10.6709	9.33295	6.93447	3.73398	4.37351
bin87	24.9733	19.0397	13.0717	10.2427	8.33532	4.59598	3.76994	4.85799
bin88	24.3904	16.1275	11.6523	9.98221	7.53736	4.18865	4.10972	4.97212
bin89	22.3137	14.8298	9.74058	10.1189	7.38096	3.93431	4.08723	5.1244
bin90	24.5312	16.1438	10.0748	9.55332	7.72384	4.25356	3.91886	5.22395
bin91	22.8118	24.3713	13.143	10.5278	8.2212	6.01752	4.17062	5.39848
bin92	17.5436	13.9395	8.70127	7.76381	6.91536	4.14433	3.77825	4.96842
bin93	17.7174	13.0774	8.14664	7.79867	6.31141	3.3781	3.1493	4.4511
bin94	11.9812	11.9754	8.18604	6.84881	5.74088	3.9563	2.99113	3.94462
bin95	15.6215	20.9233	10.2555	7.99857	6.55437	4.58015	3.03259	4.04102
bin96	19.3247	31.9296	17.6937	13.4436	10.3225	5.83016	3.51179	4.24393
bin97	15.6392	15.1793	10.8718	11.1876	9.2426	3.56926	2.71529	3.54949
bin98	9.95014	8.19752	6.34452	7.283	5.8822	2.22961	1.87202	2.60317
bin99	7.52268	10.6304	5.39232	5.2876	4.60984	2.73334	1.7615	2.29564
bin100	6.18232	6.0878	5.14139	5.23971	3.992	2.49434	2.12044	2.31871

## Sheet: Cluster6
Bin	Mean normalized occupancy [BPM]
	T0	T1	T2	T3	T4	T5	T6	T7
5' bin1	0.0480548	0.0273403	0.910039	1.66507	2.45693	1.09881	0.777874	1.02789
5' bin2	0.0339843	0.0257453	0.813891	1.6902	2.3967	0.974485	0.66289	0.882181
5' bin3	0.0240578	0.0163026	0.698472	1.61826	2.51639	1.13214	0.642301	0.890228
5' bin4	0.0563827	0.0580697	7.84693	26.9655	26.5137	19.8301	8.8131	7.85908
5' bin5	0.0905049	0.0869928	11.5163	39.5312	38.3614	29.092	13.2366	12.146
bin1	0.0762545	0.0705635	10.1104	32.8531	27.4588	18.8024	9.28438	9.2309
bin2	0.0548056	0.0714087	8.41124	24.9265	22.3639	13.211	7.59324	7.71038
bin3	0.0629115	0.0814909	8.62764	22.45	23.1957	12.2837	7.76561	7.70038
bin4	0.0952844	0.0807478	10.536	20.732	23.7301	11.4716	9.0941	7.7986
bin5	0.0894963	0.0553509	8.43717	18.469	22.5172	11.242	11.4137	8.8281
bin6	0.0947558	0.054134	11.2358	19.9884	26.7149	17.3722	18.5418	11.8614
bin7	0.0610151	0.0642672	11.4598	17.7798	23.3217	11.5977	9.1395	7.38775
bin8	0.036437	0.0622591	8.0427	16.8138	22.9851	9.55887	7.11214	6.45833
bin9	0.0594344	0.0730111	7.68809	15.8542	19.954	8.16614	6.45596	5.93047
bin10	0.0941945	0.0822241	9.10554	16.155	17.8157	7.01034	5.8467	4.94289
bin11	0.101764	0.0803462	7.98064	15.351	16.8313	5.83049	5.19245	4.58752
bin12	0.0942522	0.0681893	6.2602	15.6699	19.6572	6.46784	5.70427	5.60063
bin13	0.103574	0.0866428	8.0762	19.4433	23.1701	8.4413	7.37053	6.75886
bin14	0.106475	0.0873471	7.8531	19.2385	23.1678	9.41382	8.79745	7.29663
bin15	0.0648024	0.060884	6.02398	17.2454	21.3894	8.74652	8.16237	6.92036
bin16	0.0490387	0.0508833	5.95177	16.3887	22.1322	9.44746	8.69784	7.37256
bin17	0.0521122	0.0537916	5.31232	15.2096	21.2398	8.84642	8.50068	6.84704
bin18	0.0556735	0.0533969	5.23452	14.1184	19.2823	6.97158	6.12425	5.00471
bin19	0.0731077	0.0496876	5.46084	14.7767	19.5543	7.40959	6.21613	5.00072
bin20	0.0761585	0.0595552	6.2839	13.9945	18.5525	7.06146	5.84125	5.17392
bin21	0.0678915	0.0802964	8.29014	16.0041	22.0134	8.12265	6.93059	6.18079
bin22	0.0772171	0.0743067	7.41329	15.6587	21.4999	6.91289	6.43437	5.68692
bin23	0.0705284	0.0631689	5.70256	13.9358	17.9761	5.95188	6.07497	5.19804
bin24	0.111254	0.0952142	5.99131	13.7828	20.1791	7.48249	7.10352	6.1092
bin25	0.117747	0.113637	5.95147	12.3458	19.1821	6.82364	6.15494	5.67082
bin26	0.104762	0.0961137	4.19458	11.2109	17.2274	5.70503	5.1149	4.74226
bin27	0.0765519	0.0734268	5.26418	11.6293	17.2117	6.02674	5.62702	4.91172
bin28	0.0971082	0.0916923	7.9964	12.8439	20.4244	7.2336	5.10113	4.25341
bin29	0.11585	0.100026	7.69568	12.5631	20.3802	7.1208	4.46136	3.81439
bin30	0.128216	0.0992858	4.54016	9.98687	14.2078	5.71407	3.69758	3.17397
bin31	0.147911	0.115759	4.03885	8.70338	12.162	4.85993	3.40247	2.746
bin32	0.135159	0.114841	3.14629	8.3465	11.9909	4.48113	3.24078	2.79388
bin33	0.124863	0.11416	3.61659	8.10066	10.7996	3.69831	3.05079	2.93368
bin34	0.11359	0.107819	3.25509	6.54583	8.93586	2.60569	3.07496	2.97478
bin35	0.14114	0.118187	3.18799	6.46214	9.66124	2.67229	3.47042	3.29279
bin36	0.131493	0.114653	3.35922	7.54975	11.382	3.31736	4.05476	4.01385
bin37	0.119569	0.106386	3.79386	9.2538	13.3314	4.36201	5.66998	4.98416
bin38	0.120674	0.0913466	3.38057	9.10742	12.8505	4.07586	5.72409	4.56251
bin39	0.130913	0.0850904	3.3379	7.93524	10.2955	3.12425	3.84851	3.36199
bin40	0.117805	0.0859359	4.26293	8.17538	9.91267	3.0865	3.5045	3.23329
bin41	0.0992777	0.0710235	4.02572	8.33402	10.613	3.5424	4.17987	3.54327
bin42	0.0956625	0.0563961	4.30097	8.10207	11.2134	4.8236	5.03482	4.47394
bin43	0.0921941	0.0811628	9.451	9.07367	11.3072	4.62127	5.14376	5.02465
bin44	0.0975263	0.0971336	7.30288	9.97126	13.1649	4.47233	5.6623	6.02427
bin45	0.099939	0.0857735	7.3003	11.2642	15.2163	4.43243	6.18072	6.83866
bin46	0.101415	0.0755727	6.20336	10.9225	13.6903	3.81524	5.45538	5.96004
bin47	0.101344	0.0932961	6.02116	9.93762	12.4799	3.28611	4.4903	4.50928
bin48	0.0960206	0.112833	6.0607	8.80427	11.9969	3.61824	5.19179	4.87852
bin49	0.126827	0.10082	4.74404	9.76804	13.3953	3.88775	5.19754	4.70252
bin50	0.100878	0.0917146	4.96275	9.50806	13.6997	3.84367	4.30798	4.26571
bin51	0.077283	0.0864982	4.68323	9.62832	13.5907	4.44475	4.87162	5.4794
bin52	0.0820025	0.087492	8.66831	13.0044	15.7229	6.63325	6.97031	8.49762
bin53	0.104554	0.110678	8.32145	12.4854	15.3882	6.09866	5.78519	6.73946
bin54	0.0822394	0.111061	6.95957	11.2353	14.2433	4.87476	4.57486	4.78004
bin55	0.087619	0.12152	8.0845	12.4095	16.7105	5.84093	5.14961	5.28229
bin56	0.102532	0.102732	5.44486	17.1834	25.984	12.5061	6.48017	5.90478
bin57	0.098397	0.0908781	4.65508	16.3322	25.149	11.984	6.52642	5.80112
bin58	0.08979	0.0764252	4.20621	14.2394	22.5504	11.3184	5.97667	5.20128
bin59	0.108544	0.0857871	4.54527	14.3261	22.7394	11.2857	5.75437	4.90644
bin60	0.115124	0.0806318	5.37988	15.4732	21.4861	10.6856	4.82221	4.31111
bin61	0.121659	0.0773656	4.72041	12.1998	16.47	5.25802	4.33323	4.05383
bin62	0.108225	0.0749382	4.38718	12.2428	16.9158	5.92266	4.90998	4.35422
bin63	0.0990165	0.0797517	5.24395	12.4879	14.2771	4.81084	5.38014	5.09731
bin64	0.107655	0.0910009	5.09414	10.19	9.77725	3.60013	5.51684	5.01324
bin65	0.108867	0.0880668	4.63892	8.52406	7.98704	3.21683	5.3978	4.28617
bin66	0.125792	0.0930056	4.38777	8.59417	9.24041	3.46354	5.52964	4.16661
bin67	0.145276	0.122778	4.84523	9.39833	11.96	4.17798	5.93406	5.25972
bin68	0.131489	0.121628	4.7855	9.69427	11.7934	4.22893	5.83995	5.76742
bin69	0.122866	0.125807	4.09556	9.0324	10.4217	3.09101	3.58315	3.72347
bin70	0.12496	0.119857	6.22426	9.81171	10.9039	3.77923	3.60878	3.68969
bin71	0.126203	0.107846	7.63876	11.6153	11.7432	4.12277	4.23295	4.05122
bin72	0.169925	0.114153	6.03519	10.49	10.3629	3.13784	3.67249	3.35244
bin73	0.232989	0.141547	6.40189	10.9944	11.6597	3.59353	3.7359	3.51904
bin74	0.235657	0.147849	6.03301	10.6275	11.5694	3.30434	3.55181	3.47406
bin75	0.243062	0.150238	5.91252	11.8851	14.1264	4.32257	4.2508	4.39496
bin76	0.237322	0.140125	4.57568	10.9997	13.5388	4.01853	4.48532	4.37022
bin77	0.217445	0.126499	3.55594	8.06477	8.77834	2.74343	3.9894	3.32271
bin78	0.214489	0.121438	2.9365	6.59011	7.27628	2.4984	3.59751	3.20064
bin79	0.195933	0.111424	2.58468	5.72701	7.03908	2.26563	3.14913	3.4769
bin80	0.0824185	0.0651135	3.31826	5.81682	7.59862	2.28088	2.9739	3.93432
bin81	0.0823506	0.0755466	4.41665	7.07893	9.52081	2.9934	3.25189	4.37613
bin82	0.121712	0.0945713	5.23511	8.71097	11.6555	3.77697	3.42518	4.25814
bin83	0.182709	0.106257	4.49092	7.49363	10.5278	3.22661	3.35431	3.69909
bin84	0.28816	0.121498	4.14471	6.10248	9.20495	2.79309	3.07377	3.21939
bin85	0.318603	0.110367	3.01719	5.71253	7.9022	2.52107	2.6787	2.95033
bin86	0.339494	0.104902	3.02935	6.12238	7.80264	2.60039	2.56574	2.79439
bin87	0.353347	0.108648	4.75702	7.66429	8.83784	3.00965	3.25641	2.98377
bin88	0.349511	0.107176	5.24923	7.92995	8.93986	3.12091	3.49726	3.04112
bin89	0.382097	0.113257	4.56615	7.14734	8.68292	3.11854	3.61406	3.05389
bin90	0.372058	0.109959	3.16676	6.12562	7.32532	2.47623	3.16938	2.73442
bin91	0.370291	0.109246	2.91918	7.08764	7.42375	2.58571	5.00901	4.11913
bin92	0.364865	0.111392	3.53418	7.85541	6.89442	2.86251	7.53037	5.01749
bin93	0.381412	0.136523	4.30825	8.25386	6.90245	2.99206	7.83706	5.07316
bin94	0.341434	0.152213	4.53788	8.76393	7.22808	3.17978	8.03376	5.26634
bin95	0.179182	0.117311	4.57691	10.3335	8.76112	4.15343	8.63406	5.91622
bin96	0.158391	0.113655	4.96855	11.701	11.175	5.44423	7.98646	6.26422
bin97	0.225132	0.113417	4.57398	10.6542	11.5405	5.84049	6.99293	6.94908
bin98	0.25558	0.129925	3.9119	9.21498	11.3904	8.15858	10.0302	11.4445
bin99	0.267456	0.131908	4.0912	12.9091	14.8661	10.2486	10.9439	12.5513
bin100	0.201458	0.116902	6.91064	21.6394	23.5766	15.5493	12.9211	14.4137

## Sheet: Cluster7
Bin	Mean normalized occupancy [BPM]
	T0	T1	T2	T3	T4	T5	T6	T7
5' bin1	0.0452758	0.0362899	1.19075	1.72686	2.40671	0.82926	0.856732	1.07756
5' bin2	0.0427887	0.0593019	0.248364	0.81801	1.86112	1.26183	1.5893	1.65092
5' bin3	0.102485	0.0680486	0.88701	2.62586	4.95667	5.73564	6.99751	8.60162
5' bin4	0.25654	0.195455	55.0289	106.427	86.2921	56.1366	36.2766	42.4434
5' bin5	0.308714	0.272438	92.928	193.022	136.006	82.2667	48.6028	56.0139
bin1	0.236142	0.235326	59.5201	172.373	141.935	67.2692	44.1991	43.8902
bin2	0.23673	0.216219	39.3616	121.363	125.699	57.0011	43.4083	38.3115
bin3	0.210259	0.151575	47.3933	79.9392	89.5832	52.6656	38.9583	32.7564
bin4	0.305137	0.126205	41.3002	62.6828	63.6214	37.656	25.7348	21.6647
bin5	0.356548	0.180477	43.4313	84.9183	75.3286	37.1877	29.1641	19.6073
bin6	0.373189	0.174286	35.8137	86.8575	80.1601	37.1516	29.5196	17.8322
bin7	0.858281	0.415161	21.2874	64.4685	63.4692	28.1899	22.096	14.7296
bin8	1.26385	0.668955	24.5152	70.6354	69.5721	29.2661	20.9759	15.4531
bin9	1.28257	0.658677	27.5355	84.5508	72.5825	27.3588	20.9719	13.4059
bin10	1.25265	0.613883	27.8873	91.427	73.0391	23.8511	21.3517	13.7789
bin11	0.98413	0.429669	35.0465	104.594	95.3429	27.376	24.73	16.8422
bin12	0.358433	0.163976	34.9828	88.587	79.7011	24.0518	20.3461	14.237
bin13	0.431964	0.181736	32.8022	82.5803	72.3039	20.8869	20.2908	14.1463
bin14	0.462827	0.201161	27.4348	86.4741	74.7683	20.4118	22.4771	15.1639
bin15	0.456078	0.199401	29.799	84.3441	65.2127	20.083	22.5555	15.4176
bin16	0.475385	0.207057	25.2272	65.6299	48.5358	15.87	16.2607	11.3857
bin17	0.504022	0.242744	32.5825	95.8019	116.439	28.4915	33.2287	20.7269
bin18	0.494636	0.253373	44.4935	104.646	123.163	34.7053	36.8065	22.874
bin19	0.459844	0.240584	57.3393	129.517	137.724	43.1894	40.0359	24.4882
bin20	0.329618	0.196261	55.2003	126.778	138.501	45.6476	41.3488	24.2605
bin21	0.281688	0.142311	41.0499	103.601	127.881	40.1102	37.0601	21.6114
bin22	0.236604	0.126487	34.5822	87.3487	123.277	39.9457	37.3482	22.359
bin23	0.290741	0.176719	32.7886	82.5453	126.261	42.2599	39.8544	24.5505
bin24	0.294505	0.201462	32.6484	79.3684	123.355	39.902	36.6129	23.1846
bin25	0.329333	0.195744	27.141	73.2662	115.773	36.9919	33.2968	21.4994
bin26	0.358925	0.188419	26.1751	67.9766	107.283	33.7025	29.6678	20.0362
bin27	0.362095	0.203466	25.1833	56.8179	73.1183	29.272	23.2693	16.1092
bin28	0.320144	0.200143	24.7508	56.1165	62.5497	31.4217	21.1054	16.2102
bin29	0.322015	0.214936	32.8568	71.4403	76.5444	38.1788	26.7004	20.5364
bin30	0.300271	0.209515	33.6881	71.3407	73.1848	36.4425	27.7059	20.735
bin31	0.261502	0.169093	30.18	69.8577	69.6479	34.0347	29.8891	21.6978
bin32	0.224119	0.137106	21.8871	62.4662	63.8785	28.2397	25.9561	19.3292
bin33	0.288986	0.146269	19.9044	50.045	45.8528	19.767	19.1895	13.8448
bin34	0.518872	0.347052	20.5033	48.537	38.7442	14.2162	13.9055	10.0052
bin35	0.590497	0.381395	23.6218	50.5727	43.7765	16.8653	12.6374	9.98496
bin36	0.621542	0.424668	21.7527	50.3524	42.4115	15.1871	13.4803	10.5694
bin37	0.532307	0.417679	21.1451	46.0571	39.3495	13.2262	15.2364	10.9176
bin38	0.380056	0.285714	21.6191	43.0668	38.9504	12.8503	15.7908	10.9921
bin39	0.405946	0.311161	29.4332	50.7894	46.3488	16.39	17.9589	13.3484
bin40	0.419649	0.31691	34.3522	64.9067	72.1757	42.1616	28.5133	22.1698
bin41	0.534936	0.334423	50.5488	109.633	154.671	122.079	75.0827	53.8029
bin42	0.53308	0.34199	49.5647	113.662	162.205	127.905	80.7003	56.8923
bin43	0.589072	0.378731	51.2063	118.976	169.125	129.953	83.1622	58.4297
bin44	0.62399	0.369376	49.9813	116.383	157.28	107.53	71.1204	49.4587
bin45	0.539495	0.339523	44.444	88.7808	85.7395	37.2788	30.8672	21.329
bin46	0.509923	0.319511	67.9193	104.497	81.2686	27.8288	27.7866	19.8854
bin47	0.474992	0.300189	53.821	85.232	67.8814	21.9131	21.2965	16.906
bin48	0.417664	0.286001	33.8989	67.4657	52.9048	17.2815	14.3019	13.1752
bin49	0.38119	0.257509	38.4817	88.0687	59.9252	19.476	15.2463	14.933
bin50	0.37155	0.219492	29.3529	70.4529	54.5636	17.3504	18.7708	17.1333
bin51	0.296317	0.144504	20.816	42.0217	40.373	12.2924	14.504	13.4067
bin52	0.268644	0.12042	19.6134	41.7348	33.2356	10.2508	10.1206	9.26106
bin53	0.383285	0.290435	30.2757	51.0765	34.5666	14.0324	10.9433	8.8284
bin54	0.42105	0.354058	163.83	116.383	59.9583	32.1333	37.5822	21.2712
bin55	0.329254	0.330678	151.005	121.709	68.7177	30.0349	38.526	22.0238
bin56	0.171128	0.279905	53.6828	72.79	54.2324	16.7815	20.1489	14.7496
bin57	0.158154	0.236258	22.4525	57.6805	52.7582	12.2876	11.4218	11.5119
bin58	0.111974	0.103723	18.3213	49.1654	51.4289	11.7513	10.6602	10.0285
bin59	0.0938627	0.0948405	26.6258	68.8194	59.7816	13.8158	12.1281	11.2964
bin60	0.100502	0.108678	24.4668	49.9556	41.9558	12.1344	11.3877	10.4327
bin61	0.131616	0.0916634	21.8227	39.7138	35.2978	12.8314	12.2875	10.5069
bin62	0.133917	0.0923976	23.285	41.5385	38.2613	14.9421	13.2612	12.1272
bin63	0.0987651	0.113914	20.4499	36.726	34.0969	13.8915	12.2766	11.4422
bin64	0.0797365	0.104927	19.8043	33.2127	31.123	12.6633	12.6638	11.3087
bin65	0.092112	0.116762	17.0996	32.8799	35.485	13.3342	14.2063	11.9333
bin66	0.11141	0.141563	30.606	48.5968	50.2156	19.93	22.55	18.9127
bin67	0.137214	0.153558	42.3852	54.6618	56.762	23.5373	29.6848	24.0187
bin68	0.187047	0.33809	77.3779	65.3876	68.0959	28.2472	32.2512	24.9299
bin69	0.19855	0.493552	89.4009	67.774	69.7952	27.1576	25.1806	18.4852
bin70	0.152428	0.155469	14.107	31.4114	34.365	13.8312	18.685	12.8755
bin71	0.177044	0.184291	13.8363	30.6609	31.6327	17.3195	14.4114	11.5893
bin72	0.187664	0.191411	20.6115	46.8528	44.3493	20.0849	16.2177	12.8866
bin73	0.181091	0.195012	28.5834	79.7086	77.3705	20.4306	18.5876	14.9258
bin74	0.162198	0.182773	33.994	92.0877	82.6549	18.0548	19.7218	15.1762
bin75	0.155356	0.155599	24.0373	83.5476	75.6361	19.0753	17.9046	12.2317
bin76	0.131628	0.098985	13.315	66.2974	64.8088	17.9321	15.997	9.92336
bin77	0.11292	0.0803209	9.28837	39.413	36.1996	17.1011	15.4475	8.12544
bin78	0.118121	0.0957814	10.0926	29.6522	26.9996	18.3417	19.5616	10.5169
bin79	0.174561	0.105496	16.5384	38.7426	34.2109	21.651	23.1185	14.1558
bin80	0.126325	0.110423	15.0079	31.9022	29.324	15.5682	18.2274	11.5812
bin81	0.134459	0.138341	11.2088	28.5536	31.4305	12.9131	17.0873	12.0999
bin82	0.167851	0.16053	9.44065	34.5404	42.2094	16.1876	19.018	14.1681
bin83	0.202346	0.151854	13.0949	37.6143	47.0213	17.5725	21.4129	15.9824
bin84	0.212449	0.16707	14.2554	34.4666	44.9291	16.4085	22.0576	16.3176
bin85	0.192237	0.153985	18.8367	36.1948	47.7643	18.4607	25.625	17.7162
bin86	0.172552	0.178519	23.6721	33.2606	36.8282	17.4761	25.1162	16.8632
bin87	0.205274	0.192763	28.074	34.8758	29.2965	13.9734	24.4063	18.2552
bin88	0.321682	0.310291	26.7066	32.8517	27.077	10.9948	19.4599	15.7226
bin89	0.362686	0.3582	23.8457	30.0559	24.0127	8.91029	16.3227	12.3092
bin90	0.417068	0.366192	15.0461	24.502	24.8984	7.71014	9.91742	8.18413
bin91	0.545395	0.490662	15.3049	28.19	34.7995	10.174	10.8459	8.51591
bin92	0.54114	0.47073	16.1837	31.8574	37.6347	12.1158	10.6488	8.33909
bin93	0.307572	0.239989	13.3945	28.9039	34.8676	11.8554	9.66183	8.30723
bin94	0.300096	0.228649	14.5467	27.5516	33.9267	12.4154	9.43344	8.12645
bin95	0.13047	0.0992723	9.03447	22.7764	29.6404	9.88709	7.73817	5.85414
bin96	0.0653667	0.0375177	8.52866	17.9431	22.8465	7.1353	7.10167	5.67528
bin97	0.0852082	0.0729386	12.6474	16.2072	15.9787	7.93044	6.92039	7.73145
bin98	0.139227	0.0941895	15.6841	21.4453	22.5688	20.1357	10.5151	11.8191
bin99	0.130812	0.0851091	16.3248	21.4593	24.9923	21.3175	10.6301	11.8165
bin100	0.137749	0.067592	15.5787	16.5727	17.7078	8.01712	6.64499	7.39021

## Sheet: Cluster4
Bin	Mean normalized occupancy [BPM]
	T0	T1	T2	T3	T4	T5	T6	T7
5' bin1	0.0545909	0.0450234	0.0695346	0.194615	1.96266	3.5091	6.13326	9.16361
5' bin2	0.065997	0.0553736	0.0879264	0.231418	2.99917	5.17589	9.81757	11.1971
5' bin3	0.105689	0.0670029	0.121184	0.520894	5.16131	15.1275	18.1511	24.9759
5' bin4	0.347608	0.234452	0.773418	3.59874	44.1381	177.928	89.1462	152.189
5' bin5	0.363141	0.269552	0.91044	4.45585	53.4317	202.614	100.576	172.496
bin1	0.210971	0.197393	0.470258	2.65916	33.6637	111.994	68.6974	100.786
bin2	0.202096	0.212795	0.324324	1.93532	21.6541	73.1062	49.364	62.1979
bin3	0.360571	0.276912	0.348313	1.45866	12.4209	46.0616	37.1314	46.6307
bin4	0.416806	0.261583	0.334502	1.32671	11.8444	31.1384	26.2598	34.1679
bin5	0.333382	0.259725	0.392514	1.27455	13.3168	29.691	28.5426	42.3865
bin6	0.178764	0.176335	0.304089	0.894441	11.0473	25.0469	25.3913	41.3135
bin7	0.136564	0.140168	0.235639	0.780803	10.3103	24.1091	27.1659	43.749
bin8	0.168884	0.142433	0.226119	0.696945	8.41562	25.0907	29.7248	44.4631
bin9	0.120681	0.113156	0.213589	0.626424	7.60929	29.5913	36.7452	49.1519
bin10	0.113699	0.0835109	0.170503	0.477885	7.01502	27.1028	32.5569	39.8166
bin11	0.136741	0.0721236	0.140577	0.413091	5.94465	19.9499	22.4555	27.8511
bin12	0.142389	0.0740514	0.112948	0.404252	6.20431	17.3319	20.0508	25.7112
bin13	0.10687	0.0669571	0.108798	0.38104	5.37196	13.8528	14.0422	17.954
bin14	0.149252	0.101101	0.209037	0.725761	9.17568	21.4078	17.5235	18.249
bin15	0.329823	0.179358	0.500363	1.36487	11.5607	28.8906	30.8347	28.6982
bin16	0.363892	0.183566	0.498591	1.27761	12.0849	28.6539	31.6791	31.1212
bin17	0.377196	0.170904	0.296519	0.70685	10.982	22.6321	21.35	27.1112
bin18	0.366079	0.143972	0.274079	0.686314	10.9113	26.9922	24.1959	30.4244
bin19	0.334342	0.135393	0.282779	0.702184	10.2	29.476	28.419	34.8835
bin20	0.330223	0.152789	0.315937	0.706043	10.7117	34.3341	35.8471	42.6957
bin21	0.183896	0.111274	0.181032	0.547887	10.4474	38.4204	39.3178	44.7397
bin22	0.141719	0.0879037	0.13679	0.486201	10.7546	37.6438	35.4041	37.4162
bin23	0.100766	0.0583941	0.0911714	0.504929	11.3819	38.046	32.0726	28.3957
bin24	0.114945	0.0684834	0.102373	0.564218	12.1016	42.6402	35.0595	31.1348
bin25	0.177575	0.0712711	0.128454	0.57836	11.3472	44.6728	36.2269	34.7531
bin26	0.162631	0.0721598	0.144879	0.567093	8.99448	39.1872	34.0703	35.1513
bin27	0.157039	0.0777655	0.150158	0.679316	8.04092	38.2744	35.7237	35.0683
bin28	0.146593	0.0774421	0.163514	0.643196	6.82346	34.8344	33.0907	32.3904
bin29	0.130381	0.0844454	0.180381	0.5447	7.03359	29.3844	29.8665	31.2602
bin30	0.0856698	0.0878115	0.221316	0.518408	6.72048	25.7101	30.52	32.6454
bin31	0.109948	0.0964694	0.228987	0.563329	8.32252	25.5892	30.1384	32.7777
bin32	0.128061	0.0929582	0.239753	0.765832	10.3747	29.8173	33.1387	35.9942
bin33	0.141542	0.10947	0.214048	0.864086	10.5229	29.0204	34.7009	40.1425
bin34	0.153945	0.118508	0.190571	0.684181	7.17742	25.2258	40.9051	43.8607
bin35	0.188861	0.129314	0.247997	0.774541	11.4236	35.6164	40.1808	41.9312
bin36	0.194257	0.122387	0.211353	0.772452	12.4287	38.1883	39.629	48.6958
bin37	0.202189	0.145324	0.209264	0.762308	12.9761	38.8991	43.5607	59.3086
bin38	0.206395	0.143784	0.220221	0.781239	9.98496	25.5567	43.4383	66.0315
bin39	0.214608	0.138778	0.218511	0.774045	8.84147	24.2313	43.6104	62.4517
bin40	0.245831	0.141133	0.2247	0.752381	8.05239	23.643	42.5413	64.3414
bin41	0.278318	0.143674	0.253902	0.703754	8.87524	24.502	39.6468	61.024
bin42	0.273041	0.121463	0.23225	0.73552	8.73531	23.8066	35.6893	55.1824
bin43	0.284965	0.130354	0.239243	0.727314	8.25974	23.4812	33.9812	52.5949
bin44	0.272326	0.140923	0.255422	0.731214	6.82119	19.8044	31.4788	57.2322
bin45	0.335598	0.173561	0.268171	0.712646	6.62361	16.612	24.0184	56.2555
bin46	0.330259	0.162454	0.273856	0.680084	6.25064	16.3575	19.6957	48.4438
bin47	0.29591	0.154222	0.290116	0.678728	6.75778	17.2595	18.9808	49.1212
bin48	0.281702	0.148724	0.341226	0.708573	7.31074	20.1406	17.7377	45.435
bin49	0.250201	0.126408	0.350145	0.732956	7.15195	19.7292	16.6214	40.5427
bin50	0.218769	0.112901	0.33927	0.714238	6.71395	15.0952	16.8538	41.8052
bin51	0.25981	0.118438	0.269097	0.775753	7.33399	17.5106	22.7615	48.7254
bin52	0.268971	0.113448	0.260352	0.754845	7.73759	19.9544	24.9562	51.0927
bin53	0.260843	0.142799	0.214333	0.614762	8.11421	21.9165	25.9517	49.5439
bin54	0.234447	0.144208	0.191558	0.563145	11.2495	28.734	28.794	47.4333
bin55	0.18595	0.0951483	0.176001	0.555506	01,12,8288	30.0745	27.6005	38.5651
bin56	0.182088	0.0893839	0.161856	0.481068	10.3209	24.5096	24.9658	30.8473
bin57	0.170653	0.0838075	0.129811	0.38868	6.92907	15.4574	19.0914	23.1588
bin58	0.157326	0.0756654	0.101279	0.275703	5.24979	12.3264	17.3374	20.8845
bin59	0.168028	0.0736605	0.0896002	0.242286	5.58951	13.2534	16.8558	20.0956
bin60	0.181903	0.0846064	0.118561	0.417385	7.03335	22.7842	18.2444	21.5032
bin61	0.193673	0.0962735	0.144433	0.502318	7.13914	23.1401	17.8819	21.5906
bin62	0.192607	0.10959	0.137093	0.415443	9.5114	23.9041	19.5787	22.9181
bin63	0.242473	0.189456	0.165049	0.394001	16.9893	39.5093	22.0119	24.8848
bin64	0.168716	0.174595	0.166127	0.282172	7.40872	18.3305	19.9742	24.157
bin65	0.143502	0.162593	0.169569	0.340757	5.75111	14.6589	19.1123	22.353
bin66	0.161135	0.150003	0.171541	0.456752	6.05245	14.183	19.0652	21.3865
bin67	0.203969	0.161309	0.258678	0.613032	6.13189	15.3828	19.7034	22.4367
bin68	0.180746	0.232839	0.326435	1.0677	6.46466	19.8941	21.1767	25.3165
bin69	0.153087	0.279745	0.412985	1.28363	6.31119	18.9519	19.069	23.7242
bin70	0.159881	0.291806	0.405284	1.26967	5.77892	17.8694	16.9356	24.6509
bin71	0.190975	0.332681	0.405896	1.26037	5.14002	17.5019	14.5436	25.167
bin72	0.190743	0.34548	0.336248	1.15271	5.49741	18.7324	15.6622	25.5502
bin73	0.194957	0.341307	0.331314	1.1548	6.84697	24.7935	18.297	27.2079
bin74	0.243349	0.334682	0.336951	1.11655	6.69781	23.5782	19.0318	27.6753
bin75	0.243739	0.265199	0.322699	0.826218	4.52088	14.9849	17.8586	25.6106
bin76	0.207734	0.193118	0.278899	0.489559	3.63271	12.3234	24.0539	29.3022
bin77	0.213393	0.152472	0.218409	0.419705	5.73869	19.4668	26.3211	31.0145
bin78	0.225296	0.157979	0.266369	0.408508	4.87422	17.8343	26.9408	31.3474
bin79	0.180014	0.159061	0.288568	0.334256	4.23868	16.4607	25.6115	29.1828
bin80	0.145064	0.149597	0.281838	0.229416	3.62466	14.9437	24.2097	25.9863
bin81	0.138279	0.151329	0.2519	0.218414	3.38116	13.0101	23.2401	25.6731
bin82	0.163051	0.164857	0.182476	0.206219	3.65639	13.4891	25.1639	28.0424
bin83	0.166181	0.163683	0.180108	0.277257	3.74382	13.9881	27.3164	30.3746
bin84	0.145167	0.149116	0.171477	0.286713	3.70513	13.6631	26.7049	31.6876
bin85	0.128004	0.12902	0.159995	0.26311	3.0023	12.2142	23.7495	31.8364
bin86	0.104766	0.102995	0.104168	0.200152	2.8968	8.78819	17.4672	25.9156
bin87	0.0993982	0.0828595	0.0950277	0.152651	2.7497	6.95619	14.8933	22.9019
bin88	0.107331	0.0683163	0.130037	0.377914	3.88991	11.5763	19.97	32.696
bin89	0.120004	0.0814837	0.227458	0.776096	6.22018	20.8517	28.3776	43.0962
bin90	0.124231	0.174364	0.347875	1.67986	15.9392	37.3838	35.7759	43.0244
bin91	0.115822	0.200398	0.341796	1.8253	18.7047	38.6996	37.9789	41.8686
bin92	0.202268	0.232825	0.398151	1.87304	19.1986	40.7206	43.1159	47.5647
bin93	0.233714	0.210874	0.386647	1.85397	20.4747	42.8269	46.9157	49.2243
bin94	0.165512	0.11368	0.194109	0.831927	10.8317	28.3224	42.6527	52.1613
bin95	0.129152	0.0903457	0.143833	0.641694	8.83111	25.2916	41.7609	47.525
bin96	0.123961	0.0892915	0.117572	0.435137	7.8458	22.9571	39.7141	46.518
bin97	0.1239	0.0976834	0.220483	0.815244	14.9003	31.1109	43.4123	49.8302
bin98	0.111722	0.0833909	0.234995	0.926306	13.7624	29.7708	42.5418	47.1785
bin99	0.100182	0.0733192	0.326205	1.23075	13.7315	35.0904	41.7161	41.4452
bin100	0.132495	0.0765214	0.550419	1.90991	13.2314	40.2673	41.2101	38.9485

## Sheet: Cluster8
Bin	Mean normalized occupancy [BPM]
	T0	T1	T2	T3	T4	T5	T6	T7
5' bin1	0.498029	0.393247	2.32704	4.57137	26.4578	48.3203	28.6564	23.7119
5' bin2	0.545615	0.314652	1.90697	2.65762	10.2879	35.3555	13.2242	19.6491
5' bin3	0.399541	0.197483	0.318064	0.966658	4.31415	22.7684	10.4334	31.2426
5' bin4	1.71833	0.907362	2.3031	76.7014	420.481	1229.63	2401.43	3969.36
5' bin5	3.15644	1.58577	4.33815	119.37	705.744	2166.94	4908.54	7317.93
bin1	3.10316	1.51544	4.50254	127.488	706.989	2125.8	4897.42	7170.26
bin2	2.81402	1.39571	3.77071	120.387	656.15	1978.47	4573.07	6704.02
bin3	1.93996	0.932336	3.54329	93.2292	457.002	1312.46	2588.13	3234.53
bin4	1.50522	0.735993	3.60668	78.971	387.176	1146.62	1989.25	2187.93
bin5	1.36037	0.528183	3.52611	50.5416	251.561	895.006	1536.22	1205.77
bin6	1.17218	0.423729	3.16576	42.9264	202.862	701.954	1288.04	846.456
bin7	1.14279	0.392577	3.04195	41.4441	185.237	666.531	1199.37	786.188
bin8	0.953762	0.308391	2.71432	39.3072	149.145	438.351	874.514	579.685
bin9	0.818965	0.256644	1.95613	34.4248	121.771	337.212	650.346	452.193
bin10	0.649178	0.208948	1.88793	31.1119	102.52	229.692	434.712	341.18
bin11	0.448724	0.123193	1.69286	26.7425	80.0118	129.275	177.074	144.413
bin12	0.369495	0.104206	01,01,6771	19.4339	68.8738	106.869	106.57	104.692
bin13	0.329376	0.0966389	1.6804	16.8555	58.1843	106.17	102.177	101.437
bin14	0.315981	0.112223	1.7226	18.0099	64.9026	131.689	110.745	117.49
bin15	0.323648	0.131566	1.81704	21.4296	70.7888	151.493	134.887	134.819
bin16	0.372822	0.159546	1.97762	23.425	80.0487	191.517	170.658	154.374
bin17	0.400144	0.173457	2.07769	26.1386	89.3347	181.72	172.997	157.314
bin18	0.431334	0.196084	2.16191	44.6278	133.176	189.752	188.858	169.802
bin19	0.515398	0.204612	2.14666	42.9753	132.754	220.06	215.727	211.409
bin20	0.657088	0.230945	1.64797	44.7522	145.376	276.795	298.825	327.685
bin21	0.709254	0.248661	1.59216	49.9582	159.519	277.206	320.565	366.938
bin22	0.728727	0.257614	1.3833	56.8977	170.466	291.185	326.138	367.729
bin23	0.942803	0.344849	1.32864	60.1933	178.583	378.265	381.152	405.942
bin24	0.849166	0.363848	1.25067	62.945	183.035	348.862	360.428	379.563
bin25	0.76959	0.363393	1.08654	63.2624	183.012	294.215	329.464	338.171
bin26	0.753958	0.392768	0.982381	62.1974	176.404	284.128	321.975	338.506
bin27	0.775878	0.381157	0.959214	48.2592	157.693	297.277	292.753	290.182
bin28	0.797395	0.405325	0.925802	33.3679	119.85	325.444	280.759	263.618
bin29	0.809571	0.418792	0.881006	32.9493	115.536	325.418	273.047	264.805
bin30	0.855543	0.442978	0.885647	33.1057	117.16	338.987	303.452	304.837
bin31	0.827829	0.450821	0.854137	32.3033	114.061	332.267	296.409	317.613
bin32	0.795811	0.447986	0.826733	25.1186	94.7481	319.993	296.379	314.906
bin33	0.773825	0.432818	0.796899	21.1491	82.7893	307.314	292.206	317.712
bin34	0.781759	0.449724	0.819516	23.3515	87.3181	308.578	293.305	320.076
bin35	0.790443	0.412552	0.759851	24.1146	87.4723	290.382	263.929	284.718
bin36	0.849689	0.413219	2.74495	26.8393	89.9645	317.144	300.202	295.903
bin37	0.827855	0.415333	2.92644	34.1599	105.213	335.154	323.928	318.609
bin38	0.839745	0.425782	3.02623	43.952	127.699	370.22	342.435	351.455
bin39	0.864643	0.445966	7.44529	56.463	156.876	397.621	352.833	362.525
bin40	0.921003	0.503581	16.1165	93.4102	219.868	428.226	365.007	373.244
bin41	1.08952	0.55573	28.1441	125.314	254.872	455.868	379.196	384.781
bin42	1.50642	0.673043	32.1002	151.286	312.811	482.659	389.991	396.992
bin43	1.61965	0.755614	37.219	177.735	349.51	468.737	377.94	382.038
bin44	1.65593	0.785868	38.2671	183.157	360.939	471.972	392.48	385.497
bin45	1.60106	0.743414	44.795	207.389	386.174	442.187	392.65	363.12
bin46	1.21679	0.610225	45.0518	204.232	371.036	429.346	384.92	360.029
bin47	1.03389	0.587524	45.34	198.007	347.455	417.502	381.842	359.777
bin48	1.00096	0.540521	45.4738	186.538	313.608	396.838	374.185	344.178
bin49	1.03954	0.568677	45.4531	184.687	309.568	391.335	377.813	346.057
bin50	1.14716	0.622599	45.589	182.466	302.104	391.033	383.219	354.469
bin51	1.18155	0.633417	45.6616	165.749	261.578	377.612	381.12	345.925
bin52	1.09599	0.591791	45.6612	160.298	242.943	303.558	317.697	302.911
bin53	1.22912	0.599037	45.7528	159.693	238.214	301.556	310.999	292.209
bin54	1.1732	0.552811	45.7458	159.229	233.158	295.628	307.301	282.532
bin55	1.20954	0.567492	45.9618	159.524	232.992	300.087	310.918	286.844
bin56	1.17179	0.50667	45.9678	157.572	226.921	342.301	301.596	275.265
bin57	0.977887	0.435622	45.9725	159.666	231.779	344.329	285.472	234.841
bin58	0.924927	0.455322	46.3022	163.911	239.689	358.334	312.019	266.714
bin59	0.981173	0.478566	45.894	162.862	235.61	360.405	321.464	294.945
bin60	1.03039	0.490323	45.5779	161.639	232.201	388.792	366.003	380.985
bin61	1.01551	0.453446	43.6758	153.433	216.682	377.693	413.462	445.209
bin62	0.996003	0.464337	43.2331	149.952	213.554	325.077	408.913	446.011
bin63	0.996403	0.497471	43.5132	167.95	242.858	320.894	396.706	436.97
bin64	1.12073	0.533026	43.8731	193.946	282.607	329.688	403.429	455.132
bin65	1.10455	0.555742	43.9993	197.329	287.282	299.692	371.875	426.409
bin66	1.12247	0.559102	43.8978	201.641	296.274	303.193	373.914	423.162
bin67	1.04815	0.478449	15.8925	137.873	234.087	238.066	333.416	396.683
bin68	0.810991	0.3843	14.1504	126.203	212.713	196.711	245.101	265.881
bin69	0.766297	0.33456	16.0403	139.888	220.276	170.262	231.159	229.676
bin70	0.750352	0.292922	15.9212	138.353	222.949	162.838	216.911	219.858
bin71	0.766514	0.32055	12.1339	132.049	222.388	150.028	208.876	190.298
bin72	0.730374	0.305305	12.4689	120.54	208.727	161.605	240.128	217.45
bin73	0.72473	0.262135	11.1899	100.049	182.394	160.305	238.167	222.577
bin74	0.666403	0.255069	10.2063	85.6985	155.188	167.013	226.971	214.953
bin75	0.544752	0.252972	10.0236	81.6096	147.715	173.449	229.835	216.193
bin76	0.528581	0.237621	9.85705	66.3544	126.483	175.165	211.77	202.28
bin77	0.578659	0.236879	9.83835	59.2735	119.252	177.304	211.082	196.467
bin78	0.5554	0.239672	9.51803	46.3838	92.3139	170.126	204.737	182.324
bin79	0.492247	0.237763	7.27624	30.4963	71.569	153.228	196.016	172.544
bin80	0.454446	0.196336	7.25702	27.3521	61.8002	144.889	185.701	167.081
bin81	0.480286	0.188078	7.27081	24.7147	56.823	141.874	166.133	151.796
bin82	0.474503	0.196403	7.18479	24.1218	56.7314	146.739	160.057	143.173
bin83	0.498081	0.232377	7.2785	25.2306	56.4754	140.023	153.988	135.691
bin84	0.446124	0.238755	7.53164	26.941	54.6133	122.06	139.846	128.19
bin85	0.427841	0.257976	7.85934	28.3995	58.2498	106.619	170.546	175.584
bin86	0.49763	0.296823	8.10922	55.9384	114.908	131.846	249.899	292.291
bin87	0.529064	0.314354	8.05459	68.7886	139.395	149.156	291.105	345.243
bin88	0.547142	0.327781	8.16229	82.8486	169.23	157.165	348.889	393.993
bin89	0.565682	0.331928	8.21514	83.6624	171.507	160.252	415.504	437.275
bin90	0.566459	0.333639	8.2269	85.174	173.209	163.135	429.204	453.717
bin91	0.531751	0.329193	8.11055	85.6565	171.087	154.551	431.164	466.792
bin92	0.521639	0.322195	7.38617	84.1614	169.268	138.949	429.463	466.936
bin93	0.460916	0.303492	6.44168	78.7635	161.656	134.357	417.692	454.307
bin94	0.383801	0.2132	6.24341	72.8445	150.144	115.69	357.548	358.373
bin95	0.332918	0.176516	6.09186	59.3672	122.925	93.5884	257.897	285.521
bin96	0.286322	0.142796	5.90808	36.3493	81.2349	77.1073	186.72	211.636
bin97	0.266286	0.139725	5.74902	19.6083	35.9304	63.8978	140.46	156.15
bin98	0.234968	0.129554	5.71324	19.5487	35.9109	66.6355	139.98	157.635
bin99	0.294345	0.149384	4.85462	19.1334	42.6788	90.6835	195.866	262.218
bin100	0.599749	0.228131	4.76378	19.66	46.5317	101.149	192.32	262.395
