# Supplementary material for: Translation in Bacillus subtilis is spatially and temporally coordinated during sporulation
Source: Nat Commun. 2024 Aug 21;15:7188. doi: 10.1038/s41467-024-51654-6 (PMC11339384; doi:10.1038/s41467-024-51654-6)
Supplement: Supplementary file 10 — Source Data [file 41467_2024_51654_MOESM10_ESM.zip › Source Data/SupplFig6.xlsx]

## Sheet: T1
Distance [microns]	RpsB-GFP (green)	RpmEB-mCherry (red)
0	1200	386
0.02486	1492.53	457.871
0.04973	1629.33	674.489
0.07459	1781.37	831.257
0.09945	2019.45	819.115
0.12432	2123.9	893.779
0.14918	2049.31	782.44
0.17404	2051.2	703.039
0.1989	2091.41	677.717
0.22377	2054.16	854.603
0.24863	2153.34	1249.27
0.27349	2194.83	1325.97
0.29836	2012.3	658.467
0.32322	2039.54	653.014
0.34808	2193.36	633.315
0.37295	2082.45	815.164
0.39781	1999.41	786.562
0.42267	2119.1	1176.33
0.44753	2104.6	1233.41
0.4724	2074.44	1123.7
0.49726	2040.49	1268.98
0.52212	2150.69	1149.8
0.54699	2019.45	837.617
0.57185	1935.83	613.427
0.59671	2144.68	936.492
0.62157	2353.27	760.653
0.64644	2131.69	636.479
0.6713	1996.84	1037.08
0.69616	1977.64	1037.36
0.72103	2158.89	1071.46
0.74589	2100.79	1175.82
0.77075	2018.99	1275.71
0.79562	2166.42	1061.46
0.82048	2326.64	771.316
0.84534	2004.96	955.629
0.8702	2252.84	1540.44
0.89507	2379.77	885.452
0.91993	2357.12	946.381
0.94479	2095.41	1119.83
0.96966	2341.11	924.998
0.99452	2288.51	1531.8
1.01938	2000.79	1011.44
1.04425	2231.23	835.747
1.06911	2094.82	544.264
1.09397	2163.16	1284.99
1.11883	2266.19	1116.23
1.1437	2232.08	1278.31
1.16856	2314.55	834.771
1.19342	2442.19	1167.93
1.21829	2422.58	1071.1
1.24315	2208.53	743.23
1.26801	2297.41	863.543
1.29288	2019.26	773.092
1.31774	2169.3	625.235
1.3426	2461.2	587.193
1.36747	2099.13	782.145
1.39233	2352.15	763.625
1.41719	2179.35	709.191
1.44205	2114.14	1298.54
1.46692	2012.3	1199.78
1.49178	2214.91	774.651
1.51664	2156.69	512.955
1.54151	2345.99	962.154
1.56637	2347.66	966.168
1.59123	1985.85	635.52
1.61609	2160.13	937.705
1.64096	1974.88	736.853
1.66582	2119.55	779.027
1.69068	2356.7	850.638
1.71555	2150.85	1052.19
1.74041	2159.39	1181.84
1.76527	2132.61	730.173
1.79014	2164.53	737.413
1.815	1921.16	322.034
1.83986	1865.7	666.433
1.86472	2128.49	890.896
1.88959	2086.28	1022.48
1.91445	2067.11	756.891
1.93931	2074.92	763.457
1.96418	2081.38	509.023
1.98904	1981.25	1250.67
2.0139	1872.83	769.041
2.03877	2093.78	616.027
2.06363	2238.84	804.541
2.08849	1968.29	917.808
2.11335	2002.3	1083.54
2.13822	2173.59	1202.07
2.16308	2510.38	1239.04
2.18794	2348.97	1082.76
2.21281	2457.61	1072.51
2.23767	2535.32	1097.91
2.26253	2634.76	1101.03
2.2874	2650.31	908.295
2.31226	2699.42	774.976
2.33712	2733.14	902.063
2.36198	2735.57	901.005
2.38685	2628.49	1084.74
2.41171	2698.09	1230.92
2.43657	2698.83	1127.95
2.46144	2378.46	918.278
2.4863	2337.98	959.163
2.51116	2290.3	904.21
2.53603	2098.07	672.919
2.56089	1860.5	460.5

## Sheet: T2
Distance [microns]	RpsB-GFP (green)	RpmEB-mCherry (red)
0	641.084	662.306
0.02416	733.149	691.446
0.04832	818.503	660.539
0.07248	918.733	701.449
0.09664	1024.85	832.022
0.1208	1198.66	1025.64
0.14495	1404.49	1297.08
0.16911	1621.92	1715.69
0.19327	1766.83	2168.17
0.21743	1744.96	2136
0.24159	1713.23	2002.63
0.26575	1679.19	1728.13
0.28991	1621.78	1410.11
0.31407	1568.27	1256.93
0.33823	1567.26	1169.84
0.36239	1631.52	1041.66
0.38655	1712.04	857.225
0.4107	1737.53	682.018
0.43486	1645.75	599.066
0.45902	1568.33	735.076
0.48318	1574.05	987.721
0.50734	1661.4	1275.34
0.5315	1720.98	1462.72
0.55566	1720.24	1543.09
0.57982	1686.99	1538.45
0.60398	1678.54	1556.25
0.62814	1714.64	1663.11
0.65229	1778.32	1750.35
0.67645	1827.43	1660.75
0.70061	1859.28	1510.18
0.72477	1861.01	1436.33
0.74893	1820.76	1451.67
0.77309	1762.04	1462.34
0.79725	1753.65	1180.12
0.82141	1770.5	928.067
0.84557	1716.43	956.293
0.86973	1637.89	1097.79
0.89389	1569.87	1210.72
0.91804	1576.83	1284.48
0.9422	1625.69	1350.27
0.96636	1720.65	1501.72
0.99052	1793.59	1646.55
1.01468	1855.1	1728.42
1.03884	1916.82	1772.49
1.063	1866.2	1749.68
1.08716	1824.25	1754.06
1.11132	1812.49	1651.76
1.13548	1843.68	1467.92
1.15964	1903.21	1367.74
1.18379	1974.4	1415.16
1.20795	1962.17	1571.83
1.23211	1878.79	1563.02
1.25627	1757.08	1296
1.28043	1653.1	935.408
1.30459	1660.29	944.318
1.32875	1664.22	1032.9
1.35291	1690.69	1191.81
1.37707	1723.24	1342.41
1.40123	1741.26	1467.68
1.42538	1785.97	1547.75
1.44954	1812.31	1570.08
1.4737	1788.82	1597.63
1.49786	1758.7	1646.75
1.52202	1785.69	1676.88
1.54618	1832.92	1624.9
1.57034	1859.28	1458.57
1.5945	1861.19	1392.97
1.61866	1854.2	1502.96
1.64282	1829.93	1649.51
1.66698	1738.11	1489.05
1.69113	1666	1445.3
1.71529	1665.36	1574.62
1.73945	1723.38	1718.43
1.76361	1786.49	1722.06
1.78777	1816.12	1764.76
1.81193	1758.07	1849.07
1.83609	1714.93	1861.15
1.86025	1681.33	1774.37
1.88441	1628.92	1659.7
1.90857	1551.08	1727.91
1.93273	1478.98	1913.9
1.95688	1486.23	1686.41
1.98104	1471.23	1161.31
2.0052	1475.67	689.547
2.02936	1563.26	624.297
2.05352	1688.17	920.606
2.07768	1757.75	1252.2
2.10184	1756.96	1320.34
2.126	1730.54	1224.23
2.15016	1705.6	1205.51
2.17432	1662.53	1287.27
2.19848	1576.11	1354.55
2.22263	1512.26	1345.92
2.24679	1553.98	1259.93
2.27095	1650.48	1102.7
2.29511	1610.04	918.169
2.31927	1336.85	940.122
2.34343	1064.44	1011.57
2.36759	903.1	915.688
2.39175	769.265	726.965
2.41591	664.501	456.085

## Sheet: T3
Distance [microns]	RpsB-GFP (green)	RpmEB-mCherry (red)
0	786	1110.5
0.02483	1030.58	1357.09
0.04965	1165.11	894.704
0.07448	1086.89	845.564
0.09931	1126.61	912.204
0.12413	1353.47	1112.62
0.14896	1545.9	1708.76
0.17379	1468.63	1525.33
0.19861	1492.22	1506.68
0.22344	1473.67	1552.36
0.24827	1397.93	1566.05
0.27309	1547.57	1078.12
0.29792	1446.83	1060.33
0.32275	1312.11	1144.99
0.34757	1247.2	1261.81
0.3724	1198.09	1367.05
0.39723	1241.43	1476.16
0.42206	1297.11	1437.05
0.44688	1339.12	1526.77
0.47171	1389.31	1498.66
0.49654	1386.04	1214.83
0.52136	1333.35	1385.17
0.54619	1382.66	1819.39
0.57102	1466.14	2062.13
0.59584	1491.89	2210.17
0.62067	1478.85	1981.94
0.6455	1543.55	1678.52
0.67032	1763.95	1888.89
0.69515	1865.32	2353.26
0.71998	1832.61	2363.73
0.7448	1813.4	2244.38
0.76963	1831.57	1956.89
0.79446	1890	1797.73
0.81928	2090.84	2653.4
0.84411	2090.22	2808.38
0.86894	2007.11	2696.71
0.89376	1989	2766.33
0.91859	2146.29	2189.24
0.94342	2057.14	2396.55
0.96824	2016.1	2561.25
0.99307	2110.93	3043.16
1.0179	2232.32	3094.42
1.04272	2090.65	1809.6
1.06755	2225.24	1515.63
1.09238	2097.25	1821.33
1.11721	2070.98	1974.08
1.14203	2049.65	1873.49
1.16686	1969.43	2124.68
1.19169	1891.5	1965
1.21651	1853.07	1745.13
1.24134	1775.44	1775.95
1.26617	1579.8	1933.53
1.29099	1540.07	1770.88
1.31582	1688.55	2286.15
1.34065	1667.31	2506.88
1.36547	1593.29	2155.53
1.3903	1685.36	1967.53
1.41513	1798.19	2069.71
1.43995	1635.7	2483.7
1.46478	1514.96	2517.98
1.48961	1555	2493.39
1.51443	1485.09	1857.18
1.53926	1543.49	1580.4
1.56409	1584.24	1722.71
1.58891	1505.83	1810.46
1.61374	1469.82	1808.09
1.63857	1426.36	1841.6
1.66339	1520.14	2077.26
1.68822	1575.66	2035.53
1.71305	1457.56	1437.32
1.73787	1399.78	1618.74
1.7627	1473.76	1836.24
1.78753	1540.67	1656.83
1.81235	1382.18	1793.58
1.83718	1345.6	1867.17
1.86201	1398.15	1744.13
1.88684	1381.25	1728.84
1.91166	1340.31	2051.65
1.93649	1341.93	2391.74
1.96132	1493.62	2455.56
1.98614	1553.12	2480.92
2.01097	1580.72	2444.06
2.0358	1674.96	2438.38
2.06062	1724.7	3125.66
2.08545	1714.06	3235.5
2.11028	1799.64	2762.05
2.1351	1860.2	2440.82
2.15993	1897.35	2807.6
2.18476	1996.09	2776.1
2.20958	2065.39	2124.55
2.23441	2006.06	2517.92
2.25924	1863.62	2862.74
2.28406	1704.67	2522.96
2.30889	1842.65	2919.82
2.33372	1895.82	2469.57
2.35854	1853.24	2329.97
2.38337	1783.94	2301.78
2.4082	1698.54	1620.91
2.43302	1713.55	1190.91
2.45785	1677	1265.74
2.48268	1573.73	1518.14
2.5075	1397.51	1478.01
2.53233	1214.72	1155.94
2.55716	1193.68	1021.97
2.58198	1226.65	1121.63
2.60681	1154.09	1087.59
2.63164	969.658	945.637
2.65647	669.772	629.685
2.68129	446.5	811

## Sheet: T4
Distance [microns]	RpsB-GFP (green)	RpmEB-mCherry (red)
0	607	993
0.02489	639.543	1177.67
0.04977	647.386	1055.88
0.07466	717.134	877.878
0.09955	845.346	836.309
0.12444	830.887	852.307
0.14932	894.109	1165.07
0.17421	930.448	1494.38
0.1991	1110.99	1617.04
0.22399	1380.21	1829.86
0.24887	1447.32	2069.16
0.27376	1486.82	2720.42
0.29865	1745.08	2119.15
0.32354	1892.89	2056.94
0.34842	2006.65	2309.67
0.37331	1927.44	2498.4
0.3982	2019.56	2213.41
0.42309	1907.24	2607.98
0.44797	1954.19	2772.77
0.47286	2063.28	2812.78
0.49775	2096.79	2947.03
0.52264	2042.52	2980.66
0.54752	2126.13	2617.74
0.57241	1945.53	2866.11
0.5973	2003.13	2763.02
0.62219	2044.5	2909.17
0.64707	2111.33	2860.12
0.67196	2286.26	2756.54
0.69685	2379.16	3194.63
0.72174	2549.67	3156.62
0.74662	2577.72	3091.88
0.77151	2477.97	3095.92
0.7964	2539.45	2759.4
0.82129	2660.43	2823.07
0.84617	2590.74	2665.01
0.87106	2598.1	2940.13
0.89595	2623.79	3033.57
0.92084	2698.45	3097.89
0.94572	2666.36	3201.6
0.97061	2476.65	3380.27
0.9955	2435.6	2634.75
1.02039	2373.37	2945.43
1.04527	2321.34	3057.71
1.07016	2348.8	2880.98
1.09505	2372.67	2934.06
1.11994	2343.72	2920.52
1.14482	2224.71	3168.72
1.16971	2211.49	2922.73
1.1946	2175.94	2663.51
1.21949	2092.5	2881.91
1.24437	2084.67	3470.67
1.26926	1985.28	3625.04
1.29415	2031.22	2968.51
1.31904	2273.62	2575.04
1.34392	2463.53	2869.69
1.36881	2401.95	3117.72
1.3937	2328.18	3092.82
1.41859	2332.04	3215.88
1.44347	2201.28	3331.16
1.46836	2217.35	3283.75
1.49325	2301.68	3061.12
1.51814	2227.42	2528.74
1.54302	2321.11	2610.59
1.56791	2549.65	3168.75
1.5928	2692.08	3769.07
1.61769	2751.37	3881.49
1.64257	2897.57	3661.11
1.66746	2699.55	3763.51
1.69235	2647.85	3674.17
1.71724	2660.09	3736.57
1.74212	2602.71	3545.93
1.76701	2635.09	3362.96
1.7919	2530.61	3153.92
1.81679	2535.71	3299.57
1.84167	2472.41	3298.01
1.86656	2216	3378.5
1.89145	2214.41	3646.93
1.91634	2321.32	3679.46
1.94122	2154.3	3616.03
1.96611	2175.48	3545.16
1.991	2244.48	3718.19
2.01589	2225.23	3589.46
2.04077	2161.44	3439.49
2.06566	2239.07	3773.2
2.09055	2549.39	2859.95
2.11544	2688.03	3192.38
2.14032	2755.26	3298.46
2.16521	2772.8	3494.72
2.1901	2850.7	3851.04
2.21499	2890.09	4032
2.23987	3013.04	4042.96
2.26476	3050.03	4041.73
2.28965	3121.16	3886.01
2.31454	3212.24	3961.72
2.33942	3300.67	4021.2
2.36431	3337.73	3908.64
2.3892	3157.54	3908.12
2.41409	2876.87	3976.71
2.43897	2662.89	4040.03
2.46386	2530.79	4068.83
2.48875	2508.33	4095
2.51364	2529.81	4071.78
2.53852	2602.35	3850.27
2.56341	2537.03	3814.13
2.5883	2299.41	3847.48
2.61319	2339.32	3659.66
2.63807	2379.94	3598.26
2.66296	2400.49	3441.76
2.68785	2389.26	3702.22
2.71274	2572.79	3592.74
2.73762	2733.85	3133.31
2.76251	2679.95	3389.97
2.7874	2639.7	3811.32
2.81229	2699.75	3772.49
2.83717	2754.33	3589.62
2.86206	2743.71	3495.27
2.88695	2684.98	3712
2.91184	2716.78	3717.66
2.93672	2914.15	3556.09
2.96161	2932.98	3611.26
2.9865	2780.24	3769.56
3.01139	2732.26	3666.14
3.03627	2753.54	3642.18
3.06116	2828.31	3694.39
3.08605	2847.87	3804.39
3.11093	2952.67	3818.5
3.13582	3093.54	3648.23
3.16071	3057.8	3253.48
3.1856	3240.72	3058.37
3.21048	3395.27	3267.05
3.23537	3466.44	3606.07
3.26026	3420.97	3843.34
3.28515	3481.06	3889.07
3.31003	3742.59	3800.67
3.33492	3745.09	4016.33
3.35981	3735.66	4013.3
3.3847	3622.79	4008.32
3.40958	3345.43	3894.11
3.43447	3259.84	3614.21
3.45936	3358.05	3957.86
3.48425	3132.05	4045.65
3.50913	3063.79	4049.2
3.53402	3084.62	3990.07
3.55891	3092.4	3952.36
3.5838	2899.29	4081.14
3.60868	2690.98	3955.35
3.63357	2846.84	3570.2
3.65846	2576.19	3575.12
3.68335	2138.01	3632.54
3.70823	1813.06	3470.32
3.73312	1719	2904

## Sheet: T5
Distance [microns]	RpsB-GFP (green)	RpmEB-mCherry (red)
0	505	509
0.02489	555.028	642.352
0.04977	634.412	729.817
0.07466	679.349	809.215
0.09955	820.104	965.959
0.12444	939.524	1296.69
0.14932	1128.33	1360.03
0.17421	1276.4	1685.49
0.1991	1109.52	2852.94
0.22399	1434.27	3089.55
0.24887	1583.51	2885.13
0.27376	1726.31	2912.07
0.29865	1924.55	3121.85
0.32354	2012.36	3329.83
0.34842	2187.18	3745.99
0.37331	2355.81	3950.29
0.3982	2536.75	4036.77
0.42309	2911.27	4092.81
0.44797	3092.17	4046.08
0.47286	3099.83	3900.47
0.49775	3164.85	3895.4
0.52264	3155.9	4032.66
0.54752	3224.41	4083.83
0.57241	3293.07	3988.89
0.5973	3334.36	3664.36
0.62219	3205.25	3731.97
0.64707	3262.24	3802.02
0.67196	3311.66	3924.39
0.69685	3323.56	4025.07
0.72174	3438.32	4064.65
0.74662	3530.63	3989.09
0.77151	3521.96	3962.84
0.7964	3515.4	3972.99
0.82129	3477.79	3824.92
0.84617	3318.08	3566.84
0.87106	3087.95	3680.48
0.89595	2971.81	3830.35
0.92084	2967.7	3793.22
0.94572	2831.84	3407.02
0.97061	2579.67	3154.17
0.9955	2306.82	3236.31
1.02039	2242.3	2987.1
1.04527	2207.67	2921.33
1.07016	2055.22	2609.39
1.09505	1854.33	2039.34
1.11994	1667.17	1785.22
1.14482	1599.16	1744.24
1.16971	1582.77	1506.07
1.1946	1441.72	1063.7
1.21949	1470.68	1063.17
1.24437	1477.12	1188.68
1.26926	1432.51	1035.08
1.29415	1513.04	1200.35
1.31904	1593.32	1430.18
1.34392	1601.05	1584.06
1.36881	1609.14	1554.64
1.3937	1695.38	1364.45
1.41859	1881.46	1492.21
1.44347	1967.44	1213.93
1.46836	2002.89	1156
1.49325	2029.05	1332.8
1.51814	2056.04	1184.54
1.54302	2117.57	1069.88
1.56791	2050.88	1147.94
1.5928	2073.22	1258.38
1.61769	1905.89	1328.93
1.64257	1841.38	1196.27
1.66746	1978.98	1002.13
1.69235	1880.76	1150.23
1.71724	1860.86	975.29
1.74212	1910.87	853.037
1.76701	1961.18	848.28
1.7919	1884.91	893.949
1.81679	1797.64	739.627
1.84167	1792.8	807.923
1.86656	1823.78	1166.86
1.89145	1885.38	1482.59
1.91634	2054.36	1593.75
1.94122	2121.64	1567.64
1.96611	2111.84	1413.71
1.991	2231.67	1534.88
2.01589	2229.1	1523.56
2.04077	2083.7	1483.51
2.06566	1977.22	1510.12
2.09055	2147.5	1120.67
2.11544	2110.76	1167.69
2.14032	2044.46	1281.26
2.16521	2031.78	1248.47
2.1901	1968.46	1292.47
2.21499	1883.81	1421.46
2.23987	1857.27	1328.72
2.26476	1930.99	1003.08
2.28965	2010.66	1082.87
2.31454	1977.23	1207.55
2.33942	1928.48	1293.75
2.36431	1806.58	914.78
2.3892	1799.99	1118.52
2.41409	1950.99	1174.5
2.43897	2042.39	1289.38
2.46386	1908.34	1540.48
2.48875	1710.84	1202.68
2.51364	1657.67	1050.98
2.53852	1733.73	954.498
2.56341	1777.66	1249.2
2.5883	1802.04	1444.9
2.61319	1859.82	1661.21
2.63807	1879.11	1725.93
2.66296	1914.1	1668.72
2.68785	1889.44	1764.36
2.71274	1943.81	1703.07
2.73762	2133.75	1558.59
2.76251	2084.86	1246.72
2.7874	2113.82	1109.88
2.81229	2092.33	1370.16
2.83717	2084.02	1644.58
2.86206	1936.05	1724.89
2.88695	1907.83	1756.96
2.91184	1986.12	1691.84
2.93672	1971.99	1561.51
2.96161	1997.37	1401.62
2.9865	1980.48	1069.22
3.01139	1791.68	898.518
3.03627	1527.29	921.61
3.06116	1359.59	704.902
3.08605	1273.05	541.25
3.11093	1122.78	521.11
3.13582	876.5	488.5
