# Supplementary material for: Translation in Bacillus subtilis is spatially and temporally coordinated during sporulation
Source: Nat Commun. 2024 Aug 21;15:7188. doi: 10.1038/s41467-024-51654-6 (PMC11339384; doi:10.1038/s41467-024-51654-6)
Supplement: Supplementary file 10 — Source Data [file 41467_2024_51654_MOESM10_ESM.zip › Source Data/SupplFig7.xlsx]

## Sheet: Sheet1
Time [min]	WT mean OD600	3KO mean OD600
0	0.1	0.1
40	0.11	0.115
80	0.13	0.12
120	0.17	0.16
160	0.28	0.255
200	0.53	0.425
240	0.925	0.78
280	1.7	1.55
320	2.35	2.35
360	2.9	2.95
400	3.55	3.3
